# Supplementary material for: Characterizing noise structure in single-cell RNA-seq distinguishes genuine from technical stochastic allelic expression
Source: Nat Commun. 2015 Oct 22;6:8687. doi: 10.1038/ncomms9687 (PMC4627577; doi:10.1038/ncomms9687)
Supplement: Supplementary Data 1 — Genes showing stochastic allele specific expression not explained by technical noise [file ncomms9687-s2.txt]

ENSMUSG00000000275
ENSMUSG00000000409
ENSMUSG00000000743
ENSMUSG00000000759
ENSMUSG00000001039
ENSMUSG00000001248
ENSMUSG00000001280
ENSMUSG00000001467
ENSMUSG00000001521
ENSMUSG00000001524
ENSMUSG00000001542
ENSMUSG00000001630
ENSMUSG00000002345
ENSMUSG00000002496
ENSMUSG00000002948
ENSMUSG00000003037
ENSMUSG00000003131
ENSMUSG00000003464
ENSMUSG00000003778
ENSMUSG00000003809
ENSMUSG00000004099
ENSMUSG00000004446
ENSMUSG00000004561
ENSMUSG00000004565
ENSMUSG00000004568
ENSMUSG00000004994
ENSMUSG00000005142
ENSMUSG00000005397
ENSMUSG00000005804
ENSMUSG00000005968
ENSMUSG00000006215
ENSMUSG00000006273
ENSMUSG00000006740
ENSMUSG00000008206
ENSMUSG00000008475
ENSMUSG00000009418
ENSMUSG00000010057
ENSMUSG00000011837
ENSMUSG00000013973
ENSMUSG00000013997
ENSMUSG00000014077
ENSMUSG00000015568
ENSMUSG00000015757
ENSMUSG00000015994
ENSMUSG00000016757
ENSMUSG00000017286
ENSMUSG00000017485
ENSMUSG00000017670
ENSMUSG00000017776
ENSMUSG00000018379
ENSMUSG00000018417
ENSMUSG00000018425
ENSMUSG00000018427
ENSMUSG00000018428
ENSMUSG00000018604
ENSMUSG00000018697
ENSMUSG00000018923
ENSMUSG00000019647
ENSMUSG00000020248
ENSMUSG00000020257
ENSMUSG00000020472
ENSMUSG00000020476
ENSMUSG00000020522
ENSMUSG00000020523
ENSMUSG00000020541
ENSMUSG00000020580
ENSMUSG00000020593
ENSMUSG00000020611
ENSMUSG00000020628
ENSMUSG00000020630
ENSMUSG00000020721
ENSMUSG00000020739
ENSMUSG00000020740
ENSMUSG00000020781
ENSMUSG00000020782
ENSMUSG00000020844
ENSMUSG00000020954
ENSMUSG00000021033
ENSMUSG00000021177
ENSMUSG00000021185
ENSMUSG00000021302
ENSMUSG00000021314
ENSMUSG00000021376
ENSMUSG00000021712
ENSMUSG00000021713
ENSMUSG00000021767
ENSMUSG00000021770
ENSMUSG00000021910
ENSMUSG00000022031
ENSMUSG00000022052
ENSMUSG00000022089
ENSMUSG00000022099
ENSMUSG00000022119
ENSMUSG00000022130
ENSMUSG00000022194
ENSMUSG00000022199
ENSMUSG00000022246
ENSMUSG00000022283
ENSMUSG00000022412
ENSMUSG00000022433
ENSMUSG00000022680
ENSMUSG00000022681
ENSMUSG00000022722
ENSMUSG00000022744
ENSMUSG00000022812
ENSMUSG00000022898
ENSMUSG00000022960
ENSMUSG00000023156
ENSMUSG00000023345
ENSMUSG00000023353
ENSMUSG00000023572
ENSMUSG00000023800
ENSMUSG00000023921
ENSMUSG00000023940
ENSMUSG00000024052
ENSMUSG00000024073
ENSMUSG00000024104
ENSMUSG00000024160
ENSMUSG00000024169
ENSMUSG00000024187
ENSMUSG00000024212
ENSMUSG00000024413
ENSMUSG00000024459
ENSMUSG00000024462
ENSMUSG00000024527
ENSMUSG00000024976
ENSMUSG00000025195
ENSMUSG00000025228
ENSMUSG00000025236
ENSMUSG00000025278
ENSMUSG00000025646
ENSMUSG00000025726
ENSMUSG00000025747
ENSMUSG00000025764
ENSMUSG00000025791
ENSMUSG00000025815
ENSMUSG00000025817
ENSMUSG00000026047
ENSMUSG00000026048
ENSMUSG00000026131
ENSMUSG00000026213
ENSMUSG00000026235
ENSMUSG00000026274
ENSMUSG00000026289
ENSMUSG00000026439
ENSMUSG00000026554
ENSMUSG00000026641
ENSMUSG00000026643
ENSMUSG00000026648
ENSMUSG00000026803
ENSMUSG00000026856
ENSMUSG00000027111
ENSMUSG00000027201
ENSMUSG00000027242
ENSMUSG00000027246
ENSMUSG00000027259
ENSMUSG00000027272
ENSMUSG00000027288
ENSMUSG00000027291
ENSMUSG00000027317
ENSMUSG00000027353
ENSMUSG00000027371
ENSMUSG00000027411
ENSMUSG00000027498
ENSMUSG00000027533
ENSMUSG00000027550
ENSMUSG00000027618
ENSMUSG00000027620
ENSMUSG00000027634
ENSMUSG00000027709
ENSMUSG00000027722
ENSMUSG00000028099
ENSMUSG00000028207
ENSMUSG00000028233
ENSMUSG00000028431
ENSMUSG00000028673
ENSMUSG00000028709
ENSMUSG00000028779
ENSMUSG00000028836
ENSMUSG00000028842
ENSMUSG00000028920
ENSMUSG00000028936
ENSMUSG00000028973
ENSMUSG00000028991
ENSMUSG00000029063
ENSMUSG00000029144
ENSMUSG00000029314
ENSMUSG00000029344
ENSMUSG00000029482
ENSMUSG00000029501
ENSMUSG00000029505
ENSMUSG00000029512
ENSMUSG00000029513
ENSMUSG00000029550
ENSMUSG00000029647
ENSMUSG00000030035
ENSMUSG00000030213
ENSMUSG00000030452
ENSMUSG00000030534
ENSMUSG00000030726
ENSMUSG00000030835
ENSMUSG00000031478
ENSMUSG00000031521
ENSMUSG00000031523
ENSMUSG00000031529
ENSMUSG00000031548
ENSMUSG00000031563
ENSMUSG00000031628
ENSMUSG00000031792
ENSMUSG00000031808
ENSMUSG00000031834
ENSMUSG00000031858
ENSMUSG00000031924
ENSMUSG00000031969
ENSMUSG00000032038
ENSMUSG00000032068
ENSMUSG00000032127
ENSMUSG00000032135
ENSMUSG00000032220
ENSMUSG00000032300
ENSMUSG00000032340
ENSMUSG00000032386
ENSMUSG00000032402
ENSMUSG00000032477
ENSMUSG00000032478
ENSMUSG00000032480
ENSMUSG00000032570
ENSMUSG00000032577
ENSMUSG00000032579
ENSMUSG00000032715
ENSMUSG00000032757
ENSMUSG00000032999
ENSMUSG00000033272
ENSMUSG00000033386
ENSMUSG00000033411
ENSMUSG00000033487
ENSMUSG00000033773
ENSMUSG00000033852
ENSMUSG00000033909
ENSMUSG00000033943
ENSMUSG00000034032
ENSMUSG00000034190
ENSMUSG00000034194
ENSMUSG00000034321
ENSMUSG00000034342
ENSMUSG00000034442
ENSMUSG00000034509
ENSMUSG00000034520
ENSMUSG00000034610
ENSMUSG00000034656
ENSMUSG00000034744
ENSMUSG00000034931
ENSMUSG00000035142
ENSMUSG00000035152
ENSMUSG00000035247
ENSMUSG00000035274
ENSMUSG00000035505
ENSMUSG00000035547
ENSMUSG00000035569
ENSMUSG00000035762
ENSMUSG00000035941
ENSMUSG00000035953
ENSMUSG00000036120
ENSMUSG00000036180
ENSMUSG00000036327
ENSMUSG00000036438
ENSMUSG00000036613
ENSMUSG00000036860
ENSMUSG00000036898
ENSMUSG00000036983
ENSMUSG00000037001
ENSMUSG00000037103
ENSMUSG00000037364
ENSMUSG00000037466
ENSMUSG00000037486
ENSMUSG00000037526
ENSMUSG00000037572
ENSMUSG00000037578
ENSMUSG00000037608
ENSMUSG00000038046
ENSMUSG00000038116
ENSMUSG00000038187
ENSMUSG00000038250
ENSMUSG00000038280
ENSMUSG00000038301
ENSMUSG00000038324
ENSMUSG00000038383
ENSMUSG00000038690
ENSMUSG00000038736
ENSMUSG00000038773
ENSMUSG00000038943
ENSMUSG00000039126
ENSMUSG00000039168
ENSMUSG00000039219
ENSMUSG00000039501
ENSMUSG00000039660
ENSMUSG00000039671
ENSMUSG00000039983
ENSMUSG00000040006
ENSMUSG00000040234
ENSMUSG00000040250
ENSMUSG00000040302
ENSMUSG00000040370
ENSMUSG00000040649
ENSMUSG00000040761
ENSMUSG00000040785
ENSMUSG00000040997
ENSMUSG00000041220
ENSMUSG00000041261
ENSMUSG00000041498
ENSMUSG00000041638
ENSMUSG00000041879
ENSMUSG00000041891
ENSMUSG00000041921
ENSMUSG00000042029
ENSMUSG00000042210
ENSMUSG00000042414
ENSMUSG00000042508
ENSMUSG00000042535
ENSMUSG00000042590
ENSMUSG00000042625
ENSMUSG00000043090
ENSMUSG00000043909
ENSMUSG00000043962
ENSMUSG00000044447
ENSMUSG00000044533
ENSMUSG00000044636
ENSMUSG00000044881
ENSMUSG00000045394
ENSMUSG00000045409
ENSMUSG00000045679
ENSMUSG00000045751
ENSMUSG00000045962
ENSMUSG00000046110
ENSMUSG00000047084
ENSMUSG00000047187
ENSMUSG00000047635
ENSMUSG00000048307
ENSMUSG00000048327
ENSMUSG00000048755
ENSMUSG00000049396
ENSMUSG00000049606
ENSMUSG00000049734
ENSMUSG00000050244
ENSMUSG00000050390
ENSMUSG00000051853
ENSMUSG00000051934
ENSMUSG00000052369
ENSMUSG00000052748
ENSMUSG00000052906
ENSMUSG00000053644
ENSMUSG00000053841
ENSMUSG00000054414
ENSMUSG00000054723
ENSMUSG00000055240
ENSMUSG00000055553
ENSMUSG00000056228
ENSMUSG00000056436
ENSMUSG00000056692
ENSMUSG00000056962
ENSMUSG00000057101
ENSMUSG00000057409
ENSMUSG00000057534
ENSMUSG00000057541
ENSMUSG00000057551
ENSMUSG00000057924
ENSMUSG00000058013
ENSMUSG00000058230
ENSMUSG00000058587
ENSMUSG00000058704
ENSMUSG00000058881
ENSMUSG00000059475
ENSMUSG00000059669
ENSMUSG00000061024
ENSMUSG00000061544
ENSMUSG00000061759
ENSMUSG00000062078
ENSMUSG00000062116
ENSMUSG00000062300
ENSMUSG00000062604
ENSMUSG00000062627
ENSMUSG00000062632
ENSMUSG00000062729
ENSMUSG00000062822
ENSMUSG00000062931
ENSMUSG00000063406
ENSMUSG00000063801
ENSMUSG00000063808
ENSMUSG00000063849
ENSMUSG00000063931
ENSMUSG00000064284
ENSMUSG00000065999
ENSMUSG00000066551
ENSMUSG00000066621
ENSMUSG00000066880
ENSMUSG00000067150
ENSMUSG00000067713
ENSMUSG00000068876
ENSMUSG00000069206
ENSMUSG00000069808
ENSMUSG00000071083
ENSMUSG00000072244
ENSMUSG00000073436
ENSMUSG00000073700
ENSMUSG00000074221
ENSMUSG00000074247
ENSMUSG00000078546
ENSMUSG00000078652
ENSMUSG00000078768
ENSMUSG00000079109
ENSMUSG00000082321
ENSMUSG00000085485
ENSMUSG00000086568
ENSMUSG00000089764
ENSMUSG00000090015
ENSMUSG00000091512
ENSMUSG00000092060
ENSMUSG00000092329
ENSMUSG00000092390
ENSMUSG00000093858
ENSMUSG00000096115
ENSMUSG00000097122
ENSMUSG00000097358
ENSMUSG00000097379
ENSMUSG00000097414
ENSMUSG00000097651
ENSMUSG00000098155
