# Supplementary material for: Characterizing noise structure in single-cell RNA-seq distinguishes genuine from technical stochastic allelic expression
Source: Nat Commun. 2015 Oct 22;6:8687. doi: 10.1038/ncomms9687 (PMC4627577; doi:10.1038/ncomms9687)
Supplement: Supplementary Software — Ancillary files and scripts that are necessary to run the code. [file ncomms9687-s3.zip]

Archive with 14 entries (13 files):
- SupplementaryCode/
- SupplementaryCode/effectiveSNPLength.RData
- SupplementaryCode/ERCC92.fa
- SupplementaryCode/ercc_cell_counts.txt
- SupplementaryCode/ercc_counts.txt
- SupplementaryCode/gene_cell_counts.txt
- SupplementaryCode/mESC_2i_129Count.txt
- SupplementaryCode/mESC_2i_BL6Count.txt
- SupplementaryCode/mESC_2i_ERCC92.txt
- SupplementaryCode/mESC_2i_ERCC92TrueNumber.txt
- SupplementaryCode/mESC_2i_snpAnnot.txt
- SupplementaryCode/noise_decomposition_function.R
- SupplementaryCode/SupplementaryCode.R
- SupplementaryCode/supplementarySoftwareGuide.pdf
