# Supplementary material for: Characterizing noise structure in single-cell RNA-seq distinguishes genuine from technical stochastic allelic expression
Source: Nat Commun. 2015 Oct 22;6:8687. doi: 10.1038/ncomms9687 (PMC4627577; doi:10.1038/ncomms9687)
Supplement: Supplementary Software — Ancillary files and scripts that are necessary to run the code. [file ncomms9687-s3.zip › SupplementaryCode/ERCC92.fa]

>ERCC-00002
TCCAGATTACTTCCATTTCCGCCCAAGCTGCTCACAGTATACGGGCGTCG
GCATCCAGACCGTCGGCTGATCGTGGTTTTACTAGGCTAGACTAGCGTAC
GAGCACTATGGTCAGTAATTCCTGGAGGAATAGGTACCAAGAAAAAAACG
AACCTTTGGGTTCCAGAGCTGTACGGTCGCACTGAACTCGGATAGGTCTC
AGAAAAACGAAATATAGGCTTACGGTAGGTCCGAATGGCACAAAGCTTGT
TCCGTTAGCTGGCATAAGATTCCATGCCTAGATGTGATACACGTTTCTGG
AAACTGCCTCGTCATGCGACTGTTCCCCGGGGTCAGGGCCGCTGGTATTT
GCTGTAAAGAGGGGCGTTGAGTCCGTCCGACTTCACTGCCCCCTTTCAGC
CTTTTGGGTCCTGTATCCCAATTCTCAGAGGTCCCGCCGTACGCTGAGGA
CCACCTGAAACGGGCATCGTCGCTCTTCGTTGTTCGTCGACTTCTAGTGT
GGAGACGAATTGCCAGAATTATTAACTGCGCAGTTAGGGCAGCGTCTGAG
GAAGTTTGCTGCGGTTTCGCCTTGACCGCGGGAAGGAGACATAACGATAG
CGACTCTGTCTCAGGGGATCTGCATATGTTTGCAGCATACTTTAGGTGGG
CCTTGGCTTCCTTCCGCAGTCAAAACCGCGCAATTATCCCCGTCCTGATT
TACTGGACTCGCAACGTGGGTCCATCAGTTGTCCGTATACCAAGACGTCT
AAGGGCGGTGTACACCCTTTTGAGCAATGATTGCACAACCTGCGATCACC
TTATACAGAATTATCAATCAAGCTCCCCGAGGAGCGGACTTGTAAGGACC
GCCGCTTTCGCTCGGGTCTGCGGGTTATAGCTTTTCAGTCTCGACGGGCT
AGCACACATCTGGTTGACTAGGCGCATAGTCGCCATTCACAGATTTGCTC
GGCAATCAGTACTGGTAGGCGTTAGACCCCGTGACTCGTGGCTGAACGGC
CGTACAACTCGACAGCCGGTGCTTGCGTTTTACCCTTAAAAAAAAAAAAA
AAAAAAAAAAA
>ERCC-00003
CAGCAGCGATTAAGGCAGAGGCGTTTGTATCTGCCATTATAAAGAAGTTT
CCTCCAGCAACTCCTTTCTTAATTCCAAACTTAGCTTCAGTTATAAATTC
CCCTCCCATGATTGGGATTTTATAAACTTTTCTTCCATATAATTCATCTT
TCTTCTCATAACCGTCTCCGAAAAACTTCAACTTAAATCCAACCTTTAAC
TGCTCATCAGCCATGTCTCCCACAGCATCAAAAATAGCAGTTGTTGGACA
TGTTAAGACACACTGCCCCAATCTCTCTAACATTTGATGCTCTAACTCTG
ACTTTTTAGGGTGGCATATCTGTATTATAAATCCTGGTCTTCCATCTGGT
GTTTTTGATGGAGGGACATATTTCTCAATTCCTGCTTCTGCTGGACACAT
TATAACTGAACAACCAAAACCTGTTGCCTCTGTAGCTGCAATCTTAGCCC
ACTTCTTTGTAGCTGCTGTTATTAAAACTCTTGAAACCCATATTGGGAAT
GCTTCTGCAAATGTATCTTCAATATATACTCCATTTATTTCCATAGTTTC
CCTCCATTAAGATTTTAACAATTATAGTTTATCTTAGGGGCTATTAATAT
CTTATCATTTGGTTTTTAATATTCGATAAATCCATAAATAAAAATATATC
AACAATAATTTTAAATAATCTAAGTATAGGTAATATAACAATTAAAAAGA
TTTAGAGGGATAGAATTGAACGGCATTAGGAGAATTGTTTTAGATATATT
GAAGCCGCATGAGCCAAAAATAACAGATATGGCATTAAAATTAACATCAT
TATCAAACATTGATGGGGTTAATATTACAGTCTATGAAATAGATAAAGAG
ACTGAGAATGTTAAAGTTACAATTGAAGGGAATAATTTAGATTTTGATGA
GATTCAGGAAATTATTGAAAGTTTGGGAGGGACTATTCACAGTATAGATG
AGGTTGTTGCAGGTAAAAAGATTATTGAAGAGTTAGAACACCACAAGATA
AAAAAAAAAAAAAAAAAAAAAAA
>ERCC-00004
TCTTGCTTCAACAATAACGTCTCTTTCAGAAGGCATTGGTATCTTTTCCC
CACTTCCAAGCATTTTTTCAACTAATCTTATGTTATTAACCATTTCCTTA
AATTCTTCTGGGTCTGCTGACAAAGCATGATCAGGACCTTCCATATTTTT
ATCTAAGGTAAAGTGCTTCTCAATAACATCCGCTCCTAAGGCAACAGAAA
CTACTGGGGCGAGTATTCCCAATGTATGGTCAGAATATCCCACAGGGATA
TTGAATATACTTTTCAAGGTTTTAATAGCGTTTAAATTGACATCTTCATA
AGGGGTTGGGTAAGATGAAATACAATGCAATAAAATAATATCCCTGCATC
CATTATTTTCTAAAACTTTAACTGCTTCCCAAATTTCCCCAATATCAGAC
ATTCCTGTAGATAAAATCACCGGCTTGCCTGTTTTTGCCACTTTTTCTAA
TAAGGGATAAAAGGTTAAATCACCAGAGGCAATTTTAAATCAGGCACATA
AAAAAAAAAAAAAAAAAAAAAAA
>ERCC-00009
CAATGATAGGCTAGTCTCGCGCAGTACATGGTAGTTCAGCCAATAGATGC
CTAGTACGCTGACGGCATTCAGAGTACGCTGATCGGCTTATGACGTATGT
GACGCAGCTCTTAGCGCAATGTATGTGCTGTTATCGAAGCCTATGGCTGA
GTATGTAACGCTATGGCGTGCTAGTCGTCTCATATACGTCTGATGACCTC
GTATCATGTTATAGGGCTGCGAACTGTCGATGATGGTCACGACTCTGTCG
ATAGCTGTGTGACTCATTCAGAAGGTGTGCAGCCTATATGATACGCAGTC
GCATCCTATCTTACGTGTCAGTACTATGTGTGAGTGCTCCGCCCTAGTGC
TGATGTATGCCCCATAGTGCTCAGTGGAGTCTCTCTTAGCATAGTGTCCG
CTCATACATTAGATGGACGGCTCATTAGTATCATCGTCGGCTGATATAGG
TCGTGGCTCCCTGTATATCGAGGTGAGTCTATCTGGATCAACGTCGCACT
ATGATGTGCAAAGTGTCGTCCATGTATAGACAGTGCGCGTATCATATAGG
ATGCGGCGATCTCATACAGCGTTACGGTCGCTGCGTACTGTATAAGGATG
CTCTGTGAACTGTCATCGGTCCGATCAATTAGTCTAGTGTGCGTTATTCA
GATCGAGTGAGTACATGATTCGTCAGTGTGGATCAATTACAGTTAGGCCG
CTGACACATTAGTAACGTCGGCAAGCACTTAGTCGTGTCGTAAGCCAGTG
TGTCGTGTCTTAGACGACTGTGTGTGATTCTCGAGCGATTTATACATCCG
TGACAGCGCTTATAGTGTGCTGACAGACTGGTTGGTTATCCAATGATCGA
CCTGGAGTCTAATATCTGACCACGCCTTGTAATCGTATGACACGCGCTTG
ACACGACTGAATCCAGCTTAAGAGCCCTGCAACGCGATATACAGGCGCTG
CTACCGATATAAAAAAAAAAAAAAAAAAAAAAAA
>ERCC-00012
CGAGAGATGTTTGTAGGTGCGGAATGTGTGCGGTCTACCTTAGCTGTAGT
GTGCGATGAACCTACACACAACGTGGTATAGTGGCCGATCTTAGAGTGAT
CCTATCACTCCTTACGCACCAGAAGGGATCTGCATACCAGGCGGAGAACT
TGGAAGGCGGCTAGATCACTGAATTGCGGGAATCGGCATTTCGCATTCTT
AGGATCTAAACCTTAGACCTCCGCGTGCGATTGCACCTGCTTGGTACAGA
GTTACAAGCCCCCCGCACTTTCTTTGCGGTCGTTAAGAGGGAAATCGCCC
AATTAGCAGAGTGTCAGGTGTTACGCGCGATTGAGCCGTCAGAAGAATCG
ATAGAGCCGCGTCGGGACCTTGATGGTATCTCTGCCTCAGCTAACCTGCT
AGGTCCGTCCCCTGGGGATGATCAGGACTGCGGATAGTAAATTGCGGGTT
TGAAGCCGGACTTGCCGCCTAGGCAAAGCACAAAAACATCGGACATGTAG
AAGTCTCATCGAACTCCTTTCCCGTTCATGCAGATACTTCAACTGTGACT
AGTGGGGTTCGGGAGCACCCGCACTACTTCATTCTTGGCGGTGGGCCACT
TTATGTGACTGTACATGGGACTTCTACTCATACCAATGTAAAGTATAGTT
AACGCCCTGTCCACTCTACTCAGGCGTAATCATCGCGGAAGGCTATCCAC
AGCCCATCAGCGGTCTACATGTCCCAGCAGATTCACCTGTCCTGCGGGTC
CGCGTCACAGCCTATTCTGAGGCTCTAAAGACTATGCGAACCAGGTGTCC
CAGTCGATCAGACGACGAAGTCGGGAAGGAAGCATGGATACCAAAAAGGC
TTTATATACTGGGTTATCCTAGGGGATGTTTTTACCGGACTGGTCAGCCT
CGGTGCGCTCGGCCTAGGCGCTTACTGCATGGGGGCTGTGGGCAATTTGG
TATTTCTCAGGACTATGGACAAAAAAAAAAAAAAAAAAAAAAAA
>ERCC-00013
ACCGAGCTCAGATGTGAAGGATCTTCTTGGAGGATTAAAAAAATGATTAT
CTGTAAAACCCCACGTGAACTTGGTATCATGCGGGAAGCAGGGCGAATCG
TGGCTTTAACTCATGAAGAGTTAAAAAAGCACATTAAACCAGGAATCTCG
ACAAAAGAATTGGATCAAATTGCCGAACGTTTTATTAAGAAGCAGGGTGC
AATCCCATCTTTTAGGGGGTATAATGGGTTTCGCGGGAGCATTTGCGTAT
CAGTTAATGAAGAACTCGTTCACGGCATACCTGGCAGCAGGGTGCTGAAG
GACGGTGACATCATCAGTATTGATATCGGTGCTAAATTAAATGGTTATCA
TGGTGACTCTGCATGGACATATCCGGTAGGAAACATCAGCGATGATGACA
AAAAACTTCTGGAAGTGACAGAGGAGTCTTTATATAAAGGCTTGCAGGAA
GCAAAACCAGGTGAACGTTTGTCGAATATTTCCCACGCAATACAAACGTA
TGTCGAAAATGAGCAGTTTTCAGTTGTTAGGGAGTATGTCGGACATGGTG
TTGGTCAAGACTTGCATGAGGACCCGCAAATTCCTCATTACGGTCCGCCC
AACAAAGGACCACGGCTTAAACCTGGCATGGTTCTCGCTATTGAACCTAT
GGTGAACGCTGGCAGCCGCTACGTGAAAACATTGGCTGATAACTGGACGG
TTGTAACGGTAGATGGGAAAAAGTGTGCTCATTTTGAACATACGATTGCG
ATTACGGAAACGGTTTTTGAATACTGACGAGAGTAAAAAAAAAAAAAAAA
AAAAAAAA
>ERCC-00014
AAAAGAAGAAGGAAAGTAGAGGAGATCAAGATGTCAAACGAAACAATTAA
ATTAGTCATTGCGGGACCGCGTGGAAGAATGGGGCAGGAAGCTGTTAAAT
TGGCAGAACGAACACCACATTTTGACCTTGTAGGGGCCATAGACCATACA
TACGATCAGCAAAAATTATCTGATGTGATGCCTGTTGAGTCAGATGCTTT
CATTTACACAGATATCCTTGCCTGTTTTACAGAAACACAACCGGATGTCT
TGATTGATTTAACAACGCCCGAAATCGGAAAAGTACATACAAAAATTGCA
TTAGAGCACGTAGTCCGTCCAGTTGTCGGAACAACCGGTTTCTCAGAAGC
TGATTTAAAAGAGCTCACATCTTTAACAGAAGAAAAAGGGATCGGAGCCA
TCATCGCGCCAAATTTTGCGCTCGGTGCGATACTGATGATGAAATTTTCA
AAAATGGCTGCCAACTATTTTGAGGATGTTGAGATTATTGAGCTTCATCA
TGACCAGAAGCTTGACGCACCAAGCGGAACTGCGCTTAAAACAGCGGAAA
TGATTTCAGAAGTCCGTAAAGAAAAGCAGCAAGGACATCCGGATGAAAAA
GAAATTCTCCCAGGAGCAAGAGGAGCGGAGCAAAACGGTATTCGCTTGCA
CAGCGTCCGTCTTCCGGGACTGATCGCGCATCAGGAGGTCATGTTCGGCA
TGGATGGCCAAACGCTTCAGATACGCCATGATTCTTATAACCGTGCTTCT
TTCATGTCAGGCGTTAAACTGTCAGTCGAACAAGTCATGAAGATTGATCA
GCTTGTGTATGGTTTAGAAAATATCATTGATTAGACGGGGGGATAAACAA
TGAAAATTGCTTTGATCGCGCATGACAAGAAAAAACAGGATATGGTTCAA
TTTACGACTGCCTATCGGGATATTTTAAAGAATCATGATCTATACGCAAC
CGGAACCACAGGGTTGAAAATTCATGAGGCGACAGGTCTTCAAATTGAAC
GTTTTCAATCCGGCCCTTTAGGGGGAGACCAGCAAATCGGTGCACTGATC
GCTGCCAATGCACTCGATCTTGTCATTTTTTTGCGCGACCCGCTGACCGC
GCAGCCGCATGAACCGGATGTCTCGGCATTAATCCGTTTATGTGATGTGT
ATTCCATTCCGCTCGCCACAAATATGGGTACTGCGGAAATTCTTGTGCGC
ACACTTGATGAAGGTGTTTTCGAATTCCGTGACCTTCTTCGGGGAGAAGA
GCCGAATGTATAATGCTGACGTTCTTGCTTTTGGCGCCCACAGTGATGAT
GTCGAGATCGGAATGGGCGGCACAATAGCGAAGTTTGTCAAACAGGAAAA
AAAAGTAATGATATGCGATTTGACAGAAGCGGAACTCTCTTCTAACGGTA
CGGTCAGTTTGCGTAAAGAAGAAGCAGCTGAAGCAGCCCGCATATTAGGC
GCAGATAAAAGAATTCAGCTAACGCTTCCAGACCGCGGCCTAATAATGAG
TGATCAGGCAATTCGGTCAATTGTCACTGTCATCAGAATCTGTCGGCCAA
AAGCGGTTTTTATGCCGTATAAAAAGGATCGCCATCCGGATCACGGCAAT
GCGGCTGCACTGGTGGAAGAAGCGATCTTTTCCGCCGGAATCCATAAATA
TAAAGACGAAAAAAGCCTTCCGGCGCATAAAGTCAGCAAGGTTTACTATT
ATATGATAAATGGTTTTCATCAGCCGGATTTTGTTATTGATATCTCGGAT
ACAATAGAGGCAAAGAAACAAAGCCTCAACGCCTACAAAAGCCAGTTTAT
CCCGTCAAAGGATTCCGTTTCTACTCCTCTGACGAATGGGTATATTGAAA
TCGTTGAAGCGAGAGAAAAGCTTTACGGTAAAGAAGCGGGCGTGGAGTAT
GCCGAAGGTTTCTTTTCCAAACGGATGCTGAAGCTTGAAAAAAAAAAAAA
AAAAAAA
>ERCC-00016
GTTGTAACGAATGTTAATTTAGGAGGCAAGAGTTTGTGGGCGCGGACTTG
CAGCTCGTAACGCTCTAAAAGGGTTATGCCGCTGAGGCGGGACCATAGTC
AGGAAGTTTGTCCGATCCGCTCCAGTTGTCAAGAGTAGAGGATTTCGTGT
TCGCCGATACTGCCGAAAACGTCATACCGAAGCAATTCTGTCGTCACTCT
GTATGTCCGTGCCCCACCTTCGAGTATGAGTTTTAAAGTTCGTGCAGAGA
CATAGCTCGCGCACTCCCTGTGTGATGCCGGTCGGCCGACACATGCTTCA
ATGTGCCTTGAACTTGCATTCGAAAGAATGTCCTTATCTTGATCGGCCAT
TGTAATGCAACGCTCTCCTTTCATTGACACGAGGTTCGTAGATGGCTGTT
ACTCGCGGACGTTAAATAAAACTATCAGCGTCAGCGGATTAGGAGGCTTA
CGGGGGAACCTACAATTGTTCGCCGCATGGTCCGAAGGCGCCATGTCCCT
CAGCGGAGCGACAACAATTACTACTGGAGCTATTGTAAATACGCAGCAAC
AAGCGTCCAGACATTTGCCGCTGACCTCCAGTCGCATGGACGGGGGAGAA
CAGCTGGAGCAATGCATCATTCGCTGAGGGACATCCAATCACGGAATCAA
GGAAGAATTACCAATTTTACCTGTAACGAAACCAATTTATTACTGACGCA
GAGTGAATCACATCTATAGCGGTTACGACCCTCCAGAGTGATCCGACGGC
GATGTGTCTTTGACCCCCGTGTGACTGGTGTTCCTGTCGTATCCGCAACA
TGTTTACTCATCACTACGTTAAAAAAAAAAAAAAAAAAAAAAAA
>ERCC-00017
GAGAACTGAAAGTGAGTCCCAACGAGAGAGGTGCATCTGTCCAGTGAGAG
CTGACTGTCTGCGACAACACTAGTCGGTCCAGGCATGGATTTCGCGACCT
CACAACTTAAGGAGGCGGTAAATCAGATGACAGCGCGACCCTGTAATGGG
TGACCTGCTAGTGGAGGTGGCGCGGTGTCCCAGATACAAGGATCTCGATG
TAGTACCCTCACATAACTTTGCTCCCTGAAATAACATTCGATCACTCTAA
TGAATCCCTTAAGCCAGGAGCGTTAGTGTCAAACGCAACGCCCCGGGTTC
ATGATCCTGGATGGCTGGTCGAACCAGGGAGATGTCACTCTAATAGGTGC
CAAATGTACCGCAGAACCTCGTAGGCGTTCGCCCAATTGGACCCGAGGTA
TAATGTAGACGGGCACGCTGACTGGGCAAAAGATTACAATCCCAGTTACC
ATACAGTCGCCCGGTCAGGATCGGGGCATGAAGGCAATATGTTGGCGCAT
CCCAGTCTTTCCGTAGAAACAGTGGCTAACGACGGAGATACTGCCGGGCA
AGAAACCTTGACCAAGTATGCGCGCCTTGTGAGTCTCCATGGACTTGCTG
CACCTACAAATCCGGAAGGGCGCTTATAGTGCTTGCTAGCACTCCCTGGA
ATATCTTAATCCCGCCAGCTCATGGGACGGGAGGAATGTGTTAGACCATA
AACAGAGGGCTGGCCAACAATCAGAGGGAAGTAAGCCCCGCAAAAGGATT
CTGCGGGAACCGAATTACACAACGTAAGGACGTACCTGCTCCTACCCCCG
AACCACTGTCAATACGATAATGCGCCCAAAACGAGGGATCGAGACGGTCG
GAGTGGCAGTCCAGCTTAAACAGGTGCTCGCCGAAACTAGCTGGCCAGGG
TGAGGCATGGATTCAAAGCCAATGACCGAAGAAAGTTCCGACATACAATT
ACTCGGCTTTTGGCAATACCCAGGCGAGAGGTAAGCCCAAGCCATACCGG
GAATGACCTGAGATCCACTTAGTAAGTCTTACGAGATGATCCCGACCCAG
GACTGGAGCTAGGCGGTTGCGCAAGTAACTTCATCATGTATCGCTGGGGA
ATAATGTTCCTGGAAAAAAAAAAAAAAAAAAAAAAA
>ERCC-00019
CTTTAATGGTTGTACATACTTGACGGATTGCAGTGAGTGTATTCCCGTCC
CATCGTATGGGTAACCCATAGGGGCGTGTCATTCAGCACTTCGGATAGTG
TTTGACCGCGTCGCTCCCATGTCGCCTTTCAGGAGAAATAGTACAGGCTG
CTGGCTCATGTTTCCTTCTACGCTGCACTTGCGGGCATAGAGGTCGGTTG
CGATCTATATTCGGAGATAACTATTCACCCAGCGCCACTCGAATATCCCC
TCTTCTGAGCAAGAGGCCAATAAATGCTCAAAAACGAGCGATTGTCCAAC
GACATAAAGGGAGACTGTAAGGTCCTAGCGCTCTGTCTGTTAGTGAGAGC
CCTAGGTAAACACGGTCGTTATCCCCTAGAGCGTGAAGCGGCTGTAGATA
TCTCTGAATCTTCGACCTTGGTGTAGATGGGGCTAGGTCAAAAAGCGGTA
GCGATTAGCACTTGTATACACTCTCCCCCTACTAAGTATGTAAGGCCTGA
CCGGAGATTTGTCCATGCTCACCAGGACCGATAGTTGGGCCCCGGTAATC
TTGCCGCCGTAGGGAGTACGAGCAGTGCACCGTTGAAACAAGCACAGGAG
GTATGAAGCATCAGACCTGAAAAAAAAAAAAAAAAAAAAAAAAA
>ERCC-00022
CCCGGGCCAATTGCCTCTATAACTAGAGCTGAGCCCACCATTAAAGCGAT
TTTTTCGCACTTAGCCGTAATAAATATAATGATCCCGCGGTGTAGTAATT
CTACGGAATGCACGGAATGTCATAAGCAGAAGGACGTGATGTGCAACCTA
CTCCCCTTTCCCAAGTAAATGTACGGGAATTATCGTTTCGTTACCGACAA
CCATGGGGCCACGTGGCCAGTTTGCCCCTATTAGGTGGATAGGCACTGAG
TACAGAATATATAAAGCGTGACGGATGAAAACGCACCCATTGTCACCGAT
TGTGACTAGTTGACCCTATCACCCCTACTGTGTTCAGACGTCGTTCTACT
AAAGGCCCGTGCCGCCGGAAGCTCATTTAAAAAGAACTCGTAAGTAAGCC
GGCGACATATCTAGCAAAACATAGTCCCCCTTCTGCTCAGAGGTTATCCA
TAAGTGACTTACCAGATGGAGTGCCAAGGTACAGACCTCCCTCCCAACTG
GTTCCTGCAGGACGTTGCTATATCACTTCTGGCCGTCCTTATGGGTTACC
CCTCGCGAGTGCCATCGCATCGACTGACACACCTGCATTCTATTTTATGC
TCTACTGACGGCGACGAGTTTTTTGTAGCGTCGATCGCGGAGTTAAGGTC
ATTGGGGAATAGAACCATAGCGCTTGGGTTTGTGACTTTCTCCCTAGATA
CGCGTTTGCTGACTGCGCTACATGGATAAAAAAAAAAAAAAAAAAAAAAA
A
>ERCC-00024
ACGGAGGAGCTTTGGCATACTAGGCTAGCGAATCTGCAACTAACGCAAGT
TACATCCTAGCTAGCGAAGGGCGTCCCAATTTTCGCTAACCCGACGCGAC
GCATAAAAAGCGAGAATAACGCCTAAGGGATGTACAATGGATGTTGATTA
TGCCTTCGGGAATGAGGGATGATTTGCGAAAAACAAGTCAATACCTAACC
AAATCCGCTAATGGACACCCGTAATCGTGCCCAAGTTTAACTGGTCGGTA
GGTGGCAGGCAAAGCGCTAGTATCCCTAGGCGCGACACTATAAGTTTACA
ACTGCGAGAATTGACACTATGAGCGCGCATACTGGGGCCAGAATAGGCAA
TACCATGTGCGTCCCTGTGTGAACAGCTCGCGGCCATCAGAAGTTGGGAT
TGACGCATGATCTTGATCGAGCATACGGCTTCCACCAACCCATAGTACTT
GGTAACTATAGCAATCAAGCACGCGTGAGCACAACGCTATCCAAATTACT
ACATTAACTGGAAAAAAAAAAAAAAAAAAAAAAAAA
>ERCC-00025
GGGGTCCATTATAGTGCAGGCGTGGTAAAGTAGCATTAGAACCCTACTAC
TTAGCCCGCGCAACTCGTCCTATTAAAAGTCGGAAGGATTAGGGAAGTTA
ACCTCCGTTAGGGCCTCATTGGCGCGCCTCCACGTATCTGTATTCCCGTG
TCCCGACTGGCTAATAAGAGATATGGTGCAGCGTGAACGCGGACCGAACT
CCGGTGTGCGCCGGTTCATGTTACTCGAAAAATAGACCCTACTTGCGCCA
TGTCATCTTTCACTACGGGGTAGTCTCTCGGCCAGGCTTTGAATCGCCTC
ATCCGCTTCTCAATGGTTCTGTCCTGACCTCTGGAGTTAATCTTCGTCTC
ATAGAGTAACCAGGCGACGCACCACGCCTAGTTGGTACCACCACTAGAAG
CCCGGTTCGCTGGCTCAGTGCTAATATTCTGGAGGTCAGCCGACAGGTCA
CATGAGCCTACTCGTCTCGTCAAACACCCGCCTAGCCATGATTAACAAAT
ACAGTGATTAAGTGTGTTTTGACCCTAGTGTTAGGTCGCTGGTACTTAGC
AAGGGGAGTTGCATATGTGGTCTCTGTTTCGGGTTATATCTATCATTTAC
TTGACACCCTATTGGTTTATCACAGTCCTTCCACACGACCATACGCGTTG
TAAGAATACCCTCTAGCGTTGGAGAGAATAAGTTCGATGTTCAATTCACA
AAACCGAGCAAAGGCTTGTCGACAGCTTCTACTAGTATTCACTACCAAAA
CGCGTACCGACTTTAGGGCGGTAGAGAGAATTGCCATTGCCACGAGGTTC
TCCAGAATACAGGGTCCAGGCGGCCCCCAGCATCGGAGTGCCTGAACTGG
CGGGGATGCCCAAGATTGTAGAGGGCCTAACGAGTTTGATACGCCCGGGA
CTACGGGGCATTGTCTGCCGCGTCTGTTTCAGGTAAACGATCAACCGGAG
ACCAGGTTATTCCCATGTCGGTCCCCAGGCTTATACTGCGGAGATAGGCT
GATGATGGTAGGTGCCTTGCTCTAGCAAAAACGCGCACAGCTTATGAGCA
TAGCGGCTGGGCGTAGGTCAGAGAGGGTATGTAAGATCTCTCCTCTATCG
GTGTGCGTCTACTCTGCCCCCTTCGACACAAATGTACATCGCGGGAAACG
GATACGCCTTACGCCCCAAGGTTTAGCGTATCAAAAAATGCAACGATTCC
GATGTCGAACCTTGGATAGGAGCGACCGATTACGTGTTAATTGGCCCTGT
ACCTTTCTGGTCCGTTGATTATCACTCATCCCCAGGTTGTTATGGTCTAC
CGTGGAAGCCTCGTCAATGAATACTTTGAGCGCGATTGAAGTGCTCCGCT
ACATCGCGGCTATCATTAAAAATTCCCCTTTAACAAAGGTTGTGGACGTC
AACGGCCCTGCAGTAGCGTTCCTTGGACCCGGTTCGAGTACCCAGAGCAG
ACTACGTATATATCCAAGTGGTTATGTCCGACGGCATTTTGCCAGGTTAG
TATCTTCGGCAATGAGTTGCGTCTACGGCTAATCGAGAGCACTTGTCAGT
ACGCGCAATTACTACATGGAGTGTATTCGTTTTGAGCGCTGATACAGTTC
TCCTATCAAGGTCGCAAAAGGTTGTCTAGAAAAGGGCCGTGCGCGCAGTC
TACTGCTACCGGCGACTTTACGACGAAGTTAGGCATCAGACGACCACATG
ACGGAGAATTACGTACGCCACTTCAGACGTTCTGCCTGCGTGCTCTGCAA
TATAGGCGTAGCAACGAAGCTCGGTCGTGAACTGCTATAGGAATAGCCTG
ATACGAGCGCACAACAAGAACGAACCAGCGAAACTACCCAGATAACATCG
CTCCCCGGCATTACTCTGACGGGGGTTGTCACTAGGCTGGTGGGTCCTTT
CGCCTCTCATGTCAATTCCCTTTGTTGGGCTGCTTGGAAGTACTGATACT
AGAGTAGCCTAGTAATACCTAAAAAAAAAAAAAAAAAAAAAAAA
>ERCC-00028
AAGAAAGTATTCCATTCCGGCTCATGGTCCCGGCTAGACCTGCAAGATCG
AAGGTACTCAATGACACCAGTGACTGAGCGGTCAGCCCGGAAATAGCCAG
AAATGTTACCATCCCCGCATGTTACACAAACGTCGGGCTGACGGAACCCA
TGAGAACCTATGGTGAATAGACAGTAAACGAGCGCAAAGGCGTGCTGCCA
AGGGCTCCCACCGAATGTAGAACTGATCTGATTTCCGTGACAGGGAAACG
CAATGCGAGGTTCCGCAAGTCCACCTATAATCTGTGACCGCTCGTAGAAC
ATGGTTAGGGCCTGATTCAGTTAAATCAAGCCACCTCTGACAGAACGACG
AGTCAGTGGAATCGACTTCACACCTCAGAGTCCACTCACGTGCTGTAAGT
CAAAACCCAGTGAACTTCTCAACCGTGTAGCGCTCCTAGAACATTCAGGC
GCCACTGAGGGGCATATGGATGAAGCGTGATACGAATTACCTCCAACGAA
TGCCAGCTGGGAGGAGGATAGGGACTATGTCTTCGTCAATGCTCCCGTCA
AATGCCTTTCTAAATACCTTTTCGACCTCTCTGTGTGGAATGGGGTCTAG
AACCAAGGACTAAAGCGGTGCACGAGGCCCTTTGGATATGTCCTTCTTGG
GAGGGCCCACAGCCAAAGCCACCCATCACAGCTGGAATCTAATCTTGTGA
CCCAGTATTAACCGTGAGATCTACACAACCGACAAGCGCTAGCTTCCTCC
CCGGTCAAGTAGTAATGCCGGGATGACTTTGCGTGTCCTATAGCGATCGA
GCCCTCGAATTCACGTCGTCAAAGTGGAATGATCAGATTAAAGGGCTGTC
GGGAGGGATGTGTAGGCCACTAACACCCCTCTGCACGAACTATAGATACG
TCTTTCATCGGTACGCTCGAAAGCGCAGGTGGCTCCCAAATCGTGGGGAG
TTAATCGAGCTGCGGATTGGTCCCCACGCCTTACGGCAGCGAACATAATC
CCGCTGATGTGAAGTCGATCTACAAGGTAAACAACGGGGAATATAATTCA
GTTGAACCGGTGTGGAGCCTGCACTTGGAACGCTGCATAAGGGACCCAAC
AGCCCCAAAAAAAAAAAAAAAAAAAAAAAA
>ERCC-00031
GGGAGAAAAGCTTCTTGCCTAGTTACAGCACGAAGATTGGGACCCATCGA
TCAGCGCCTCCGTGCAATGGCGCCTTGGTACACTCTCTAAAATGCAGTCG
GTAGCGGGGCATGTAGTTACTGCGGTGATATTAAGCTAGTGAGTAACCTT
ATATCGAACTGTCTACCAAATTGATGTATCTACATTAGCCGTACGATGAG
ACAATGAACCGTGTCTACGCTCGGGAGCATTACCCCTATCATGAGCCTAC
AAGCACCTGACTAGACCAGGAGACAACTTGAGCGAGACACTAGCGAGAGG
TGCCGATATAAGGTACATTGTTGCGGATGTCAACATCGCATTTTTATCCC
CTGGCGGGATGCAACTAACACCAGTAATGTCGTTCTCCACGACCCCCTAC
CCGAAAACTTACTCGTATGAGTACTTTCGCGACGACTCGGCTGTGTAGTT
TCCAAGCAGGCCCCTGGCTAGACCCATTTGTACCACGCGGAGGATCATCG
GAATCCATAATCGGCCACAAACTAGCCGGCTGGAAACCTTGTGATATCAT
GAACGAGGAGTAAGAGCTGGTTAGTGAATCACCTTGAGGGCGAGGAACAC
AACAATTCTGCGGGTTAGCAGGAAGGTTAGGGAACTCGCTCATAGCATAT
TAGTACCGCTATCTCCTTTCCTTGGCGCGACATCTCCCAAAGTTAGGCTG
ATTCTGCCGCCTGTGATCGCTATCCTTATTTGTGGCAGAATATGTCGATG
CAAAAAACCTTAATTCGTGCTTCATACATCATCCCCGAGAACTCCACGGC
TCCACTCCCGCTTATCACGCGTGGGTGCTAAATGATACGAAGTGTGGCAG
TCTATGTTAACTTGGAGCATCATATTTATTTCTGTTCACGGATGAAGGCC
TATATCAATGATCATTAAAGACATTCCGTCATCGGCTACATGCAAAGAGG
CTTTTCCACCCTGTTTCGGTGATTCAGGTGTCGAGCGACCATTATCTGTC
GGCTCATCACCGAACCGGCCGTGATAGAGTCTTCGCATCAGGTTACACCA
TGTCGACTGATAGTAACTGTGGTTCGAGTTATGCGTGTTGACACACCGTT
GAGGCGCCCTATTTAAAAAAAAAAAAAAAAAAAAAAAA
>ERCC-00033
GCACGCCCTATTTAACTGGAAACCTTCCAAGATTCGGAGAGCATATAAGT
TGGGCCGAAAGCTCAGCTGTGAGCTTTGCAAACTCTGTCTTAGGAGCTAA
GACAAATAGAGAAGGTGGGCCATCAGCATTAGCAGCTGCAATTATTGGAA
AAACACCATATTATGGATATCACTTAGATGAAAATAGAAAGACAACACAT
ATCATTGAGTTAGATGGACAATTAATCTCTAACTTTAAATATGGAGAGAG
TTTTTATGGAGCTTTAGGTTACTTAGTTGGGAAGATTGTTAAGAATGGCA
TTCCATATTTTGAAAATCTATATAAATTAAATCCAAATAACGATAATTTA
AAATCCTTGGGAGCTGCAATGGCTGCAAGTGGTGGTATCGCCTTATATCA
CGCAAAAAACTTGACAGCTGAATGCAGAGTTAAAGAAGTTGTTAATGATA
AAATTGAAAAGATATCTATTGGAGTTGAGGAGATAAAGGAAGCTTATGAA
AAATTAAATACAACAAATGAAGAGCCAGATTTAATTTGTATTGGTTGCCC
TCACTGCAGTTTAATGGAAATTAAAAAAATTGCTGAACTTTTAAAAAATA
AAAAATTGAATGCTGATTTATGGGTTTGCTGCTCTCTTCATATTAAAGCA
ATAGCAGATAGAATGGGATATACAAAGATTATTGAAAAAGCTGGTGGAAA
GGTAGTTAAAGACACCTGTATGGTTGTTTCTCCAATTGAGGATTTAGGTT
GTAAAAGAGTTGCAACAAACTCTGGAAAAGCTGCTGTTTATCTACCAAGC
TTTTGTAAGAGTGAAGTAATTTTTGGAGATATTGAGGAATTGTTAAAAGG
GAGATAATGCTGAATCCAATAATCTTATTTTTGGCTATTATTTTTGATAG
AATCATTGGGGAGTTGCCAGAGAGTATTCATCCAACGGTTTGGATAGGGA
AGTTGATAGCTTTTTTAGAGAACATATTTAAATCTACAAATTGCAAAAAT
AAATATAGAGATTTTTTGTTTGGCTCACTAGCAACGTTTATTACTCTATT
AGTTGTGGGAGTTATAGCTTTTTTTGTTGATAAATGCATAATGCTGTTAC
CATCTCCTTTAAACTATATTATCTATGGTTTTTTGTTATCAACAACTATT
GGCTACAAATCATTATTCGAATTCTGCAAAAAGCCGATTGAATATATAAA
AAATGGTGATTTAGAGGGAGCAAGGAAAGCTGTTCAGCATATAGTTAGCA
GAGATGCCTCAAAGTTGGATAAAGAGCATGTATTATCGGCTGCAGTAGAG
AGCTTATCCGAGAACATAACAGACAGTATAATTGGAGCTTTATTCTATGC
TATATTTTTTGGTTTGCCTGGAGCCTTTGTTTATAGGGCGATAAATACAT
TAGATGCAATGATTGGTTATAAAAATGAGAAATATCTATGGTATGGGAAG
TTAGCAGCAAGGTTGGATGATATTGCCAATTTTATTCCTTCAAGAATAGC
AGGGATTTTGCTAATAATTACTGCCCCATTTTATAAAGGAGATGTTAAAA
AGGCAATATATGGGTTTTTAAAAGAAGCTAATAAGGTTCCATCACCAAAC
TCTGGTTATACAATGGCTACATTGGCAAATGCATTAAATATAACTTTGGA
GAAGATAGGATATTATAAACTTGGTAGTGGGAAAATAGATGTTGAAAAAT
CTTTAAACGCTTTTAAGGCAGTTGATTATACAGTCGTTGTGTTTTTAATT
ATTTATACCTTAATTTGGTGGATAACATGATAAGTAAAGCTTATTACACT
ACAGAGATTCCAGAGGATAGATTTGAAGCTCTGAGTTGTATTAAAGATAG
TCAAAAACCTCTTAAAATTATATTACTTGGAGGAGTTGATAGTGGTAAAA
CAACATTAGCTACTTTTTTGGCAAATGAGCTTTTAAACTTAGGATTTAAA
GTTGCTATAGTCGATAGTGATGTAGGGCAGAAGAGCATTTTACCTCCAGC
AAAAAAAAAAAAAAAAAAAAAA
>ERCC-00034
GGTATTACCCAGCACTCGTATGGCGCCCCATCGTTGTATCAGCAGGAGCA
TATGTTGCTCTTGATTGTATCACTTCGCGAGAAAGACCCCTTGAATACAC
GAGCTGCCGTCCGGATAACGATGTAATAGCCTATGGAGGGGAAGTAGTCA
TGTCTGCGGACTATTGGTAAGAGCACCGCCTCGTCGTACGTGGACACGAA
GCTGTTCGGCCGCACGCAAGTACCTCCCACTTAGAAAGCGAATAACCCAA
CGACCGTGTTCAACCCTGGCCGTCTCTCAACCAGGTATGCAATCAACGAC
ATTGGCCCAGATGTAGGGCCGTCTTGGTGGATTGAAACTCGGATCGATCA
CGTATGGTCTAGACCTTATACAACACCTGTGCGTGCGTCTGCGTCTGGCG
ATGGTGGGTAGCGGTCCGGACCACGATCGTACTGTAGGCGGCCCAAATGC
GGATCTTTAGGTTGACCGATTGTACATCTCGCCATAGCCCTTTTCGTCAC
AACCTTTATAAAAGGGGTCAGGCCACTGTGTGAATCAGATGGCAAGCCCG
TATCCGTATAGAAACATACGTTTCTCTGGCCACGACCAATAATTATGCAC
TGTTGGCTCGGAAGCGGGTCTACGGAGAACATTAGATATCGACCTAATAT
CCTGATAGCTAGCTTTCCCGAGGATAGGCGAGGATGGGCGTGCTAGACAC
AGGAGCATTGCATCACATGAATAAAGGGCTACGTACGCAGCGGCGTTAAG
ACAGACTTAGACTGATCACTATGAAATGATAGACACCATGTCGCAATTTG
CTCCCTCACTCATATCGTTGTATCATAAAGTTGATCCTAATCACAAACCG
AGTAACGAGCCAGACTAATCCGGAACATTCGTAAGCGATAGTGGTTGGCT
CCTCCCGGTCGCCGAACTGATATCATAGCTAAGTATGCTGGCCTCGGTTA
ACCGCGAAGGCATATACAATGGATTCGCTGTCCGCGTAGCAATATAAAAA
AAAAAAAAAAAAAAAAAAA
>ERCC-00035
GGGAGAGGTATCGTAAAGGTGAATCCTGTGGCTGTAGGAAGCAGTTCATA
TGACCAACGGGCGCCCTAGGGTATACTCCAGAATCGAATGTTACCAGAAA
ATAGGGGAACTGGTCGCTCCTAGGTAAGGTTGCCTGTCCCCGCACTGTAC
GAAGGTCCGGTCAACGGAAGCAGGCACACGCGCTATCTGAGTCCAAATAC
TTGATCCGGCCGGAAAATTAGAGGTGACGGCTTCCCACTACTGATCTCAC
TGACGTGCAATCATCCTGTGTCCGGAGCAATGACAGTGTCCAGTCTGTTA
TGGACGAGCTGGACGATTCACAGATAAGGACAGTCGCCCGGATACCGCAA
ACTAAATCTTGCCTGCCTCCGAGGGTGTGTGAAGGATAACTGTCGCCCTT
AAGTAAAGATCTACCATTCGCCGGGGCAACGCGGCTCTCTGATGCTACGA
CCAAAGTGGTTGACATTACGCCAGTAATGGACTAAGGTTGAATTTGAGCG
GATGGGCTCAACTGCGTCGTAACCGGTAGATACAGGGCATACGAGCCTCC
CTATTTAACGGCATCATCCCGCGTAGTGCTGGTCAACCGACTGTCTATTG
AAGTCAGGTTTCGGCTACATCAGCTGGAACGTTCCCGTAGCTACTATAAT
CAGGCAATCTGTCCCGAAGAGCCCACACCCTGACTTGGCCGTAAGGGAGC
CCTAAATCAGTTAAATACGGGGAAGGAGTCTCGCCCTCCGGGTGATCCAT
CTTATTTACCAAAGAACATGTCCACGCCTGTGGGCTCTGAAGATGGGCGA
CACATGTCTACCCTGGCATAACGCCCAGCTTGATAAGAGTGAAACGACCC
ATCTGACACAGGCCGGCATAGAAGACCAGCGCAATGCGAGGGCCACACAT
AGGAGTGTGAAAATCTACATCAACATACTTCGGCCGTGGCTGAACGAGGG
AGTGCTTGTACAATCCCGTTGTTTGGTGTGGCAGATTCCGGGAAATGAGC
AAACGCTTCTCCCATGAACACACTCACAGCCATAAGTCCTACCTTGCTAA
CATCGCCCCGAATGCAGAGCCACCTACTGGGGTTGTCTGAGAACACTCCA
TGGGTCAAAAAAAAAAAAAAAAAAAAAAAA
>ERCC-00039
GAGCATGGCCTAACTGAATGCGCCTGCAGTATCTTTCTTAGTATATCAAG
ATCCGTAATATAACGGTTTGCGCGACTACGGTTACCGTCTTTATAAGTGA
ACAAAACCGGCTACCAGCATGTCGTATTTCGCCACCCATATAAACCCCAC
TTCGTCCTCAAGGAATCCAAAAGTCGGACGGCGTGGCTTGTCATCTTCGT
CAGAAGGTTCGAAACCAGTAAAAAGACGCGATAGATAGGCCTAAGTGGGC
CTCCCCTTTGCCAAAATCACGACGAAGTGACTAGTGCAGGCGTCGTATAC
TTACTCCTCATGTTCAGCCCACGCTGCATTGGTAGGCTGTTAGAAGCCGT
GACCGAACAGGGTATGATGACCTCGCCATGGGCACCCTTGTATTCTCGGG
GGCGGATGTAGAAATCAAAGCTGTTTACTAACCATGTACTGTCCTAAGAG
ATTGGCTGTGACCGGTCCCGGACACTGCGTCAACGCAGGTCGCTCACGAT
CGGCGTGCGCATTTTCGTGAATCATGTATAGTGGTTCTCGTTAGATACAC
ATGTAAGCTGAATGGGGCCCTACCCAACCGGTTGGGTCTATAAGGCAGAT
GTGCGACGCACCTATTGGTAGGCCAATCTTATGGTTTGCCTCTTGTACTG
AGGGTACCGCAGAGGTCCACTGGTTAGCTCACACTATGATCTAGGAGCAG
TTGGGCGGTAAACGGCAAAAAAAAAAAAAAAAAAAAAAAA
>ERCC-00040
AACTACGATCCCATGAGAACACCTGTAGATACTCAGGTCTCCGCGGACCT
ACGCCGCGGACGATGATAAAGTCCGAGAAACCACCGGATTGCCCCAACAG
ACGGCCTAGCCCATCGAACTAGGGAAATGAACTATATCGTAACCAAGCCG
GGTAGCTGCGGTGGTGCTAGACTAGATGTTAGCGTTCAGTCGAGCTGTTA
CGTGTAACGCCATTGAGACCCTTACCCTTTACCGGTCGGCGGATACGTCC
AGCTTCGTCACTGCGTTCGAGCCTTCTACACGATCCAAGTTACCAGCGCA
GTTTAAGGTACGTCGCTTCGACCAGAACGAGAGTTCGCAGCAAGGGGGAG
GAGTTGGATTCTTAGGGAATGAGGCTGAACCTAACTCCTCGCTACATTCC
TATTGTTTTCCCGATCGGCTTCATCGGGACGCCGGAGACCGCACCTTTGC
CCGTTTAAGCTCGGACGGGATGCCACGGTTCTGTTCCACAACCCGGTCGG
AGCACACCCTCTCTATGCTGCGTCTATGCCTTCCGGGTGGTTGAGGTGAG
CCATGTGGTCTTAGAATCCGGTTGTATTAGACAGTATTGTGCTTGACGTC
GTGGTATCGGGTGGTTGTGAAGGATACAGATATTCTATGGGCAGCGATGG
GGCTTCCTCAGTCCGTCTACGGCCCACCAGACAAACAACTCGGGATACAA
ATTGAGCACCCGCGGACCGGAAAAAAAAAAAAAAAAAAAAAAAA
>ERCC-00041
CCGAGCTCAAGATGCGTTAATTATGTGGGTGACGATAAATGAGTGAGCAA
AAAGACATGTACGTATTAGGAATTGAAACAAGCTGTGATGAGACTGCTGC
AGCTATTGTGAAAAGCGGGAAAGAGATCATTTCAAACGTAGTAGCCTCTC
AAATTGAAAGCCATAAGCGCTTCGGAGGCGTTGTTCCGGAAATTGCTTCA
AGACATCATGTTGAACAAATCACTTTGGTTATAGAAGAGGCGTTTCGCAA
AGCTGGCATGACGTATAGTGATATTGATGCGATTGCAGTAACAGAAGGTC
CGGGACTGGTGGGAGCGCTTCTTATCGGAGTGAATGCCGCTAAAGCATTG
AGCTTTGCATATAACATTCCGTTAGTAGGCGTTCATCATATAGCCGGTCA
TATATACGCGAACCGTCTTGTAGAAGACATCGTGTTCCCGGCACTGGCAT
TGGTCGTTTCAGGAGGCCATACAGAACTGGTTTATATGAAGGAACATGGA
TCATTTGAAGTCATTGGGGAAACCCTTGATGATGCGGCAGGAGAAGCCTA
CGACAAAGTGGCGCGGACGATGGGATTGCCATATCCGGGTGGACCGCAAA
TTGACAAGCTAGCTGAAAAAGGGAATGACAATATTCCGCTTCCTCGCGCA
TGGCTTGAAGAAGGCTCTTACAACTTCAGCTTTAGCGGATTGAAGTCTGC
GGTGATCAATACGCTTCATAATGCATCCCAAAAAGGGCAAGAGATTGCTC
CGGAAGATTTGTCTGCCAGTTTCCAAAATAGTGTGATCGATGTCTTGGTA
ACCAAAACGGCGCGCGCGGCAAAGGAATATGATGTCAAACAGGTCCTTTT
AGCCGGAGGAGTAGCTGCAAACAGAGGCCTCAGAGCTGCATTAGAAAAGG
AATTTGCCCAGCATGAAGGGATTACGCTTGTCATTCCTCCATTAGCTTTA
TGCACGGATAATGCTGCGATGATTGCTGCTGCTGGTACAATTGCTTTTGA
AAAAGGAATTCGCGGTGCATATGATATGAATGGCCAGCCCGGCCTTGAAT
TGACTTCTTATCAAAGTCTCACGAGATAATAGCGTGAGACTCCCGGGTAC
AAAAAAAAAAAAAAAAAAAAAA
>ERCC-00042
ACCAACTCTGGCCTTTGTGTTGCTATTCCCCAAGCACACAATCCAGTATA
ACATCTTCCACAAACTCTACAGCCAAGAGCAACCATTGCAGCAGTTCCAA
TATAGACAGCATCTGCTCCTAAAGCTATAGCCTTAAATACATCTGCTGAA
CATCTGATTCCTCCACTTGCTATGATGCTAATTTCGTTTCTCAAACCTTC
CTCTCTCAATCTTTGATCTACTGCGGCAATAGCCATTTCTATTGGGATTC
CAACATGGTCTCTGAATACCTTTGGTGCTGCCCCTGTCCCTCCTTTATAT
CCATCTATAACAACTGCGTCAGCATCACTTGTTGCTATTCCAACAGCAAT
AGCTGGAGCATTATGGACAGCTGCAATTTTAACAAACACTGGCTTTTTCC
ATCTTGTTGCTTCTTTCAAACTTCTAACTAATTGAGCTAAATCCTCAATT
GAGTAAATGTCATGGTGAGGAGCTGGTGAGATAGCATCACTTCCCTCAGG
AATCATTCTTGTTGCTGAAATTTCTGCTGTAACCTTCTCTCCAGGTAAGT
GCCCTCCAATTCCAGGCTTAGCTCCCTGCCCTATTTTAATCTCTATTGCA
GAACCTTTCATAAGATACTCTTCATTAACTCCAAATCTTCCACTTGCAAC
TTGGGTAATTATGTGGTCTGCATAAGGGTAGAGAGCTTTTGGCAATCCTC
CTTCACCAGTTCCCATGAATGTTCCACATTCTTTAACTGCCTTAGCAAAT
GATAGGTGAGCGTTTAAAGACAAAGCTCCATAAGACATATGGGCAATCAT
TATTGGGGTATCTAACTTTAAGTTTGGAGCTATTTTTGTTTTTAACTTAG
CTTTTTTAATCTTCTTGCCATCAATCTCTTCTTCAACAAATTCAAACTCT
AACTGCTTTGGTTTTTTACCAATGTAAGTTCTTAATTCCATTGGCTCTCT
CAATGGGTCGATGGATGGGTTTGTAACTTGCATGCATCTAAAACAATCTA
AAAAAAAAAAAAAAAAAAAAAAA
>ERCC-00043
AATACCTTTACAAATGCTTTAACAAGAGGAAATTGTGTTTTTGCCAATTT
AAGACCTAATTTAATAGTTAAACCATTAACCTTAGTTGTTCCAAGGCATA
ATATAGAGAGTGAGATACAGGATGAGCTATTTCAGGGAGTTATTCAGTAT
GCAGTTGCCAAGGCAGTTGCTGATTTAGATTTAGATGAAGATTTAAAGGT
TGTTGTCTCTGTTAATGTCCCAGAGGTTCCAATAACCAATTTAAATAAAA
GAAAACTCTTCCAATACTTCTATGCCTCAGCAAAGTTAGCTATAAACAGA
GCTTTAAATGAATATCCTTCAAAAGAGAAGGTAAAGAAAGAGAAATATAG
AGCTTTGCATCCATTAGTTGGATTTAGGGATGTTAGATTGGAGTATCCTC
CATATCTACAAATTGCTTTGGATGTCCCAACTATGGAGAATTTGGAATTT
TTGTTACAAACAATTCCAAATAGCGACCACATCATCTTAGAGGCTGGAAC
ACCACTAATTAAAAAGTTTGGTTTAGAGGTTATTGAAATAATGAGAGAAT
ATTTTGATGGCTTTATTGTTGCTGATTTAAAAACCTTAGACACTGGAAGG
GTTGAGGTAAGATTGGCATTTGAAGCAACAGCTAATGCAGTGGCAATAAG
TGGAGTAGCACCAAAATCAACAATAATTAAAGCTATCCACGAATGTCAAA
AATGTGGTTTAATCAGCTATTTGGATATGATGAACGTCTCTGAACCTCAA
AAATTATATGATTCATTAAAATTAAAGCCAGATGTTGTTATCTTGCATAG
AGGGATTGATGAGGAGACATTTGGAATTAAAAAGGAATGGAAATTTAAGG
AAAACTGCTTATTAGCAATTGCTGGAGGAGTTGGTGTGGAGAATGTTGAA
GAGCTTTTAAAAGAATATCAAATATTAATCGTTGGTAGAGCAATTACAAA
ATCAAAAGACCCAGGAAGAGTAATTAGGATTTTATAAACAAGATGGGTTA
AAAAAAAAAAAAAAAAAAAAAAA
>ERCC-00044
AGATAGTGACTAGGGTAAATGCCAAGCCGTCTTATAAAAGCGGTAGCGAG
AGATCTTAGAACTCCCGGCGAACGCCCCAACTTATGCGATGTCCAGCCCC
AAACGGTTGATTAGATCGGTAGCTCCCGAACTAAGAGACCCTAAACGCTA
TCCGTGGACTGTGTAGGTAGGCCGTCGTCCTAAGTGGCCTCGTGAACTAA
CGCCTGCTGCTATGTCCCAATGAAGGGTACATGCCCTCTTCCCGTACTAC
GCCGATACAAAGTCCCGAACGAGCTTACGAAATATAGCGCTTAACCATGG
GGCCACCATAGGTGCCTGGTACAGACGTGTCAGACGAGCCCTCGGCTAGC
TCATAATTGCGGCCGTTCATATAAACCTCAGCGTCTGGTCATGTCTGTAC
CACAACGCTCCCGGTTCTTCGACGCTCAGTTCGGTACCCAAGATAGCGGA
CTCTCAAAGAACGATTCAGTAGTCGCCGTACCCATGTAGGCCTTAAGAGG
TCTAATTAGCTCTAGGAAACACAACCCCGGGATTTGGGATACGCCACCAA
CACGAATCCAGCCGCATCGCACGCGTCGAAGTCCTCCGTGCTTGTGTGAG
TCGACACATAGGATCGGGCACGGAGAGATCGGCGGTTGAAGTATGGAGCG
TAGGTCTCGATCTCGTACAAAACGACTATGACCATTGGGCGTTGTACTCA
TTATCGTTACGATTTTACGGTGGCAAACGAAGCTACCAAGTAGATGCCGA
CGTCGAGTGGATCCACGCAGTCCGAGACAGCGCACACTCGCTGTAGAGGG
TTTCAATCCGACTAAGACGGCGGGATCTACTACTTCTGCGAGTTTAGATT
AACTGTATCTCCCGAATGCGCGTTCTAAAACCCTGACGTGATGGGACGGG
TGAAGCACCGGGTTTTCGCCGGTTAGGTAAGGTAAAAATATGACCTTACC
CTACGTTGATTGTGGTCATTACAGCAAGAGGTGGGTTATAACGCAATCTA
TGTTCGCATGCTATGTTATTTGACCCCTGCGGTAAGATTATTCACTCGTC
ATGGATAACCGGATAATCCCGTATAACCTGTGGGTATTATAGGCGACAAT
TCGAAAAAGGGCGAATTCAGGCCTGAATTCTGCAGAAAAAAAAAAAAAAA
AAAAAA
>ERCC-00046
ATCTCCTCTAACTTTGGAGAGGTAGGAATGGGAGTATTTGCACTTGTGGT
AACGGTATTTGCATTATTGATGGTTTTTACTATGTTGGGTATGCTGTTCG
ATTTCTTAAAGGACTGAATATTCGGTGGCAGTATGGGATTTCTAAAAATA
ATGTTAAGAATTTTTGCTGGTTTTTTGCGACGTTGGTGTTGTATTCTATA
GCTCCATTATGGCCGTTATATGGAATCATTGGAGTGCCAGTAATTCTACC
ACGCCTTATATTTAAAGACAAAAAGAAGTGTCTAACAACAACATCCACAC
TACTACTCCTTGTCATATTTCTTCCTGAATTGCTGATTCTTATTGGATTT
CTGATATTTCCTATTGTTATGGGCTATTACATCTCTAAGGAATTGGTGAA
GTAAAATGGTGAAGCTTATGAATTTGTGGAGTGAGAGGATTAAAGATAGG
GAAGTTGTTGAAGTTATTGGCTGTGAGAGAGTGCCATTGATGAAACGTAA
AAAAAAAAAAAAAAAAAAAAAA
>ERCC-00048
TCTGTAAATCCCGTAAACGAGTAGTACGAATCCGGACTTGAATACACGCG
TCAATCCCTTTTATATCCTAGAATGGACCGTGTGGACGGCAACTCAGAGA
TAACGCATATCTATGTGCTCGCTTGCCCATCAAAGAAGAGACGGCGACCA
AACGGACGACATATAGTGACATGGTCAACCCGTACGCCTGCTTCGTAAGC
CGACGGTCCTTTGAAGAGGCTGGCGAATCATGTCGTTTGTGCTTACTATT
ACATGCTAGCTTGGTTGGGGCATCTCGGGACAACGTCTATGTACAATAAA
CACAAAGCCGCGTAGTTATCTTCCGCGAGTTCCGCCCAATACATTGGCGG
TGACTTGAGACCGCTAAAATGCACATAGAAGCCTCAAACATGGTAAGACT
ATAGATAAGCGGCGCGAAAACACGGCATTTGGAATGATGTGTACTGGGAA
TAAGACGACGTCGCTATGGCCTCTCCGGAAGGCGGTGTATGTGCCAAGCG
ATGTTTCATTAATGTAACGGACAGGTCGCTGAGGTGGCTTTCGTTGGGGG
CGCCGTCTTTGGGGGAGATTGCGTCAATTTTGACTGTCAGATCAGCGACT
AGATTTTAGGCAGATTAGTGTGCCACCTGAATCAATAGAACAATATCAGT
TATGGCGGTGCAGTATACTATACAATGGGTTGGGCGCATCTGCATGTCTC
ATGCTGTCATGGCAATCGACCTCTAGTCTGGGGTGATCCGAGGCGCTTCT
CTTATTAGGAATAGTGCAGGACCCGAAACCGCCATAGGGAAAGGGTGAGC
GAGGTAGCAGCGTAATAATTCGCGGTGGGCAGGAAATGCTTAGTGTTCTG
TCTCAAGACCTAAGCGACAGCGTGACCTTGTTTCACTTACCTCTGAAGCT
CTTCGACGTTATAGATATTGGCATCCCTAAACAACGAGTACCTTGTGCTA
CGACAGAAAAGTGACCTGAAAAAAAAAAAAAAAAAAAAAAAA
>ERCC-00051
TTACAATAGATGCGTTTAGAGTAGCTGGGGGAATTTTGCTCTTTAAAATA
GCTTGGGACATGCTTCACGCAGAAATTCCAAAAACAAAGCACAAACCAGA
TGAAAGATTAGACCTTGAAGATATTGATAGTATAGTTTATGTCCCATTGG
CTATTCCTTTAATCTCTGGCCCTGGAGCTATAACAACAACCATGATTTTG
ATTAGCAAAACCCAGAGTATCTTAGAGAAAGGGGTTGTTGTTCTCTCTAT
AAAAAAAAAAAAAAAAAAAAAAAA
>ERCC-00053
ACATCTGTATAAAAAACACTACAGGGTGGTAACATGGTTCTATATAAAAT
TAGAAGATCAAAAAACGATCCCTGTCCATCAATACCTTCAGCGGTAATTA
TAGGATATTCTGTTGGATTAAAATTAATTACTGGACATGGAGCTCAGAGC
TTAAGCAATATGGCTGGTTCTTATGCTGGAAAGGAATTGGGAATTTACGC
AATGAATAATGGTTATGAATTTAAGGATATTAAAGATATTGAAAGATTTC
TTAACCAGTTAGATTTTGCAAAGATAGAGATGAATGAGGAAGAGGATGAA
ATTATAGTAAAGATATCAAAATGCAATCTCTGCCCAAAGAGAATTTGTGG
CTATGAATTTGAAGGAACAGCATGCCCTTGGGGAGGATTGTTAATTGGAT
TTATAAGTGAAACTTTAAAGTATAATTTAGGCTACCAAATGAATTTAAAG
CCAGCTGAAACATGTATTATTAAATTAAAGAAGAAATAAAACTTATCTAA
TATTAAAAAACTCCAAAATCTCATAAGGATGCTTTAATACAATAACATCC
TCCAACTCCATCAATTTTCTTGTATTTTCAGCATCTATCTTTCTAACCCT
CATCTTAATCTCTTTTCCCTCAATTATTGCATTATAAGGGCAAACTTTTT
TACAATTTCCACATCCTAAGCATTTAGATAATAATATCTCAACAAAATTA
TCCCTCTTAACTATAGCTCCATTTGGACAGACGTTTATACATTTTAAACA
GAGTTTGCATTTCTTTTTATCAATTGCATAAGGAAGTTTTGTTGTTACAA
TCCCAGCTTTATAATCAACTGGAACTATTAAAGATTTAACAAATCCTTTC
CCTGCCTGAGCTATAGCATTTGTTACTAAGCTATCTGCAATGCCATTAAC
AACCTTAGCAACGGTATTTCCAGTAGCTGGTGAGCAAATTAAATAATCAT
ACTTTCCTAAGCTCAATCTTCCAGTGATTGTGATGAGTAAGGATGTTCTA
AAAAAAAAAAAAAAAAAAAAAAA
>ERCC-00054
GATAAAATTGGTTTTGCCTTTCAGCAATTCAACTTAATTCCTTTATTAAC
TGCCTTAGAAAATGTTGAACTTCCACTGATTTTTAAATATAGGGGAGCAA
TGAGCGGAGAAGAGAGGAGGAAGAGAGCTTTAGAATGCTTAAAGATGGCA
GAGTTGGAGGAGAGATTTGCCAATCACAAACCAAATCAGTTGAGTGGAGG
GCAACAACAGAGAGTTGCTATAGCGAGGGCTTTGGCAAACAACCCACCAA
AAAAAAAAAAAAAAAAAAAAAAAA
>ERCC-00057
CTAGTGCATCCTCGTGGCATCATGCGTCTCCTCAGTAGGTCTGCGACTGA
TCCTAGTGCAATGCGTCTGAGCCTGAGCTACAGCGATATAGCCTGGATTG
TGAGCGTATTTGCTGTCAGAACCTCAGCTCATCATGTATGATGCTGTACC
ATCCTGCGATACTGAAGATGCACCGCTATAATGCGAGGCTCTCCGCTAAA
GTGGAAGCTGCTCGTTCTCAATGCGAGCGAGTCGAATCCAATGCCGTAGC
TGCGATAACGATGCCGCTGACTCTACGGTAATGCACGATCCTCTACATTG
ATAGCAGATAGTCTAACGGGATAGCATAAGTGCAAGGCTCCTAGCATGTA
GTCACAGGTGCTCAGATATAGTCATCGCTGCAATCAGCTAGTCATCTTGT
CAGGATGCTACTCACTGCGTGCAGAAGATTCGCACGACTTCAGAGGATGG
CACTCGTCATTAGAGTGATGTTCTCGGATCGACACTGCTGGTCTGCGAAT
GACTCGCATTCACTAACATGGAGCATCGTTATCTAAAGGGGATGCACGTT
ATCGTCGAGTGGCCGTCATGTCTATGCAGTGCGGCCTATGTCTCATTAGC
GAGTCGTATGTATCATGTCGGGCTCGAATGTTGCACACGTCTGCGTAATG
GTGACCGCTAGTCCCACATGGTGCTTCGTAGCCACAAATGTCGTTAGGTA
GACCGACGTTATCGCGCTATACCCGATGTCAACGCGAGTTAGACCGTATC
GTCCCCAGTGCCCTAAGATGGTCAAGCGTGCTCCTACGTTAGTATCAGTT
TCCCTATTGGTACGTCTGGCGTACTTCTGAAACGTGATGGGCGGCTGGTT
ACCCGTATATGGGCTCGGTTGACCTCTATTGGGCGTTGTTGACCCGAATT
CGGTATCCTCGTCGTTAAATGGCGAACGTCGTCTGCTATAGGCAAACGTC
TGTCGGTCATGGCAAATGTTACTCGTGTGTGCAAGAAATTACTCGCTGTC
AAAAAAAAAAAAAAAAAAAAA
>ERCC-00058
GGGAGAGTAGGGCCCACTTGTCGATTCGTTTGACTAAACATGGAGAAAGC
ATCCGAGGGTGGGCAGATCCGCCTAAGCAAGGTACCATTTAATCCCGGTC
CCACGAAAGAGTTAACCTATACGCTCAGATGGCGCCATGGTGCGTTCGGA
GCCACTTTCTGCGAATTGTCCACCACTGCCCTCTCGTGTGATGATCAACA
TACTATCTTCTGCGGAGACCACCACTCACGTGTGTAGGTGAGCCATGTTG
AATCCATCAGGCACCCGTCCCGGCGTATGAGCGTCTGGAGGCTCACCAAC
AAAACTTACATAAGACCGGAACTCGAGAGTCTGGCATCATCGTGAACAGA
GGCACGAGAGTGAGCTGTGAGTCCTGACTGAGCATGTCTCGAAAACTGTG
ATAGATTAAGCCATGGACCAAGGACCAAGAGATCGACGGGCTTGGATATT
GCCGCAAGGCTGAAGGTAACACCTTCAGCTTCAAAATGCTTGAATACTCA
GCCGTCCATCACTTCGACCGGGGTTAAGCTAAGATCTGGTGGCGGTAGCC
CGTCAAACGAATTGGCATCGGACAAGACAAATCAACCAAAGAATCTACGG
TTGCCATGCCATGGTCTGCGTAACGACACCCGAGGTCCTTTTTATGGCGC
CAGGCATCGACGCTGTAAAACCCTTCCGTTGTCCTGAGCAGGTTATAACG
ACATCAAGCGACAGCGACAAAGAAGGCGGGAAAACTGTGGACTCCCGGCT
ATGTCAAATACGCTGAGTCACCCAACAGAAACGTTATCCGCTTGGCAAAC
GAATACATGGAAAGTGGGGCCGGTCGGATCACCAAGATAAGTGGTGTCAC
GAATAGCCCTCGCTTGCTCTAATCATGGGATGGTACATCGTCATTGCTAT
TGGATGCAAGACGAATCCTGGCAACAGCCCTCCGGACTCAGTAGGTCCAT
GGATTTAACTACAACAGGAAGCCGGTCAACTGTGGAAGACTACCAGTATT
CGAGCTGGATAAAGAGGCTCGGCACCATGGTATAGATGTAATAGGAACCA
TGAAACTCCCATGTCGCAAGCACTAACAGAGCTGTAACCTCCCTCCATTA
GCGGTAATCGGGAAAAAAAAAAAAAAAAAAAAAAAA
>ERCC-00059
ATTTGATCGTAACTCGGGTGACCAATGACCATATACGGCGTATTAAGGTC
GTACCCTCGGTCTCAACTTGTCGTATGGGACTTTCAAGTACCTTAGCTCG
TCGGACGCTTTAGATGACTTATCCATAGTCCTAAGTCCGGCGCCGGTTAA
GCCGCTATTAGCGTGTGTGGACTCTCTCTAGGAGCGGCTTCGCACAAATT
ACTGCTCAATCCTAGATACGTTGCGCTCTTTGGTAAACGGCTCAGATCTT
AGCACTCGTGCAGTTCTACGATGGCAAGTCGTGCCTCGTTCTCGTGTAGA
ATATCAGCTAATAGGGTCGGCTCAACAGTGTATCCGGTGGACAAGCACTG
ACACGCGATGACGTTCGTCAAGAGTCGCATAATCTCAGAATCCGTACAGC
CGCATCGGGTTCACGGCTATAAAACAGCGTCATCAGCGTAGGGTATCGCT
TCGCGTGTCATGACTTGGGCCACGTCTCTTTCTCGCACATTAGGCTAGAT
TAAAAAAAAAAAAAAAAAAAAAAAA
>ERCC-00060
ATCGACAATAAACAAAGAAATAGAACTTTTAACACCAGAAGGAAAAATAT
TTTTGAAGAAAATTGGTTATGTTGATTACTATGAGGCAGGTAGTTTAAAA
TTAGCTGAAGAAACAGCAAAAAGAGATGAGGACGTTATTATATTAAAAAA
TCATGGAGTAGTTTGTTTAGGTAAAGATTTGATAGATGCATATATAAAAG
TGGAGGTTTTAGAAGAACAAGCTAAACTTACACTTTTAAACCTTCTTGTA
AAGAAATAGTGGGGATTTTTAAATTTATTTAACTCTTTCTAATTCACTAA
CAATACTCCAAATTTGTGTTCTTGTGTGAAGTGGCATGTTTGGGTCGTTG
CTAATCTCATCTAAGATGTGGATTGCTGTTGCACTTCTAACGATTGGCTC
CTCCCCCTCTTTTAAAACAGCTTCTTTAGCCTTTTCAGCAGCAGCTCTAA
TGTTTCTTGGAACGGTTGTATCGTTAATTATCTCATCCAAATCAAAGCAA
AAAAAAAAAAAAAAAAAAAAAAA
>ERCC-00061
GGAGAAGCTTGGCAAACACTACCGGGCATAGATAAAGACGCGGGGCCAAG
CATGCCGACATTGGGATACTTCCATGTTACGGGGCATGGAGGCGCAGCTA
TCCCACCCTCGTGCGCAAGATGGACAACCGAGCGCGGTAGTAATCGCGAA
CTGCCAGGCACTTATTGTAGAGGTGAATCGCTAACTAACTCGGTGTAAGT
TTCCGTCGATGAACAGGCATCGGAGAGGGCTCTACGGGCCACCCAGTAGT
GACGTCAGGAGTGCATAAGGAAGCAGATTGACCGTGGCGCAGACTCGCGA
TATGAATAAGACTCTAGGGGGTGTACAATTGATCGTTGCGTACGGAATCG
TGCGACCTCAAAAGTTAAGCGCGAGGGTCACCTTGCTCCGCGCGAGCAGC
CTTTGTCCAGGCCTAGTCCTTGCATTCGACCTATCGCACCGAGCGTCTCA
CCCAGCTAGTACGAAATTAACTGATAGAGATGGTTAACCCCCTCAGAGCG
ACTGGTTTAAGTCTAGGACCGGACAAACGGTACGATTACGTCTTAGCATC
AAGTGGTGCCTGATCTCGTGATAGACAACGTGAGAGTATTTGGATGTATG
GCTAGTTACGCAGAGCATGTGGCATTATTCTCATGTTTTGCGGCGGAGCG
ACTCAATTTATCCGAACCATGGGAGATCGTCATTCTTGTGGTGCAAAAAA
ATCACGGGCCCTGATACTGGTCGAAGTTGCGCCCTATGCTTACACGGCGC
ACGCCGCGGTGGAGCGATCGAGACCTCTCGGATCTGAAATAAACCCGCAA
CGTGAGGTAGTGTTACGCATACATTCGCCCACGCTAACTGATGCGTTGTA
TTTCTCGGAGTCTTTACCATGAGAATTGGCATATGGAAATCCTGTCATAC
CACGGGTCGATACTTGTTCTCCGTCTGAAGCGAACAACGAAGCATGTTGA
CCGTCTAAGATGATTTTTCCGACAGAGTGACGCATATAACACCTCTGGTC
TTACAATGATTCGAAGACACGTGAGACGCACTAGAGGCTTAACCTGGCAG
ATTGTGATCTCCGATGGTAATGAAGTCGCCGTACTATCTCTTACTTGCAT
GACGCGACTACCAAAAAAAAAAAAAAAAAAAAAAAA
>ERCC-00062
ACTATTGGAGAGAAAGATATCAGCCAGACCTATTTAGTAGCTCCACAGGC
GCTAATAAAAGAGGCAGTATCATTAATTGGAAAGAGTGCTGTTGAGGGGA
TGATTAGAAGAAGTTCAAATAAATTATTCAAATAATCATAATAAAGTAAT
ACTTATACTGAATATTCGAAATTATTATTTTGGAATTTTACAATATAGGT
GATATTATGGCATTAAAATTCACCATTGAAGAGTTATCAAATCAAAAAAG
AGATACATTAGGAAGAAATATTGACGTAACTGTTTTTAGATTAATAAGAT
TTATGGATTTGGAAAGATATTTAGGAAGAGGGGCTCATGGAGTTATTTAC
GAATGTGGAAGAGAGCTTGGACTGGCATTAAATCCAAAAACTATTGAAGA
TGTAGTTAAGTTTTGTGAGGAATATAAAATTGGAAAGGTGGAGATAGTTA
ATAAAGAGCCATTGTAAATTAGGGTTTATGAATGTATCTCTTGTTCTGGA
CTTCCTGAGGTTGGAGAGACATTATGTTGGTTTGAAGGAGGCTTTATTGC
TGGATGCTTAGAAAAAATATTAAACAAGAGAGTTAGAGTGAAAGAAACTC
ACTGTGCAGGTTTGGGGCATGATTTCTGTCAGTTTGAGGTAAAAGTCCTT
TAATGATATTTTTTCATCTCATTTATTATATATTCTAAAGCTTCAAAACC
CTCTTTTCTATGTCTTGCAAAAACGGCTATTGAAGCAATCCTCTCCCCAA
TACTTAAAAATCCAGTGTTGTGGTAAAATAAGATATCAATAACATCAAAC
TTATTTTTTGCCTCCTCAATAACTAACTTCAACTTTTCTAAGATGTCTTC
ATCTATCTTCATTCCTTTTGATGGAACTTTTTCTCCATCTTTTAAATCAT
ACTCCCTAACAAATCCATTGAAAGTTACAATACATCCAAATTTCCCTTTG
TATTTTTCAATACATTCATCCATCTTTTTGAAAACTCTTCATACTCGTTA
AAAAAAAAAAAAAAAAAAAAAAA
>ERCC-00067
GCCGTACTTACACCCTACGTTGCTGATCTCGGCGCTCGTACATTTACACT
TGTAGTTGAAGGTCGGGCGATGAGGCGTTCGTTTGGCCAACCTCGTTACA
TTGCACAAATGCCGGATTTGGCTACTATATATACTCCCTGATCAAGGGTC
GAGTTGTCTGTGCATTAGCTCGGAGCTAATGAGCACGTCGGTCACGGACA
CTGCGAAGCACGACGAAATGGCTCTCATTGCGATTGTGGCCCTTGTTGCA
GACAATTGTCAGGCGGGACGGGCCAGGAATGACAATAGAACATTAATCTA
ATTTACAATTTGACGCCATGACGTATTAAACATTCGGGCATGCAAATCAC
CGATTTTAAGATCCCCTGTACGGCTGCGTCCACACTAGCATGATGTAAAT
CGATTTGGCGGTGACCGCTGATCCTTAACAAAAGGGGGTGGTTCAAATGT
AAAACAAGTAGGTGCGAGCAAACGTCTGGTGCTCTAATGGCAAACATCTG
CAATCAGCGAACCTCGCGGTATGGCAACTCACTAATTGTCCGTGCGACGA
CAAATTACCGAGGGAGGCACTTATGAGTTATCTTCGCTGTGATATCTCCT
TCGACTAGCGCGGTCAGTCCAAAAAAAAAAAAAAAAAAAAAAAA
>ERCC-00069
GGGAGAAGTACCAATATCAGACTCCCGAGACATAAGGGGTGTGCACGGCA
TGGATGTGTCGCTAACCTCCTGGTCCTATAAAGCAACACTCATGGCACCG
TGTGCTGAAGGCTCCAAACGGGTCGATACCAGAAGGGTCGATTCTTTCTT
CCAATACATTGTCGGTGTCAATGCTGGAGGCCCAGGAGACGAAATCCTCG
GTCAGGTTGTTACTTGAAGGGTTCAACACGAGCTCAAATTTGTCCAGGGG
TGGTCACCAGCGGGTCTCGAACAGAGGTGAAACGGGATAAATACCCGAAA
CATTCATAACCCTGCCAGTCATTATAAGCAAGCCGCTGACTTGGACACCA
CAACGTGTGGAACCTCAGGTAAGCTGGTCCGGGAATCTTGGTCGCGAAGC
GACCCCATTGAGTAGGCAATCCAAACCCTGCAAACAATAGGTGGCCATCC
GGTCAAATAATGTGGGAGATGCGCACATCATGAGAGCGACGTATTGAACT
CAAGGGACGGTGGTCCCAGGAGAGGGATTACCACATGTTGAAGCTCTTTC
AAATCGATTATCCCAATCTGCGCACTGTAAGGTAACCAACCGCAATAATC
CCCAGAACACTGCCCTGGTATCTATCGATTTGGAAGTCCAGACTCTAGTG
ATGCCGGCTGGTCGCGACAAGAAAACATAATTCGCAAAGGGCCCCTGTCT
CATTTGGCGTCTTGTACCCAAACACCATACTTGGGAGGGTGTTGCGGCCG
CATATCAACGACTAGAGGCCGTCAGAATGAGTCTTCAACACATATCGCTG
AAGAAATGTCACTCCCATGGTGGCTGATATAGAAACATATCCTCGCGGAC
TTCATCGCCGGGCACAAGGCTACAAGATGGACTGGAACGCCGTGTCAACC
TCGTAACAACTCCCCATGCAATTCACTCACCGAGTAGCCTATAATGGGGA
ATGTAGACGGGGCCCTATCTCAAATGTGTGCACCTCTATCCCCACCAAGT
ATAGTCGACTTAAGGGCGGATCAAATGGCGCGCTGCCATACAAATCCGGT
TCCAAGCATGACTCATGGGCAGTACGCCGGTTAGTGGGAAATACGGCTGT
CAAACGCTGGTCCAAAAAAAAAAAAAAAAAAAAAAAA
>ERCC-00071
CATGCGAGAGGCCTTGAGCCGTTGGCCGATCGCATACAGAGACTATTGCA
TCAAGGTAACACTTATTAATCCCCATCGTCATAATCGCTAGATTCTAGGT
ATTTCGGATCTTCCTAGTTATCAGAAACATGTTAATTGGGCTCGGGCGTC
TGCGCCAGGCCTTCGTAGTCCATACCACGATCTGTATTTTGCACCTTTCG
CTATGCTGAGGTTGTTGACATAAGGATTAACTGCTGTGGTGTGTCATACT
CGGCTACCTCCTGGTTTGGCGTCAAACAACTTCCAAGATTATCTCATACT
ATAAAAAGACGACATGCACCGCCGTCCTTAAGTGCTTACGACAGAGGGTC
GTTATCTCTCTCGGTCTCGGTGCGCCTCTTCACGGAGCAGCATGACCTGC
TAACCTGCATCAGCCAATGTCCCGTCTCGAGCTGGCCTACGGATGCGTGA
GCAAAGGTGCTAACTCTTTTCATAACCCGGAGATGAACTACCACGCTTCC
TGCGTGGGTCCCGCGAAAACGAAGCAAGGAGATTCTTCGCGACCTGGCCC
ATTCACTACATAACAGAGTTAAGACTTAGATCAGCGAGCAGGTGTACGCC
CCGGACCTTGGGCTACTTAAAAAAAAAAAAAAAAAAAAAAAA
>ERCC-00073
TGTGATAATTTCGACGAGGCGTTACATATTCTGAGAGGGGTGATTAAGTC
TGCTTCGGCCTGGGATGGTCTGTCTACGTGTGCGTAGTTCTGTCATAGCG
TCGAGGATTCTGAACCTGTCCATAGTATCCTGTAAGCGTCCAATGTACCT
ATATCGTGGACCCAAAGTCGATACGTCCGATTAAGCGACGTTGGTCTAGG
TAACGAATTATACCCTCGGGTTACGAATTATGGCTGTGCCTAACGAATCT
GGGACGTGCCTAAGTAATCTGGTCCGCGACTAAGATGTACGGTGATCGTG
GACGCTTGACCGGACTTATGCGTCGCCTTCCGAGTTATTGGATGGCGTTC
CGTCCTATTGGATACTATTCCGTGCGTGTGCGACACGTTCCGAGCATATG
CTAACAGTTCCGTCACTATGTAACGCTTGACGTAGATTGCTATCAGGTTA
CGATGACTGCTAAGCCATTACGCGACATTCTGCAAAGTTACGTCGCATTC
TCTCACGTTACGGCTGATTCTCTAGGCTTACGCGCATGAGCTCTAGGTTC
CGGGTACTATCGAACGTGTCATTGGTACTAAAAAAAAAAAAAAAAAAAAA
AAA
>ERCC-00074
TGGACATTAATTAGGGCTGAAAGCCCTAACTTAATGGACGGGAGGTATCC
CAATAGGAGGTTTCCTCCTATGGTTTTCAAAACAATCACCATCATGCTAT
TAATGATATTAAAATCCCAACTATACCAAAGAATATCCCAATTATCCATA
AAACTGTAACTAAGTGAGGCTCTCTCATTGGTTTATACTTCAATATAAGC
CTTGGTAGGGATAGATAGCCACCTATATAGTATAGCTTCCCATCTTCTTT
GAGAGTTGTTGGTTTATGCTCATCCCTACTCATAACCCCAGCACTTAGAT
ATTTTAAAGAGGCATCTATCACATAAGGCATCATTATAACTAAAAATGGG
ATATATTCCTTATAAACTACTGCTAAGACAGCTAAGAAAGCTCCAATTGG
TAGAGTTCCAACATCTCCTGGAAAAACCTTTGCTGGATATTTGTTAAATA
TCAATAGCCCTAAATAGGATGCAGAGAATATCAAAGCGGAAAAAATCCAA
AAAAAAAAAAAAAAAAAAAAAA
>ERCC-00075
TCCTACACGTTCCCTCATCTGAAACCATACAACTACCAACTGGATTTAAT
GGAGTGCAAACCGTTCCAAACAATGGGCAGTCAGTTGGCAGTTTCTCTCC
TCTCAAAATCTTATCACATATACAACCTTTAGGAATTTTCTCTTTAATCT
CTGGAATATCCTCATGCTCATAGATGTCAAATTTCTTATACTTCTCCCTC
AATCCAAAACCACCATTTTTAACAACTGGGAAACCTCTCCAAGGAACATC
TATGCTTTCAAAAACTTCATTTATTATTTTTTGAGCTAAAACATTACCTT
CTGGCTTAACTGCTCTAATATATTCATTTTCAACCTTTGCCTCTCCACTG
ATGACTTGCTTTAAAATCATTATTATAGCCATTAACACATCTATTGGCTC
AAAGCCAGCAACAACCATTGGAGCTTTGTATTTTTCACACAACCCATAAT
AAGGCTTTAATCCGGTGATTGTTGAAACATGTCCTGGGCATATAAATGCA
TCTAAATAAACTCCCTCATTTAACAAGAACTCCATAACTGGAGGAGTCTG
CCTGTGGCAATTTAGGATAAAGAAGTTATTAACATCTTTATTTTTTAAAC
TTATTAGTTCAGCCCCAGTAGTTGGAGCAGTGGTTTCAAGACCTATTGCC
ACAAAAACAAACTTCTTATCTCTCTCCTTCTTAGCCATCTTTACTGCTTC
ACTTATACTATAGACAATTCTAACATCACAACCCTCAGATTGCTTTTCCA
TCAAAGATTTTTCACTTCCCGGCACTCTATACATATCTCCAAGAGTGGTT
ATTACATATCCATTGTCAGCTAAATATATGGCTGTATCTATCTCTTTTTG
AGTTGTTACACAAACTGGACAACCCGGCCCTGGAACAACGGTTATATTCT
CTGGCAGAACATCCCTAATCCCATACTTACAGATCGTGTGCTCATGACTT
CCACAGACGTGCATAATCTTTAATTTATCTTCTTCTCAGCAAGTTTGTTA
AAAAAAAAAAAAAAAAAAAAAAA
>ERCC-00076
CTCCTCATGTGAGCGGATCACTATCTACAGCTGGTAATACTCTCAGAATT
TCTAACTACCAGTCGTAAAGTAGGCGAGCGTTGGTTGGTTCCTCTTGAAG
CGAGAGAACCAAGGTGCTGGCTATTGTCCGCCCCGTCTACGGCTAACGCG
GGGTTCTGCCATCCCGGTTTAGCGCAGAATAGTATTAGTCGGTCAGTGGA
CCCCCTCCTGAATATCTATACTTAGCGGCGGATTACCCGGCCCTCTTCAT
TGTCGAAAGATTGGGAACCGCCTCTGGCTGTCACGCCCCCAGGCCCTAGG
TGAGGTACTATGTGAGGTATTTTTTCAATGTTAGATCATCTATGTAGTGG
ATCTGAGAGATCACGTGGACCAAAGCTGATTGATTACGGGACTGGCCGTA
AGTGCTGCCCGCGAGTAGATCGTCTAGATCCGGCTAAAATTCCCTGCGGT
GCCTTAGCCACCACTCCTACGACGGGCCGCATCTTGGTTATTCTCGCTAG
ACACGGTTCGGGAAGTGGAGCATCGTTAGCTGCCAAGATGTGTATGTTGT
CGCCACTCTCGCACCGTTTTTATAGTCGTTCTATTAGAGATGGTTGCACA
TGGGCGTTTCTCATCGGTAAAAAAAAAAAAAAAAAAAAAAAA
>ERCC-00077
AGTTTTTTCACCTTATGACTTCTCACTCCATACGAAAGACAGATGGTTTG
CTCCCAATGAACCCAGAGGGAGTTAAGGTTGATGATTCCCAAGTCCAACA
TGGAGTTATGCCTATAACGTCATGTTGGACAGACCCCTGTATTGAGCAGA
CTTAACTTATACTGATATACAGCTAAAATTTGAACAACAAATCTCTTAAA
TTTATTGTTGAGAATAAAAAGGATACTATCTTATCCAATATTGTATTTCC
AAAAAAAAAAAAAAAAAAAAAAA
>ERCC-00078
GGGGAATTGGATTTGCAGAGCATATTAGCAAGTTAACGCCGATCACTCTC
CGGCAGTTGCTCCATTAAATACGGGCCTTCGCAATCGCGTGTTGTTACAC
ATAATGCCGGTATCCATCTACTATCGCCGCCAGGTGCAAGAAATGCATAT
CCCGGCCTACCCCCTTAGCAATCGACATTTGTCTTTGCTGGACGCGCATG
ATTGAGTTATACGGAACTTCGCAAAAGTATTCCCTTTGTGGTCCGTGCGC
CATGCTCCTCTGGGCGTAGCTTACAAGGACTAGGCCGTAGCCTGTAATTA
GGGAACCGAGCACCAGAGAATCAGGGTCACAGTGTGTGGTAGACGAAATG
ATCGTGGGCTGAGGGAATTAGGAGGCGCCGGTCCAATAGTCGATAACACC
TGACGGAAGTACGGCTGCAGGATCTAATCATATAGTTCAGAATTGCACGC
GCGTCTAAGAACGGACCAGTGTAGACACAATACAACTTAAGCGCAGATCT
GAGAGAGGGGTGCACAATCCAGGCAAAGTCCGTTAGAAGGTCAACCTTGT
GGGTGCAGCGCTTTGCTCCTAAAGATTCGCTCCTCGGGAGCGACGCGACT
GCTAGGGACTGGTAAAACGTTGGGCGCTGTCCAAGGTACCCTCAGTCTGT
ATTTCATGCCCTCAAATATGCAATCCCGACCCGGAGCCGGCTTTAGATTT
ATAGCAGAGGGTCTCCGAGGACTGTAATGTCTTTTGCGAGACAGGAAAGG
TTGGGCGGTGTACGTCACCTCTACGGTCGAGGCTTGGGTGTATCATGGAG
TAATCTATATTCCTTACACGCTTGCTTGCTCCTACCATACAACCACGCAG
TCATTACGCGTACATATACCAGCAATTCTTCTACGGACCGTTAGGAAGAA
AATGAACGGAGTGGCTGGCCCATAATTTCGCACCCGAAGCTACTGGTCGG
ACCCATCAGCGCGTGTCGTAAAAAAAAAAAAAAAAAAAAAAAA
>ERCC-00079
GATGTTGGAGTTAACGGAGACCCGCCATCGTTTACGAAACAGGTCGCAGA
TAAATGTGGAGCAGATTTACGTTGAGGGCCTTCTGGGGACCCAAAGGATG
AACGGGGTGTTGTTTCAGAGCGAATAGAGCGATCACCAACGCGCACGTCT
CTTTTTAAGATTGAGCGGCTAGGTGTTTCCTACAGTAACTCAATTAGCGT
GAGCCAAAGGGCGGAGCCACGGGCCAGTAAGCTATTTAGGGTTTACATGG
CTCGATACCGAAACGTGACCGGTACGACGTTCATTTCCTCTGCTTTGGAG
TTATCAATTCGTGACCCCGATCATCCAGTCCAGAAGTCGCGGCCCGAAGA
TCAAAGACGCTACTGACTTGGACTGGTACGAGAGCCCGAGAGTTTAGTGT
GCGCACCCCACGTATTTTTTCGCGTCGATCATGCTTAGATTTTAACAACC
CGCGGGCCGAAGTTTGATAAGCGTGTTCTAGATTGGAACTTACCACTGTT
AAATACACGACGCCCATCTCCAAATCGCACGCAACAGGGGGCTTCCACCA
GATACTCCCCAGGACAGGTGGAGATACCAACCACGAAGGAGGTCTCGTGC
TGAGCCTTCGTCGATATACCAAAAAAAAAAAAAAAAAAAAAAAA
>ERCC-00081
TTTATGCGGGGTGTTGTTGATAAGACTTCCTAGGCACGCGGACCAAGCAC
GTTAAAGGGAGGTTCGCTCGATCAAGAGATCCATACAGCAGGCTCCTATC
AGTCTATCTGACGCCAGTTGCCATTGGACGGGATGTCGAGGGTTTGCGGT
GGGGAACGACCATACTTACTGTCATTACGACGTGCGGGGAAATTGAGGTT
AAGTTGTTTGCCACCCTACAATAACGAAGAATTTAGCCACCAGTTGGCGT
TAGAGTTGTCAAGACGTTGGCGTGATGGGATGAACGTCGCTTAAACGTTG
GTTCAGGGCTCCATATATACATCTGCCGTGCCCCCCTTAATCTCCATACA
GACCCCCCAGGCGGAATGATAAGTCGATACCAGGACAATGACGGCTTCAA
CGTTTTCACTTTCCGCAGGTGGCGACCCTCTAGTTGCACGCTGGTACATC
AGACACGTACACACGCGCAGTGGGGTGTAATCAAGCAGGACCATAACTGA
TAGTTCACCAAAAAAAAAAAAAAAAAAAAAAAAA
>ERCC-00083
GAGTTTATAGTCTTTTTTTGATTGCCTCAACTAATGCCTCCTTTGTAGGA
GCTCCAATAAACTCAACATCCCCATTTATTACAATTGTTGGAACTGCCAT
TATCCCATATTCCATTGCCTTTTGAGGATTCTCCATAACGTTTATGTATT
CTACTTCAACAGCATCCGGCATTTCATTTGCTACCTCTTCAACAACTCTT
TTAGCTGCAGGACAGTGAGGACACATTGGTGATGTAAAAAGCTCTATCTT
TACCTTTGACATACTAACACCTTAAAAACCTCTTAAGTTTATAATAAAAA
TTTTATCCAAATTTTTATAAATAGTTTTCCAAAAATAGAATATTAAATTA
TAGGCTAAAAATTAATGACCACATGTCCAAACTTGTCTGAAGTGTTCAAT
TGCTTCAACAATATCCTTCAATTTCTCTGGTGGGAAAGCTACAACAACTT
CTTCTGGCTTAATTCCAGCGTATTTTCTTGAACCGTTACAACCTAAAGTC
ATGTTAGGAGCTTTTCTTGTATAAACTGCCGCTACAGCATCAGCACACAA
TGACTGAATTCCTGAGAAATCTGCCTGGAATCTTCCACCTTTATGGTAGA
GTATTGCTTGAACTAACCTCAACGCATATAATGGCTCTCCAATAAATACA
ATTGAGTCTGGAATGAAGTCGGTTTCATCTAATGGAGCATAGACTGTTGC
ATAAATTTCCTCTTCAACTTTTGGTATTGCATCAACTGTTTTTTTAGCTG
CCTCTTCATCTTTAAAGTTTCCTAATTTGACATATAATTTTCCTGTTGCT
AATGGTTCTGGTGGGTTTCTAAAGACCCCCATTGCATAAGCTCCTCCCTT
ACAGAGGTGTTTATCAACTGTTGCATATAATTTTTTTCTTTCTAATCTTG
CCATTTAAATCATTTCACAGTGTCTTTTTTCTTCGTCTAATGTTTCATAG
CCTTCTGGAATTTCTTCCTTTGATTTTGCCATTTTACAGCGACAAATGGA
AAAAAAAAAAAAAAAAAAAAAA
>ERCC-00084
GCGAATTGTCTGGGGCCTCGTTGTGACTATCCTATTACGGGGATCTCAGG
TGTGGTATCCCTGGTTGAGACATTGGACTAGTGTAATTGACAGTCATCGT
ATGCGGGATACCTCAAGTTGTATTCGAGGGCTTATCGGTGATACTGTGTA
ATCCCTTCGGCGAAAGATGTATGCGTGAGCATTAAATTTACGTGTTTCCT
ATATCGGACGCCTAATCTTTACCCGAGAAAGATATCTCTGTAAGTTTTCA
AGCAACCGCGTCCTAATGTATATAACTTGGATCATCAGATAGGCCCATTA
CACTCTTCGGTGCTGCCGATATCCGACGAGCGGGCTTTTCGACTTGATCA
GCGCTGTGGGTAGAGCTTGGATAAGCGAGGTCAGTCAAGCGATTCGTTGC
CTCCGGGTCCCACGTAGATCGTTTGCCTGCATTTTATAGGTAGTGGCCTG
CGTTCGCACTCCGAGGCACTGGGAACGATCCTACCAACATAACGGTCGAA
CTCGGTGTCGGATGACCCGGACGGGACGCCCGCGCTCACACAGGTATCTG
GCGTGTACACCCGAATCGGCGGGGCTCGGCGACACAAAATGCTTCTAACT
CGCTGTGAATCTACTGCAGAACTATGGGTTTGCTAGCGCGCCGGTATCTA
CCAGCAAAACATAGGAGCGTGGCCGAAACTGGGTCACTGAGTGGAATATA
TCCGAGTGCAGCTGCCATTAGTGGGGCGGTATCGGGCGTGATTGAAGGTA
GGCTAACATTAGTCATCTGGTAGGGCATATTTTACAAACGGTCTAGGCTG
CGGTTCAGATAGGGACTGATATACTTGATGTGCCCCCGTTCTTCAGCGTG
CAGCTATGCAGCGACAGACGTTTGGAGCCTTAATCAAGTACGCATCGGAG
CATACGGTCACTGGGGCATTTGCAGTGAAATTAACCATCCCCGTTCCCGC
TTCTCAGTTGCAGGGTGGGGAAAAAAAAAAAAAAAAAAAAAAAA
>ERCC-00085
GATTCAGCCTGACGTACATAGACGAGATAGGGTAAGCCTATTGCAAACCT
CCGCTTTGCTACTACAAGGACCTCGGAAGTGTGGAGAATCGAACCTACAA
TTTTGCCAGGATCACGCCGGTTATCTCTTGCAATTCCTAAGATGGAGGAT
AGTTTTGGAACCCAATATCCCCAGCCTACGGTTTAGGTGCAAGAATAGAG
CGTACCAGGCGTCGCCCGCGGCCTTATGTAGTCTGTATTGTTGAATTAGC
CTTCTTCAGAGGGCCTAACGCCAGCACAACATGCTTACCTGGCTAATTGA
CTAAGTGCTACGGTACACAACGACTACGTACGTAGCACACAGTTGAGGTT
ATCTCTGAGCGCCCCGTTAGAACTGAGGGCTCAATTATAGTACCTTAACT
GCGTTGCGCTGTCATGGGAAGGTATTTTAATACGGATTCATTACCGCTCC
ACCGGCAGCGTTCCGTTACATCCAACTAGGTGGACAAACCTGCTCATTCA
AGGGCGCCTCCATCGCAGGGTTGCAATTTATTTTCTAGCTAGAGGTGTAA
CCATGCCGGCAGCGAACGTCCGCACTAGCAGGTACACAATCAGGCATCGA
ACATGTACTCATTAGTTCCGAATTATAAGTCGGATACTTGCCTTAAGTCG
CATCTGAATCATAGCCGCTCCATTGCCGAGTAGACGGGATCTGCTGTAGA
ATGGTAATCAGTCTTACCCGTGGGGTCGTTCTGCCCGAGTGCTGCATTCC
GCCTACGCGCGGTATTCAACAAGGGTAATCCCTCCGACAACCCTCAGTGT
TATCATCCGCGTCAAGGGGGAAAAAAAAAAAAAAAAAAAAAAAA
>ERCC-00086
TTTCTCTTGACTTTTTCCATAACTTCCCTAATTGTTCTATAATTCTCTTT
CAAAGAGTCCTTATCATAACCAAATACATAAACTCTAACTCTATTTCCTT
TTGATTCTATTGTGCAATCAATGTCCATCCTTGATAATCTCTCACAAAGC
TCCAAAAGCTCTTCATCACAACTCACTTTTGATGAAATAATCTTTCTCAT
AGTATCGCCAAAATAATAAAGTAAATTTACAAATTACCATAGCTTATATA
ATAAAGTTTTGCATGAACAAAAATGTTGTGGTGATATATCATGGACGAAT
TTGAAATGATAAAGAGAAACACATCTGAAATTATCAGCGAGGAAGAGTTA
AGAGAGGTTTTAAAAAAAGATGAAAAATCTGCTTACATAGGTTTTGAACC
AAGTGGTAAAATACATTTAGGGCATTATCTCCAAATAAAAAAGATGATTG
ATTTACAAAATGCTGGATTTGATATAATTATATTGTTGGCTGATTTACAC
GCCTATTTAAACCAGAAAGGAGAGTTGGATGAGATTAGAAAAATAGGAGA
TTATAACAAAAAAGTTTTTGAAGCAATGGGGTTAAAGGCAAAATATGTTT
ATGGAAGTGAATTCCAGCTTGATAAGGATTATACACTGAATGTCTATAGA
TTGGCTTTAAAAACTACCTTAAAAAGAGCAAGAAGGAGTATGGAACTTAT
AGCAAGAGAGGATGAAAATCCAAAGGTTGCTGAAGTTATCTATCCAATAA
TGCAGGTTAATGATATTCATTATTTAGGCGTTGATGTTGCAGTTGGAGGG
ATGGAGCAGAGAAAAATACACATGTTAGCAAGGGAGCTTTTACCAAAAAA
GGTTGTTTGTATTCACAACCCTGTCTTAACGGGTTTGGATGGAGAAGGAA
AGATGAGTTCTTCAAAAGGGAATTTTATAGCTGTTGATGACTCTCCAGAA
GAGATTAGGGCTAAGATAAAGAAAGCATACGCCCAGCTGGAGTTGTTGAA
AAAAAAAAAAAAAAAAAAAA
>ERCC-00092
AGATGTATATATGATGTCCTTGGACGGGGTGGCGCAGTATTACTGCAAGA
GAGCGGACAGATTAGTGTGTTGGAGCCGACACATCAAAGGTTCGTCCGGG
GACCGATCTGCAGCCTACGGGACATTTATCCGTAAAAGCATGGCGCTGTT
TCGTACTTATCGGAGGCCAGGTATCGTCGCGGCGAGTCTCCCCGACGACG
GAGATGGGCGTTACTATCTGGGCCGTCTCGTACTCTGTTACTTGGCACAG
ATGCGAGCCCTCGTAATGTGCATCAGCTAAGGGCGATATTATAATGCGAC
GTTTGTACGGATTCGTTACTAACGTGTTGGACGCTAGTGGAATATGTGTC
GTTGGTTAGCCTACCCATGGCTTTCGCGGCGACACATGCTTAGACTCTTT
CAAAACTTCGGTGAAGTTCACTCAAGCCGCGGAGCGCCGTCGTAATTCAC
TAGGGATGGCGGTACCCGTGCCCGTCCGATTCGTAGCAACCTGCATCACG
ATTTTGTCTTCGGGCGACTTATCAGATACGGTAATGTAAATACCTGGCAT
TTGGGCACTTCTTGCGTTTAAGCGGGAAAGATCGCGAGGGCCCGCTATTT
GCGATACTTCCCATGTCGGTGCCGTCGCCTCTATGTACTCGGAGACGTTA
ATGCAGAGGCTAAGGACAATTTACCATGACTCGGTAATCCGTTCGTCAAG
CAGGTAGCTCGAGTCTCCCCACGGACACGTAGTGGGTTTGTAACGATCGA
TACCGAGTCTTTTTGTCTAGTAGAACCAACCAACCATTAAGGAGTTCACT
AGCACATCTTTGCGACCCGATCGTCCGTGTGTCGCGTAATACTTTTGTTA
TGACGAGACATACGCTCAAGCCCTGGGTAGCTAGTCGCGGAGGCACGTTA
CCGCGCACAACCCCTATTCGTTTACATGTACATCGCATCTGAGGTAGTAC
ACTTCCGGCGTACGTGAGTATTTGCGCGTAATAAGCGCGTGTTTAGCTGA
TCCCCTCTCGTATCGAGGTTAAGGCAGATTAGTGCCCAGTAATTGCGTTT
TTTTGTCGTTGTCGCAGAACGCGATTTGCTCCGAAAGCTTTAAGCCGTGG
AAAAAAAAAAAAAAAAAAAAAAAA
>ERCC-00095
TTGATGATGATACTTAACCAAACCTACCACTAATGTAGTCATCTGTCTCC
TTCTTCTGTGGATTTAGGAATATCTGCTCTGTCTCTCCAAACTCAATTAA
TTTCCCCATTAAGAAAAAGGCAGTGTAATCAGAAACCCTACTTGCCTGCT
GCATGTTGTGGGTAACAACAACAATCGTATAATCTTTAGCTAACTCAACC
ATTAACTCCTCTATCTTTAATGTGGAGATAGGGTCTAAGGCAGATGTTGG
TTCATCCGTCAATAAAACCTCTGGCTTAACCGCTATCGCTCTCGCTATAC
ATAACCTCTGCTGTTGTCCTCCAGAGAGAGATAGAGCGTTTTTATGCAGT
TCATCTTTAACCTCATCCCACAAAGCCGCTTTCTTTAAAGCCCACTCAAC
AATCTTATCCAATTCTTTTTTATCCTTAATTCCATGAATTCTTGGGCCAA
ATGCAACATTATCATAGATGCTCATAGCAAAAGGATTTGGTTTTGAAATA
AAAAAAAAAAAAAAAAAAAAA
>ERCC-00096
AGATAAAACGAATAGCTCGTAACCAAACATGCACAGCGGTCAAACAGTAT
GTCCCAAGGGGACTTAAGCGCGGTGGCCTCCCCTATCCCCTACGAGGCTA
CCCGGATCGATGACGCGAATTGGGGACATTCAAATGAGCATCCTAGTCAC
CGCGTTTAAAATGAACCTGCCGGCTGATCGTTTTTAGGATATTGTGAGTA
ATATAGATTGGCGCTAGTAGATCACAGAACAACCGCCGCATACGGCCGAT
TGTCGCAGCCCGGGTCGATTATAACAACGGTGCAATCTCAGCTAAACCGA
CGCAGTTTTGCTCCTTGGATTCTGAGCCCGGGCATCGCCCCTCGTTTATG
AACTAGCCTATCGCAGACGGTATCAACAGGAACATCCTCGTGTTAGATAT
TGAGGCTGCTTCGTGTCGGCACGAAGTGTCTTCCGATGCAGTGTCCAGTC
ATGACCTCGATCCATCGCGTATAGGGACGCCCCCTGCTCGCGTTACTGCC
AAGCGAGCGTGGTGTGGTGCCCCCGACCTACAACTTGCGCCAATTATCGA
GCTGGTAGACGACCAGCGCTGACGAGCTGGCGCAATGACGACCTAATTGG
CGCACAGTACTAGGCATCGTCATCCAATGCGACGAGTCCTACACTATCTT
GGATATGATATGGCGCACTACACATGCTAGCCGCTGGGGAGATTAGCTCG
AGTTGCCCCTTTGCCCGATCCCGGAAGATACGCTCTAAGCTCGGCAATCG
CTCTTGCCGTGCGAGATGCTAGCAAAAAGGTGTACTTCTCAGCGGAGCAG
AAAGATCATGTTTATTGGAAGCATCAACCTGCGCCGTCTTGTTAACTTGT
CATATCGCGCACGTAGTAGCCTAGAGCGCCAGGGGCGGAAATTCGCCTGA
AAAGTTTTGCCGGCGCACAAGCACGATCGGCTCCTAATAGGAGGTGAATT
AGATAGGGAAAAGATCGGGATGCTACTAGTTTACTGCGTCACGCTGAGGG
ACTCATCCTGGGCTACAATCCTATTGCCGAGATAGTATTTCTTAGCTTCC
TGAGGGAGGTCAATTTGAATGTGGTTATATGCGAAAAAAAAAAAAAAAAA
AAAAAAA
>ERCC-00097
CCTTCATAATACCACCAAAATACCAATTCGAAAGTTTTAGCATATTCAAA
CAATATAAAATCTTCAGATTGGACATTAATTGGGACTGAAAGTCCCAACT
TAATGGACGTGTGGTATCCACACCATAAAGGGGCTACGCCCCTCTTGGGA
TACTCCCCTAATATTGCTAATTTACACCTCCGAGCATAAGCGAGGAGGTG
TTAGGTTTTGATGAACCTTTTACTAAAAGGTTCATACCAATAGGAGGTTT
CCCCCTATGGTAGTTAAATGTACATTGGATATTCCTTTCTACTCTTTGAC
ATCATCTTTAAATGTTGCTCTGCCAGTTCTTTAAGTTTGTTTTCAATAGC
TTCAGCCTCTTTGATGAGATTTTCAATATTTACATTTAGATTGAACATTT
TATTCAAAACCTCTAATAGATTAGCCCCCCCTCTTGGGTCTGGTCTAATT
CCAACAGTTTCAGCCAACAAACCAATAGCATCAAACCCATGTCATGGCAA
AAAAAAAAAAAAAAAAAAAAAAA
>ERCC-00098
GGAGGTCGCAATTACATCGGTTCCTGTCCCGTAGAGGCTGGAAGGGGCAT
AAGAAGCAGTGATACCAACGCTCTCCCCCGCGCGTCTCGTGAGAGCAGAC
CATGAACATCGCAGAGGAGAATCCTGCATGACTGAATGCGCAGAGCAACT
GTCACCACGTGGTTAATGAGAAGGCAGAACTCAACAGACAGCTCTGGATC
TGCTGCATCCCAGGGCAAGAATCAGGAAAGCAGATGCAGTAACCATAGGC
ACGTGAAAATGCTCCCGGCCACACTTTGGAGCTATTACCATGGTCGGGCC
CAAACATAAGTGGACAGCTAGAACGATTTCTCAAGCCTGGCAACGTGGGT
TAGAACTCCAACCCCTCGCACGTAGTATGGCGCTGGAGTAAAGAGCGCTC
TGTTAGCAAGCGACCAGTCTCCCGAAAGTACAGGATGTGCATGTTCTAAC
CAAAGGGTCGCAGGGACGATGATTGCTAGTAGCTTGACAAGGCTATCCTA
GTCATCCTGAATCCGGCCTATCAAAGGAATGCGTGGCAGGTCAAGTGACG
AGAGTGGAAGAGCTTCCCGTTGACAAGCGGCAAGTAGACTGTGCCTACCC
GGGCTTTCCAGACCTAAGATATCTGCATTCAGCAGAGTGTTGTGTTCGGG
GCAGCAGTGTGCCTTCATTCGTCAACTGGAGCCTAAGGCCCCAAACTCGA
TCATTGATGACTACTCGACAAAAGAGGGTGGTATACAGAAAGAGGCTTGT
GTCGCCGGAAACGCTTATCCGCACAGTAAAACCTCCCCAGATGACCTTCT
CCCTCATAATCACTTAATCTGAGCGCAGGAGGCAGGCTGTATTAATTCCG
GCCTCCAACCGGACCGTGGAACGACGCGACCAAGTGGTCGACGGGACATG
CCCAGTATTTGGCCGTTCTGCCGATTCTCAGCTAGCAAACCAAGATCGTA
CTACGTACGCGCCTGGATAGATCGACGGCTGTTTAATAAGAGTCACTCCA
GGCCTGTGCTAGGATCAGGGCGACCATGCCAAATATCAACTCAAGGACAA
GTTGACGCCTGCCTTCTGGGGTATGGATCAAAAGCCCACGTTACCATGTA
AGACCGTGTGGATTTTCGAAAAAAAAAAAAAAAAAAAAAAAAA
>ERCC-00099
GGGGATGCAAATGAAAGAGGAGACATTTTATCTTGTCCGTGAAGATGTAT
TGCCCGATGCAATGAGAAAAACATTAGAAGTCAAAAAGCTGCTTGATCGA
AAAAAAGCAGATTCAGTAGCAGATGCCGTTCAAAAGGTCGATTTAAGTAG
AAGTGCGTTTTATAAATACAGGGATGCTGTTTTTCCATTCTACACCATGG
TAAAAGAACAAATTATCACACTTTTCTTTCATTTGGAGGATAGGTCAGGT
GCGTTATCTCAGCTTCTTCAGGCGGTAGCTGATTCTGGAAGCAACGTTCT
TTCCATTCACCAGACCATTCCGCTTCAAGGCAGAGCAAATGTGACACTGT
CTATCAGTACGTCGGCATGGAAGAAGACATTCATACATTAATGAATAAGC
TCAGGAAGTTTGATTTTGTAGAAAAGGTTGAAATATTAGGTTCAGGTGCA
TAAGGGAGAGAAAATCGTCATGAAAGTCGGTTATTTAGGTCCAGCAGCTA
CATTTACACATCTAGCAGTCAGTTCTTGTTTTCAAAACGGCGCCGAACAT
GTTGCTTACCGCACCATTCCGGAGTGTATAGATGCAGCCGTTGCAGGCGA
AGTTGATTTCGCTTTTGTTCCTTTGGAAAATGCTTTAGAAGGATCTGTTA
ATCTAACAATAGACTATTTAATACATGAACAGCCTTTGCCAATCGTGGGT
GAAATGACGTTGCCGATTCACCAGCACTTGCTCGTCCATCCCTCAAGAGA
GAATGCATGGAAAGAGCTCGACAAAATTTACTCACATTCACACGCGATTG
CGCAATGCCATAAATTTCTTCATCGACACTTTCCTTCCGTTCCATATGAA
TACGCCAATTCTACCGGGGCGGCAGCAAAGTTTGTCAGTGACCATCCCGA
GCTGAATATCGGGGTCATTGCCAATGATATGGCAGCTTCTACATACGAAT
TAAAAATCGTGAAACGGGATATACAGGATTATAGGGACAATCATACAAGA
TTTGTTATCCTGTCTCCCGATGAAAACATATCTTTTGAAGTGAATTCAAA
ATTGAGCTCTAGGCCCAAAACGACCTTAATGGTCATGCTGCCGCAGGATG
ATCAGTCCGGGGCGCTGCATAGAGTGCTGTCTGCATTTTCTTGGAGAAAT
TTAAACCTGTCAAAAATTGAGTCACGTCCGACTAAAACCGGATTAGGCCA
TTATTTCTTTATTATTGATATTGAGAAAGCGTTTGATGATGTATTGATTC
CAGGGGCCATGCAGGAGCTCGAAGCACTCGGCTGCAAAGTGAGGCTTCTG
GGTGCATACAGTCTTACCAATTATAAAAAAAAAAAAAAAAAAAAAAAAAA
>ERCC-00104
TGCAATCTCTTCAACAGCCTCTGCTAAGTATTCTGCAGCTGCTCTGCTAA
CTCTCTCAGCACCAGCCTTTTTCAATATTCTCTCAAATGGTGCAACTGGA
AGCTCAGCCATAATACCACCTCACAATAGATTTCCAATAAATACTGTTAT
AAAATCCTTTATTTAAACTTTTCGGTCATTTTCATTTTTTGTGAAAGTCT
TTGGAAAATTTTCCCACACATAAAGAAGGTATTAAAAAGTGTGACACTAA
AATTATAAAAAACACTATTTATAATGTATGTCACAAATTTAAAATATAAT
TTTATGAAAGATAGATAAACATAAATTGGTAGAGTTTAATTGTGATATTT
ATGATAATTACTATAGCTTCGGGTAAAGGAGGGGTTGGAAAAACTACAAC
ATCAGCATCTTTAGCAGTAGCACTTGCTAAATTGGGAAAAAAGGTTTTAG
CTATTGATGGAGACATATCAATGGCTAATTTAGGGATTCTATTCAATATG
GAAAAGAAAAAACCCTCTTTACATGAAGTTTTGAGTGAAGAGGCAGATGT
TAGGGATGCAATTTACAAACATAAAACTGGAGTTTATGTATTGCCAACGA
GTTTGTCTTTAGAAGGTTATAAGAAATCAGATATTGATTTACTTCCAGAT
GTGGTTAATGAGGTAGCTGATGATTTTGATTATGTAATTATAGATGCTCC
AGCTGGGTTAAATAGAGAAATGGCTACTCATTTAGCTATTGCTGATAAAC
TTTTACTTGTTGTCACCCCAGAGATGTTCTCAATTATTGACGCTGTTAGA
TTAAAAGAAAGTGCTGAAATGGCTGGAACACCTTTAATGGGTGTTGTGTT
AAATAGGGTTGGTAGAGATTTTGGTGAAATGGGTAGAGATGAGATTGAAA
TGTTAATAAAAGGTAAAGTTTTAGTTGAAGTCCCTGAAGATGAAAATGTT
AGGTCAGCAGCTTTAAAAAAGATGAGTGTTATTGAATATAGAAAGAATTC
TCCAGCTTCTCAAGCTTATATGAAGTTAGCTTCAATAATAGCAGGAGTTC
CTATTTACATTGAAGATGAAATTAAAATAATAAGGAAAGAAAGCTTTATA
GATAAAATTAAGAGATTATTTAGGATGTATTAATTATCTTGATTTAAAAA
TTTTAATTATCATCCTTTTCCAAATAAACCGTATATGTTGGGAACGCCCT
CTCAATGAACCTTTCAGTAAAAGCTTCACCAAAAATGGATGCATCATCTC
GCTTTGCTCGATGATGCCTCTTAGTTATCTTTCTCCAAATAAACAGTATA
TGTTGGGAATGCCATCTCTATCCCTTCTTTTTCAAATTCCTCTTTTATCT
TCAAATTTATTTCATCAACGGCATTTAAATAGTAATCAAATCCCATGTTT
CTAACAAAGTATTCTACCCTCAAATTTAAACTCCAATCTCCATATTCCCT
AAAATGCACTCTATATGGAGGGAGAGTAGCTGGATGATTTTCAACAATCT
CTTTTATTATCTCCTTAGCCCTCTTAATTTTCTCTACCGGTGTGTTATAA
GTTAAACCGATAGTCATTAAAACCCTTCTTCTATCTCTAACTGTTAAGTT
TTCAATGGCTGAATCCAACAATTCTGAGTTTGGGATAGTTATTAAAGTGT
AATCAAAAGTTCTAATTCGTGTGCTTCTTATTCCAATCTCCTCTACAATC
CCTTCAGCCCCTTTAACTTTAACCCAATGGCCTAAACTAAAGGGTTTGTC
AATCAATATTAAAATCCCAGCAATGAAGTTTTTTATGGTGTCTTGCATAG
CCAAAGCTAAAGCTAAACCCCCTACTCCTAAACCAGCCAATAAAGCAGTG
ATATCATAACCAACAGAGCTTAAAGCCGTTAATATACCAAGAAGTATTGT
TAATATCTTTACAACTTTTTTCAATGGCTTTATTATGTGTTCGTCCAACT
CTGTTTCTGTCTTTTCGGTCAATGGAATTAGGTAGTGTTCAAATATCCCA
AAAAAAAAAAAAAAAAAAAAAG
>ERCC-00108
CTCTGTGTCATGATCGTGAGTTGTCGCAGTGTCTGTACCAATACTCTGGT
GGAGCTATATAAGCCGCTGTTGCGTAAATCAACGGCATGATCCCTATGAC
CGCGTCATGCTAACTGATACACGCTGCTCGAACAGTGATACGCACACTGA
TAACTATGCGCAGACGCTTGAAACGATGTGACATCGCTTCTAGAGTATGA
GCCGCAATGCACGACTGATACTCGATATGAGCAGCAGTCGGCTATGATTT
GCAATGCTTGCAGTATGTATCCTGATCGTGCGTGCGATGTCTGATAATAC
GCTCGCATGATATGTATTGCGCTCAGATGCTGGAGATATGCCATGCGTGC
TGTCAGTATGCCATGTATGCTGATATGTCGCGATCTATGTGGTGACTATG
AGATCCATGTGATGACGTTGCAGTCTCTGTGACCTTATCGACGCGCATGT
GAGCCTATAGACAGCGATGTGAGCACTCTCATCTGCGGATCAGTCTATCC
TCGCTGATGCTCAGTGATACACGCTGATGCACGTAGTGAGCATCCTGTGC
TCGCATATACCGCTGCTGCACTGATATGAGCCAGTGCTGCTGCTCTCTAC
GGAGTGTGCTCGGCTATAACAGCGAGTGCTACGCCTAAACTGGCTGTCTA
GCACTGTAGCTGGTGCATGTACTCGACTGCCGCTGCATCTACTATAAGAC
TCTGACATTAGCGTATAGGCTGATACATTAGCTCGGATGCTATCAGCTTG
CGCCTATTATATGCCTGACGCGGGATCTATCAGAACGACTCGGTAGCTCA
TATACTGGATCACGGTGCCACAACATGCTACACGAGGTCTCAGACTCTAT
CCCGTGGACTCAACGTGCATCTGCTATGCTGAGCGCGTATCTGTGTACCT
GTCCGATGCTCTGATCTACACTGCCGTGATCGTTATATGACGAGACTGTG
CGCTCATAGCCGACACTGTGCTCGATAAGACCACGCTGTGCGGATATAAA
AAAAAAAAAAAAAAAAAAAAAA
>ERCC-00109
TAGCGGAGTGTCAAATTTCGGAAGGGGGCCATAATGTTTCTTTACAATCG
CACCAGTTAGCGTGGCGTATACCATGTTGTTAACAGCGCCATAAGTGCCT
GATCCGCGGGCAAAACTACGCAACACTGTGACTGGGTGCTAGGTCGACGA
ACAACTGACGCAACTAGATCATGGGAGTGCCCCAAGTAAAAATTGTGTGT
CAGGGCAACAAGTGACGATAGCGCGCGTAAATGGTATCATGATTGTGACC
TCGGTATCTCTTGTACAGTTTACGTCGACGCGAAGTCTGATCACGTTTAA
CTAGCTCAGGGGTATTAAATAACCGAAAGGTTCATGTGGATGTGTGAACT
TGCAGACAGAATGACCCATAGTCCTTTACCCAGGTAGCTGAGGGCGACGC
ACTTGACCATCCGAATCAAACTGAGAGATCGAAATAGCCTCACCCTTGAA
CCTACAAAGCTCACTTTAGCCCGTTAAGTTGTCGAAATCACTAGATCAGA
AGTCTCCCACTCAAAAAAAAAAAAAAAAAAAAAAAA
>ERCC-00111
GCCCTAAGTTCCGGTCCGCAATTTCGTTTCGTTGGGACGCTTGAAGCGCA
AGTAGAAAACGAGATAGGGTGTCCCATCTAAACCGCCGTGCCAATAGCTT
TAAAGGCCAGGAAACATTTAATATCCCTAACAAGCACGGTCCACCAACGG
CATTACGACTTTACGAGTTCGCAGAACAAAGACTTTGCAACTGCAGGGGA
GCCCTTCGATGCATCCGAATGAGGGCGAGCGTCGCAGATTAACTTCGAGC
AGTTAACCAGGCAAGGATATTTCCGGCATCAAGCGTTTCTCCCTACTAAT
ATCCTTCCTTATGTCCCGCATTAAACAGCACTCAGCATCTCAAACAATCA
CAAAACAACCCACCTCATCGTTGACCAGATGATAACGTGGGACATTATCT
TTGGGCAATACCACCAAAATCGTTCTTTATGGGGTATCGCTCTTAAGCAG
CGCACTTCTGCATAACTATGCCATACAGTTAGGTGCTACCATGAACATCC
CGAGCTGCGTTGCATGTATCGGGTATGCCCAAGACCATACCTCCAATGCT
GCAGGGGTTAAATTCTCCGTTCTCGTCTAATCTAAGAGAATTGTATAGCT
TGCAGGCTAACATCCTGGGTCCAACCCCACATTGTAACTTCGCTGATTCC
CACCACTAATTTCTAGGGTTAGTGAAGGTTCGATACATCGCGCATTGGGG
GTCTCGGTCAAGAGGAGCGCGTAAGTAAAGACGCCTATCTTCCAGTTTGA
TCGGGAAACTACCCGAGGGGGATGGTGCTCAATTGGGCCTCGTCTGAACA
CAAGAGAGATCGCACGCGGAAACCGTTAACGCAAGAATATACAGCATATG
GCATGTAAGCGAAATAACATCCTCCCACTGGGTGCACAGCGAATTAGTAT
CATAGTAGAATTAAGCGAGATCCATGACGTCACCGCTACTCAATCATCAT
CCACGTCTCGCGTCATACCCAAAAAAAAAAAAAAAAAAAAAAAA
>ERCC-00112
AGATGCCTGGATAGGTTCAAGTTACGTTTACACCGTTCCCACCCCACTAA
CCACGACCTTTCTCGCCTTTGTTTTACCAACGCCGGCTAACAGGTCGGGC
CCAACTAATATTGTTAAGGCAGGCGTTCTGTACTTACTCGATCGTTCATA
GCCCCACGACATAGTTTTTAGTCATTACGTAGCCGTTATAGAAACTCACC
TGTTGTAGAAGGTTACAACCAGATCGTCTTACTTATGGCATGCTGGCGTA
GACAGGTGCCAATTTGCGGCCAGTACTCGGATGTTCGTGGACTGATCTGG
TCCTCTGTTCCCCTGGTGAAAACGTCGCTTCACTCCGGTAAGGGCGAATG
TAATGACCGTATTCTAAGGTACGGATCTACACTATGTGCGGGCGAATAGA
CTCGGGCCCGTAGCGGGGAGCAAATACTTGATCGCAATCTCTGACGTCAA
CTGATGTCGCGGAGACTGCTGCGCACCCAATAGGTACCACTAACGTCCGT
GTGATTTTAACCGGTAGGAATAAACACCGTCTTATACAGCTACGTTTTTC
GATTTACTACCGAGCCGTTTGCGAGAACATATGGATTGGGAAATAGGCTC
GAGTCCACATACAGCCTACGGTAAGTTGCTAGGCTCGCAATTCTATCCGG
GTTTGTGAGTCTTAGTTGTGCTCCGGCTTTTGAATGAGCATACTCATGAA
AGCGCTGCTACTATGATAAGAGTACACGTACAGGTCTCGCCCGATTGGAT
TATGGCGAGCTGCCGCATTGACGGACATACCTTTGAACGTAATCGCGCAC
GAGTGCGGATTAAGATTCTCCGCTTCAATCATGCAATGTGGTACAGCTGA
CTATCATTGACACCAAGCCGCTTGCAGGTATCGCCTGTCGGATAAGTTAA
GAGTGAGACGAAGAGTATTCATCGAGCGCCAGGTAAGATAGTGCCACTCT
AAGCATCGGTATCTAGCTTTAGTAACCTTCTCGATGGGGAATACACCTCT
GCTTAACGGTCTTAATAATTGACGCGTCTTGGACGTAGTACTCTGCAGTG
CCTAAACTCATAGTAAACGATCTGGTAGGTCCTTTTACACACGGTTTTTA
TCGCTTAGTGCTAAAAAAAAAAAAAAAAAAAAAAAA
>ERCC-00113
ACACCGGCGCACGCCACAGGCGTCATACTTCCCAAGAAGCGGCCATAGCC
CAGATGCGAGGTGGAAAAGTCACACTAGAGCGACACCAACATCGTTACGC
TTACACACCGGACGCTTGGATCAGTGGGAAGTGCTCACGCGCGGAGCCCA
CTGGGCGAACAGCAACGTTATAACGGCCACTCAGTGGTTCGTCACGCGCA
GCCCCGGGTTCGTCCCCTATAAGGGCCTAGTACCTTTCGAGCCCCGCGCG
TACTAGGCAGATAAGAACCCTCCAGCTCGGGGCCTCAAACCGATATTCCA
TGTGGGCCAACTGCCATGTTGTGTCCAGTCGCTATCGGAGTAGCCGCGCT
GGTGCCACACGACTACAACCCTCGTAATAGGGCTGCGTGCGTCCTAAATA
CACTCGCTGTTGAGATACTAAAATTATCTGTGGATTGCCGGCATTGAGCC
CACGGTAAACCCCAAATACATAAGTGTATAATGTCTCGGACCCGTCGCAA
CGGTTGTTAATATGACAGGCCGCTAAAGACGTTCTACTCCGCCATATGAG
ATAATATCCTTATCTTGAGACGCATAGCAAATGTAGGAGAGAGAGGTTAA
TAAGGCCTAGCCTAAAGGTTCTTGCAGAGCAACATCATATACCCTGTAGA
ACCCGACTTTTGGGTTTAGGGGCCTGCCGTCAGCTACAATTCATGCTTGA
AGGTTTCACTAGATCGTGTTATGGACGATGACTATAGTGTAACAGGTGCA
GAGCTTAACTTTGGACACATGACACTCAGTTCTGTACCAACTAGGAAGAG
CGCCGGGGTAGAAGAATAAAAAAAAAAAAAAAAAAAAAAA
>ERCC-00116
AAGCGTTCACAGCTCGGCAATACCTGTGACGAGCTGCTCGCAAGATTTAC
GCAGTGTGGCTATACTTGACAGTGATGGCGCTTACTTCAGATGTATGGGT
GATACTTCGCTATATGGGTGGTCACTTCTCTATGGCGCGTGACAATGTAC
TATGGAGCGGTCAATGTCAGTACGGATCGCGTCGATCTAGGTGACTACGC
ACGCCTCTGGAGTAAATCGAGTGCTCCGTGCGAAATACGCGGTCATCGTG
CGAATAACCGAGTCATCGTGAGTAGTATGAACGTGTCGTGTTATGCAGCG
GTATGTCGTGCTATAATGGCGTCTGTCGTGCTCATAAGGTTCCTCTGATG
TGCTAGACGTGTCCATCGAGCTGCATAGCTATACTTCGAGTCACTTGGGA
TACTTCGATAGCGTTGTGAATAGTGTCGTAGGCTCCCGGGCACGTTGTTA
AACTGTTGCCGCCAATTCAAGATTAGTCCAGCTCGTACTATCGAATACAC
CATCGTCGTATCGAATAATCGCACCTCGTAGGAGTCGGTTGCCACTCGTT
GATAGTCAACCAGGCTCGTTAGATAGTAGCCCAGATCCTACGAGATGAGC
TACGTAACTACAGTGATAGCATATAGGGTACGCTAGAATGCCAGGTCGTA
GTCGAATTAGTCAGGTTGGATGTCTACTAGTTGACTTGGAGTATGCCATG
AAGACTCGTCCCTCGATATCAATACTCGTCCGCAGGTGAACACTGTAGTC
GGTGCTAGTGCCCACTTCTCGGTATGTGTCCTCAATTATCGAGTAGGATT
CTAATCAATCGTCGCGGCTCACTAATTGTCTGCGGTGGCTACTAATGGTT
ACGGTGCCTGACTAATCGTGTAGGTGTCTAATACATCGTGATACGGGCGA
TATAATGCTCGATACGGCAAATATAGCTCCGTCCGGTGGATCCAGATCGC
AGGGTATCGCATCGACAGACCTGGTATCGTCGTGACGAACGTGCTACTCG
CTTATCGGGCCTGCTACATCAGTGGCGATGTTCGTAACCCTTAGCCGATC
TTCTTACTTACGAGGCTACTATTCGATCAAACTCGCCTATCTGGTAATAA
CTGCGGTGATCTGGTAGCCACTACGTGCGCCTGGTAGCAAATACGGCGAG
CTGGTATCACTATCGGCTCAGTGGTCCGACATAGTGCCCAGTGGTTCGCA
TAACTGCCGCTGGGTCCAATATAACACGCAGTCGTCAATCATACGAGCCG
ATGGTCGGCAATAGCGCCTGTGGTGACACTATGCCACCTCTGGTCTAATA
TAGCGCCCTGTGGTCGTATAATCGAGCGCGTAATCGTATATCCGACTGTA
GGTGCGTAACTCGCGACTAGGTGGCTCTAATCTGCGTTGGTTGTCGCTCA
CAGTGTCTGGTGTTCGATACCCGGATCGGGTTCCGTAATCTTGGCATCGA
GGTTTCGTACATGTCACGCGGTCTCGTTCATTCTCGGTGGTGCTCAGTAC
ATCCAGTGGTGAGTCGCTACATCACACGGTGATCCGGCTAAACCTCTGGG
CATCCGTATTAAGCGACATTCCTACGACTTATCAGCACGTCCTACGGTAT
AACAAGGCGTGCTACGGTCTAACGACGCTGGTAGCAGTCTATCAGATCGC
TAGTACGAGTTAGAGATGCTTAGTACGCCTTCGAATCTATGATGCTCGTG
CTCACGCGATGCACTCGGATTATGGCACATGCACTCGCGTAATGACGCTG
CATCGCTCAGTATGATCCATGAGCGCCGTGAATGACGCATGAGCCTCGTA
TCGAGTGCATGAGCTGTCTTTCACATGATACATCGCTCTAAATCATCATG
CGACAGTCTCGACAGCAGCTCAGCATCTATGCATCATGTGCCTCACTAGG
ACATCATGCTCGACTCTGAGACACTGATCGAGCATTAAGACTCTAGAGCG
GCCGCCGACTAGTGAGCTCAAAAAAAAAAAAAAAAAAAAAA
>ERCC-00117
AGATACTATCAGGCGCCTATGGGCAAATCTGGCCTCCAAACTCCGAGTGT
CACCGAACCGTAGGAAATTCCTTCCCCAAGCGTGTGCAATACTCGTAGCA
CACCGGGATAAATAGGAAGGAAACATCCGCGGGTCTTACGGTGAAGCTGT
GGGACCGCTTCTGTACACGGCGTCCAATCAAGGGGCTTGGCATTTGGCCC
AGATCGAAAGTGTTGAACCACAAACGACTCTATCGGTGACGCCTCCAAGC
GCGAAACTCCAGGCAATGGGGAACCGCAGAAAGATGTTCCGCTAGACCGC
ATTAATACCACATCTGGGCTTAGAAGCCCCTCGGTGCTCCAGGGAGGACG
GATCGGAATTAAACGTGATATGGAACTTTAACTGATCAGGCCTTGCCCTT
ACTAATGGCGCGTTGTAACGGGCCTTGAGGGAATGTCACTATTGAGGCAC
CCGTTCGACCCTCAGAGATATACCATTCCGCCTATTGTAGCTCTCCTCGT
ACCACAGTCTTGCAAATACTGTCATAGCTATGGAACCGCCCCGACGCCGG
GATTATGGCCTCTCATGGACTCAGTGTGATCAGAACCTGCTCGAGTGGGG
ACTGGATGCAGAGCTGATCTCTGTAGTGTGTTGTGTCGCGGGAGCACCAC
CGGATGACAACCGCCATATTCCAGTGCCCAAATACTCACTGGTAACGGCT
TGAACTCATGCTAATTCCATTATAGTTCTTTAAACATAAGCTTTGCCCTC
GGGGCCCATCCCCTGAACCATGCGGTGAGTCACGTACGCAGACCTGAAAA
TTAAAGATCCGGACAGGCCCGACCTTAGCCAAGGGTAAGAACCGCTTCAC
TTAGTGAACATCCTATCCAGTCCGTGCAGCATCGTCTACGGTCCGGGCTT
CTGCCGAAAGGTCCATTAAACAGACAGAAGGATAAATGGCTCCAGCGGAT
ACGCGCATATTCGGTTATCGCAGTTACCGTGCAAAACTGCATCCCCGCTG
GGATAAGCACATGAGATGGACAAGGCTTCCTATGAGTGATTCCAAAGAAC
ATTGCCCGACGACCGAGCCTTCAGGTAATCCACGAGACATATGCTAACCA
GTGGTGCCATGGAAAAAAAAAAAAAAAAAAAAAAAA
>ERCC-00120
GGCGTCTCACCTGGCTTGATTCAGTTAATGGAGCACTTGTGGGAGTGCCG
CGACACAACATCCGCTAGCCTCAGTCGAATGACAAGTTAGAACAGGAGTG
GGGCCGATCTCTGCAAACTCCTATTGTCAGGGGTGGTGGACGGTATAGGG
TTTTGCGCCTACCTGAATGCAAGGGCTTACCTCCAACGGCTTAGATGTGC
CTAGAAGGTACGCCCTTCAGTCAAGACCGGCCCGGCGTTAGTTAAAGCAG
GCTTGTCACACATCACGTAGTTCCTGCTGCGTTTTAAGTCATTAGCTCCC
AGTAACCCATCAACCATTACCGTATAGACTTATCCGAGTGTGATCAAATA
ACGCTGAGCCTTATGATCCTCGTCGACCCAACAACCGCCGGATATACGTT
GGGATATAAACGAAACACGTACCGCGCGAGTGACACGCGTTGACGTTACA
TGGTAAACTCGTAGCCAACCTTAACATTCCCTGCACTATGTTAGTGCGTA
CAACATTAAGGGAAAAAAAAAAAAAAAAAAAAAAAA
>ERCC-00123
TTAAGAGAGGAATAATTACTTTTTCATCTTACCCACCAAGTTTTAGTTTT
CTTATTCTTTCACTTAATTTTTCGACCTCCTCCTTTGTTAATCTTGTAGC
TTTTTTAACCTCCTCCAATTCTTTTTGTAACATTATTACTTTAATCCCCA
GTATTATGTTGAGGAGTATGCTAATAGCCACAATTATATACAAAATCATC
CTTATCTCCTCCCGAACAATCCTTTAATAAACTTAGATATGAATGATTCT
TTCTTCTTCTCAAGTTGTGCTTCATATTTAGCTCCAATTAACTTAGCTGC
TATCTCCATGACTGCTTGAGCGGCTGGAGAATCTGGATACATAATAACGA
GAGGTGTTCCAAATGCAGCTGCCTTCCTAACATGAGGGTCCTCTGGAACA
ACACCTATAACAGGAACTTCTAAAATTGTCTCTATAGCTTTAACCCCCAA
CTCTGTACTCTCATTTGAAACCCTATTAACAATAGCCCCAATGATGTCAG
TTCCCAATCTTTTTGTTATAGCGATAATTTTTAATGCATCTGATATTGGG
GATATCTCTGGATTTACAACGACAATTAAACCATCTGCTGATGATATTGC
TATTAAAGTCTCTTTTCCAATACCTGCTGGACAGTCAATAATTAAAATCT
CAACTAAATCATGTATTGCCTTTAAAACTTCCTCAAGTTTTTCTGGTTTA
GCTCTTCTGAACTTTTCTAATGAAACACCTGCTGGAATAACTAAAACTCC
TTCAGGACCTTCATAAATTGCGTCCTTTATATCTGCTTTACCAGCCAACA
CATCGTTTAAGGTTACTGGCTTTCCTTCTAACCCCATGATAGGCTCTAAG
TTTGCCATTGCTATATCAGCGTCCAAAACAGCCACTTTTTTTCCAAATTT
TGCAAGAGCCACAGCAAGATTTGCAGATATCGTTGTCTTTCCAGTACCTC
CTTTTCCAGATGCTATCGCGATAGCTATTCCATTAATGTCACCATTCTAA
AAAAAAAAAAAAAAAAAAAAAA
>ERCC-00126
GGAGACCGACCGCGCATTAGTCAATCATATAGTTCGATAAATGAGACGTC
ACGGATTTGAGTATCATTTGCTAGAACTGCTTACCTATCTAAACGCTCAG
GTATGCCTGCGCTGAGACTCAGCATCTCAATGTGACCGAGCTTGTGACTC
CGCATCCTCCTGCAATATACCCATCGGCCCTCACGGGGTAACGTAGCTCT
TCTGCGTACACCTGGCTAGAGGGTCCTTACCGGCTGTAAGCTCACTACAA
TCCAGGTACAGAGTGCGTTAACCGGCCATTAGAGGGCCGCTACACCCGTC
AGAATTTAAACGTATGGGCGGCGAAGCGCGATAATGGTTAGACCTTCTTG
CAGGGGCAAATAACGATTTTGCGACTGCCCCTTTAAGATGGAGAATGGAC
AAACGCTCATTCCTAGTGAGGACATCGACATCGTTACGATGCAACGTCGA
GTGGCGGCATAACACTTGGCTCGGTCCTACCCGCGACAGTGCAACAAAAA
CAGTTGCTCTACATTCGCTATGCATTTTAACGGATATGCCTTTGCCCCCC
GTCCGTCATGGACGAAAAGTTTGGCTATGCGCGGAACATTATGCCGGATT
ACTCGTTATCGCTGGGTAATCGTCCGTTGGGCCCGCTCTTACGCGATCAG
TGCCGTTAGCACATGCGCGAATAGGGCGGATTCCGAAAGCATGTGCCAAA
TTCCCCATGACCCTGTTCCAGGTGAGCTGACACTATCAGTCGAAGTTGTT
TCCTTAACCAGGAAAAACGCTGTTTCTCCGTTTGCTTGTACCATGGGGGC
AGGGAATTCTTCGAGCGCGCGAATGTATACACTATTATCTCATGTGCATG
TCCAGAGCGGGCTAACCTAATATACCTGGTCGCATCGTCCGAGATCAGTT
GGGAATAGCGGAGCGGATACGCCTGGAACGCTGGGGCGTGCCAGTAAACT
TACTGTTCTCCAGTTCCTCCATCATGTTCCGTCTAATCCGGAGATGTGTA
GCTGCATTGTGCTCCGTTGCGGTACTCCTCGACTGGGTGCCATATGGGCT
ACTGGCGAGAGGAAATTTGCTTTTGTGTATTTAGGCCCGTGGCACCTAAA
AAAAAAAAAAAAAAAAAA
>ERCC-00130
GCATTTTGAAAATTCTATGGAAGAGCTAGCATCTCTGACGAAAACAGCAG
ACGGAAAAGTACTGACCAGCGTCACACAAAAACGGAACAGGGCTGACGCC
GCTACATATATAGGAAAAGGGAAGGTAGAAGAGCTGAAGGCACTCGTGGA
AGAGCTTGAAGCTGATCTCCTCATCTTTAATGATGAACTGTCGCCAAGTC
AGCTGAAGTCATTGGCAACAGCAATTGAAGTGAAGATGATTGACCGCACG
CAATTGATATTAGATATTTTTGCAAAGCGGGCGAGAACGAGAGAAGGCAA
ACTTCAAATTGAGCTGGCTCAGCTGCAATATGCACTGCCGCGTCTGACGG
GACAAGGGATCAACCTTTCCCGGCAAGGCGGAGGAATTGGGGCAAGAGGT
CCCGGGGAAACGAAACTGGAAACCGACCGCCGCCATATCAGAAATCGCAT
TCATGAAATCAACACACAGCTTTCCACTGTCATTCGCCATAGAAGCCGAT
ACCGTGAAAGAAGAAAGAAAAACGGTGTGCTTCAAATTGCGCTTGTCGGC
TATACAAACGCAGGGAAATCAACATGGTTCAACCGCCTGACGAGTGCTGA
CAGCTATGAAGAAGACCTCCTGTTTGCCACGCTGGACCCGATGACCAGAA
AAATGGTCCTGCCAAGCGGCTACAGTGTTCTTCTTTCAGATACAGTAGGA
TTTATTCAGGATCTTCCGACGACATTGATTGCTGCATTCCGCTCAACGCT
TGAGGAAGTAAAAGAAGCGGATTTAATTCTGCATTTAATTGATTCTTCAA
ATGAGGATTATGCGGGACATGAAAAAACAGTGCTTCGGCTGCTTGAGGAG
CTTGAAGCAGATGATATCCCGATGCTGACGGCTTACAATAAACGTGATCA
AAAACTGCCTGATTTTATACCGACCGCCGGAAGGGATCACATTATGGTCA
GTGCGAAATTTGAGGACGACGCTGCAGCCTTTAAAGAAGCGATTCAGCGC
TATTTGCGCCAAGAACTGTTAACGTCTTGAATTCTGGAAAAAAAAAAAAA
AAAAAAAAA
>ERCC-00131
CGCCGGATAAAGGCTTCTTCGGTACTATACAAGTTGTCTACGCACATTTG
CCTTGGGTATTAAACTCTAGTAGGAGCGAAACTTGACATATCAAACCTCT
CTGGAGAGGCATCTCCCAGACATTACGGATGATCAGGTCTCAGCGAATCC
TAGCTGTGCGGATAATTTGTGGCCCGCACAACCGCAAGACACCGCCGTGT
CTATTCCACAAACTTCGACATATCAATAACGCAGTAACAACGTTAAGTAG
GGGGACAGGCAGTGCGTCCTAAGGGGCTTGAGGTCGCCCGATTCGCGATC
TAATCTTAACAGACGAGGTGGCGTAAGATGTACCTCGTTCAATCTAAGTA
TGAATTTGTCCGCTGGGTAATGGTGGAATTAAAGAACATGCGTAAAACGA
CCTCGTTGTAATTTGGGTCGGCCCGTCTCGGCAAATTTGCCCTTGCAGTG
AAGCTCGGATTGGATGTCTCGTAAGGAATACTTATTGCGGGTGGTACGCA
AATTCGCAACCATGTGAAGTAATGTGAGCGTACTTCACCTGCTCCGGTAC
AAGCCGCCATGTGCTCATGTTGGGAACCTCCTGCGTAACAACCGGACGCT
TGCGAAAGTCATTCCCCTATCGGTACACTATTGGAAAACATGACAAACGT
ATAATGCGTGATGACCGCAACAGGTGTAAGTGCACCAACTAGTATTGGCT
CCTGTCCACATGGTCGGGTTTTCCGCCCCCAAACATGCAAACATCCGAAA
AAAAAAAAAAAAAAAAAAAAA
>ERCC-00134
AGGCTTTGTTATTGGTATTGACTTACAAACAGTTAAGCCATTTGAATATG
ATAATGTAGTTGCAATAAAAGGAGATTTCACCTTAGAAGAAAATTTGAAC
AAAATTAGAGAGCTAATTCCAAATGATGAAAAAAAGGTGGATGTGGTTAT
AAGTGACGCCTCCCCTAATATAAGCGGTTATTGGGATATAGACCACGCTC
GTTCAATAGATTTAGTAACTACTGCCTTACAAATAGCTACTGAGATGCTA
AAAAAAAAAAAAAAAAAAAAAAAA
>ERCC-00136
TTTCGACGTTTTGAAGGAGGGTTTTAAGTAATGATCGAGATTGAAAAACC
AAAAATCGAAACGGTTGAAATCAGCGACGATGCCGAATTTGGTAAGTTTG
TCGTAGAGCCACTTGAGCGTGGATATGGTACAACTCTGGGTAACTCCTTA
CGTCGTATCCTCTTATCCTCACTCCCTGGTGCCGCTGTAACATCAATCCA
GATAGATGGTGTACTGCACGAATTCTCGACAATTGAAGGCGTTGTGGAAG
ATGTTACAACGATTATCTTACACATTAAAAAGCTTGCATTGAAAATCTAC
TCTGATGAAGAGAAGACGCTAGAAATTGATGTACAGGGTGAAGGAACTGT
AACGGCAGCTGATATTACACACGATAGTGATGTAGAGATCTTAAATCCTG
ATCTTCATATCGCGACTCTTGGTGAGAATGCGAGTTTCCGAGTTCGCCTT
ACTGCTCAAAGAGGACGTGGGTATACGCCTGCTGACGCAAACAAGAGAGG
CGATCAGCCAATCGGCGTGATTCCGATCGATTCTATCTATACGCCAGTTT
CCCGTGTATCTTATCAGGTAGAGAACACTCGTGTAGGCCAAGTTGCAAAC
TATGATAAACTTACACTTGATGTTTGGACTGATGGAAGCACTGGACCGAA
AGAAGCAATTGCGCTTGGTTCAAAGATTTTAACTGAACACCTTAATATAT
TCGCTGGTTTAACTGACGAAGCTCAACATGCTGAAATCATGGTTGAAGAA
GAAGAAGATCAAAAAGAGAAAGTTCTTGAAATGACAATTGAAGAATTGGA
TCTTTCTGTTCGTTCTTACAACTGCTTAAAGCGTGCGGGTATTAACACGG
TTCAAGAGCTTGCGAACAAGACGGAAGAAGATATGATGAAAGTTCGAAAT
CTAGGACGCAAATCACTTGAAGAAGTGAAAGCGAGACTAGAAGAACTTGG
ACTCGGACTTCGCAAAGACGATTGACTAGTTTCCCTTGTGAACTAGGATT
TTCCCGGGTACAAAAAAAAAAAAAAAAAAAAAA
>ERCC-00137
CAAAGCAAACCTAATGAAGCCAGACACGAGATCACAGAAAATCGCTGACT
ATCCCGAGTGCGCGGCGAGCTACAATCCAAGATGATTATTTTTTCACGAC
CGGGCGCTGGTCAGGTATATCGCTGGTACAGATGGCGGCAAGCATCGTTG
TCACCACTTCCTTCACGATTTCCGTTAGAGCCGAGTGGTACAGCACGTAC
GTTATATATGGGAGTACGGACATGCTTCCCACCTCGTCAGCCAAGATGAT
AGATACCCGTAGCGTGATGGTCTTATAGCTGCTCTGATGGACTTCGAAAG
ATCACCGTGCAGCTATTCAAAAAAGCAGCCGGGGAAAAGGTGGTCTCGCC
CGAAAGCCATGACCTCCGATCACTCCTGGCCGGTAGTCGGTTTATTGCAT
ATTGTACAGTTGCGCGCGCGGCAGGTCACATCCCCCTGGTTAAATAGAGG
CACGAGCGCTCGTTTTTGGGTGATCAATATGGCTTACCCCCGAGAGAGTT
GTGAGCTTGCACGAAAAAAAAAAAAAAAAAAAAAAAA
>ERCC-00138
CCCTGCTAAAAGAGGTTGGTTGTATAAGATTTGGAGAATTTATCTTAGCC
TCTGGTAAAAAAAGTAACTACTACATAGACATAAAAAAAGCCACCACAAA
CCCAGAAATTTTAAAGTTAGTTGGAGAAATTATTGCTGAGCAAATAAAGG
ATGAAGATGTAAAAGTTGCTGGAGTAGAGCTTGGTTCTGTCCCTATAGCT
ACAGCTGTCTCAATTATTGCTCAAAAACCACTATTAATTGTTAGAAAGAA
ACCTAAGGATTACGGAACTAAAAATAAGATAGAAGGAGAGCTAAAAGAAG
GAGATAAGGTTGTTATTGTGGAGGATGTTACTACAACTGGAGGAAGTGTG
CTAAAGGCAGTTAAAGAGATTAGGGAAAATGGTGGAATTGTTGATAAAGT
TTTYGTTGTTGTTGATAGGTTAGAAGGAGCTAAAGAAAACCTACAAAAAG
AGAATGTTGAATTAATCCCATTAGTTACTGTTAAGGAGCTACAATCCACT
CAATAAATCTAAAAACCTCTTAGTCCATAGGGGAAACCCCTATTGGGATA
CTCCCCGTCCATTAAGTTGCTCCTTTCAGGAGCAATTAATGTCCATTTTA
AGCTTATAATCCACTCAATAAATCTAAAAACTTCTTAGTTTTCTCTTTTT
TAACCTTACCAAATTTCTCTAATTTGCTAACATCTACATTTTTATCCTTT
AAAATTTCTTTTATTGGTTCTATGAGTGCAATTTTTTTAAGTAAGTCTTC
AATATCCTTCTTTTTGAAGTTAAATCTTTCCACAGCATCCCAGTCGTGAA
TTAAGTATAAAGCAACTCCACCAATGTTCTTTAAAGGAATCTGATATTTT
GGCAACTCCTCCTCCAATTTAAATTTTAAATCTAAAACATCCACACAATT
AATCCCATCAACACTCATCCAAGATAAAAATCCTCTCTGTGGAGTAATCA
TAATAGATGGGAACAAATTACTCCTTGCCCTTCATCTGGTGTTTTGTAGA
AAAAAAAAAAAAAAAAAAAAAAAA
>ERCC-00142
CACCTGTCACATTTCCAATCGGCTCCAGGAAGAGAGAAGTGACGGCTTGA
TCCTGTAGTAATCCGGGATCGACTTAAGGGGTGCAGCGACCACGGCGGAT
CGGGCGTCGCAATAGTCCTCCTGTTAGGAGGGTCCTTCTAATGTTAACGC
CCGAATATTAGTCATATTTTGCTAGCGCCTATCAGCGTAAGATATGATTT
AAGTTACACCAGGAGAGTAGCGAGATAGAACCACTCGTTGGATCGGTCTT
TCTTAATTGACTACTATCAGATCCGGCGCATGGCGCTGAGGTCAAACTAC
ATTACAGGCCCTGGTTTCCATGGGTCAGCGCAAGTACAGGCGAGCAGATA
CAACCTTCCGGAGACTTCGCCTCCACACACCGGAGACCCTAACCGTACCC
AAATGTAACTAGCGCCTCTGGTGTGAGCTTACTAGAAAGTAGGCCGGGCC
GGTCGACAGGAGGTTGCGCCAAAAAAAAAAAAAAAAAAAAAAA
>ERCC-00143
ATGCAGCGTAGGTATCGACTCTCACTGTGGAGTCGTCTATGATGTCGTGG
AGTCCTCTCAGAGTGCTGTAGGTCCTCATAGGTCGTGCTGTCTCTCTACA
CGCGTGCGTGAGTCTACATTTCTGCGAGTTGGTGCTCTCACTGCGGTGTC
AGTGATCTCTCCGCGTGTGACATGAGTCTAGCTTCGCGGTCATGGTCTAT
CCCAGCGATGGATGAGACTACTCTGTACTAGATGGTCATGCCTGCGAATG
AGTCGTCAGTGCCCACAATGTCTCGATAGTGCGCCGAATGTGTCTGTAAT
GCCTCGAATGTGTAATCGTCAACTCGTATGTGAAGTGCTAGGCTAGTATT
GACATCTACGGGCGGCTATTGACGAACTCTCCGGTATATGCTCTACATCT
GCAGGGAATTGCCGACCATATATGGGTCTTGCTGATACGCTAGGGTGCTT
GCTACTTAGATAGGCGTCTTGGCCGCTATTCGCGGCGTGTCTCAGAATAT
GCGCGACGTGTCTGGTATATGGCGACTGTGTCCGTCTATACGCATACTGG
TCCACATATAGACATACTTCCACGACATGACAAAGCGTGCTCCTACATAG
CACGAGCGTCTCCTAAATAGATCCGGTCTTATCGCTGAATGTCTAGGATT
CTCGTCAATGATCTACGATCCTCGCTAAGTATTCAGCCACCTCGTATAGT
ATTCGCGCACCTGAGGATTTATTCACCTGACTCGCGTATAATATGCCGTC
ACCTAGTCTAAAAAAAAAAAAAAAAAAAAAAAAA
>ERCC-00144
AGCTAGGATAAATTGACCCGTATGAACTGTTGCCGGCTCGGAAATGTTAA
GGCTCTGCGCACGCACTTTATCATTCGCAGCCTGTTCTGTCAGCGGGTCA
GCCTAGGTTACGGTGGAACCACTCGGTATCGTGCAGACAGGGATCGTAAG
GCGATCCAGCCGGTATACCTTAGTCACATATACTATCGTAATATTGGCGG
TTGCTGACAAGTAAATACGGCTAAACCGGTCGTTGACCAACCACTCTCGC
GGGGGTCATAAATATCACTGAGCCCGGGAAGTACCCCGTGACAGACATAC
GAAAAGCGTGATAACGTATTCGTAGGTATTATTTCCGTTAGCTGGAGGTA
AAGGGGTTCTGGTCCTAGCCGTGTTATGTCTATTTATGAGATGGTAAGCT
CGTCACCAACTCGTCACGCGATCGAAATAGCTTGGACTAATGTCCGGCAC
ATAATCAAGTCTACATCAATCATGAATGGTTTCTGATTTGCTACCATCAG
ATATCATGTGAGCAAAAAAAAAAAAAAAAAAAAAAAAA
>ERCC-00145
ACTGTCCTTTCATCCATAAGCGGAGAAAGAGGGAATGACATTGTTCTTAC
ACGGCACAAGCAGACAAAATCAACATGGTCATTTAGAAATCGGAGGTGTG
GATGCTCTCTATTTAGCGGAGAAATATGGTACACCTCTTTACGTATATGA
TGTGGCTTTAATACGTGAGCGTGCTAAAAGCTTTAAGCAGGCGTTTATTT
CTGCAGGGCTGAAAGCACAGGTGGCATATGCGAGCAAAGCATTCTCATCA
GTCGCAATGATTCAGCTCGCTGAGGAAGAGGGACTTTCTTTAGATGTCGT
ATCCGGAGGAGAGCTATATACGGCTGTTGCAGCAGGCTTTCCGGCAGAAC
GCATCCACTTTCATGGAAACAATAAGAGCAGGGAAGAACTGCGGATGGCG
CTTGAGCACCGCATCGGCTGCATTGTGGTGGATAATTTCTATGAAATCGC
GCTTCTTGAAGACCTATGTAAAGAAACGGGTCACTCCATCGATGTTCTTC
TTCGGATCACGCCCGGAGTAGAAGCGCATACGCATGACTACATTACAACG
GGCCAGGAAGATTCAAAGTTTGGTTTCGATCTTCATAACGGACAAACTGA
ACGGGCCATTGAACAAGTATTACAATCGGAACACATTCAGCTGCTGGGTG
TCCATTGCCATATCGGCTCGCAAATCTTTGATACGGCCGGTTTTGTGTTA
GCAGCGGAAAAAATCTTCAAAAAACTAGACGAATGGAGAGATTCATATTC
ATTTGTATCCAAGGTGCTGAATCTTGGAGGAGGTTTCGGCATTCGTTATA
CGGAAGATGATGAACCGCTTCATGCCACTGAATACGTTGAAAAAATTATC
GAAGCTGTGAAAGAAAATGCTTCCCGTTACGGTTTTGACATTCCGGAAAT
TTGGATCGAACCGGGCCGTTCTCTCGTGGGAGACGCAGGCACAACTCTTT
ATACGGTTGGCTCTCAAAAAGAAGTGGATAAGCTGTACAATCGTTTCATC
ATTCGGCGTGCGAATTAAAAAAAAAAAAAAAAAAAAAAAAAA
>ERCC-00147
CCTTGCTTAACCTTAATCTTGCCTTATTACAATATTTTTAGAAAAATAAA
AAGTAAAAATAAAAGCAAATCCTTAATCTTTGGTGATATTGATGGAGAGG
TATGAAATCCCTAAAGAGATTGGAGAAATAATGTTTGGCTTGTTGTCTCC
AGATTACATAAGACAGATGTCAGTTGCTAAGATAGTTACACCAGACACTT
ATGATGAAGATGGTTATCCAATAGATGGAGGTTTAATGGACACAAGATTG
GGAGTTATAGACCCAGGTTTAGTTTGCAAAACATGTGGAGGAAGGATTGG
AGAGTGTCCAGGGCATTTTGGGCATATAGAGTTGGCTAAACCAGTAATTC
ATATAGGATTTGCCAAAACAATATACAAGATATTGAAGGCAGTTTGCCCA
CACTGTGGAAGAGTAGCAATAAGTGAAACTAAGAGGAAAGAAATTTTGGA
AAAGATGGAAAAATTAGAGAGAGATGGAGGAAACAAGTGGGAGGTTTGTG
AAGAGGTTTATAAAGAAGCTTCAAAAGTTACAATCTGCCCACACTGTGGA
GAGATAAAGTATGATATAAAGTTTGAGAAACCAACAACCTACTACAGAAT
TGATGGAAATGAGGAAAAAACATTAACTCCATCAGATGTTAGAGAGATTT
TAGAGAAGATTCCAGATGAAGATTGTATCTTACTCGGCTTAAACCCAGAG
GTTGCAAGGCCAGAGTGGATGGTTCTCACCGTTTTGCCAGTTCCACCAGT
AACTGTAAGGCCATCAATTACCTTGGAAACTGGAGAGAGAAGTGAAGACG
ATTTAACCCACAAGTTAGTTGATATCATCAGAATCAACAATAGATTAGAG
GAGAATATAGAAGGAGGAGCACCAAACTTAATTATTGAGGATTTATGGAA
TCTGTTGCAGTATCACGTAAATACCTACTTCGATAACGAAGCTCCAGGTA
TTCCACCAGCTAAGCACAGAAGTGGAAGACATTAAAAACCTTAGCTCAGA
AAAAAAAAAAAAAAAAAAAAAAA
>ERCC-00148
CATCTCCATTTGGTCACGTTTACAACCGGAGTAGACGGCCATAGCAGGAG
GGGTGTGCGACAGGCAGGAAGCTCTCGCGGGGTCCAAGCATTGCTGCAAT
GGGCGTCCTTGCTCGATGTTGACCCGAAGCTCTAACTGCATTTCAAGTCC
GAATCTCTAGATATCTCGAGAGCCAATGGTTAAGGAAGGGGCGTCAATTT
TGCGCGGACACGCTGCAGGATGTAATGATTAAGCCGTAGTTGAATTTATG
GAGCGGTGCCCCGGGAAAGGTATAAATCGGAGGCAGGGGTTTACGGCGTC
AGGATAGTTCATAGCGTACGCAGAACGAGAACAAGTGAGACGTGTATAGT
TGCCATGCTGAGTAGACCTGGCGTCTACCCCTCCAAACGCATTCTTATTG
GCAAATGGAAGTAGCTTCCACAGTTTGTAACAAGCCGTGCCTGCGCATGT
TATTTACCAATGGAGAATCGAAAAAAAAAAAAAAAAAAAAAAAA
>ERCC-00150
AGCTTGATGTGACATCACGTCCCAATCAATTTGGTTTTACTCCCCTCGAT
TATGCGGAGTTATCAGTAAGAGCGGGTACCGTTCTGCTGAATGCACTATG
AGGGCGACCCTTGATCTTCATTCGTTCCATAGATGCAAATACCCGGGTAC
TAGTTGGCGAAGTTTGGCTAAAGATTGCCCACTTACTAGGTGACTGTTAA
CTAGAAAGTTGCATGAGGCTGGTAAGTGAGGGGCTCAGTGAAACAGGATA
CACCGTACCGTGACGATTCCCGTGTGGGCTTGACATTCAGCCAGCCTCCC
GCTTGTACAGAGGCAGACTGTCCGATGCCTAGTATGTTCACTATACGATT
TCTTGGGCTAGCTAGGTGTCTTGACCCCATATTCCAAAGATCCGAACCTG
CTTGTACTTATCAGTACGAGTTGATGCTCTTGGGGTACCTATTTTTTGAT
CCGATAGTATTGGTTCTGGCGTGTTCTCGTAACCCCGGGCACTAGATTAT
GGTGAATGGTGTGTACACACTACTTGACGGGGCGTTACCATTTTCAGGTG
GGCACAAATAGCTAAAGCCTCGTCCGCATTACGCCCCATGGCTCACGTCT
CAGAGGAGGCTAGCTCGAGGTCACCCATAAGGGATTACGGAGTTACACCC
ATAGTAACAGACGGAAATTGTTGATAACAGATAGTTAATACGCCTTGGCT
GAGGAGACCAACGGACTTCAAAAAAAAAAAAAAAAAAAAAAAA
>ERCC-00154
TCACTAGATCAGAAGTCTCCCACTCGAGACTAATCTTGGACTATCTATGA
GCACCTATTGCGCTGTGGAAGATTGCCCCTAGGTCTCTGGCGGCTCCGAT
TGCGGGATGAACTGGTTGGTCCGAGGAGGCATATAGGAAACGATGGGCAC
GCGCTATTCAGACGTTATTTGGTATGGAGTAAGAGGCCGGAAACTGGGCT
CGATTGATGGATACTGATCAGTCAACTCAAGCGAGGATATCCATACCCAC
CGACGGTATGGTCATTAATACCCAGTATTGACTAGTCGGAGGTCTAATTT
GGAACGTATTCCGCCGCACACACGAGATTCACTTACATGGACGTGAAGAT
TGATCGCCGGGCGACTATTATTGCACGACCTTCGCCTGCCCTCAGCTGCG
CCCTTTTTGTCCACGACGCAGGCTGGACCAAGCAGCCGAGGCTGCGCTCC
GGCATCAAAGTCCACGAGTTACAGCCAGCGGGTTTTAAGGGGGTATTAGC
ATCTCGAGTGAGTAAAAAAAAAAAAAAAAAAAAAAAA
>ERCC-00156
CACAAGAATCCCTGCTAGCTGAAGGAGGGTCAAACTATAACACCTTTAGC
ATTCGTACAGGCAGGCTAAGTGAATACTAACCCACCGGCAGCCCGTTGTA
GTAACGTTGACCCCTGGCTCGGAGACATTTGGTGTTGCCTAGTACTAGGT
GACTGGTACCGATTCATAGGTTCGCCATTCTCTTATCGAGAGCCCGAGGT
AGACTATCTTCCAGATGATGCCATACGTTCACTCAATCGCGCGGCATGCA
CGGTGGGGCTACGAACTTGCTATCCATAGGCTCTAGATGTGGTAGAAATA
TGCTGCAGGGGTTCTGTCGAATTTGCTCGGCAACCGTGGCCGTGTATGCT
TTCATATCCCGGCGGTGTGATCTAGCCTTCTCGCCATATGAGGGCGCTGA
GCATAGACCCAAACCCGACTAGTCGAATCTTAGGGTTGTATGCTAGAACG
GCATGGTATAAGCCGTGCTCAAAAAAAAAAAAAAAAAAAAAAAA
>ERCC-00157
GGTCTTTGTCACCTCCGTCAATTTGTATTAGAACCCGTGAAGGCCCAAGT
AACAGGCCCAGGGTTAACATGTACGGAACATACTCCTTCCACGGAAGATT
GGGGATGAAAGTTGATACCCAAACTTCATTAACACAAAGGCGATGTGGGC
CGAGTACTGTGCTTACACCAACAGGGCGGCTCAACTGGGTTGGTAGCCAG
CACTAGCTTATTCACAATTAAGGCCGTATGCATTCTACTGCTTATCCGGT
GGTGATTGCAGCCAGGGCGGAAGTGAACACGCTTGTACGATGTGTTTGCA
TAAGCGGTTACCACAGGCGCTACTCTCGTCGATAGCCGACTACTAATATT
CAGCCGGCGCCGGTAGATAGCGAGGCTTTGGGGGTAGCTTTAAGTGCGGT
CTAGGCTCAGTTGACGATACTTACTTAGGCAGGGTTACAACCCTTATGAT
GGGGTATGAGGCACGTGGCCATTCATCCGGACCCGATGCTGTCGTGCTTC
TCGTTGGCAATAGCGCGGATTAGTACAGGTGACTAGTTCAGCTGTTGTTC
GGATTCCAAGTAAGCTCGCATAGAGCTGGACTTCTCGGAACGGTCCTGAC
GCATTCCTGCATCAATACGCGGCACCGGGGGTCCGATAGCATCTCGCCTT
AGATCCGGCGGGGGATACTTGGTCAAAGCTCACTACGGGACTAGAGTGGC
TAGTGCAGATGCGCAGCGCAGATATGCTATACGAGATGAGCTTCAAATTC
ATGGAGTTATGACGATATAACGCTAGGATCTGACGCAGTGACACCGGTCG
TGTGACAACTGGGCTTTAAGTGAGGCATCAGAAGTATACTTTTAATGGTG
CCGCTCCCAAATCCCCGATCTTGCCACGATTGCCTAAGCCGTCATGTTAG
AGGCGGTCACAGCAAACCCTCAGTTTACCGGTTCGATGATTATACGATGC
CGGAGCGAACGACTACGCTCGAAGTTTGGTTATCTAGAGCACGTCAAAAA
AAAAAAAAAAAAAAAAAAA
>ERCC-00158
GAGCTCTTTCAACAGATCATGGAACTACGGGAGAAATAAACATTTGGATA
GAAAATGTAACATTTAAAAATGATGCAAAATCATATTCCTTTAATTTAAC
GAATCTTAATATATGGGCAGTAAATAAATCTGCTTATGAGTTGTATTGGA
ATCCATTTAACAAATCTATCTGGATAGATGGGAGTAATTACACTATAACT
CCAAATATTGACATACCTCCAGGAGAAGTATGGAACTCTAAAACCTACAA
CTTCACATTTAGTGGAGTTCCAATCGTTTGGGCAAACTGCTCATTTACAC
TGTCAAAAAAAGATTATATCCTTTTAAATGAAGTAAGTCAAATAGGAAGT
TCCTATGTTGTTGTTGAGGAGATTTATGTTGTGGGTAGTTATTTGATTAA
GGTGACTAAGCATATTGTTCCGGATGCGGATGGGACTTATGATATTTATA
TAGTTGTGGAGAATATTGGTAGTGTGAAGACTCCTGAGTATGTGTATGTT
TATGATTTGATTCCTAAGAACTTCACCGTCTCAGATGAGTGGGTTAATCA
ATCAAGTATGTTGATTGCTGAAGGAAATCACACCATTACAACAAATCCAA
GGTATAATTTAAGCATGTGGTGGGCGTTACATGCAATATATCCAGGAGCA
GATGGGGACGGTAACTGGAACGACACTGCTGAAATACTTGCAAATAAAAC
AGTAGTCATACACTACAAACTAAACGGAACTGGCGAATTCTACCCAAGCG
ACGCATTTATCGTTGGTATCGACCCTACAAACTCACTACTACCAACAACC
TCACCAAAAATAACAACAGTAGCCGGAACAGTAGAAAACAACTTTGAGAT
ATTTTTAATACTGATAAACGTTATCTTTGGATTAGGTATATTAACAAAGA
GGAATATAAGGAATAATAAATAAAGTTGGGGGATGATGATGAAGAGATTT
GCATTACTCTTTATTTTCCTTGCATTTATAACACCACTTTTGCAGATGTT
GAGGAAAAAAAAAAAAAAAAAAAAAAA
>ERCC-00160
TCCTTGGTTTGAAATCAAATTACTATAGATTGCATGCAGAAGTAGGGCTT
TACAAGTTTGTTCCTAATTCCGTTGAACAATAGCGAATGTATGATGGTCG
GTCATTGCCGCAACCCTGAAGCAGTGAGCGTGGTTGAGTAACCACGTACT
AGAAGTCCAAGGATGGTTGCAGTAGCTAGCTCAATTGCCATTGCTGGAAT
AGTGTCGGTAAACCACGCACCGGGGAGCCGCGTTTCGTTGCGATAACCTC
ATATAGTCCCAGTCTCGGACGCGAGCACCTGCAGCGTAATTAATAAGGTC
AGGCTATGATTCACCACCGTGTAGGAGTTATGCGCCTTATCGCGAAGGTA
GTTACTCTTGCCAGTGGGCATGAAATTGCGAGCTTGCCCTAGTAGCGTTA
GTACCGTCATAAGCCACTCTAAGAGATCGAAATTTTATACAGTAGTACTA
ACAGCAGACCTGCAATATCAAAGTTATAAGCGCGTCGACACGCCTCGTCT
AAGAAAAACTACTTCCATTAAAGTTCGAGGACAAATGCGGTCTGATTCAG
TCCTATAGCGAGGCCATTGCAGTGTGGTCTGCCGTGGTCGGCTCGATAAT
ACCATGATAACTACTGACTGCGCAGTTGTAGCGACCGCAATGGGGAGTGT
GTGTTCTTTATTTCAACTGCGTGGCTTATCCTACTTAGGAGTTGTGGATA
CCAGATTATCTCGCGGTGGAAAAAAAAAAAAAAAAAAAAAAAA
>ERCC-00162
CTCCACAGATTCCCATGTGTCCAATTCTGAATATCTTTCCAGCTAAGTGC
TTCTGCCCACCAGCAACAACTATGTTGTATTTGTTGCTTAATATACCTCT
AAATTTGCTATCTTCAATGCCTTCTGGATATTTTGCTGATGTAACTGTTA
CTGACCTTGCCCTCTCCTTGGCAAACAACTCTATTCCCATTGCCTCCAAA
CCAGCCCTTGTTGCTTTTGCTAATCTCTCATGTCTTTTAACCCTATTCTC
GATTCCTTCCTCTAAAACTAAATCTAATGCAACATTTAAGGCATAGGTTA
AATTAACTGATGGTGTGTATGGGGTTTGTTTTTTCTCTTCATAGTATTTT
TTATAAGCCAATAAATCTAAGTAGAAACCAACTTTGTCATCATTCTTCTT
AATAACTTCCCATGCCTTTTCACTGACTGTTATTGCAGCCAATCCTGGTG
GAGCTGCCAAACATTTTTGAGAACCAGTAACACAGATATCATGTGGAATA
AAAAAAAAAAAAAAAAAAAAAAA
>ERCC-00163
ATAGACTAGCCTGCCGGTCAATAACTGATGACGCGGAGTCAACCTGATAA
CCCATAGCGGAACAGTCTAACCTACGCGAGATACGTCTTACCGCACATAG
GTAACCTATTCGTGACTAGCAGGCCTTATTCCGGTGCTATGAGTATCTTA
CCTGGTCTAGGTATCTAATTCGTGGGTCGGGTACTACATTCGTGCGATGG
GTCCTCGCTTCGTCTATGAGGTCTCGTCTTCGTGAGTGCAATGTATCCGA
AGTCGTAGTGATAATATGGAACTAGGCGCGATTTGACGAACGTATGCCGC
ATATTCGGAACGTCGCCTGGAAATTCGCCACCTAGATCGAAATTATCGGA
ACTCGTCGCTTATTTACGAACCTTGGGAGCCGTTCCTAAAGCTGAGTCTG
GTTTCTTATTAGCGAGGAGCATTTCGTGAATACTGAGCCGAATATCGTAA
GACACCCGCGAGCGACTGTAAACTAATCGGGGAACTTATTATAGGGCCGG
TCCAGGTCTTGAACGACGTAAAAAAAAAAAAAAAAAAAAAAAA
>ERCC-00164
AGGAGCTCCAGTAGTTTTCCCCTCAAAAATTCCTGATAAGATTTCAACTT
TATCCTCTTCTTTTCTTGGTGTTGAGAAGATGCTCTGCCCTGGTCTTCTC
CTGTCAAGCTCTTTTTGGATATCCTCTTCAGATAAAGGCAGATTAGTTGG
ACATCCATCAACAACTGCTCCAACAGCCTTTCCATGACTTTCTCCAAAAA
CTGTAACTCTAAACATATCCCCATAGGTGTTCATTAATGTCACCAAAAAT
TTTTAATTGCTTAGTTTTACATTTAAAATAAAAATTAAAATAGTCAAAAA
ATAAAAAAGGTTTATCTGTAGAGAACATCCAAGTGTGCTGGTTCCTTAAC
TTTAACTTTCTTTTTCTCCATAATCTTCTCAACTGCCTTTCTAAAGTCAT
CCATTGTTACATAGTCCCTTAACTCCCTAATTGCATTCATCCCTGCCTCT
GTGCAGATTGCCTTTAACTCAGCCCCTACACATCCTTCAGTCATCTTAGC
TATTTCTTCTAAATTGACATCTTCCGCTAAATTCATCTTTCTTGTATGAA
TCTTCAATATCTCCAATCTACCCTTCTCATCAGGAGCTGGGACTTCTATG
ATTCTATCAAATCTTCCAGGTCTTAATATTGCAGGGTCTAAAATGTCAGG
CCTGTTTGCGGCCCCAATTATCTTAACATCTCCCCTTGCATCGAATCCAT
CCATCTCTGCCAACAACTGCATTAATGTTCTCTGAACTTCCCTATCTCCA
CCAGTTAAAGCGTCTGTTCTCTTTGCTGCAATAGCATCAATCTCATCTAT
GAATATGATTGAAGGAGCTTTTTCTTTAGCCAATTTGAATATATCTTTAA
CTAACGGAGCCCCCTCTCCAATAAACTTCTTAACCAATTCAGAACCAACA
ACTCTTATAAAGGTAGCATTTGTTTCTGTAGCAACAGCTTTAGCTAATAA
TGTCTTTCCAGTTCCTGGTGGCCCGTAAAGAGAATACCTTTTGGTGGTTA
AAAAAAAAAAAAAAAAAAAAAA
>ERCC-00165
GATATGCGTTACGTGAGTCTGATAGCAGTTCACTACCTGGATATCTGATC
CACTAGCTCGATCATGCTCACCCATAGTTTATCTGCATCACTCGTACTGA
AATGCTCACATCGCAGGTAGAGCAGCATCGTAGAGCGTCAAGCTGCATCC
TAGCGTCATGAGTCATAGTACCTCATGCTCACGTGATCTACCCTAGCTGA
CCGCTAATGACGGCAGTGCAACCTGAGATACCGACGGCATACTGTCGTCA
ACGTCAGGCAATGTGTCCGAACGGCGAGCTACGTCGCCTCACGGAGTAAT
CGCGTCCCTCTAGGTATAGTGCCGTCGGTTCAGGTCATATGTCGCGGGTT
CTGCACATATCACGGACGTATCGCTATCAGACGGACGCTCTCGGACCTAA
ACCGTAGCTCTCGGCAAGATCGTCCTCGTCTCGAATATAGCGCCCTAGTG
CTGCAAATGTCACCGCTATCTCGTAAGGGGTCCGTCTGTTGAGTTAGGCC
TCCTCTCGTTGGATGTGAGCTCGGTTGCTTGGATGGTGCAGCTTACTTCG
CGTACCTGCTGTTTGCATCAGTCCTCTGCATCTATAATCGCGTATCTCTC
TCTAGTAGACCATATAGCCATCTAAGCGCTCGATATTCCACCTAAGTGGC
GCCTATTGAACTAAGTGGCAGCCGAATGGACTATCGCTCCTCGATATGTA
CGGATAGGCCACGGCATGTACGAGCATAAGCCGAACTGCACGAGCATACC
CGACACTGATCTGAGAGTCGCTTAAATCATCTGCGTGTCTTAGAGCTTAT
CGCCATGTCTGTCAACTGTACTGTCATCCTGTAACTGTAGCGTATGTGAA
AAAAAAAAAAAAAAAAAAAAAA
>ERCC-00168
CCAATGAACTCAGCTATTCTTCTTAACAAATAACTTTCTCCAGAAAATTC
AAATGTATCATCTTCAGGATTCCACCTAAAAACATCATGTAATATAATAT
CATCAATTTTTGGGTCGTATTCAACAATCTCAGTTATACTCTCAGTTCTT
CTAACAAATCTTCCTTTATAAATCAATCTAACCTGCATACATATGGCATT
TAGTTGTTCAAGCATAATCTTTGGAATGTTCATTGGTTCAGCATTCAACC
TCCTTATAACTGCCTCTGGGGATTTTGCGTGTATCGTTGATAACGCCAAA
TGTCCTGTAGTTATTGCTTGAAATAATATCTTCGCCTCCTCACCTCTAAC
CTCTCCAACAATTAAATAATCTGGTCTTTGCCTTAAAGCCGCTTTTAATA
AATCCATCATAGTTATTTCATATTCTTCTCCACCGAATCCACTTCTTGTA
GTTCCAGCAATCCAGTTTTCATGATACAACCTAATTTCTGGAGTATCCTC
AATAGATACGATTTTCATTTGAGGAAGGATGAAAAGAGAGAATGCATTTA
AAAGGGTGGTTTTTCCAGTAGCTACCTCTCCAGCAACCATAATAGAATTT
TTATATTCAATGAGTAACCAAAGATATGCAAGCATCTCTGGAGAAATACT
CCCATATCTTATTAAATCTGTTGGCAATATAGGAGTGTGTGTGAATTTTC
TTATTGTAAATGTTGAACCATATCTTGAGATATCCCTTCCAAGGGTTACA
TTTAGCCTGCTACCATCTGGGAGAGAACCATCCACTATTGGATTAGCCAA
TGTTAAAGATTTTCCACACCTTTGGGCTAAGGATATACAAAACGAGTCTA
ATTCTTCATCAGTTTCAAATTTTATATTTGTCTTTAAATGTTCGTATTTT
CTATGAAACACATACACTGGCTTTCCAACACCTGTGCAACTGATATCCTC
CAAATTCTCATCTTTCATAAGAGCATCTATTTCCCATATCCAATGAGGTA
AAAAAAAAAAAAAAAAAAAAAAAA
>ERCC-00170
TATTGGTGGAGGGGCACAAGTTGCTGAAGTTGCGAGAGGGGCGATAAGTG
AGGCAGACAGGCATAATATAAGAGGGGAGAGAATTAGCGTAGATACTCTT
CCAATAGTTGGTGAAGAAAATTTATATGAGGCTGTTAAAGCTGTAGCAAC
TCTTCCACGAGTAGGAATTTTAGTTTTAGCTGGCTCTTTAATGGGAGGGA
AGATAACTGAAGCAGTTAAAGAATTAAAGGAAAAGACTGGCATTCCCGTG
ATAAGCTTAAAGATGTTTGGCTCTGTTCCTAAGGTTGCTGATTTGGTTGT
TGGAGACCCATTGCAGGCAGGGGTTTTAGCTGTTATGGCTATTGCTGAAA
CAGCAAAATTTGATATAAATAAGGTTAAAGGTAGGGTGCTATAAAGATAA
TTTAATAATTTTTGATGAAACCGAAGCGTTAGCTTTGGGTTATGAAACTC
CATGATTTTCATTTAATTTTTTCCTATTAATTTTCTCCTAAAAAGTTTCT
TTAACATAAATAAGGTTAAAGGGAGAGCTCTATGATTGTCTTCAAAAATA
CAAAGATTATTGATGTATATACTGGAGAGGTTGTTAAAGGAAATGTTGCA
GTTGAGAGGGATAAAATATCCTTTGTGGATTTAAATGATGAAATTGATAA
GATAATTGAAAAAATAAAGGAGGATGTTAAAGTTATTGACTTAAAAGGAA
AATATTTATCTCCAACATTTATAGATGGGCATATACATATAGAATCTTCC
CATCTCATCCCATCAGAGTTTGAGAAATTTGTATTAAAAAGCGGAGTTAG
CAAAGTAGTTATAGACCCGCATGAAATAGCAAATATTGCTGGAAAAGAAG
GAATTTTGTTTATGTTGAATGATGCCAAAATTTTAGATGTCTATGTTATG
CTTCCTTCCTGTGTTCCAGCTACAAACTTAGAAACAAGTGGAGCTGAGAT
TACAGCAGAGAATATTGAAGAACTCATTCTTTAGATAATGTCTTAGGTTA
AAAAAAAAAAAAAAAAAAAAAAA
>ERCC-00171
CTGGAGATTGTCTCGTACGGTTAAGAGCCTCCGCCCGTCTCTGGGACTAT
GGACGGGCACGCTCATATCAGGCTATATTTGGTCCGGGTTATTATCGTCG
CGGTTACCGTAATACTTCAGATCAGTTAAGTAGGGCCATATGCCTCGGGA
ATAAGCTGACGGTGACAAGGTTTCCCCCTAATCGAGACGCTGCAATAACA
CAGGGGCATACAGTAACCAGGCAAGAGTTCAATCGCTTAGTTTCGTGGCG
GGATTTGAGGAAAACTGCGACTGTTCTTTAACCAAACATCCGTGCGATTC
GTGCCACTCGTAGACGGCATCTCACAGTCACTGAAGGCTATTAAAGAGTT
AGCACCCACCATTGGATGAAGCCCAGGATAAGTGACCCCCCCGGACCTTG
GAGTTTCATGCTAATCAAAGAAGAGCTAATCCGACGTAAAGTTGCGGCGT
TGATTACGCAGGATTGCGACCAAAGAACGAGAAAAAAAAAAAAAAAAAAA
AAAAA
