# Supplementary material for: Characterizing noise structure in single-cell RNA-seq distinguishes genuine from technical stochastic allelic expression
Source: Nat Commun. 2015 Oct 22;6:8687. doi: 10.1038/ncomms9687 (PMC4627577; doi:10.1038/ncomms9687)
Supplement: Supplementary Software — Ancillary files and scripts that are necessary to run the code. [file ncomms9687-s3.zip › SupplementaryCode/ercc_cell_counts.txt]

GENENAME	SC_2i_1	SC_2i_2	SC_2i_3	SC_2i_4	SC_2i_5	SC_2i_6	SC_2i_7	SC_2i_8	SC_2i_9	SC_2i_10	SC_2i_11	SC_2i_12	SC_2i_13	SC_2i_14	SC_2i_15	SC_2i_16	SC_2i_17	SC_2i_18	SC_2i_19	SC_2i_20	SC_2i_21	SC_2i_22	SC_2i_23	SC_2i_24	SC_2i_25	SC_2i_26	SC_2i_27	SC_2i_28	SC_2i_29	SC_2i_30	SC_2i_31	SC_2i_32	SC_2i_33	SC_2i_34	SC_2i_35	SC_2i_36	SC_2i_37	SC_2i_38	SC_2i_39	SC_2i_40	SC_2i_41	SC_2i_42	SC_2i_43	SC_2i_44	SC_2i_45	SC_2i_46	SC_2i_47	SC_2i_48	SC_2i_49
ERCC-00002	152.6828938	121.92595	161.925775	156.3400989	93.02883691	113.9996203	80.40161987	90.16847196	177.4456782	107.8306471	130.1055596	117.140764	77.67818993	93.02883691	104.8010259	115.5653744	140.2790837	104.8010259	149.0772004	149.0772004	117.140764	121.92595	131.7733179	94.47109425	133.4520125	107.8306471	150.873699	101.8068397	97.38021646	118.7259084	117.140764	81.77427732	126.8022879	115.5653744	90.16847196	98.84726919	179.4535317	112.4433845	0	0	317.7247619	189.7360383	245.8137512	220.9398316	142.0146836	230.6013556	160.0503088	209.3541442	235.5723856
ERCC-00003	8.127666769	10.20055259	13.34169629	13.34169629	8.127666769	3.017716673	6.071430814	7.097484292	8.127666769	3.017716673	12.29036011	10.20055259	10.20055259	7.097484292	10.20055259	4.031579384	3.017716673	8.127666769	8.127666769	8.127666769	9.16201161	6.071430814	5.049473369	11.24332389	2.00785343	5.049473369	3.017716673	6.071430814	11.24332389	8.127666769	10.20055259	7.097484292	10.20055259	2.00785343	8.127666769	6.071430814	8.127666769	6.071430814	0	0	18.66413333	6.071430814	15.45741081	23.00322026	11.24332389	17.59075649	9.16201161	19.74202966	12.29036011
ERCC-00004	67.06527123	33.04372282	59.38469515	56.87487113	36.48001603	45.87556594	34.18403651	37.6357742	73.64661055	27.4171227	38.79677392	51.92785728	51.92785728	28.53259288	35.32945229	34.18403651	61.91936932	28.53259288	45.87556594	38.79677392	34.18403651	63.19617995	50.70589792	23.00322026	43.49415342	28.53259288	39.96306295	33.04372282	45.87556594	36.48001603	29.65294477	26.30649189	39.96306295	33.04372282	47.07463137	42.31170328	68.36807302	38.79677392	0	0	104.8010259	70.99373707	77.67818993	85.93697066	72.31673743	81.77427732	64.47939066	83.15433457	109.3590098
ERCC-00009	3.017716673	6.071430814	7.097484292	10.20055259	4.031579384	6.071430814	3.017716673	2.00785343	4.031579384	2.00785343	2.00785343	5.049473369	4.031579384	5.049473369	5.049473369	4.031579384	1.001958226	2.00785343	9.16201161	11.24332389	3.017716673	6.071430814	6.071430814	2.00785343	3.017716673	13.34169629	8.127666769	8.127666769	5.049473369	5.049473369	3.017716673	6.071430814	5.049473369	11.24332389	6.071430814	8.127666769	1.001958226	3.017716673	0	0	9.16201161	5.049473369	14.39736789	6.071430814	10.20055259	6.071430814	5.049473369	4.031579384	5.049473369
ERCC-00014	0	0	0	0	0	0	0	0	0	0	0	0	0	0	0	0	0	0	0	0	0	0	0	0	0	0	0	0	0	0	0	0	0	0	0	0	0	0	0	0	0	0	0	0	0	0	0	0	0
ERCC-00019	0	0	0	0	0	0	0	0	0	0	1.001958226	0	1.001958226	1.001958226	0	1.001958226	0	0	2.00785343	0	0	0	0	4.031579384	1.001958226	0	4.031579384	0	0	0	0	0	1.001958226	0	0	1.001958226	0	0	0	0	0	0	0	2.00785343	0	0	0	0	0
ERCC-00022	3.017716673	3.017716673	1.001958226	1.001958226	1.001958226	0	1.001958226	0	0	0	0	0	2.00785343	1.001958226	0	1.001958226	0	1.001958226	1.001958226	0	2.00785343	2.00785343	1.001958226	1.001958226	0	0	3.017716673	2.00785343	1.001958226	1.001958226	0	2.00785343	1.001958226	1.001958226	0	2.00785343	2.00785343	1.001958226	0	0	5.049473369	2.00785343	3.017716673	3.017716673	1.001958226	0	1.001958226	0	3.017716673
ERCC-00025	0	2.00785343	0	0	0	0	1.001958226	0	0	0	0	0	1.001958226	2.00785343	1.001958226	1.001958226	0	0	1.001958226	3.017716673	0	0	0	0	0	0	1.001958226	0	0	0	0	0	0	0	0	2.00785343	1.001958226	0	0	0	1.001958226	1.001958226	1.001958226	1.001958226	2.00785343	1.001958226	0	1.001958226	1.001958226
ERCC-00034	0	0	0	0	1.001958226	0	0	0	0	0	0	0	0	0	0	0	0	1.001958226	0	0	0	0	1.001958226	1.001958226	0	0	0	0	1.001958226	0	0	0	0	0	0	0	0	0	0	0	0	0	0	0	0	0	0	0	1.001958226
ERCC-00035	2.00785343	0	0	1.001958226	0	0	0	0	0	0	3.017716673	0	0	1.001958226	0	0	0	1.001958226	1.001958226	0	0	2.00785343	1.001958226	0	1.001958226	1.001958226	0	0	0	0	2.00785343	1.001958226	0	0	0	0	0	0	0	0	0	0	0	1.001958226	0	0	1.001958226	0	1.001958226
ERCC-00042	7.097484292	5.049473369	4.031579384	3.017716673	4.031579384	5.049473369	3.017716673	5.049473369	6.071430814	3.017716673	3.017716673	4.031579384	9.16201161	4.031579384	2.00785343	4.031579384	9.16201161	5.049473369	9.16201161	3.017716673	2.00785343	4.031579384	5.049473369	3.017716673	8.127666769	7.097484292	5.049473369	6.071430814	7.097484292	4.031579384	3.017716673	1.001958226	5.049473369	5.049473369	2.00785343	3.017716673	5.049473369	2.00785343	0	0	14.39736789	7.097484292	11.24332389	14.39736789	4.031579384	6.071430814	9.16201161	9.16201161	9.16201161
ERCC-00043	7.097484292	5.049473369	5.049473369	9.16201161	10.20055259	4.031579384	5.049473369	1.001958226	11.24332389	3.017716673	7.097484292	2.00785343	6.071430814	1.001958226	0	6.071430814	5.049473369	4.031579384	13.34169629	5.049473369	4.031579384	6.071430814	8.127666769	8.127666769	4.031579384	6.071430814	5.049473369	2.00785343	3.017716673	2.00785343	4.031579384	3.017716673	3.017716673	8.127666769	7.097484292	5.049473369	7.097484292	5.049473369	0	0	20.8244837	3.017716673	13.34169629	9.16201161	8.127666769	10.20055259	9.16201161	9.16201161	10.20055259
ERCC-00044	1.001958226	0	2.00785343	1.001958226	0	1.001958226	0	0	0	0	0	2.00785343	0	0	0	0	0	0	0	1.001958226	0	0	0	1.001958226	0	1.001958226	0	1.001958226	2.00785343	0	0	0	0	0	2.00785343	0	0	0	0	0	3.017716673	1.001958226	0	2.00785343	1.001958226	1.001958226	2.00785343	1.001958226	0
ERCC-00046	38.79677392	39.96306295	31.90846597	47.07463137	35.32945229	33.04372282	24.09958167	31.90846597	44.68209059	31.90846597	43.49415342	28.53259288	37.6357742	33.04372282	31.90846597	28.53259288	43.49415342	37.6357742	29.65294477	31.90846597	35.32945229	29.65294477	30.77822131	36.48001603	36.48001603	33.04372282	35.32945229	27.4171227	27.4171227	35.32945229	24.09958167	33.04372282	28.53259288	34.18403651	31.90846597	21.91153417	38.79677392	29.65294477	0	0	73.64661055	47.07463137	70.99373707	74.98342821	43.49415342	65.76906593	37.6357742	59.38469515	84.54187184
ERCC-00051	0	0	0	0	0	0	1.001958226	1.001958226	0	0	0	0	0	0	0	0	0	1.001958226	1.001958226	0	1.001958226	3.017716673	0	2.00785343	0	0	4.031579384	2.00785343	0	0	1.001958226	0	1.001958226	0	0	0	4.031579384	0	0	0	1.001958226	1.001958226	0	1.001958226	0	1.001958226	0	0	1.001958226
ERCC-00053	0	0	0	0	0	0	0	0	1.001958226	1.001958226	0	1.001958226	0	0	0	0	0	0	0	2.00785343	0	0	0	1.001958226	0	0	1.001958226	0	0	0	0	0	0	0	0	0	0	1.001958226	0	0	1.001958226	0	0	0	0	1.001958226	0	0	1.001958226
ERCC-00054	0	0	0	0	0	0	0	0	0	0	0	0	0	0	0	0	0	0	0	0	1.001958226	0	0	0	0	0	0	0	0	0	0	0	0	0	0	0	0	0	0	0	1.001958226	1.001958226	0	0	1.001958226	0	0	0	0
ERCC-00059	0	0	1.001958226	2.00785343	0	1.001958226	0	0	0	0	0	0	0	1.001958226	0	1.001958226	0	1.001958226	0	0	0	0	3.017716673	0	1.001958226	0	0	0	1.001958226	0	0	0	0	0	0	0	0	1.001958226	0	0	0	0	0	0	0	0	0	0	1.001958226
ERCC-00060	3.017716673	7.097484292	2.00785343	4.031579384	8.127666769	5.049473369	0	1.001958226	4.031579384	1.001958226	4.031579384	3.017716673	2.00785343	4.031579384	3.017716673	1.001958226	1.001958226	0	3.017716673	2.00785343	2.00785343	3.017716673	4.031579384	2.00785343	3.017716673	0	4.031579384	3.017716673	5.049473369	1.001958226	0	3.017716673	3.017716673	2.00785343	1.001958226	2.00785343	2.00785343	5.049473369	0	0	5.049473369	3.017716673	3.017716673	2.00785343	1.001958226	6.071430814	7.097484292	4.031579384	6.071430814
ERCC-00062	2.00785343	0	2.00785343	0	1.001958226	0	0	1.001958226	0	2.00785343	0	1.001958226	0	0	3.017716673	0	0	0	0	0	1.001958226	2.00785343	1.001958226	1.001958226	1.001958226	1.001958226	0	0	0	0	0	0	1.001958226	1.001958226	0	0	2.00785343	2.00785343	0	0	2.00785343	0	1.001958226	0	1.001958226	0	1.001958226	0	1.001958226
ERCC-00069	0	0	0	0	0	0	0	0	0	0	0	0	0	0	0	0	0	0	0	0	0	0	0	0	0	0	0	0	0	0	0	0	0	0	0	0	0	0	0	0	0	0	0	0	0	0	0	0	0
ERCC-00071	2.00785343	0	1.001958226	2.00785343	2.00785343	0	0	0	0	0	0	0	0	0	0	0	0	0	1.001958226	0	0	1.001958226	1.001958226	0	1.001958226	2.00785343	0	0	0	0	0	1.001958226	0	0	2.00785343	0	0	1.001958226	0	0	0	0	1.001958226	1.001958226	0	0	0	1.001958226	1.001958226
ERCC-00074	200.4488985	104.8010259	179.4535317	165.718437	147.2932211	145.5215877	104.8010259	117.140764	185.573345	98.84726919	136.8427905	156.3400989	138.5551715	77.67818993	115.5653744	110.896552	142.0146836	113.9996203	136.8427905	130.1055596	145.5215877	163.8150825	156.3400989	125.1664996	106.3113548	113.9996203	138.5551715	107.8306471	156.3400989	126.8022879	125.1664996	106.3113548	150.873699	140.2790837	149.0772004	113.9996203	223.3212442	112.4433845	0	0	297.7666073	183.517109	267.6141502	240.6418582	189.7360383	243.2147442	198.2701619	245.8137512	276.2929474
ERCC-00076	1.001958226	1.001958226	1.001958226	1.001958226	1.001958226	2.00785343	1.001958226	4.031579384	1.001958226	0	3.017716673	5.049473369	0	1.001958226	2.00785343	1.001958226	0	0	0	3.017716673	5.049473369	1.001958226	3.017716673	4.031579384	0	0	2.00785343	0	0	2.00785343	0	2.00785343	6.071430814	2.00785343	1.001958226	0	2.00785343	1.001958226	0	0	6.071430814	1.001958226	5.049473369	4.031579384	1.001958226	1.001958226	4.031579384	1.001958226	3.017716673
ERCC-00078	0	0	0	1.001958226	0	0	0	0	0	0	0	0	0	0	0	1.001958226	0	0	0	0	0	0	0	0	0	0	0	0	0	0	1.001958226	1.001958226	0	0	0	0	0	1.001958226	0	0	0	0	2.00785343	0	0	1.001958226	0	1.001958226	0
ERCC-00079	1.001958226	1.001958226	0	2.00785343	0	1.001958226	0	0	0	0	1.001958226	0	0	0	0	2.00785343	2.00785343	0	0	0	0	0	0	2.00785343	2.00785343	0	0	0	1.001958226	0	1.001958226	0	0	1.001958226	1.001958226	1.001958226	0	2.00785343	0	0	0	0	2.00785343	2.00785343	2.00785343	0	0	2.00785343	2.00785343
ERCC-00084	0	2.00785343	0	0	0	0	0	0	0	0	0	0	0	0	0	1.001958226	0	2.00785343	0	0	0	0	0	0	0	5.049473369	0	0	0	0	0	0	1.001958226	0	0	0	0	0	0	0	0	0	0	0	0	0	0	0	0
ERCC-00092	1.001958226	1.001958226	2.00785343	2.00785343	4.031579384	1.001958226	0	1.001958226	2.00785343	0	0	6.071430814	0	1.001958226	2.00785343	3.017716673	4.031579384	1.001958226	2.00785343	1.001958226	1.001958226	1.001958226	2.00785343	1.001958226	2.00785343	2.00785343	0	1.001958226	0	1.001958226	2.00785343	0	0	0	0	0	3.017716673	1.001958226	0	0	3.017716673	3.017716673	2.00785343	3.017716673	3.017716673	3.017716673	3.017716673	1.001958226	1.001958226
ERCC-00095	1.001958226	1.001958226	2.00785343	1.001958226	0	1.001958226	3.017716673	1.001958226	2.00785343	2.00785343	3.017716673	3.017716673	0	0	0	1.001958226	3.017716673	0	3.017716673	2.00785343	1.001958226	1.001958226	5.049473369	0	0	0	2.00785343	0	3.017716673	0	1.001958226	0	1.001958226	1.001958226	1.001958226	2.00785343	0	0	0	0	5.049473369	0	1.001958226	5.049473369	2.00785343	2.00785343	3.017716673	2.00785343	3.017716673
ERCC-00096	103.2995553	84.54187184	103.2995553	100.3227776	59.38469515	80.40161987	79.0362833	60.64889525	133.4520125	50.70589792	97.38021646	77.67818993	74.98342821	79.0362833	68.36807302	55.62912658	81.77427732	76.32726331	88.75018578	88.75018578	104.8010259	101.8068397	85.93697066	61.91936932	69.67753879	106.3113548	94.47109425	79.0362833	90.16847196	72.31673743	84.54187184	72.31673743	94.47109425	88.75018578	81.77427732	61.91936932	117.140764	83.15433457	0	0	183.517109	106.3113548	156.3400989	161.925775	136.8427905	145.5215877	103.2995553	135.1417876	189.7360383
ERCC-00099	0	0	0	0	0	0	0	0	0	0	0	0	2.00785343	0	0	1.001958226	0	0	0	0	0	0	0	0	0	0	0	0	0	0	0	0	0	0	0	0	0	0	0	0	2.00785343	1.001958226	0	0	1.001958226	1.001958226	0	0	0
ERCC-00108	5.049473369	4.031579384	10.20055259	11.24332389	7.097484292	9.16201161	7.097484292	10.20055259	5.049473369	9.16201161	8.127666769	9.16201161	1.001958226	6.071430814	11.24332389	5.049473369	2.00785343	1.001958226	4.031579384	7.097484292	16.52186141	4.031579384	7.097484292	9.16201161	8.127666769	1.001958226	8.127666769	4.031579384	11.24332389	9.16201161	6.071430814	3.017716673	8.127666769	9.16201161	9.16201161	5.049473369	4.031579384	5.049473369	0	0	15.45741081	5.049473369	17.59075649	14.39736789	9.16201161	9.16201161	12.29036011	8.127666769	14.39736789
ERCC-00111	2.00785343	2.00785343	3.017716673	5.049473369	3.017716673	5.049473369	3.017716673	2.00785343	7.097484292	3.017716673	2.00785343	2.00785343	2.00785343	2.00785343	1.001958226	3.017716673	4.031579384	4.031579384	7.097484292	7.097484292	1.001958226	7.097484292	1.001958226	1.001958226	4.031579384	0	4.031579384	3.017716673	4.031579384	2.00785343	3.017716673	3.017716673	3.017716673	3.017716673	4.031579384	5.049473369	8.127666769	4.031579384	0	0	5.049473369	5.049473369	4.031579384	9.16201161	5.049473369	8.127666769	2.00785343	3.017716673	6.071430814
ERCC-00112	1.001958226	2.00785343	0	1.001958226	0	0	0	0	0	1.001958226	1.001958226	0	0	0	1.001958226	0	0	0	0	0	1.001958226	0	2.00785343	0	1.001958226	0	0	1.001958226	2.00785343	1.001958226	0	0	2.00785343	0	0	0	0	0	0	0	3.017716673	0	5.049473369	2.00785343	2.00785343	1.001958226	1.001958226	0	1.001958226
ERCC-00113	28.53259288	24.09958167	30.77822131	33.04372282	14.39736789	19.74202966	27.4171227	20.8244837	30.77822131	11.24332389	15.45741081	41.13468971	19.74202966	20.8244837	24.09958167	19.74202966	24.09958167	12.29036011	31.90846597	23.00322026	23.00322026	15.45741081	43.49415342	19.74202966	15.45741081	21.91153417	16.52186141	7.097484292	27.4171227	19.74202966	9.16201161	23.00322026	29.65294477	17.59075649	24.09958167	17.59075649	30.77822131	16.52186141	0	0	55.62912658	27.4171227	48.27933947	43.49415342	26.30649189	49.48974362	36.48001603	36.48001603	54.38941471
ERCC-00116	1.001958226	0	2.00785343	1.001958226	0	1.001958226	0	0	1.001958226	1.001958226	1.001958226	0	0	1.001958226	0	0	1.001958226	1.001958226	1.001958226	1.001958226	1.001958226	1.001958226	2.00785343	1.001958226	1.001958226	0	3.017716673	1.001958226	1.001958226	0	0	0	0	1.001958226	0	0	2.00785343	2.00785343	0	0	3.017716673	3.017716673	1.001958226	5.049473369	2.00785343	5.049473369	1.001958226	4.031579384	3.017716673
ERCC-00130	211.6297147	169.5681336	196.1098116	209.3541442	173.4766065	161.925775	143.7621306	149.0772004	228.1515761	125.1664996	181.4772576	179.4535317	147.2932211	135.1417876	143.7621306	110.896552	213.9256943	163.8150825	200.4488985	149.0772004	169.5681336	156.3400989	187.6462308	121.92595	142.0146836	133.4520125	191.8430461	142.0146836	191.8430461	169.5681336	163.8150825	143.7621306	179.4535317	163.8150825	185.573345	145.5215877	216.2424521	163.8150825	0	0	418.0875364	259.2199555	335.6341606	300.9867756	200.4488985	279.2525179	198.2701619	267.6141502	304.2479662
ERCC-00131	2.00785343	0	0	1.001958226	1.001958226	1.001958226	0	1.001958226	3.017716673	1.001958226	1.001958226	1.001958226	0	1.001958226	0	1.001958226	2.00785343	0	1.001958226	2.00785343	0	1.001958226	1.001958226	0	0	2.00785343	0	1.001958226	0	2.00785343	1.001958226	1.001958226	0	0	0	0	0	0	0	0	7.097484292	0	4.031579384	4.031579384	0	4.031579384	2.00785343	1.001958226	3.017716673
ERCC-00136	26.30649189	9.16201161	13.34169629	25.20065864	8.127666769	20.8244837	13.34169629	11.24332389	28.53259288	6.071430814	10.20055259	18.66413333	11.24332389	14.39736789	10.20055259	7.097484292	17.59075649	11.24332389	16.52186141	11.24332389	19.74202966	10.20055259	14.39736789	13.34169629	14.39736789	14.39736789	21.91153417	12.29036011	11.24332389	12.29036011	6.071430814	13.34169629	13.34169629	10.20055259	18.66413333	9.16201161	28.53259288	23.00322026	0	0	47.07463137	13.34169629	18.66413333	26.30649189	20.8244837	38.79677392	16.52186141	23.00322026	30.77822131
ERCC-00144	1.001958226	0	0	0	0	1.001958226	0	0	0	1.001958226	0	0	0	0	0	3.017716673	0	0	0	0	0	0	0	0	0	0	0	0	0	3.017716673	1.001958226	0	0	0	0	0	0	1.001958226	0	0	0	1.001958226	0	0	0	0	0	0	1.001958226
ERCC-00145	2.00785343	3.017716673	4.031579384	14.39736789	2.00785343	3.017716673	1.001958226	4.031579384	8.127666769	3.017716673	0	3.017716673	5.049473369	8.127666769	6.071430814	5.049473369	4.031579384	2.00785343	3.017716673	7.097484292	8.127666769	6.071430814	6.071430814	2.00785343	1.001958226	3.017716673	9.16201161	5.049473369	2.00785343	1.001958226	1.001958226	2.00785343	7.097484292	7.097484292	6.071430814	1.001958226	8.127666769	5.049473369	0	0	12.29036011	5.049473369	6.071430814	8.127666769	4.031579384	7.097484292	6.071430814	4.031579384	6.071430814
ERCC-00148	1.001958226	0	1.001958226	0	0	0	0	0	0	0	0	0	0	0	0	0	0	0	0	0	0	1.001958226	0	0	0	0	0	0	0	0	0	0	0	0	0	0	0	0	0	0	0	0	0	0	0	0	0	0	0
ERCC-00154	0	0	0	0	1.001958226	0	0	0	0	0	0	0	0	0	0	0	0	0	0	0	0	0	0	0	0	0	0	0	0	0	0	0	0	0	0	0	0	0	0	0	0	1.001958226	0	0	0	0	0	0	0
ERCC-00157	0	0	0	0	0	0	0	0	0	0	0	0	0	0	0	0	0	0	0	0	0	0	0	0	0	0	0	0	0	0	0	0	0	0	0	0	0	0	0	0	0	0	0	0	0	0	0	0	0
ERCC-00160	0	0	1.001958226	0	0	0	0	0	0	0	0	0	0	0	0	0	0	0	1.001958226	0	0	0	0	1.001958226	0	0	0	0	0	0	0	0	0	1.001958226	0	1.001958226	0	0	0	0	1.001958226	1.001958226	0	0	0	0	0	0	1.001958226
ERCC-00162	0	0	0	0	1.001958226	1.001958226	0	0	4.031579384	0	0	2.00785343	0	0	0	1.001958226	2.00785343	2.00785343	2.00785343	0	0	1.001958226	0	1.001958226	0	0	0	2.00785343	0	1.001958226	0	1.001958226	0	0	0	1.001958226	1.001958226	1.001958226	0	0	1.001958226	1.001958226	1.001958226	0	1.001958226	0	0	0	1.001958226
ERCC-00163	0	0	0	0	0	0	0	0	0	1.001958226	0	0	0	0	0	0	0	1.001958226	0	1.001958226	0	0	0	0	0	0	0	0	1.001958226	0	0	0	0	0	0	1.001958226	0	0	0	0	1.001958226	1.001958226	1.001958226	1.001958226	1.001958226	0	0	0	0
ERCC-00165	2.00785343	0	0	1.001958226	0	0	0	0	0	0	0	0	0	0	1.001958226	0	0	0	0	0	0	0	0	0	0	0	0	0	0	1.001958226	0	0	1.001958226	1.001958226	0	0	1.001958226	0	0	0	0	3.017716673	0	1.001958226	0	0	0	0	1.001958226
ERCC-00170	0	0	0	1.001958226	0	0	0	0	0	0	0	0	0	0	0	0	0	0	0	0	0	0	0	1.001958226	0	0	3.017716673	0	3.017716673	0	0	0	0	1.001958226	2.00785343	0	1.001958226	0	0	0	0	2.00785343	0	0	1.001958226	0	0	1.001958226	1.001958226
ERCC-00171	16.52186141	19.74202966	16.52186141	17.59075649	17.59075649	15.45741081	8.127666769	18.66413333	23.00322026	13.34169629	20.8244837	14.39736789	15.45741081	25.20065864	17.59075649	9.16201161	17.59075649	8.127666769	14.39736789	24.09958167	10.20055259	20.8244837	21.91153417	14.39736789	17.59075649	21.91153417	17.59075649	30.77822131	24.09958167	16.52186141	21.91153417	8.127666769	21.91153417	19.74202966	16.52186141	13.34169629	23.00322026	24.09958167	0	0	54.38941471	30.77822131	37.6357742	27.4171227	33.04372282	29.65294477	18.66413333	34.18403651	31.90846597
[truncated: 271 more columns]
