# Supplementary material for: Characterizing noise structure in single-cell RNA-seq distinguishes genuine from technical stochastic allelic expression
Source: Nat Commun. 2015 Oct 22;6:8687. doi: 10.1038/ncomms9687 (PMC4627577; doi:10.1038/ncomms9687)
Supplement: Supplementary Software — Ancillary files and scripts that are necessary to run the code. [file ncomms9687-s3.zip › SupplementaryCode/ercc_counts.txt]

Re.sort.ID	nb.cell.mix.1.500000
ERCC-00130	10839.855222
ERCC-00002	5419.927611
ERCC-00074	5419.927611
ERCC-00096	5419.927611
ERCC-00004	2709.9638055
ERCC-00046	1354.98190275
ERCC-00113	1354.98190275
ERCC-00171	1354.98190275
ERCC-00136	677.49095145
ERCC-00003	338.74547565
ERCC-00009	338.74547565
ERCC-00108	338.74547565
ERCC-00145	338.74547565
ERCC-00042	169.3727379
ERCC-00043	169.3727379
ERCC-00111	169.3727379
ERCC-00116	169.3727379
ERCC-00022	84.68636892
ERCC-00060	84.68636892
ERCC-00076	84.68636892
ERCC-00092	84.68636892
ERCC-00035	42.34318446
ERCC-00044	42.34318446
ERCC-00095	42.34318446
ERCC-00112	42.34318446
ERCC-00131	42.34318446
ERCC-00025	21.17159223
ERCC-00051	21.17159223
ERCC-00062	21.17159223
ERCC-00071	21.17159223
ERCC-00079	21.17159223
ERCC-00162	21.17159223
ERCC-00165	21.17159223
ERCC-00019	10.585796115
ERCC-00053	10.585796115
ERCC-00078	10.585796115
ERCC-00084	10.585796115
ERCC-00144	10.585796115
ERCC-00054	5.2928980575
ERCC-00059	5.2928980575
ERCC-00099	5.2928980575
ERCC-00126	5.2928980575
ERCC-00148	5.2928980575
ERCC-00163	5.2928980575
ERCC-00170	5.2928980575
ERCC-00034	2.6464490295
ERCC-00085	2.6464490295
ERCC-00154	2.6464490295
ERCC-00157	2.6464490295
ERCC-00160	2.6464490295
ERCC-00014	1.3232245155
ERCC-00028	1.3232245155
ERCC-00039	1.3232245155
ERCC-00067	1.3232245155
ERCC-00077	1.3232245155
ERCC-00143	1.3232245155
ERCC-00150	1.3232245155
ERCC-00031	0.6616122585
ERCC-00033	0.6616122585
ERCC-00058	0.6616122585
ERCC-00069	0.6616122585
ERCC-00134	0.6616122585
ERCC-00013	0.330806127
ERCC-00040	0.330806127
ERCC-00073	0.330806127
ERCC-00109	0.330806127
ERCC-00120	0.330806127
ERCC-00137	0.330806127
ERCC-00147	0.330806127
ERCC-00097	0.1654030635
ERCC-00156	0.1654030635
ERCC-00158	0.1654030635
ERCC-00164	0.1654030635
ERCC-00168	0.1654030635
ERCC-00016	0.082701534
ERCC-00024	0.082701534
ERCC-00041	0.082701534
ERCC-00081	0.082701534
ERCC-00104	0.082701534
ERCC-00123	0.082701534
ERCC-00142	0.082701534
ERCC-00012	0.041350767
ERCC-00017	0.041350767
ERCC-00086	0.041350767
ERCC-00138	0.041350767
ERCC-00061	0.0206753835
ERCC-00098	0.0206753835
ERCC-00117	0.0206753835
ERCC-00083	0.010337691
ERCC-00048	0.005168847
ERCC-00057	0.005168847
ERCC-00075	0.005168847
