# Supplementary material for: Characterizing noise structure in single-cell RNA-seq distinguishes genuine from technical stochastic allelic expression
Source: Nat Commun. 2015 Oct 22;6:8687. doi: 10.1038/ncomms9687 (PMC4627577; doi:10.1038/ncomms9687)
Supplement: Supplementary Software — Ancillary files and scripts that are necessary to run the code. [file ncomms9687-s3.zip › SupplementaryCode/gene_cell_counts.txt]

GENENAME	SC_2i_1	SC_2i_2	SC_2i_3	SC_2i_4	SC_2i_5	SC_2i_6	SC_2i_7	SC_2i_8	SC_2i_9	SC_2i_10	SC_2i_11	SC_2i_12	SC_2i_13	SC_2i_14	SC_2i_15	SC_2i_16	SC_2i_17	SC_2i_18	SC_2i_19	SC_2i_20	SC_2i_21	SC_2i_22	SC_2i_23	SC_2i_24	SC_2i_25	SC_2i_26	SC_2i_27	SC_2i_28	SC_2i_29	SC_2i_30	SC_2i_31	SC_2i_32	SC_2i_33	SC_2i_34	SC_2i_35	SC_2i_36	SC_2i_37	SC_2i_38	SC_2i_39	SC_2i_40	SC_2i_41	SC_2i_42	SC_2i_43	SC_2i_44	SC_2i_45	SC_2i_46	SC_2i_47	SC_2i_48	SC_2i_49
0610007N19Rik	0	0	0	0	0	0	0	0	0	0	0	0	0	0	0	0	0	0	0	0	0	0	0	0	0	0	0	0	0	0	0	0	0	0	0	0	0	0	0	0	0	0	0	0	0	0	0	0	0
0610007P14Rik	3.017716673	0	2.00785343	6.071430814	0	2.00785343	1.001958226	1.001958226	6.071430814	1.001958226	1.001958226	0	0	2.00785343	0	1.001958226	4.031579384	5.049473369	4.031579384	2.00785343	0	8.127666769	3.017716673	0	0	1.001958226	2.00785343	0	2.00785343	1.001958226	2.00785343	3.017716673	0	3.017716673	2.00785343	3.017716673	3.017716673	2.00785343	0	0	4.031579384	4.031579384	3.017716673	11.24332389	2.00785343	7.097484292	2.00785343	1.001958226	5.049473369
0610009B22Rik	1.001958226	0	0	0	0	2.00785343	1.001958226	0	0	0	2.00785343	2.00785343	0	0	1.001958226	0	1.001958226	0	0	0	0	0	0	0	1.001958226	0	1.001958226	0	1.001958226	1.001958226	0	0	1.001958226	0	2.00785343	0	0	2.00785343	0	0	0	1.001958226	2.00785343	2.00785343	1.001958226	2.00785343	2.00785343	2.00785343	3.017716673
0610009D07Rik	3.017716673	1.001958226	4.031579384	5.049473369	3.017716673	4.031579384	3.017716673	2.00785343	6.071430814	4.031579384	2.00785343	2.00785343	3.017716673	3.017716673	1.001958226	4.743679982	3.017716673	4.031579384	1.001958226	3.017716673	0	6.071430814	6.071430814	0	5.049473369	0	0	0	3.017716673	4.031579384	1.001958226	5.049473369	4.031579384	4.031579384	2.00785343	9.16201161	11.24332389	4.031579384	0	0	2.00785343	12.29036011	3.017716673	10.20055259	5.049473369	11.24332389	4.031579384	4.540020465	15.45741081
0610009O20Rik	0	0	5.049473369	4.031579384	5.049473369	0	0	0	0	2.00785343	1.001958226	1.001958226	0	0	0	1.001958226	0	0	0	1.001958226	0	0	0	0	0	0	0	0	3.017716673	2.00785343	0	0	0	1.001958226	0	0	0	0	0	0	3.017716673	0	0	3.017716673	0	1.001958226	0	1.001958226	1.001958226
0610010B08Rik	3.904626741	2.450796474	6.755009324	7.78711588	6.071430814	5.049473369	3.260677779	5.049473369	12.7611753	2.091856712	3.228607203	2.347266704	5.606398897	7.578466672	4.243307127	8.226941598	4.266119025	3.650910169	4.580848291	5.214064696	4.266119025	9.16201161	2.534241552	2.394496968	2.217913342	5.006980216	2.00785343	2.00785343	6.778505375	6.418731827	1.001958226	6.071430814	13.22681549	4.879543061	12.23324027	10.20055259	19.33302437	2.764877146	0	0	6.939928939	13.33536787	13.16020139	9.328684525	5.678329324	8.980721608	6.781732574	4.323883951	13.69225304
0610010F05Rik	2.00785343	0	0	0	0	0	0	0	0	0	0	1.001958226	0	0	0	0	0	0	0	0	0	0	0	0	0	0	0	0	0	0	0	0	0	0	0	0	0	0	0	0	0	0	0	0	0	1.001958226	0	0	0
0610010K14Rik	2.00785343	1.001958226	2.00785343	1.001958226	1.001958226	2.00785343	2.00785343	0	3.017716673	0	1.001958226	1.001958226	1.001958226	1.001958226	2.00785343	6.071430814	0	2.00785343	1.001958226	2.00785343	0	3.017716673	2.00785343	4.031579384	0	2.00785343	0	6.071430814	0	1.001958226	2.00785343	2.00785343	5.049473369	0	3.017716673	3.017716673	2.00785343	2.00785343	0	0	4.031579384	5.049473369	3.017716673	7.097484292	5.049473369	6.071430814	7.097484292	3.017716673	2.00785343
0610011F06Rik	0	1.001958226	0	2.00785343	0	0	0	0	5.049473369	1.001958226	1.001958226	0	1.001958226	0	0	3.017716673	0	0	0	0	1.001958226	0	1.001958226	0	1.001958226	0	2.00785343	0	1.001958226	0	0	0	1.001958226	5.049473369	1.001958226	0	4.031579384	2.00785343	0	0	0	0	1.001958226	3.017716673	2.00785343	0	0	1.001958226	2.00785343
0610012G03Rik	2.00785343	2.00785343	10.20055259	4.031579384	2.00785343	4.031579384	2.00785343	4.031579384	3.017716673	2.00785343	0	2.00785343	0	1.001958226	0	3.017716673	4.031579384	0	3.017716673	2.00785343	0	4.031579384	2.00785343	0	0	0	0	1.001958226	1.001958226	0.600704226	3.017716673	0	3.524146116	1.001958226	0	1.001958226	5.049473369	0	0	0	3.017716673	0.400312826	5.049473369	2.00785343	0	1.001958226	1.001958226	4.031579384	2.680652766
0610030E20Rik	1.20282132	0.090925236	1.269810723	0	0	0	0	1.001958226	0	0	0	0	1.001958226	1.001958226	0	0	0	0.400312826	0.366929504	1.101905113	1.001958226	1.001958226	1.001958226	0	2.00785343	1.001958226	1.042118239	1.001958226	0	0	0	1.001958226	0	0	0	1.003986359	1.180276542	0	0	0	1.169333191	1.20282132	0.834692621	2.292819618	0	0	0	0.057149236	0.500488918
0610031J06Rik	3.017716673	5.049473369	0	6.071430814	6.071430814	1.001958226	1.001958226	2.00785343	5.049473369	2.00785343	1.001958226	0	3.017716673	0	0	2.00785343	3.017716673	6.071430814	2.00785343	2.00785343	0	2.00785343	4.031579384	4.031579384	0	1.001958226	3.017716673	2.00785343	0	2.00785343	2.00785343	2.00785343	7.097484292	1.001958226	3.017716673	3.017716673	6.071430814	4.031579384	0	0	9.16201161	1.001958226	8.127666769	7.097484292	5.049473369	11.24332389	3.017716673	6.071430814	7.097484292
0610037L13Rik	0	0	1.001958226	2.00785343	1.001958226	3.017716673	1.001958226	0	1.001958226	3.017716673	1.001958226	1.001958226	1.001958226	1.001958226	1.001958226	4.031579384	0	0	0	1.001958226	2.00785343	3.017716673	0	1.001958226	0	1.001958226	0	0	1.001958226	0	0	1.001958226	1.001958226	1.001958226	2.00785343	0	1.001958226	2.00785343	0	0	1.001958226	2.00785343	3.017716673	6.071430814	2.00785343	2.00785343	2.00785343	0	6.071430814
0610039K10Rik	0	0	0	0	0	0	0	0	0	0	0	0	0	0	0	0	0	0	0	0	0	0	0	0	0	0	0	0	0	0	0	0	0	0	0	0	0	0	0	0	0	0	0	0	0	0	0	0	0
0610040F04Rik	0	0	0	0	0	0	0	0	0	0	0	0	0	0	0	0	0	0	0	0	0	0	0	0	0	0	0	0	0	0	0	0	0	0	0	0	0	0	0	0	0	0	0	0	0	0	0	0	0
1110001A16Rik	2.00785343	3.017716673	4.031579384	2.00785343	1.001958226	0	0	1.001958226	0	0	2.00785343	1.001958226	1.001958226	0	0	1.001958226	2.00785343	1.001958226	0	1.001958226	0	4.031579384	4.031579384	0	0	2.00785343	1.001958226	1.001958226	1.001958226	1.001958226	0	1.001958226	4.031579384	2.00785343	4.031579384	4.031579384	2.00785343	3.017716673	0	0	1.001958226	6.071430814	3.017716673	10.20055259	2.00785343	5.049473369	3.017716673	0	5.049473369
1110001J03Rik	1.001958226	0	7.097484292	2.00785343	0	3.017716673	1.001958226	0	2.00785343	1.001958226	0	0	0	0	1.001958226	2.00785343	0	1.001958226	0	1.001958226	0	6.071430814	0	2.00785343	0	0	2.00785343	1.001958226	1.001958226	0	1.001958226	2.00785343	4.031579384	3.017716673	1.001958226	2.00785343	4.031579384	4.031579384	0	0	3.017716673	2.00785343	0	6.071430814	4.031579384	1.001958226	0	2.00785343	0
1110002L01Rik	0	0	0	1.001958226	0	1.001958226	0	1.001958226	1.001958226	6.071430814	0	0	0	0	0	0	0	0	0	0	0	0	0	0	0	0	0	0	0	0	0	1.001958226	0	1.001958226	0	0	0	0	0	0	0	1.001958226	0	0	0	0	0	0	0
1110004E09Rik	0	2.00785343	1.001958226	2.00785343	0	2.00785343	1.001958226	2.00785343	0	3.017716673	0	0	0	1.001958226	0	3.017716673	0	1.001958226	0	0	0	2.00785343	0	1.001958226	0	0	2.00785343	1.001958226	1.001958226	0	0	2.00785343	2.00785343	5.049473369	5.049473369	3.017716673	1.001958226	1.001958226	0	0	3.017716673	2.00785343	2.00785343	6.071430814	1.001958226	3.017716673	1.001958226	2.00785343	6.071430814
1110004F10Rik	4.031579384	2.00785343	6.071430814	5.049473369	1.001958226	0	2.00785343	1.001958226	4.031579384	4.031579384	1.001958226	1.001958226	1.001958226	2.00785343	0	3.017716673	1.001958226	2.00785343	1.001958226	6.071430814	1.001958226	1.001958226	5.049473369	1.001958226	1.001958226	1.001958226	3.017716673	3.017716673	5.049473369	4.031579384	1.001958226	0	1.001958226	1.001958226	0	4.031579384	8.127666769	2.00785343	0	0	3.017716673	7.097484292	5.049473369	12.29036011	2.00785343	7.097484292	4.031579384	3.017716673	5.049473369
1110007C09Rik	0	0	0	0	0	0	0	0	0	0	1.001958226	0	0	0	0	0	0	1.001958226	0	0	0	0	0	0	0	0	1.001958226	0	0	0	0	1.001958226	0	0	0	2.00785343	0	1.001958226	0	0	0	0	0	0	0	1.001958226	1.001958226	0	2.00785343
1110008F13Rik	4.031579384	0	3.017716673	3.017716673	3.017716673	0	3.017716673	5.049473369	2.00785343	2.00785343	5.049473369	3.017716673	1.001958226	3.017716673	6.071430814	3.017716673	2.00785343	6.071430814	4.031579384	2.00785343	1.001958226	3.017716673	4.031579384	0	1.001958226	1.001958226	1.001958226	1.001958226	6.071430814	2.00785343	1.001958226	1.001958226	7.097484292	1.001958226	4.031579384	9.16201161	7.097484292	6.071430814	0	0	11.24332389	7.097484292	11.24332389	19.74202966	7.097484292	8.127666769	8.127666769	4.031579384	15.45741081
1110008J03Rik	0	0	0	1.001958226	0	3.017716673	0	0	0	0	0	0	0	0	0	1.001958226	1.001958226	0	0	0	0	0	1.001958226	0	0	0	1.001958226	2.00785343	0	0	0	0	2.00785343	1.001958226	0	0	1.001958226	0	0	0	1.001958226	1.001958226	1.001958226	2.00785343	2.00785343	4.031579384	0	1.001958226	0
1110008L16Rik	1.001958226	0	2.00785343	2.00785343	1.001958226	1.001958226	0	0	2.00785343	1.001958226	0	2.00785343	0	0	0	1.001958226	0	0	0	0	0	3.017716673	3.017716673	1.001958226	1.001958226	0	0	0	2.00785343	1.001958226	0	0	5.049473369	1.001958226	3.017716673	1.001958226	1.001958226	3.017716673	0	0	0	1.001958226	0	4.031579384	0	1.001958226	1.001958226	0	7.097484292
1110008P14Rik	1.001958226	0	0	1.001958226	1.001958226	1.001958226	0	0	3.017716673	0	0	1.001958226	0	0	0	2.00785343	1.001958226	0	1.001958226	0	0	4.031579384	0	0	1.001958226	0	1.001958226	0	0	0	0	0	1.001958226	3.017716673	1.001958226	3.017716673	1.001958226	2.00785343	0	0	0	3.017716673	2.00785343	2.00785343	3.017716673	0	1.001958226	1.001958226	2.00785343
1110012L19Rik	0	0	0	0	0	0	0	2.00785343	1.001958226	0	0	0	0	0	0	0	0	0	0	0	0	1.001958226	1.001958226	1.001958226	0	2.00785343	0	0	1.001958226	0	0	0	0	0	0	0	2.00785343	0	0	0	2.00785343	0	2.00785343	0	0	2.00785343	0	0	1.001958226
1110018G07Rik	0	0	0	0	0	1.001958226	0	0	2.00785343	0	0	0	0	0	0	0	0	0	0	0	0	0	0	1.001958226	0	0	1.001958226	0	0	0	0	0	0	0	0	2.00785343	0	0	0	0	0	1.001958226	2.00785343	2.00785343	0	0	0	0	1.001958226
1110019D14Rik	0	0	0	0	0	1.001958226	0	1.001958226	0	0	0	0	0	1.001958226	0	0	0	0	0	1.001958226	0	0	0	0	0	0	0	0	0	0	0	1.001958226	1.001958226	0	0	0	0	0	0	0	1.001958226	0	0	1.001958226	0	1.001958226	1.001958226	0	0
1110032A03Rik	0	0.114202959	0.385425131	0	0	0	0	0	0	0	0	0	0	0	0.050004883	0	0	0	0	0.021740054	0	0	0	0.02127748	0.133315612	0	1.001958226	0	0	0	0	0	0.018519188	0	0.062507631	0	1.001958226	0	0	0	0	0	0	0	0	0	0.027028454	0	0.032260097
1110034G24Rik	0	0	0	1.001958226	0	2.00785343	0	0	1.001958226	1.001958226	0	0	0	1.001958226	0	0	0	0	0	1.001958226	0	1.001958226	0	0	0	0	0	0	1.001958226	0	0	0	0	0	1.001958226	1.001958226	0	0	0	0	0	0	0	7.097484292	0	1.001958226	0	0	1.001958226
1110037F02Rik	2.00785343	0	0	0	0	0	3.017716673	1.001958226	2.00785343	0	0	0	1.001958226	0	0	2.00785343	0	1.001958226	0	0	0	0	2.00785343	0	3.017716673	0	0	0	0	2.00785343	1.001958226	0	3.017716673	2.00785343	0	0	3.017716673	4.031579384	0	0	5.049473369	1.001958226	2.00785343	2.00785343	1.001958226	2.00785343	2.00785343	2.00785343	4.031579384
1110038B12Rik	1.001958226	3.017716673	2.00785343	1.001958226	4.031579384	7.097484292	1.001958226	6.071430814	0	0	1.001958226	1.001958226	0	2.00785343	1.001958226	2.00785343	1.001958226	6.071430814	4.031579384	0	0	1.001958226	3.017716673	2.00785343	1.001958226	3.017716673	0	0	2.00785343	2.00785343	1.001958226	1.001958226	7.097484292	1.001958226	0	3.017716673	2.00785343	5.049473369	0	0	4.031579384	4.031579384	5.049473369	5.049473369	4.031579384	3.017716673	2.00785343	7.097484292	5.049473369
1110038F14Rik	1.001958226	1.001958226	7.097484292	2.00785343	2.00785343	1.001958226	0	2.00785343	0	0	1.001958226	0	0	1.001958226	0	1.001958226	0	0	0	2.00785343	0	1.001958226	1.001958226	0	0	1.001958226	1.001958226	0	0	0	1.001958226	1.001958226	3.017716673	1.001958226	2.00785343	0	1.001958226	1.001958226	0	0	1.001958226	2.00785343	1.001958226	5.049473369	2.00785343	5.049473369	4.031579384	1.001958226	9.16201161
1110046J04Rik	0	0.100019536	1.001958226	3.560358012	0	1.001958226	0	0	2.247935976	1.245448912	0.630646279	1.001958226	0	0.200078166	0.045458581	1.113529376	1.815949373	0	1.001958226	1.672115677	1.001958226	5.409126381	2.00785343	4.746263662	0.667536232	0	0	3.524146116	2.538182296	0	0	1.105833253	0.400312826	2.00785343	1.367281157	6.071430814	2.733843887	0	0	0	0	5.71328146	1.093240096	1.679706688	1.543102924	2.287971633	0.038464428	0.667536232	2.267589062
1110051M20Rik	0	0	0	0	0	0	0	0	0	0	0	0	0	0	0	1.001958226	0	0	0	1.001958226	0	0	0	0	0	0	0	0	0	0	0	0	0	0	0	0	2.00785343	0	0	0	1.001958226	0	0	2.00785343	0	2.00785343	0	1.001958226	2.00785343
1110054M08Rik	0	0	0	0	0	0	0	0	0	0	0	0	0	0	0	0	0	0	0	0	0	0	0	0	0	0	0	0	0	0	0	0	0	0	0	0	0	0	0	0	0	0	0	0	0	0	0	0	0
1110057K04Rik	2.376712965	5.389672755	4.313188213	15.48299536	4.031579384	4.370427878	1.001958226	16.57930375	5.304580515	1.870452944	1.001958226	1.504411773	6.108004855	2.00785343	2.085393943	4.031579384	2.478627239	4.031579384	1.001958226	3.904626741	0	8.256731556	2.972749168	3.130170002	4.031579384	1.672115677	2.133868692	3.524146116	8.20414175	1.672115677	1.001958226	3.017716673	2.00785343	5.584275577	9.16201161	5.049473369	9.408901397	10.20055259	0	0	5.457766917	12.00913567	5.389672755	22.19059142	3.461899037	7.62766661	7.906564121	3.524146116	26.12185431
1110058L19Rik	0	0	1.001958226	0	0	0	0	0	2.00785343	0	0	0	0	0	0	2.00785343	0	0	0	0	0	0	2.00785343	0	0	1.001958226	1.001958226	0	1.001958226	0	0	0	0	0	1.001958226	1.001958226	0	0	0	0	3.017716673	0	1.001958226	1.001958226	0	1.001958226	1.001958226	0	2.00785343
1110059E24Rik	1.001958226	1.001958226	6.071430814	2.00785343	3.017716673	0	1.001958226	0	1.001958226	0	0	0	1.001958226	0	2.00785343	1.001958226	2.00785343	1.001958226	1.001958226	2.00785343	1.001958226	0	0	0	1.001958226	1.001958226	0	0	3.017716673	0	1.001958226	1.001958226	4.031579384	0	5.049473369	0	2.00785343	0	0	0	1.001958226	1.001958226	4.031579384	2.00785343	0	3.017716673	4.031579384	0	6.071430814
1110059G10Rik	0	0	0	0	1.001958226	0	0	1.001958226	0	0	0	1.001958226	0	0	0	0	0	0	0	0	0	0	0	0	0	0	0	0	0	0	1.001958226	0	0	0	0	0	0	0	0	0	0	0	0	0	1.001958226	1.001958226	0	4.031579384	0
1110065P20Rik	1.001958226	1.001958226	1.001958226	3.017716673	1.001958226	0	0	0	2.00785343	0	2.00785343	1.001958226	0	0	0	0	0	2.00785343	0	1.001958226	0	0	0	2.00785343	2.00785343	0	0	0	0	0	0	1.001958226	0	0	1.001958226	1.001958226	1.001958226	0	0	0	1.001958226	0	1.001958226	3.017716673	0	2.00785343	2.00785343	0	3.017716673
1190002F15Rik	0	0	0	0	0	0	0	0	0	0	0	0	0	0	0	0	0	0	0	0	0	0	0	0	1.001958226	0	0	0	2.00785343	0	0	1.001958226	0	1.001958226	1.001958226	0	0	0	0	0	0	0	0	0	0	0	0	0	2.00785343
1190002N15Rik	0	0	0	1.001958226	0	0	0	0	0	1.001958226	2.00785343	4.031579384	0	0	0	5.049473369	1.001958226	0	1.001958226	1.001958226	0	1.001958226	0	0	0	0	1.001958226	1.001958226	2.00785343	0	1.001958226	0	1.001958226	1.001958226	1.001958226	0	1.001958226	1.001958226	0	0	0	3.017716673	0	1.001958226	0	0	2.00785343	1.001958226	4.031579384
1190003J15Rik	1.001958226	0	3.017716673	0	0	0	0	0	1.001958226	0	0	0	0	1.001958226	0	1.001958226	0	0	0	0	0	1.001958226	1.001958226	0	0	0	1.001958226	0	0	0	1.001958226	1.001958226	0	0	0	0	3.017716673	0	0	0	2.00785343	3.017716673	1.001958226	2.00785343	1.001958226	1.001958226	0	0	2.00785343
1190005I06Rik	0	0	0	0	0	0	0	0	0	0	0	0	0	0	0	0	0	0	0	0	0	0	0	0	0	0	0	0	0	0	0	1.001958226	0	0	0	0	0	0	0	0	0	0	0	0	0	0	0	1.001958226	1.001958226
1190007I07Rik	1.001958226	3.017716673	3.017716673	4.031579384	3.017716673	0	3.017716673	2.00785343	4.031579384	5.049473369	3.524146116	1.001958226	1.001958226	3.017716673	0	3.017716673	1.001958226	5.049473369	2.00785343	1.001958226	0	6.583943498	4.031579384	2.00785343	3.017716673	2.00785343	1.20282132	2.00785343	2.00785343	0	3.017716673	0	0	0	3.017716673	4.031579384	5.049473369	2.764877146	0	0	1.001958226	3.017716673	6.071430814	8.127666769	3.777737023	3.777737023	3.017716673	2.00785343	7.097484292
1200011I18Rik	0	0	1.001958226	1.001958226	0	0	0	1.001958226	4.031579384	1.001958226	1.001958226	1.001958226	2.00785343	0	1.001958226	1.001958226	0	2.00785343	0	2.00785343	0	0	0	0	2.00785343	2.00785343	1.001958226	0	1.001958226	0.500488918	0	1.001958226	1.001958226	4.031579384	1.001958226	1.001958226	2.00785343	2.00785343	0	0	0	7.097484292	0.667536232	1.504411773	1.001958226	1.001958226	1.001958226	0	1.001958226
1200014J11Rik	40.60704766	54.2703662	73.76944964	45.27986158	20.50985823	27.02396469	37.95570915	44.93091781	67.18935912	28.87711713	13.48220123	26.6021893	22.32872572	42.19980525	30.79075221	21.37286724	61.92350838	45.87746853	47.15810872	35.68919623	9.260738954	64.22611587	31.68128436	25.39658372	12.91695318	19.00754082	23.65941435	25.34673562	71.14410401	20.24801094	10.70402839	50.63897617	28.47173178	38.89438642	81.40568682	75.83362153	59.41631691	45.00344216	0	0	27.40531411	91.04434941	27.13733708	86.57696885	25.85879603	67.68934532	50.68529654	45.01387702	90.88344598
1300002E11Rik	2.00785343	0	2.00785343	0	1.001958226	0	0	2.00785343	0	1.001958226	2.00785343	0	0	0	0	0	2.00785343	2.00785343	0	0	0	1.001958226	1.001958226	0	1.001958226	0	1.001958226	0	1.001958226	0	0	0	1.001958226	0	0	1.001958226	0	1.001958226	0	0	1.001958226	3.017716673	0	2.00785343	2.00785343	1.001958226	2.00785343	0	1.001958226
1300002K09Rik	0	0	0	0	0	0	0	0	0	0	0	0	0	0	0	0	0	0	0	0	0	0	0	0	0	0	0	0	0	0	0	0	0	0	0	0	0	0	0	0	0	0	0	1.001958226	0	0	0	0	0
1300018J18Rik	0	0	0	0	0	0	0	0	0	0	0	0	0	0	0	0	0	0	0	0	0	1.001958226	0	0	0	0	0	0	0	0	0	0	0	0	0	0	0	0	0	0	0	0	0	0	0	2.00785343	0	1.001958226	0
1500009L16Rik	0	0	0	1.001958226	0	0	0	0	0	0	0	1.001958226	0	0	0	0	0	1.001958226	0	0	0	0	0	0	0	0	0	0	0	0	0	0	0	0	0	0	0	0	0	0	0	0	0	1.001958226	1.001958226	0	0	1.001958226	1.001958226
1500011B03Rik	1.001958226	0	2.00785343	1.001958226	0	0	0	0	3.017716673	0	0	0	0	0	0	0	0	0	0	0	0	0	0	0	0	2.00785343	0	0	1.001958226	0	0	1.001958226	2.00785343	0	1.001958226	0	1.001958226	0	0	0	1.001958226	0	2.00785343	1.001958226	0	0	0	1.001958226	0
1500011K16Rik	0	1.001958226	3.017716673	2.00785343	0	1.001958226	3.017716673	0	3.017716673	2.00785343	1.001958226	2.00785343	0	0	0	1.001958226	0	2.00785343	0	0	0	2.00785343	3.017716673	0	0	0	0	0	3.017716673	0	0	1.001958226	0	1.001958226	2.00785343	1.001958226	0	0	0	0	2.00785343	3.017716673	1.001958226	3.017716673	2.00785343	1.001958226	2.00785343	0	1.001958226
1500012F01Rik	4.031579384	1.001958226	6.071430814	2.00785343	1.001958226	1.001958226	3.017716673	5.049473369	3.017716673	5.049473369	1.001958226	3.017716673	1.001958226	6.071430814	4.031579384	5.049473369	3.017716673	3.017716673	1.001958226	2.00785343	1.001958226	8.127666769	1.001958226	2.00785343	8.127666769	3.017716673	2.00785343	4.031579384	4.031579384	12.29036011	2.00785343	5.049473369	16.52186141	9.16201161	5.049473369	0	5.049473369	4.031579384	0	0	5.049473369	6.071430814	9.16201161	15.45741081	5.049473369	3.017716673	2.00785343	12.29036011	16.52186141
1500015O10Rik	0	0	0	0	0	0	0	0	0	0	0	0	0	0	0	0	0	0	0	0	0	0	0	0	0	0	0	0	0	0	0	0	0	0	0	0	0	0	0	0	0	0	0	0	0	0	0	0	0
1600002H07Rik	1.504411773	0.751100783	0.625764183	0	0	0	0	1.12747919	2.00785343	0	0	0	0.25012215	0.333550536	0	1.001958226	1.001958226	3.017716673	0	1.001958226	0	3.524146116	6.071430814	0	0	0	1.806357945	1.336817659	1.001958226	0	0	2.00785343	1.001958226	0	0	1.001958226	2.00785343	0	0	0	1.001958226	2.058252091	4.540020465	0.884592523	2.411320811	2.209507635	2.00785343	0	1.169333191
1600002K03Rik	0	0	0	0	0	0	0	0	0	0	0	0	0	0	0	0	0	0	0	0	0	0	0	0	0	0	0	0	2.00785343	0	0	0	0	0	0	0	0	0	0	0	0	0	0	0	0	0	0	1.001958226	2.00785343
1600012H06Rik	0	0	1.001958226	0	0	1.001958226	0	0	0	0	1.001958226	0	0	2.00785343	1.001958226	1.001958226	2.00785343	0	0	1.001958226	2.00785343	0	1.001958226	2.00785343	0	0	0	1.001958226	1.001958226	2.00785343	0	0	0	1.001958226	0	2.00785343	3.017716673	0	0	0	3.017716673	0	0	2.00785343	0	0	1.001958226	0	2.00785343
1600014C10Rik	0	0	3.017716673	0	1.001958226	0	0	0	0	0	0	0	0	0	0	0	0	0	0	0	0	0	0	0	0	0	0	0	1.001958226	0	0	0	0	0	0	0	0	0	0	0	0	0	2.00785343	0	1.001958226	0	0	0	0
1600016N20Rik	0	0	0	0	0	0	0	0	0	0	0	0	0	0	0	0	0	0	0	0	0	0	0	0	0	0	0	0	0	0	0	0	0	0	0	0	0	2.00785343	0	0	0	1.001958226	0	0	1.001958226	0	0	0	0
1600020E01Rik	1.001958226	0	0	0	2.00785343	0	0	0	2.00785343	0	0	0	0	1.001958226	1.001958226	0	0	0	0	0	0	1.001958226	1.001958226	0	0	0	0	0	0	0	0	0	0	0	0	0	0	0	0	0	0	1.001958226	0	0	1.001958226	0	0	1.001958226	0
1600029D21Rik	1.001958226	1.001958226	0	0	0	0	0	0	0	4.031579384	0	0.023810631	1.026445289	0	0	0	0	0	0	0	0	0	0	0	0	0	1.20282132	0	0	0	0	0	0	2.00785343	0	2.00785343	0	0	0	0	1.001958226	1.001958226	0.048785136	0	0	1.001958226	0	0	3.017716673
1600029O15Rik	2.851573334	3.280781481	7.649112339	6.770121931	2.947878142	1.378245555	0.476633912	5.17908377	11.93214091	5.760384954	7.962380102	2.411320811	4.59172817	3.122537678	3.081969669	4.10657147	4.739637543	3.538701262	4.193913295	1.390131159	1.739228012	13.19531667	7.960333302	2.151875937	4.831012255	1.578961748	5.533187356	6.700943893	13.49165083	1.001958226	2.916550894	4.542473407	5.161203306	2.669678196	11.61156826	10.27099013	17.99913145	8.551571049	0	0	0.625764183	14.92233641	3.58611181	12.47606466	8.732894405	5.46095598	4.754580752	3.569210588	17.08727506
1700001L05Rik	0	1.001958226	1.001958226	1.001958226	0	0	0	0	0	1.001958226	0	0	0	0	1.001958226	2.00785343	0	0	1.001958226	1.001958226	0	0	0	0	0	0	0	0	0	0	0	0	0	0	2.00785343	1.001958226	0	0	0	0	1.001958226	1.001958226	3.017716673	0	1.001958226	0	0	0	2.00785343
1700001O22Rik	0	0	0	0	0	0	0	0	1.001958226	0	0	0	0	0	0	0	0	0	0	0	0	0	0	0	0	0	0	0	1.001958226	0	0	0	0	0	0	0	0	0	0	0	0	0	0	0	0	0	0	0	0
1700001P01Rik	0	0	0	0	0	0	0	0	0	0	0	0	0	0	1.001958226	0	0	0	0	0	0	0	0	0	0	0	0	1.001958226	0	0	0	0	0	0	0	1.001958226	0	0	0	0	1.001958226	0	0	1.001958226	0	0	0	0	0
1700003M07Rik	0	0	0	0	0	0	0	0	0	0	0	0	0	0	0	0	0	0	0	0	0	0	0	0	0	0	0	0	0	0	0	0	0	0	0	0	0	0	0	0	0	0	0	0	0	0	0	0	0
1700007J10Rik	4.151847899	2.443322151	10.44285407	6.003173248	5.289567173	4.893300138	3.296165423	11.13728004	10.183209	1.335209702	2.00785343	4.190898583	4.652204141	4.333981266	4.330540062	4.406933539	6.775586744	5.295361692	2.488679039	4.436885759	1.20282132	3.885538308	4.342687057	3.045224086	3.617597455	3.24267275	4.390374117	3.887987855	6.83249375	0.334583875	0.412096214	4.309269102	3.370138187	2.680652766	7.318369346	13.43652297	4.431641894	4.780755565	0	0	1.368027856	13.26991296	5.864064505	12.50043711	2.054533127	10.88670488	5.285518999	5.905168476	7.742949816
1700007K13Rik	1.001958226	2.00785343	1.001958226	0	1.001958226	0	1.001958226	0	2.00785343	0	1.001958226	0	0	1.001958226	0	0	2.00785343	1.001958226	0	0	0	1.001958226	3.017716673	1.001958226	0	0	0	0	2.00785343	1.001958226	0	0	0	0	5.049473369	0	2.00785343	0	0	0	5.049473369	1.001958226	1.001958226	2.00785343	0	3.017716673	2.00785343	0	0
1700007L15Rik	0	0	0	0	1.001958226	0	0	0	0	0	0	0	0	0	0	0	0	0	0	0	0	1.001958226	0	0	0	0	0	0	0	0	0	0	0	0	0	0	1.001958226	0	0	0	0	1.001958226	0	2.00785343	1.001958226	0	0	1.001958226	1.001958226
1700008J07Rik	0	0	0	0	0	0	0	0	0	0	0	0	0	0	0	0	0	0	0	0	0	0	0	0	0	0	0	0	0	0	0	0	0	0	0	0	0	0	0	0	0	0	0	0	0	0	0	0	0
1700008O03Rik	0	0	0	0	0	0	0	0	1.001958226	0	0	0	0	0	0	0	0	0	1.001958226	0	0	0	0	0	0	0	1.001958226	0	0	0	0	0	0	0	0	0	0	0	0	0	1.001958226	0	0	1.001958226	0	0	1.001958226	0	0
1700010I02Rik	1.001958226	0	0	0.616125448	0	0	0	0	0	0	0	0	0	1.001958226	0	0	1.001958226	0	0	0	0.363894873	0	0	0	1.001958226	0	0.400312826	0	1.001958226	0	0	0	0	0	0	0	0	0	0	0	0	0	0	0	0	0	0	0	0
1700011J10Rik	0	0	0	0	0	0	2.00785343	0	0	0	0	0	1.001958226	0	0	0	0	0	2.00785343	0	0	1.001958226	0	0	0	0	1.001958226	0	0	0	0	0	0	0	0	0	1.001958226	1.001958226	0	0	0	1.001958226	1.001958226	2.00785343	1.001958226	1.001958226	0	0	1.001958226
1700012B15Rik	0	0	0	0	0	0	0	0	0	0	1.001958226	0	0	0	0	0	1.001958226	0	0	0	0	0	0	0	0	1.001958226	0	0	0	0	0	0	0	0	0	0	0	0	0	0	0	0	0	0	0	1.001958226	0	0	1.001958226
1700013H16Rik	0	0	0	1.001958226	0	0	0	0	6.071430814	0	0	0	0	0	0	0	0	0	0	4.031579384	1.001958226	0	1.001958226	0	2.00785343	0	0	0	0	0	0	0	0	5.049473369	1.001958226	0	0	1.001958226	0	0	1.001958226	0	1.001958226	0	0	0	0	0	16.52186141
1700016D06Rik	0	0	0	0	0	1.001958226	0	1.001958226	0.200078166	0.556159245	0	0.500488918	0	0	0.637155884	0.751100783	0.706857329	4.031579384	0	1.001958226	2.00785343	1.756008845	0.58399895	0.0833469	1.001958226	0	0	0	2.813017807	0.100019536	0	0	1.001958226	4.031579384	1.001958226	1.001958226	1.001958226	1.001958226	0	0	0	1.001958226	1.001958226	0	1.001958226	1.253061728	1.001958226	1.001958226	0.090925236
1700017B05Rik	0	1.001958226	0	0	0	0	0	0	1.001958226	1.001958226	0	0	0	0	0	1.001958226	0	0	0	0	0	1.001958226	0	1.001958226	0	0	0	0	2.00785343	2.00785343	0	0	0	0	1.001958226	0	3.017716673	1.001958226	0	0	1.001958226	1.001958226	1.001958226	0	0	1.001958226	1.001958226	1.001958226	1.001958226
1700019A02Rik	0	0	0	0	0	0	0	0	0	0	0	0	0	0	0	0	0	0	1.001958226	0	0	0	0	0	0	0	0	0	0	0	0	0	0	0	0	0	0	0	0	0	0	0	0	0	0	0	0	0	0
1700019B21Rik	0	0	0	0	0	0	0	0	1.001958226	0	0	0	0	0	0	0	0	0	0	0	0	0	0	0	0	0	0	1.001958226	0	0	0	2.00785343	0	0	0	1.001958226	0	0	0	0	0	0	0	0	0	0	0	0	0
1700019D03Rik	5.049473369	0	2.00785343	0	0	0	0	0	0	4.031579384	0	0	0	0	1.001958226	2.00785343	0	0	1.001958226	4.031579384	0	2.00785343	2.00785343	0	1.001958226	1.001958226	1.001958226	0	1.001958226	0	0	0	2.00785343	1.001958226	0	1.001958226	3.017716673	0	0	0	0	2.00785343	3.017716673	3.017716673	0	1.001958226	1.001958226	3.017716673	0
1700020I14Rik	1.001958226	1.001958226	1.001958226	1.001958226	0	0	0	0	2.00785343	0	1.001958226	0	0	0	0	0	0	2.00785343	0	0	0	0	0	0	0	0	0	1.001958226	0	0	0	1.001958226	0	0	0	0	0	0	0	0	0	0	0	1.001958226	1.001958226	1.001958226	0	0	3.017716673
1700021F05Rik	1.001958226	0	1.001958226	0	0	0	1.001958226	0	3.017716673	1.001958226	0	0	2.00785343	0	0	1.001958226	0	1.001958226	0	1.001958226	1.001958226	0	0	0	1.001958226	2.00785343	0	0	0	0	1.001958226	1.001958226	0	1.001958226	2.00785343	0	3.017716673	0	0	0	0	7.097484292	2.00785343	10.20055259	4.031579384	5.049473369	1.001958226	0	10.20055259
1700021K19Rik	0	0	0	0	0	0	0	0	0	0	0	0	0	0	0	0	0	0	0	0	0	1.001958226	1.001958226	0	0	0	0	0	0	0	0	0	0	0	0	0	0	0	0	0	1.001958226	1.001958226	1.001958226	2.00785343	0	1.001958226	0	0	0
1700025G04Rik	0	0	1.772790778	1.839929515	0	2.00785343	0	0.500488918	0	0	0	0	1.001958226	0.037039716	0	0	0	0	0.054059762	0.037039716	0	1.001958226	0	2.00785343	1.001958226	0	0	0	0	0	0	0	1.001958226	0	1.001958226	0.181882779	1.180276542	1.001958226	0	0	0	0	0	2.00785343	0	0.539028624	2.00785343	0.028573023	0
1700025N23Rik	1.001958226	0	0	1.001958226	1.001958226	1.001958226	0	0	0	1.001958226	1.001958226	0	0	0	1.001958226	0	0	1.001958226	0	3.017716673	0	0	0.500488918	0	0	1.001958226	2.00785343	0	0	0	0	0	0	1.001958226	1.001958226	0.667536232	0	1.001958226	0	0	0	1.001958226	1.504411773	2.00785343	1.001958226	0	0	1.001958226	2.512287091
1700029J07Rik	0	0	0	0	0	0	0	0	0	0	0	0	0	0	0	0	0	0	0	0	0	0	0	0	0	0	0	0	0	0	0	0	0	0	0	0	0	0	0	0	0	0	0	0	0	0	0	0	0
1700029P11Rik	0	0	0	1.001958226	0	0	0	0	1.001958226	0	0	0	0	1.001958226	0	0	0	1.001958226	0	0	0	0	1.001958226	0	0	0	0	0	0	0	1.001958226	0	1.001958226	0	0	0	0	0	0	0	0	0	0	1.001958226	0	0	0	1.001958226	1.001958226
1700030C10Rik	2.00785343	2.00785343	0	1.001958226	1.001958226	1.001958226	0	2.58443025	1.756008845	0	2.00785343	0	1.001958226	1.001958226	0	2.00785343	2.00785343	0	2.00785343	0	0	2.764877146	3.017716673	0	0	0	0	2.00785343	2.00785343	1.001958226	2.00785343	0	0	3.017716673	1.001958226	3.017716673	2.00785343	1.001958226	0	0	2.00785343	0.200078166	2.00785343	10.20055259	3.017716673	1.001958226	0	5.049473369	3.524146116
1700030K09Rik	1.001958226	0	0	0	1.001958226	0	0	0	0	0	0	0	0	0	0	0	0	0	0	0	0	0	2.00785343	0	0	0	0	0	2.00785343	0	0	0	0	0	0	1.001958226	2.00785343	0	0	0	0	2.00785343	0	3.017716673	2.00785343	1.001958226	1.001958226	0	1.001958226
1700030L20Rik	1.001958226	0.751100783	0	0	0.500488918	0	0	0	1.001958226	0	0	0	1.001958226	0	0	0	0	0.80125261	0	0	0	0	0	0	0	0	1.001958226	0	0	0	0	0	0	0	0	2.512287091	0	0	0	0	0.667536232	0.619797304	1.02164372	0	1.001958226	0.734385691	0	0	0
1700034H15Rik	0	0	0	0	0	0	0	0	0	0	0	0	0	0	0	0	0	0	0	0	0	0	0	0	0	0	0	0	0	0	0	0	0	0	0	0	0	0	0	0	0	0	0	0	0	0	0	0	0
1700037C18Rik	0	0	0	0	0	0	0	0	0	0	0	0	0	0	0	0	0	0	0	0	0	0	0	0	0	0	0	0	0	0	0	0	0	0	0	0	0	0	0	0	0	0	0	0	0	0	0	0	0
1700037H04Rik	1.001958226	1.001958226	2.00785343	1.001958226	2.00785343	0	1.001958226	1.001958226	1.001958226	1.001958226	0	0	0	3.017716673	1.001958226	1.001958226	2.00785343	0	4.031579384	1.001958226	0	4.031579384	4.031579384	1.001958226	2.00785343	2.00785343	0	1.001958226	6.071430814	0	0	2.00785343	3.017716673	2.00785343	3.017716673	2.00785343	2.00785343	0	0	0	0	4.031579384	3.017716673	3.017716673	0	6.071430814	2.00785343	2.00785343	5.049473369
1700042O10Rik	0	0	1.001958226	0	0	0	0	0	0	0	0	0	0	0	0	0	0	0	0	1.001958226	0	0	0	0	0	0	0	0	0	0	0	0	0	0	0	0	0	0	0	0	0	0	0	0	0	0	0	0	0
1700047E10Rik	0	0	0	0	0	0	0	0	1.001958226	0	0	0	0	0	0	0	0	0	0	0	0	0	0	0	0	0	0	1.001958226	0	0	0	0	0	0	0	0	0	0	0	0	0	0	0	0	0	0	0	0.400312826	0
1700047I17Rik2	25.215406	37.74427956	44.09200197	51.46801245	10.20823427	15.18578287	27.49976686	77.9384717	95.88547276	23.73582237	24.85091507	39.64141142	38.57935337	26.33159395	11.83552565	19.77476414	26.5405575	52.86554753	24.95993989	25.9689697	21.37207749	47.34966744	25.88825087	8.701786767	12.44301366	15.72901635	19.8486878	18.29282138	78.27893603	14.43682459	25.57946373	40.86785502	32.66922197	31.51418931	82.48882146	66.65512511	72.94619688	34.66025737	0	0	25.97170715	45.82365884	24.04456435	81.68495046	24.95894871	26.65563088	35.91954673	58.88078592	43.86574076
1700048O20Rik	0	0	0	1.001958226	0	0	0.500488918	0	0	0	0	0	0	0	0	0	1.001958226	0	0	0	0	0	0	0	0	0	1.001958226	0	0	0	0	1.001958226	1.001958226	0	0	0	0	0	0	0	0	0.500488918	0	0	0	0	0	0	1.001958226
1700052K11Rik	0	0	0	0	0	0	0	0	0	0	0	0	0	0	0	0	0	0	0	0	0	0	0	0	0	0	0	0	0	0	0	0	0	0	0	0	0	0	0	0	0	0	0	0	0	0	0	0	0
1700052N19Rik	0	0	1.001958226	0	2.00785343	0	0	2.00785343	1.001958226	1.001958226	0	2.00785343	0	0	0	1.001958226	1.001958226	2.00785343	0	0	0	5.049473369	1.001958226	0	0	0	0	0	1.001958226	0	0	0	0	0	3.017716673	1.001958226	3.017716673	2.00785343	0	0	2.00785343	2.00785343	1.001958226	2.00785343	0	2.00785343	0	3.017716673	2.00785343
1700061G19Rik	1.001958226	0	2.00785343	4.031579384	0	0	0	1.001958226	0	1.001958226	1.001958226	1.001958226	2.00785343	2.00785343	1.001958226	1.001958226	2.00785343	4.031579384	1.001958226	0	0	1.001958226	0	0	1.001958226	1.001958226	0	1.001958226	0	0	0	0	0	1.001958226	2.00785343	0	1.001958226	0	0	0	1.001958226	0	1.001958226	1.001958226	2.00785343	1.001958226	0	2.00785343	0
1700066B19Rik	0	0	0	0	0	0	0	0	0	0	0	0	0	0	0	0	0	0	2.00785343	2.00785343	0	0	0	0	0	0	0	0	0	0	0	0	0	0	0	0	0	0	0	0	0	1.001958226	0	1.001958226	0	0	0	1.001958226	3.017716673
1700066M21Rik	0	1.001958226	0	0	0	0	0	0	0	0	0	0	0	0	1.001958226	0	0	0	0	0	0	0	0	0	0	0	0	0	0	0	0	0	0	1.001958226	2.00785343	2.00785343	0	0	0	0	0	0	0	2.00785343	0	0	0	0	1.001958226
1700071K01Rik	1.001958226	0.500488918	1.001958226	0	1.001958226	0	0	1.504411773	1.001958226	0	1.001958226	0	0	0	0	1.001958226	0	1.001958226	1.001958226	1.001958226	0	1.001958226	0	0	1.001958226	1.001958226	1.001958226	0	2.00785343	0	1.001958226	1.001958226	1.001958226	0	0.500488918	1.001958226	2.00785343	0	0	0	1.504411773	2.512287091	1.001958226	1.001958226	0	2.00785343	1.001958226	2.00785343	5.049473369
1700073E17Rik	8.644316793	3.524146116	11.7663067	7.097484292	7.097484292	4.031579384	4.540020465	6.071430814	8.644316793	5.559942132	5.049473369	4.031579384	2.00785343	1.504411773	3.524146116	3.524146116	4.031579384	4.031579384	9.680755455	6.583943498	3.017716673	9.680755455	3.017716673	4.031579384	7.097484292	2.00785343	2.00785343	2.00785343	8.644316793	9.16201161	6.071430814	7.612057329	9.16201161	8.644316793	8.127666769	12.8154885	15.98908286	7.612057329	0	0	2.00785343	10.72140729	7.612057329	13.86898793	4.031579384	4.031579384	3.524146116	5.049473369	12.29036011
1700084J12Rik	0	0	0	0	0	0	0	0	0	0	0	0	0	0	0	0	0	0	0	0	0	0	0	0	0	0	0	0	0	0	0	0	0	0	0	0	0	0	0	0	0	0	0	0	0	0	0	0	0
1700086O06Rik	0	0	2.00785343	1.001958226	0	0	0	0	0	0	1.001958226	0.600704226	2.00785343	1.001958226	0	0	1.001958226	1.001958226	0	0	0	0	0	2.00785343	0	0	1.001958226	0	3.777737023	1.001958226	0	0	0	0	0	0	0	1.001958226	0	0	0	0	0	0	0	0	0.500488918	0	0
1700091H14Rik	0	0	0	0	0	0	0	0	0	0	0	0	0	0	0	0	0	0	0	0	0	0	0	0	0	0	0	0	0	0	0	0	0	0	0	0	0	0	0	0	0	0	0	0	0	0	0	0	0
1700094D03Rik	3.765655567	0.333550536	2.444971813	1.962045073	0	0.667536232	2.00785343	1.458693405	1.001958226	0.333550536	0	0.918311762	2.00785343	3.017716673	0	0.715284064	1.017169611	4.200947567	1.001958226	0.0833469	0.500488918	5.338614017	3.017716673	0.166720944	1.001958226	0.333550536	1.76363686	2.175887568	2.238928816	0.667536232	1.336817659	5.21951655	0	6.755009324	8.412925487	2.558194022	4.455210128	0.901585749	0	0	0	1.839929515	2.680652766	2.404110457	0.187024822	2.488243888	4.200947567	2.332819003	3.300989082
1700096K18Rik	0	0	0	0	0	0	0	0	0	0	0	0	0	0	0	0	0	0	0	0	0	0	0	0	0	0	0	0	1.001958226	0	0	0	0	0	3.017716673	0	0	0	0	0	0	0	0	0	0	0	0	1.001958226	0
1700097N02Rik	0	0	1.001958226	1.001958226	0	0	1.001958226	1.001958226	5.049473369	1.001958226	0	1.001958226	0	0	0	3.017716673	0	0	0	2.00785343	0	0	1.001958226	1.001958226	0	0	0	0	4.031579384	1.001958226	1.001958226	0	2.00785343	3.017716673	4.031579384	8.127666769	1.001958226	1.001958226	0	0	0	7.097484292	1.001958226	7.097484292	3.017716673	5.049473369	3.017716673	0	2.00785343
1700110I01Rik	0	0	0	0	0	0	0	0	0	0	0	0	1.001958226	0	0	0	0.300175919	0	0	0.595320821	0	0	0	0.063837746	0.055561585	0	0	0	0	0	0	0	0.055561585	0	0.324068668	1.001958226	0	0.214375449	0	0	0	0	0.17653144	0	0.428930567	0	0	0	0.327753144
1700113A16Rik	0	0	0	0	0	0	0	0	0	0	0	0	0	0	0	0	0	0	0	0	0	0	0	0	0	0	0	0	0	0	0	0	0	0	0	0	0	0	0	0	0	0	0	0	0	1.001958226	0	0	1.001958226
1700123O20Rik	1.001958226	2.00785343	1.001958226	0	0	1.001958226	1.001958226	0	0	0	0	0	0	1.001958226	0	0	0	0	0	0	1.001958226	1.001958226	3.017716673	0	1.001958226	1.001958226	0	0	1.001958226	2.00785343	0	0	1.001958226	1.001958226	1.001958226	2.00785343	1.001958226	1.001958226	0	0	2.00785343	2.00785343	1.001958226	4.031579384	1.001958226	2.00785343	1.001958226	1.001958226	1.001958226
1810007I06Rik	0	0	0	0	0	0	0	0	0	0	0	0	0	0	2.00785343	0	0	0	0	1.001958226	0	0	0	1.001958226	0	0	0	0	1.001958226	0	0	0	0	0	0	0	0	0	0	0	0	0	0	1.001958226	0	0	0	0	0
1810009A15Rik	3.017716673	2.00785343	3.017716673	2.00785343	0	1.001958226	2.00785343	2.00785343	7.097484292	2.00785343	7.097484292	4.031579384	2.00785343	3.017716673	5.049473369	8.127666769	2.00785343	1.001958226	1.001958226	3.017716673	0	10.20055259	4.031579384	1.001958226	0	7.097484292	0	2.00785343	6.071430814	2.00785343	2.00785343	3.017716673	2.00785343	4.031579384	10.20055259	4.031579384	5.049473369	3.017716673	0	0	4.031579384	10.20055259	5.049473369	11.24332389	8.127666769	7.097484292	4.031579384	7.097484292	14.39736789
1810013L24Rik	0	1.001958226	2.00785343	0	2.00785343	0	2.00785343	0	2.00785343	0	0	1.001958226	2.00785343	0	0	1.001958226	0	1.001958226	2.00785343	0	0	1.001958226	2.00785343	0	1.001958226	0	0	1.001958226	1.001958226	0	3.017716673	3.017716673	1.001958226	3.017716673	2.00785343	1.001958226	0	2.00785343	0	0	2.00785343	2.00785343	2.00785343	6.071430814	3.017716673	0	1.001958226	0	3.017716673
1810014B01Rik	0.333550536	0.200078166	1.336817659	2.00785343	2.00785343	0	0	2.00785343	2.060904927	0.25012215	3.524146116	0	1.073676955	1.08563203	0	2.00785343	0	0	2.00785343	0.500488918	0	1.336817659	3.017716673	0	0	1.001958226	0	5.049473369	0.333550536	0.667536232	1.001958226	0	1.001958226	1.001958226	0	2.764877146	0	0.333550536	0	0	0	1.001958226	2.259946016	2.00785343	3.270806164	3.017716673	1.605020931	1.001958226	2.259946016
1810019J16Rik	1.001958226	0	0	0	1.001958226	0	1.001958226	2.00785343	2.00785343	0	0	1.001958226	0	0	0	0	0	1.001958226	0	0	0	2.00785343	0	0	0	0	0	0	0	0	0	0	0	0	0	0	1.001958226	0	0	0	2.00785343	0	0	2.00785343	0	0	0	1.001958226	0
1810022K09Rik	2.00785343	3.017716673	5.049473369	3.017716673	3.017716673	4.031579384	1.001958226	8.127666769	17.59075649	5.049473369	7.097484292	3.017716673	4.031579384	7.097484292	3.017716673	0	4.031579384	11.24332389	5.049473369	3.017716673	3.017716673	2.00785343	4.031579384	3.017716673	3.017716673	2.00785343	12.29036011	1.001958226	17.59075649	3.017716673	2.00785343	7.097484292	3.017716673	11.24332389	8.127666769	7.097484292	15.45741081	10.20055259	0	0	7.097484292	14.39736789	7.097484292	17.59075649	9.16201161	15.45741081	9.16201161	7.097484292	19.74202966
1810024B03Rik	0	0	0	0	0	0	0	0	0	0	0	0	0	0	0	0	0	0	0	0	0	0	0	0	0	0	0	0	0	0	0	0	0	1.001958226	0	0	0	0	0	0	0	0	0	0	0	0	0	0	0
1810026B05Rik	0	1.001958226	2.00785343	1.001958226	1.001958226	0	1.001958226	1.001958226	0	0	0	0	1.001958226	0	0	0	0	3.017716673	0	0	0	1.001958226	0	0	0	0	0	0	0	0	0	0	1.001958226	0	1.001958226	0	1.001958226	0	0	0	1.001958226	1.001958226	0	2.00785343	1.001958226	0	1.001958226	1.001958226	0
1810026J23Rik	0	0	0	2.00785343	1.001958226	0	0	0	0	0	0	0	0	0	0	0	2.00785343	0	2.00785343	0	0	0	0	0	0	0	0	3.017716673	0	2.00785343	0	0	1.001958226	2.00785343	2.00785343	0	1.001958226	0	0	0	0	0	1.001958226	1.001958226	0	2.00785343	1.001958226	0	1.001958226
1810030O07Rik	0	0	0	1.001958226	0	0	0	2.00785343	3.017716673	1.001958226	0	1.001958226	0	0	1.001958226	0	0	0	0	1.001958226	0	0	2.00785343	1.001958226	3.017716673	0	0	0	1.001958226	0	1.001958226	0	0	2.00785343	2.00785343	1.001958226	1.001958226	0	0	0	0	2.00785343	2.00785343	3.017716673	5.049473369	4.031579384	2.00785343	3.017716673	3.017716673
1810032O08Rik	0	2.00785343	3.017716673	0	1.001958226	1.001958226	3.017716673	1.001958226	0	0	0	3.017716673	0	0	0	1.001958226	1.001958226	4.031579384	2.00785343	0	0	7.097484292	2.00785343	0	0	0	0	0	0	1.001958226	0	0	1.001958226	0	0	1.001958226	0	2.00785343	0	0	2.00785343	1.001958226	1.001958226	1.001958226	0	1.001958226	1.001958226	0	2.00785343
1810035I16Rik	0	0	0	0	0	0	0	0	0	0	0	0	0	0	0	0	0	0	0	0	0	0	0	0	0	0	0	0	0	0	0	0	0	0	0	0	0	0	0	0	0	0	0	0	0	0	0	0	0
1810037I17Rik	11.24332389	6.071430814	6.071430814	4.031579384	2.00785343	3.017716673	8.127666769	10.20055259	11.24332389	2.00785343	4.031579384	2.00785343	4.031579384	3.017716673	0	3.017716673	5.049473369	5.049473369	8.127666769	7.097484292	3.017716673	4.031579384	0	5.049473369	4.031579384	5.049473369	5.049473369	0	6.071430814	3.017716673	5.049473369	1.001958226	10.20055259	6.071430814	7.097484292	8.127666769	5.049473369	6.071430814	0	0	3.017716673	17.59075649	8.127666769	9.16201161	11.24332389	6.071430814	12.29036011	9.16201161	7.097484292
1810043G02Rik	0	0	0	1.001958226	0	0	1.001958226	0	0	0	0	0	0	0	0	0	0	0	0	0	0	0	1.001958226	0	0	0	1.001958226	0	0	0	0	1.001958226	0	0	0	0	1.001958226	0	0	0	0	0	0	0	0	0	0	0	2.00785343
1810043H04Rik	3.017716673	2.00785343	2.00785343	1.001958226	2.00785343	3.017716673	3.017716673	0	5.049473369	3.017716673	2.00785343	1.001958226	0	1.001958226	1.001958226	2.00785343	0	0	4.031579384	2.00785343	2.00785343	2.00785343	0	1.001958226	0	0	1.001958226	0	0	0	0	1.001958226	1.001958226	4.031579384	0	2.00785343	1.001958226	2.00785343	0	0	1.001958226	5.049473369	1.001958226	4.031579384	3.017716673	2.00785343	0	2.00785343	2.00785343
1810044D09Rik	0	0	0	0	0	0	0	0	0	0	0	0	0	0	0	0	0	0	0	0	0	0	1.001958226	0	0	0	0	0	0	0	0	0	0	2.00785343	0	0	0	1.001958226	0	0	0	0	0	1.001958226	0	0	0	1.001958226	0
1810055G02Rik	0	0	1.001958226	0	1.001958226	2.00785343	0	0	1.001958226	1.001958226	0	0	0	0	1.001958226	0	0	0	0	0	0	1.001958226	0	0	0	0	1.001958226	0	0	0	0	3.017716673	1.001958226	1.001958226	0	1.001958226	0	0	0	0	1.001958226	0	3.017716673	4.031579384	0	1.001958226	2.00785343	0	0
1810058I24Rik	2.00785343	3.017716673	10.20055259	4.031579384	9.16201161	3.017716673	7.097484292	3.017716673	9.16201161	3.017716673	1.001958226	1.001958226	2.00785343	2.00785343	4.031579384	3.017716673	13.34169629	3.017716673	5.049473369	5.049473369	0	8.127666769	5.049473369	4.031579384	4.031579384	3.017716673	2.00785343	2.00785343	6.071430814	1.001958226	4.031579384	2.00785343	5.049473369	6.071430814	6.071430814	8.127666769	9.16201161	3.017716673	0	0	8.127666769	13.34169629	6.071430814	23.00322026	7.097484292	14.39736789	1.001958226	5.049473369	26.30649189
1810064F22Rik	0.822749258	0	5.550651791	0	0	0	1.001958226	3.826068547	1.883099431	0.242539099	1.001958226	1.145415781	1.409228797	0.278613095	0.80125261	0	3.355224961	0.142897017	1.378705903	0.826332209	0.333550536	3.017716673	1.001958226	0	1.001958226	0.547379659	1.198288836	0.834692621	0.844798978	0.25012215	0	1.653196205	1.001958226	2.326011307	3.487939341	0	0.200078166	2.00785343	0	0	0	3.095563716	1.156454308	1.883191682	4.010287042	0.625764183	0.687879872	2.729209373	0.954555208
2010001M06Rik	0	0	0	0	1.001958226	0	0	0	0	0	2.00785343	0	0	0	0	0	0	0	0	0	0	0	2.00785343	0	0	1.001958226	1.001958226	0	0	0	0	0	0	4.031579384	0	0	2.00785343	0	0	0	1.001958226	0	0	0	1.001958226	0	0	0	2.00785343
2010002M12Rik	0	0	0	0	0	0	0	1.001958226	1.001958226	0	2.00785343	0	1.001958226	0	0	0	1.001958226	0	0	0	0	0	0	0	0	0	0	0	0	1.001958226	0	0	3.017716673	0	0	2.00785343	0	0	0	0	0	0	0	0	0	0	0	0	0
2010003O02Rik	0	0	0	0	0	0	0	1.001958226	0	0	0	0	0	0	0	1.001958226	0	0	0	0	0	0	0	0	0	0	0	0	0	0	1.001958226	0	0	0	0	0	0	0	0	0	1.001958226	0	0	0	0	0	0	0	0
2010010A06Rik	0	0	0	0	0	0	0	0	0	0	0	0	0	0	0	0	0	0	0	0	0	0	0	0	0	0	0	0	0	0	0	0	0	0	0	0	0	0	0	0	0	0	0	0	0	0	0	0	0
2010012O05Rik	2.411320811	5.049473369	3.467826679	2.209507635	1.275901538	4.031579384	2.00785343	9.853903923	10.20055259	4.655716223	0.500488918	1.001958226	2.00785343	0.148191032	0	6.051483539	2.00785343	5.049473369	5.104610134	3.144505839	1.001958226	7.244399647	8.668945202	3.321454102	1.001958226	0	1.088023112	2.00785343	3.394961089	2.680652766	2.00785343	2.512287091	3.693178806	1.575206688	9.16201161	2.965831792	10.20055259	4.483477118	0	0	1.28351526	8.150606864	3.264221471	14.45026592	1.001958226	8.831931312	6.548816851	3.848260167	3.351288734
2010015L04Rik	0	0	4.031579384	1.001958226	0	0.667536232	0	0	1.001958226	2.00785343	0	0	0	0	1.001958226	0	1.001958226	2.00785343	2.00785343	0	0	2.00785343	0	1.001958226	0	4.031579384	0	0.500488918	0	0	1.001958226	0	1.001958226	0	0	3.017716673	1.001958226	2.00785343	0	0	0	4.031579384	0.500488918	4.540020465	0	3.524146116	0	0.500488918	2.00785343
2010107E04Rik	10.20055259	8.127666769	12.29036011	17.59075649	6.071430814	8.127666769	16.52186141	17.59075649	27.4171227	7.097484292	10.20055259	12.29036011	5.049473369	5.049473369	11.24332389	12.29036011	16.52186141	16.52186141	4.031579384	8.127666769	2.00785343	11.24332389	12.29036011	4.031579384	8.127666769	5.049473369	11.24332389	7.097484292	10.20055259	7.097484292	8.127666769	6.071430814	12.29036011	13.34169629	17.59075649	25.20065864	36.48001603	18.66413333	0	0	30.77822131	16.52186141	19.74202966	26.30649189	11.24332389	26.30649189	15.45741081	21.91153417	44.68209059
2010107G12Rik	0	0	0	0	0	0	0	0	0	0	0	0	0	0	0	0	0	0	0	0	0	0	0	0	0	0	0	0	0	0	0	0	0	0	0	0	0	0	0	0	0	2.00785343	0	0	0	0	0	0	1.001958226
2010107G23Rik	0	0	1.001958226	0	0	0	1.001958226	0	0	0	0	0	0	0	0	0	0	0	0	2.00785343	2.00785343	0	0	0	0	0	0	0	0	0	0	0	0	1.001958226	0	0	0	0	0	0	0	1.001958226	0	5.049473369	0	0	0	0	1.001958226
2010109I03Rik	3.599257977	11.49160751	19.78011536	5.917876876	7.719390357	6.661472909	1.444592411	16.56613208	26.48947381	6.33027062	6.695698561	5.049473369	4.915725563	4.066611885	6.091880677	5.396765051	11.33290224	10.73681711	13.20810733	7.302603116	7.66929601	3.127530225	12.71322333	3.29894267	5.279767272	3.055195627	6.845523061	2.891265694	11.91950854	4.393488469	2.764877146	7.648954735	15.50167467	7.199437107	15.69822387	11.16627017	12.85929786	12.05731503	0	0	4.121391055	17.09374611	5.768270392	17.34787653	5.763026611	9.613211215	2.28229251	3.650910169	17.70497913
2010111I01Rik	0	0	0	0	0	0	0	0	0	0	0	0	0	0	0	0	0	0	0	0	0	0	0	0	0	0	0	0	0	0	0	0	0	0	0	0	0	0	0	0	1.001958226	0	1.001958226	0	0	0	0	0	1.001958226
2010204K13Rik	0	1.001958226	0	0	0	0	0	0	1.001958226	0	0	0	0	0	1.001958226	0	1.001958226	3.017716673	0	0	0	0	0	0	0	0	0	0	1.001958226	0	0	0	2.00785343	2.00785343	1.001958226	2.00785343	0	0	0	0	0	1.001958226	1.001958226	4.031579384	1.001958226	0	0	0	3.017716673
2010300C02Rik	0	0	0	0	0	0	0	0	0	0	0	0	0	0	0	0	0	0	0	0	0	0	0	0	0	0	0	0	0	0	0	0	0	0	0	0	0	0	0	0	0	0	0	0	0	0	0	0	0
2010315B03Rik	0	0.333550536	2.541990636	2.898702258	0	0	0	1.001958226	0	0.529959936	0	0	0.600704226	0	0	1.001958226	0	0	1.001958226	0.353184696	1.001958226	2.15907919	2.3608526	0	0.25012215	0	1.001958226	0	2.00785343	0	0	0	0.778961696	2.775168902	1.001958226	0	1.054965784	1.001958226	0	0	1.169333191	3.177533554	2.344032073	6.093821886	1.001958226	2.00785343	1.828457243	0	3.16954034
2010320M18Rik	0	0	1.001958226	1.001958226	0	0	0	0	1.001958226	0	0	0	0	0	0	0	0	0	0	0	0	0	0	0	0	0	0	0	0	0	0	0	0	0	1.001958226	1.001958226	0	0	0	0	0	0	0	1.001958226	0	0	1.001958226	0	0
2200002D01Rik	0	0	0	0	0	0	0	0	0	0	0	0	0	0	0	0	0	0	0	0	0	0	0	0	0	0	0	0	0	0	0	0	0	0	0	0	0	0	0	0	0	0	0	0	0	0	0	0	0
2210013O21Rik	1.001958226	1.001958226	0	1.001958226	1.001958226	0	0	1.001958226	1.001958226	1.001958226	1.001958226	0	1.001958226	0	0	0	1.001958226	0	0	1.001958226	1.001958226	0	0	3.017716673	0	1.001958226	0	0	0	1.001958226	1.001958226	0	3.017716673	1.001958226	1.001958226	1.001958226	2.00785343	0	0	0	1.001958226	1.001958226	1.001958226	0	3.017716673	0	3.017716673	1.001958226	1.001958226
2210015D19Rik	1.001958226	0	1.001958226	1.001958226	0	0	0	0	1.001958226	0	0	0	0	0	0	0	0	0	0	0	0	0	0	0	0	0	0	0	1.001958226	0	1.001958226	0	0	0	2.00785343	1.001958226	0	1.001958226	0	0	0	2.00785343	0	1.001958226	0	0	0	1.001958226	1.001958226
2210016F16Rik	0	2.00785343	1.001958226	1.001958226	0	1.001958226	0	0	5.049473369	0	2.00785343	0	2.00785343	1.001958226	0	2.344032073	2.00785343	1.001958226	1.001958226	0	0	2.00785343	0	0	1.001958226	0	1.001958226	1.001958226	4.031579384	0	0	1.001958226	1.001958226	3.017716673	3.524146116	4.031579384	0	3.017716673	0	0	2.00785343	2.00785343	2.00785343	3.017716673	1.001958226	3.017716673	4.031579384	0	0
2210016L21Rik	2.00785343	2.00785343	4.031579384	1.001958226	0	1.001958226	0	1.001958226	2.00785343	0	5.049473369	1.001958226	1.001958226	3.017716673	0	1.001958226	0	1.001958226	1.001958226	1.001958226	0	2.00785343	0	1.001958226	0	0	1.001958226	1.001958226	1.001958226	2.00785343	1.001958226	2.00785343	0	0	2.00785343	1.001958226	4.031579384	2.00785343	0	0	0	1.001958226	7.097484292	0	3.017716673	1.001958226	0	1.001958226	2.00785343
2210018M11Rik	2.00785343	2.00785343	2.00785343	1.001958226	0	0	1.001958226	1.001958226	1.001958226	0	0	0	0	0	0	2.00785343	0	1.001958226	0	0	0	1.001958226	2.00785343	0	1.001958226	0	0	0	0	0	0	0	2.00785343	0	0	1.001958226	2.00785343	0	0	0	0	0	0	0	0	1.001958226	1.001958226	0	1.001958226
2210039B01Rik	1.001958226	9.421252138	5.559942132	2.00785343	0	5.049473369	3.017716673	4.031579384	1.253061728	6.071430814	2.00785343	1.001958226	3.017716673	0	2.512287091	7.612057329	5.049473369	1.001958226	3.017716673	6.327558899	0	2.259946016	8.127666769	1.001958226	5.559942132	3.017716673	7.097484292	1.001958226	5.049473369	4.031579384	4.540020465	1.001958226	1.253061728	1.403842139	0	4.031579384	7.097484292	0.500488918	0	0	5.049473369	10.46084748	7.354641521	11.24332389	5.559942132	6.583943498	0	5.049473369	3.017716673
2210404J11Rik	0	0	0	0	1.001958226	0	0	0	1.001958226	2.00785343	0	0	0	0	1.001958226	1.001958226	0	0	0	0	0	2.00785343	0.667536232	0	2.680652766	1.001958226	0	0	0	0	0	0	2.00785343	1.001958226	1.001958226	2.00785343	4.031579384	0	0	0	0	0	0	1.001958226	1.001958226	1.001958226	0.667536232	2.00785343	1.001958226
2210404O09Rik	1.001958226	0	1.001958226	0	0	0	0	0	0	0.574718712	0	0	1.001958226	0.333550536	0	1.001958226	0	0.333550536	1.001958226	0	0	0	0	0	1.001958226	0	0	0	0	0	0.500488918	0	0	0	0.333550536	1.001958226	0	0	0	0	1.504411773	0	0.667536232	2.344032073	0	1.001958226	1.001958226	0	0
2210408I21Rik	0	0	0	0	0	1.001958226	0	0	0	0	0	0	0	0	0	0	0	0	1.001958226	0	0	0	0	0	0	0	0	0	1.001958226	0	0	2.00785343	0	0	1.001958226	0	0	0	0	0	3.017716673	0	0	0	0	0	0	0	2.00785343
2210409E12Rik	4.031579384	0	0	3.017716673	0	0	0	0	1.001958226	0	0	1.001958226	2.00785343	0	0	0	2.00785343	0	0	1.001958226	0	1.001958226	0	1.001958226	0	0	0	1.001958226	0	0	0	0	0	0	1.001958226	0	0	1.001958226	0	0	0	0	3.017716673	0	0	0	1.001958226	0	9.16201161
2210417A02Rik	0	0	0	0	0	0	0	0	0	0	0	0	0	0	0	0	0	0	0	0	0	0	1.001958226	0	0	0	0	0	0	0	0	0	0	0	0	0	0	0	0	0	0	0	1.001958226	0	0	0	0	0	1.001958226
2300009A05Rik	0	0	1.001958226	1.001958226	0	1.001958226	0	0	0	0	0	0	0	0	0	1.001958226	0	0	0	0	0	0	0	0	0	0	0	0	0	0	0	0	1.001958226	0	0	0	0	0	0	0	0	0	0	0	0	0	0	0	0
2310002J15Rik	0	0	0	1.001958226	0	0	0	0	0	1.001958226	0	1.001958226	0	0	0	0	0	0	0	0	0	0	0	0	0	0	0	1.001958226	0	0	0	0	0	0	0	0	0	0	0	0	0	0	0	0	0	0	0	0	0
2310003H01Rik	0	0	1.001958226	0	2.00785343	0	1.001958226	0	3.017716673	1.001958226	3.017716673	0	0	0	0	0	0	0	0	0	0	2.00785343	0	2.00785343	0	0	0	0	0	0	0	0	3.017716673	1.001958226	1.001958226	0	0	2.00785343	0	0	2.00785343	1.001958226	0	3.017716673	3.017716673	0	0	0	1.001958226
2310008H04Rik	1.001958226	1.001958226	0	3.017716673	0	0	0	0	1.001958226	1.001958226	1.001958226	0	1.001958226	3.017716673	0	0	1.001958226	1.001958226	0	0	0	0	1.001958226	2.00785343	0	0	0	1.001958226	1.001958226	0	0	1.001958226	1.001958226	0	1.001958226	0	2.00785343	1.001958226	0	0	1.001958226	0	1.001958226	1.001958226	1.001958226	0	2.00785343	0	0
2310009A05Rik	0	0	1.001958226	2.00785343	0	1.001958226	0	0	0	0	0	0	0	0	1.001958226	0	0	0	0	0	1.001958226	0	0	0	0	0	0	0	0	0	1.001958226	1.001958226	0	1.001958226	0	1.001958226	0	0	0	0	2.00785343	2.00785343	0	0	1.001958226	0	0	1.001958226	0
2310009B15Rik	1.001958226	0	0	0	0	0	0	0	1.001958226	0	0	1.001958226	0	0	0	0	0	1.001958226	0	1.001958226	0	2.00785343	4.031579384	0	0	0	0	0	0	0	2.00785343	1.001958226	0	1.001958226	0	0	0	0	0	0	2.00785343	2.00785343	0	0	0	0	0	0	1.001958226
2310010J17Rik	0	0	0	0	0	0	1.001958226	0	0	0	0	0	1.001958226	0	0	0	0	0	0	0	0	0	0	0	0	0	0	0	0	0	0	0	0	0	1.001958226	0	0	0	0	0	0	0	0	0	0	0	0	0	0
2310011J03Rik	0	0	0	0	0	0	0	3.017716673	2.00785343	0	1.001958226	5.049473369	0	0	0	0	0	3.017716673	0	0	0	2.00785343	1.001958226	2.00785343	0	0	0	0	2.00785343	1.001958226	1.001958226	0	1.001958226	0	2.00785343	1.001958226	1.001958226	0	0	0	2.00785343	0	0	4.031579384	2.00785343	2.00785343	1.001958226	0	2.00785343
2310014L17Rik	1.001958226	0	5.049473369	0	0	0	0	0	2.00785343	0	0	1.001958226	1.001958226	2.00785343	0	0	0	0	1.001958226	0	0	2.00785343	0	0	0	0	1.001958226	0	0	0	0	0	0	0	0	6.071430814	1.001958226	2.00785343	0	0	1.001958226	2.00785343	2.00785343	1.001958226	0	0	0	2.00785343	6.071430814
2310015A10Rik	0	0	0	0	0	0	0	0	0	0	0	0	0	0	0	0	0	0	0	0	0	0	0	0	0	0	0	0	0	0	0	0	0	0	0	0	0	0	0	0	0	0	0	0	0	0	0	0	0
2310022A10Rik	1.001958226	3.017716673	0	1.001958226	0	0	0	3.017716673	3.017716673	0	1.001958226	0	1.001958226	0	0	2.00785343	0	0	2.00785343	0	0	0	1.001958226	0	0	0	2.00785343	1.001958226	2.00785343	0	0	2.00785343	1.001958226	1.001958226	3.017716673	2.00785343	2.00785343	1.001958226	0	0	3.017716673	2.00785343	3.017716673	2.00785343	1.001958226	2.00785343	3.017716673	2.00785343	1.001958226
2310022B05Rik	0	0	0	1.001958226	0	0	0	0	0	0	1.001958226	0	0	0	0	1.001958226	0	1.001958226	2.00785343	0	0	0	0	2.00785343	0	0	1.001958226	0	0	0	0	0	0	0	0	0	0	0	0	0	0	1.001958226	1.001958226	0	0	1.001958226	1.001958226	0	0
2310030G06Rik	0	0	1.001958226	0	0	0	0	1.001958226	0	0	0	0	0	0	0	0	0	2.00785343	0	0	0	0	0	0	0	0	0	0	0	0	0	0	1.001958226	0	0	0	0	1.001958226	0	0	1.001958226	0	0	0	0	2.00785343	0	0	0
2310033P09Rik	1.001958226	2.00785343	3.017716673	0	0	1.001958226	0	2.00785343	2.00785343	2.00785343	3.017716673	1.001958226	0	0	0	1.001958226	0	0	1.001958226	0	0	1.001958226	1.001958226	0	0	0	0	0	3.017716673	0	1.001958226	1.001958226	0	1.001958226	1.001958226	1.001958226	1.001958226	0	0	0	1.001958226	1.001958226	2.00785343	9.16201161	1.001958226	4.031579384	2.00785343	1.001958226	4.031579384
2310035C23Rik	2.00785343	0	0	0	0	0	0	1.001958226	0	0	0	0	1.001958226	0	0	0	0	1.001958226	0	1.001958226	0	0	0	0	1.001958226	0	0	0	0	1.001958226	0	0	2.00785343	1.001958226	1.001958226	1.001958226	1.001958226	0	0	0	2.00785343	0	0	1.001958226	1.001958226	1.001958226	0	1.001958226	1.001958226
2310036O22Rik	6.071430814	5.049473369	12.29036011	15.45741081	5.049473369	5.049473369	2.00785343	9.16201161	9.16201161	4.031579384	1.001958226	0	3.017716673	1.001958226	6.071430814	5.049473369	2.00785343	5.049473369	3.017716673	5.049473369	1.001958226	1.001958226	7.097484292	2.00785343	0	3.017716673	8.127666769	0	11.24332389	5.049473369	2.00785343	5.049473369	10.20055259	9.16201161	16.52186141	17.59075649	15.45741081	5.049473369	0	0	6.071430814	6.071430814	8.127666769	18.66413333	3.017716673	12.29036011	4.031579384	12.29036011	18.66413333
2310039H08Rik	0	0	0	3.017716673	0	1.001958226	0	2.00785343	0	0	0	0	1.001958226	0	0	0	0	0	0	0	0	1.001958226	0	0	0	0	0	0	0	0	0	0	0	1.001958226	0	1.001958226	0	0	0	0	0	0	0	0	0	0	0	0	1.001958226
2310039L15Rik	1.001958226	1.001958226	1.001958226	0	0.500488918	0	0	0	0.80125261	0	0.500488918	0	2.00785343	0	0	0	0	1.001958226	0	0	0	0	0	1.001958226	0	0	1.001958226	0	0	0	0	2.00785343	0	0	1.001958226	2.512287091	1.001958226	0	0	0	0	1.288953772	2.027616428	4.031579384	0.375274927	1.001958226	0	0	0
2310040G24Rik	0	0	0	0	0	0	0	0	0	0	0	0	0	0	0	0	0	0	0	0	0	0	0	0	0	0	0	0	0	0	0	0	0	0	0	0	0	0	0	0	0	0	0	0	0	0	0	0	0
2310044G17Rik	0	0	2.00785343	1.001958226	1.001958226	0	0	0	1.001958226	0	0	0	1.001958226	1.001958226	0	2.00785343	1.001958226	0	0	0	0	0	0	0	1.001958226	0	0	0	3.017716673	0	0	1.001958226	1.001958226	0	0	1.001958226	0	0	0	0	0	0	1.001958226	3.017716673	1.001958226	1.001958226	1.001958226	0	2.00785343
2310045N01Rik	0	1.001958226	1.001958226	2.00785343	1.001958226	0	0	0	2.00785343	0	1.001958226	0	0	1.001958226	0	2.00785343	0	1.001958226	1.001958226	0	0	0	0	0	0	0	0	0	0	0	0	0	1.001958226	2.00785343	1.001958226	1.001958226	2.00785343	0	0	0	0	2.00785343	2.00785343	1.001958226	0	2.00785343	1.001958226	1.001958226	4.031579384
2310047M10Rik	1.001958226	0	1.001958226	0	0	0	0	0	0	0	1.001958226	0	1.001958226	0	0	0	0	0	0	0	0	0	0	0	0	1.001958226	0	0	0	0	0	0	0	0	0	1.001958226	0	0	0	0	0	0	0	0	0	0	0	0	0
2310057M21Rik	0	0	0	0	0	1.001958226	0	0	0	0	0	0	0	0	0	0	0	0	0	0	0	0	2.00785343	0	0	0	0	0	1.001958226	0	1.001958226	0	0	0	1.001958226	1.001958226	2.00785343	0	0	0	2.00785343	0	1.001958226	2.00785343	0	2.00785343	0	0	2.00785343
2310061I04Rik	3.017716673	0	0	0	0	0	1.001958226	0	1.001958226	0	5.049473369	1.001958226	2.00785343	0	1.001958226	0	0	3.017716673	0	0	0	0	0	1.001958226	0	1.001958226	0	2.00785343	3.017716673	2.00785343	0	0	2.00785343	0	0	1.001958226	3.017716673	1.001958226	0	0	2.00785343	6.071430814	4.031579384	7.097484292	3.017716673	5.049473369	2.00785343	1.001958226	10.20055259
2310061J03Rik	0	0	0	1.001958226	0	0	0	0	0	0	0	0	0	0	0	0	0	0	0	0	0	0	0	0	0	0	0	0	0	0	0	0	0	0	0	0	0	0	0	0	0	0	0	2.00785343	1.001958226	0	0	0	0
2310067B10Rik	0	0	1.001958226	1.001958226	0	0	1.001958226	0	0	0	0	0	0	0	0	1.001958226	0	0	0	0	0	0	0	0	0	0	1.001958226	0	0	0	0	0	0	0	0	1.001958226	0	0	0	0	1.001958226	0	0	1.001958226	1.001958226	1.001958226	2.00785343	1.001958226	0
2410002F23Rik	3.017716673	3.017716673	3.017716673	0	0	4.031579384	0	0	2.00785343	1.001958226	0	0	2.00785343	0	1.001958226	3.017716673	0	0	2.00785343	3.017716673	1.001958226	1.001958226	0	1.001958226	5.049473369	1.001958226	1.001958226	1.001958226	1.001958226	1.001958226	0	4.031579384	1.001958226	1.001958226	1.001958226	3.017716673	1.001958226	4.031579384	0	0	5.049473369	4.031579384	3.017716673	4.031579384	2.00785343	2.00785343	1.001958226	3.017716673	3.017716673
2410003L11Rik	1.001958226	0	0	2.00785343	0	3.017716673	0	3.017716673	2.00785343	0	0	1.001958226	0	0	0	3.017716673	1.001958226	1.001958226	0	0	0	0	0	0	0	0	1.001958226	1.001958226	2.00785343	0	1.001958226	0	7.097484292	2.00785343	1.001958226	1.001958226	0	0	0	0	0	2.00785343	0	4.031579384	1.001958226	3.017716673	0	2.00785343	7.097484292
2410004B18Rik	1.001958226	0	1.001958226	0	0	0	0	5.049473369	0	2.00785343	0	0	2.00785343	0	0	0	2.00785343	2.00785343	0	0	0	0	0	1.001958226	0	0	0	1.001958226	1.001958226	0	2.00785343	0	0	1.001958226	1.001958226	0	0	0	0	0	0	3.017716673	1.001958226	2.00785343	0	1.001958226	0	1.001958226	0
2410004N09Rik	4.031579384	2.00785343	3.017716673	3.017716673	5.049473369	3.017716673	4.031579384	3.017716673	5.049473369	3.017716673	2.00785343	1.001958226	2.00785343	1.001958226	2.00785343	0	3.017716673	6.071430814	3.017716673	2.00785343	0	2.00785343	2.00785343	1.001958226	2.00785343	4.031579384	0	1.001958226	1.001958226	2.00785343	1.001958226	1.001958226	1.001958226	1.001958226	1.001958226	3.017716673	4.031579384	6.071430814	0	0	6.071430814	2.00785343	3.017716673	9.16201161	3.017716673	5.049473369	3.017716673	4.031579384	8.127666769
2410006H16Rik	4.031579384	6.071430814	14.39736789	11.24332389	3.017716673	7.097484292	12.29036011	21.91153417	11.24332389	5.049473369	5.049473369	3.017716673	5.049473369	6.071430814	3.017716673	12.29036011	2.00785343	9.16201161	11.24332389	6.071430814	3.017716673	14.39736789	7.097484292	7.097484292	11.24332389	7.097484292	5.049473369	3.017716673	10.20055259	13.34169629	5.049473369	10.20055259	30.77822131	9.16201161	8.127666769	9.16201161	38.79677392	15.45741081	0	0	20.8244837	7.097484292	14.39736789	13.34169629	23.00322026	8.127666769	17.59075649	16.52186141	16.52186141
2410007B07Rik	0	2.00785343	1.001958226	0	0	0	1.001958226	1.001958226	3.017716673	2.00785343	1.001958226	2.00785343	1.001958226	0	0	0	0	2.00785343	0	1.001958226	0	2.00785343	1.001958226	0	0	1.001958226	1.001958226	4.031579384	3.017716673	1.001958226	1.001958226	1.001958226	2.00785343	2.00785343	2.00785343	0	2.00785343	4.031579384	0	0	0	4.031579384	0	4.031579384	1.001958226	2.00785343	0	2.00785343	6.071430814
2410012M07Rik	1.001958226	1.001958226	1.001958226	0	0	0	0	0	4.031579384	0	0	0	0	0	2.00785343	1.001958226	0	0	0	1.001958226	0	0	0	0	0	1.001958226	2.00785343	0	0	0	0	0	0	0	0	4.031579384	0	0	0	0	3.017716673	0	0	1.001958226	0	0	0	1.001958226	1.001958226
2410015M20Rik	3.017716673	2.00785343	10.20055259	5.049473369	3.017716673	2.00785343	1.001958226	8.127666769	8.127666769	2.00785343	2.00785343	2.00785343	0	3.017716673	2.00785343	5.049473369	0	3.017716673	6.071430814	1.001958226	0	5.049473369	5.049473369	3.017716673	2.00785343	4.031579384	3.017716673	0	5.049473369	1.001958226	6.071430814	3.017716673	5.049473369	5.049473369	5.049473369	6.071430814	9.16201161	0	0	0	5.049473369	6.071430814	5.049473369	16.52186141	4.031579384	8.127666769	6.071430814	8.127666769	8.127666769
2410016O06Rik	0	0	1.001958226	1.001958226	0	1.001958226	0	0	1.001958226	1.001958226	1.001958226	0	0	0	0	1.001958226	0	1.001958226	2.00785343	0	0	1.001958226	0	1.001958226	1.001958226	2.00785343	0	0	0	1.001958226	0	0	0	0	0	3.017716673	2.00785343	2.00785343	0	0	0	1.001958226	0	0	0	1.001958226	0	1.001958226	2.00785343
2410018L13Rik	0	0	0	1.001958226	0	0	0	0	0	1.001958226	0	0	0	3.017716673	0	0	0	0	0	1.001958226	0	3.017716673	1.001958226	0	1.001958226	0	0	0	1.001958226	1.001958226	0	0	5.049473369	0	1.001958226	1.001958226	2.00785343	2.00785343	0	0	1.001958226	2.00785343	0	3.017716673	0	1.001958226	1.001958226	0	1.001958226
2410018M08Rik	7.612057329	9.334809457	11.7663067	21.91153417	7.612057329	10.20055259	7.097484292	15.98908286	12.29036011	6.583943498	8.127666769	3.017716673	12.29036011	6.071430814	8.127666769	7.612057329	13.86898793	18.12688234	12.8154885	13.34169629	4.031579384	21.36743194	15.45741081	3.017716673	5.559942132	5.049473369	2.00785343	4.540020465	15.98908286	1.001958226	4.540020465	11.24332389	6.071430814	10.20055259	23.55081405	14.92684068	29.09215594	14.39736789	0	0	21.36743194	35.32945229	29.09215594	38.79677392	17.05575107	38.2156159	18.12688234	23.00322026	41.72252005
2410021H03Rik	0	0	0	0	0	0	0	0	0	0	0	0	0	0	0	0	2.00785343	0	1.001958226	0	0	0	0	0	0	0	0	0	0	0	0	0	0	0	0	0	1.001958226	0	0	0	0	0	0	0	0	0	0	0	0
2410076I21Rik	0	4.031579384	5.049473369	3.017716673	2.00785343	0	0	3.017716673	0	3.017716673	0	0	0	1.001958226	0	2.00785343	0	3.017716673	2.00785343	2.00785343	3.017716673	2.00785343	0	1.001958226	0	1.001958226	4.031579384	2.00785343	3.017716673	2.00785343	0	1.001958226	3.017716673	3.017716673	8.127666769	7.097484292	2.00785343	0	0	0	1.001958226	1.001958226	2.00785343	3.017716673	1.001958226	4.031579384	4.031579384	3.017716673	3.017716673
2410088K16Rik	0	0	0	0	0	0	0	0	0	0	0	0	0	0	0	0	0	0	0	1.001958226	0	0	0	0	0	0	0	0	1.001958226	0	0	0	2.00785343	0	0	0	0	0	0	0	0	0	0	0	0	0	0	0	0
2410089E03Rik	0	1.001958226	1.001958226	2.00785343	2.00785343	0	0	1.001958226	2.00785343	0	3.017716673	0	0	0	1.001958226	0	0	1.001958226	0	0	0	0	0	0	0	0	1.001958226	0	0	0	0	2.00785343	0	0	2.00785343	1.001958226	1.001958226	2.00785343	0	0	4.031579384	0	0	2.00785343	0	2.00785343	1.001958226	0	3.017716673
2410114N07Rik	0.500488918	0	1.001958226	3.017716673	0	0	0	0	7.097484292	1.001958226	0	0	0.200078166	0.200078166	0	1.001958226	1.001958226	0	0	0	0	0.111135231	0	3.017716673	0	0	5.83523212	0	0	0	0	0	0	0	4.455210128	0.417006119	1.001958226	0.500488918	0	0	0	0.25012215	0	4.158595015	1.001958226	0	0.500488918	0.166720944	0.333550536
2410127L17Rik	7.097484292	2.00785343	7.097484292	8.127666769	2.00785343	4.031579384	4.031579384	3.017716673	7.097484292	4.031579384	5.049473369	1.001958226	5.049473369	1.001958226	3.017716673	4.031579384	3.017716673	5.049473369	3.017716673	5.049473369	0	4.031579384	4.031579384	2.00785343	1.001958226	1.001958226	2.00785343	3.017716673	4.031579384	3.017716673	0	1.001958226	6.071430814	3.017716673	3.017716673	4.031579384	6.071430814	3.017716673	0	0	4.031579384	1.001958226	3.017716673	5.049473369	9.16201161	7.097484292	6.071430814	15.45741081	7.097484292
2410131K14Rik	0	0	0	0	1.001958226	0	1.001958226	0	1.001958226	0	0	0	0	0	0	0	0	0	1.001958226	0	0	0	0	0	0	0	0	0	0	0	0	0	0	0	0	1.001958226	2.00785343	0	0	0	0	0	0	1.001958226	0	0	0	0	3.017716673
2410137F16Rik	0	0	0	0	0	1.001958226	0	0	0	0	1.001958226	0	0	0	0	3.017716673	1.001958226	0	0	1.001958226	0	1.001958226	0	0	1.001958226	0	0	0	0	1.001958226	1.001958226	0	0	1.001958226	3.017716673	2.00785343	0	0	0	0	0	1.001958226	0	2.00785343	0	2.00785343	4.031579384	0	5.049473369
2410137M14Rik	1.001958226	0	0	1.001958226	0	0	0	1.001958226	1.001958226	1.001958226	0	1.001958226	1.001958226	0	1.001958226	0	2.00785343	1.001958226	1.001958226	0	0	1.001958226	0	0	0	0	0	0	0	0	0	1.001958226	0	0	0	3.017716673	0	0	0	0	0	0	0	4.031579384	1.001958226	2.00785343	0	0	3.017716673
2410141K09Rik	0	1.001958226	1.001958226	0	2.00785343	0	0	2.00785343	0	1.001958226	0	0	0	1.001958226	0.500488918	2.00785343	3.017716673	3.017716673	1.001958226	1.504411773	0	0	0	1.001958226	1.504411773	0	0	1.001958226	1.001958226	1.001958226	1.001958226	0	0	0	0	2.00785343	1.001958226	2.00785343	0	0	1.001958226	1.001958226	2.00785343	4.031579384	1.001958226	2.00785343	1.504411773	1.504411773	2.00785343
2500004C02Rik	17.35089465	43.09939621	33.58985558	27.94415206	15.2509473	19.5009367	26.81913918	33.24840502	44.48016474	24.87603994	14.94932739	20.44510393	13.79441258	11.08663715	20.71000836	21.00533853	34.783377	31.96510941	16.85096175	15.73492402	4.076401235	34.48897997	27.2091481	13.81620987	10.71982735	31.060315	6.885281776	22.67743265	47.89386038	7.206250057	5.938478331	41.29784057	12.74540911	28.70654813	57.8774572	59.3755336	51.38933622	27.06918242	0	0	15.90039414	58.67218983	21.67392625	70.37733014	38.44774554	36.47269452	13.59402163	34.70989405	116.3910611
2510002D24Rik	6.755009324	4.370427878	1.378705903	4.370427878	0	0	0	0	2.00785343	2.00785343	4.031579384	0.333550536	1.001958226	1.001958226	1.001958226	2.00785343	0.778961696	3.017716673	4.031579384	3.017716673	0	8.385861445	0.500488918	2.512287091	1.001958226	4.031579384	2.512287091	4.031579384	9.507724019	1.001958226	0	0.333550536	1.504411773	3.270806164	1.253061728	4.031579384	4.031579384	2.00785343	0	0	1.336817659	5.491820791	1.001958226	3.017716673	2.488243888	1.336817659	1.001958226	1.001958226	4.031579384
2510003E04Rik	0	0	0	1.001958226	0	0	0	0	2.00785343	0	1.001958226	0	0	0	0	0	0	1.001958226	0	0	0	0	0	0	0	0	1.001958226	0	1.001958226	0	0	0	1.001958226	2.00785343	1.001958226	0	2.00785343	0	0	0	0	0	1.001958226	2.00785343	1.001958226	1.001958226	4.031579384	0	0
2510009E07Rik	0	2.00785343	0	0	0	0	0	0	0	0	0	0	0	2.00785343	1.001958226	1.001958226	0	0	1.001958226	0	0	2.00785343	0	0	0	0	1.001958226	0	0	0	0	2.00785343	0	1.001958226	2.00785343	1.001958226	0	1.001958226	0	0	1.001958226	1.001958226	0	0	0	0	0	0	0
2510039O18Rik	6.071430814	4.031579384	2.00785343	2.00785343	3.017716673	0	4.031579384	1.001958226	2.00785343	3.017716673	1.001958226	2.00785343	1.001958226	0	8.127666769	0	3.017716673	2.00785343	3.017716673	0	0	4.031579384	1.001958226	2.00785343	1.001958226	1.001958226	0	0	2.00785343	3.017716673	0	2.00785343	6.071430814	1.001958226	1.001958226	3.017716673	10.20055259	0	0	0	5.049473369	1.001958226	2.00785343	10.20055259	1.001958226	5.049473369	1.001958226	5.049473369	2.00785343
2610001J05Rik	1.001958226	2.00785343	1.001958226	0	1.001958226	0	1.001958226	1.001958226	1.001958226	1.001958226	0	1.001958226	0	0	0	3.017716673	0	2.00785343	1.001958226	0	0	0	3.017716673	0	0	0	1.001958226	2.00785343	1.001958226	1.001958226	0	2.00785343	1.001958226	1.001958226	1.001958226	0	5.049473369	1.001958226	0	0	1.001958226	2.00785343	0	4.031579384	1.001958226	4.031579384	2.00785343	1.001958226	2.00785343
2610002J02Rik	0	1.001958226	1.001958226	0	0	0	1.001958226	0	0	0	0	0	0	0	1.001958226	1.001958226	0	2.00785343	0	0	1.001958226	1.001958226	0	0	0	2.00785343	0	0	1.001958226	2.00785343	0	0	2.00785343	0	0	0	0	0	0	0	0	0	0	1.001958226	1.001958226	2.00785343	1.001958226	2.00785343	1.001958226
2610002M06Rik	1.001958226	0	0	0	0	0	0	1.001958226	1.001958226	0	0	1.001958226	0	0	0	0	0	0	0	1.001958226	0	1.001958226	0	0	0	0	0	0	0	0	0	0	0	0	0	0	1.001958226	0	0	0	0	0	0	0	0	0	1.001958226	0	0
2610005L07Rik	6.112394091	4.137925481	18.45635989	20.61428333	5.635031058	5.730324834	2.848666245	14.58530159	12.99077095	5.307267206	1.426586575	6.942581556	9.613437098	3.173434439	3.389404491	9.565388171	5.008827598	3.637474193	6.372832575	9.222985768	3.063714337	9.569789343	7.818118287	4.540020465	5.86671269	6.874122643	4.128347482	3.868882839	23.03579469	4.30088392	2.276761018	16.3974472	4.043440339	8.71820913	13.00002233	10.84372033	8.100141367	7.117884161	0	0	7.509059943	39.16279172	8.299767615	20.60780889	8.127666769	9.082054532	16.1570101	7.752575126	32.34778076
2610008E11Rik	0	0	0	0	0	0	0	0	0	0	0	0	0	0	0	0	0	0	0	0	0	0	0	0	0	0	0	0	0	0	0	0	0	0	0	0	0	0	0	0	0	0	0	0	0	0	0	0	0
2610015P09Rik	0	0	0	0	0	0	0	0	0	0	0	2.00785343	0	0	0	0	0	0	0	0	0	0	1.001958226	0	0	0	0	0	0	0	0	0	0	0	0	0	0	0	0	0	2.00785343	0	0	1.001958226	0	0	0	0	0
2610019E17Rik	0	1.001958226	0	0	0	0	0	0	0	0	0	1.001958226	0	1.001958226	0	1.001958226	0	0	0	0	0	0	1.001958226	0	0	0	0	0	0	0	1.001958226	0	0	0	1.001958226	0	0	0	0	0	1.001958226	0	0	0	0	0	0	0	3.017716673
2610019F03Rik	0	1.001958226	2.00785343	2.00785343	0	1.001958226	1.001958226	1.001958226	0	0	2.00785343	1.001958226	0	2.00785343	0	1.001958226	0	0	1.001958226	0	0	1.001958226	3.017716673	1.001958226	0	0	0	1.001958226	1.001958226	2.00785343	5.049473369	0	1.001958226	1.001958226	3.017716673	5.049473369	1.001958226	2.00785343	0	0	1.001958226	4.031579384	2.00785343	8.127666769	2.00785343	6.071430814	1.001958226	4.031579384	4.031579384
2610020H08Rik	0	0	0	0	0	0	0	0	0	0	0	0	0	0	0	0	0	0	0	0	0	0	0	0	0	0	0	0	0	0	0	0	2.00785343	0	0	0	2.00785343	1.001958226	0	0	0	0	0	0	0	0	0	1.001958226	2.00785343
2610028H24Rik	0	1.001958226	1.001958226	2.00785343	0	2.00785343	2.00785343	0	2.512287091	1.001958226	0.667536232	0	0	3.017716673	1.001958226	0	2.00785343	2.079854556	1.102370073	1.001958226	0.071438538	7.893170096	2.00785343	2.301221174	0	1.001958226	1.001958226	1.001958226	2.00785343	0	0	1.001958226	2.206451083	1.001958226	5.559942132	1.001958226	3.270806164	2.344032073	0	0	0.813792102	2.00785343	3.616331929	4.031579384	1.145415781	3.179924735	0.700958779	0.100019536	1.269810723
2610034B18Rik	0	0	3.017716673	0	0	0	0	0	0	1.001958226	0	0	0	0	0	0	0	0	0	1.001958226	0	0	0	0	0	0	0	0	0	2.00785343	0	1.001958226	1.001958226	0	0	0	1.001958226	0	0	0	0	0	0	0	0	2.00785343	0	1.001958226	1.001958226
2610037D02Rik	0	1.001958226	0	2.00785343	1.001958226	0	0	0	1.001958226	0	0	0	0	0	0	0	0	0	0	0	0	0.200078166	0	0	1.001958226	0	0	1.001958226	0	0	0	0	0	2.815425078	2.209507635	1.001958226	0	1.001958226	0	0	3.017716673	0	0.500488918	3.017716673	0.200078166	0.25012215	0	1.20282132	0
2610044O15Rik8	1.001958226	0	0	0	0	2.00785343	0	0	0	0	1.001958226	0	1.001958226	0	0	0	0	1.001958226	1.001958226	0	0	0	0	0	1.001958226	0	0	0	1.001958226	0	0	0	0	0	2.00785343	0	0	0	0	0	0	1.504411773	0	1.001958226	0.667536232	0	0	0	2.00785343
2610301B20Rik	0	0	0	0	0	0	0	0	0	0	1.001958226	0	0	0	0	0	0	1.001958226	0	1.001958226	0	4.031579384	0	0	0	0	0	0	0	0	0	0	0	0	1.001958226	1.001958226	1.001958226	0	0	0	0	0	0	4.031579384	0	1.001958226	0	0	1.001958226
2610301G19Rik	0	0	1.001958226	1.001958226	0	0	0	0	0	0	2.00785343	1.001958226	0	1.001958226	2.00785343	1.001958226	1.001958226	1.001958226	0	0	0	2.00785343	0	0	0	1.001958226	0	0	1.001958226	0	0	0	1.001958226	1.001958226	0	0	0	1.001958226	0	0	0	2.00785343	0	3.017716673	0	2.00785343	0	1.001958226	1.001958226
2610305D13Rik	4.031579384	2.00785343	6.071430814	3.524146116	1.001958226	3.017716673	2.00785343	0	10.34926011	2.00785343	3.1623086	2.00785343	3.017716673	2.00785343	1.001958226	3.017716673	2.00785343	8.127666769	2.344032073	3.017716673	3.017716673	7.832905654	0	4.031579384	2.00785343	0	3.017716673	2.00785343	4.031579384	4.031579384	1.001958226	3.017716673	3.017716673	4.031579384	4.031579384	9.16201161	11.24332389	4.285673698	0	0	5.195217751	5.973925576	6.412991905	8.127666769	6.071430814	6.874823454	2.295979516	4.855276508	7.796084366
2610306M01Rik	0	0	0	0	0	0	0	0	0	0	0	0	0	0	0	0	0	0	0	0	0	0	0	0	0	0	0	0	0	0	0	0	0	0	0	0	0	0	0	0	0	0	0	0	0	0	0	0	0
2610318N02Rik	0	1.001958226	6.071430814	1.001958226	0	0	0	2.00785343	2.00785343	0	0	1.001958226	1.001958226	0	0	2.00785343	2.00785343	2.00785343	0	0	0	8.127666769	0	0	4.031579384	0	0	0	4.031579384	0	2.00785343	2.00785343	2.00785343	5.049473369	6.071430814	4.031579384	5.049473369	1.001958226	0	0	0	7.097484292	4.031579384	6.071430814	2.00785343	3.017716673	2.00785343	2.00785343	5.049473369
2610507B11Rik	1.001958226	1.001958226	6.071430814	5.049473369	3.017716673	3.017716673	2.00785343	4.031579384	8.127666769	0	4.031579384	2.00785343	2.00785343	2.00785343	2.00785343	2.00785343	3.017716673	5.049473369	2.00785343	0	0	4.031579384	3.017716673	1.001958226	1.001958226	6.071430814	1.001958226	0	2.00785343	5.049473369	3.017716673	5.049473369	1.001958226	7.097484292	2.00785343	5.049473369	2.00785343	0	0	0	3.017716673	9.16201161	4.031579384	9.16201161	3.017716673	6.071430814	3.017716673	7.097484292	8.127666769
2610507I01Rik	1.001958226	4.031579384	2.00785343	2.00785343	0	0	0	1.001958226	3.017716673	0	1.001958226	0	0	0	1.001958226	1.001958226	0	2.00785343	0	0	0.333550536	1.001958226	2.00785343	0	0	0	0	0	3.017716673	2.00785343	0	0	0	1.001958226	0	0	3.017716673	0	0	0	1.336817659	3.304570343	1.672115677	5.559942132	2.00785343	0.667536232	0.333550536	1.336817659	0.500488918
2610524H06Rik	2.344032073	0	0.834692621	1.001958226	1.001958226	1.001958226	0.834692621	1.001958226	1.001958226	0	2.00785343	1.001958226	1.336817659	3.017716673	3.017716673	1.001958226	2.00785343	1.001958226	1.001958226	1.001958226	0.715284064	1.504411773	4.031579384	1.001958226	1.001958226	1.336817659	3.789819049	0.428930567	2.344032073	2.00785343	2.00785343	3.270806164	3.017716673	1.744022423	2.00785343	2.00785343	4.031579384	4.031579384	0	0	0.142897017	5.049473369	4.176745251	6.700011413	7.339939861	3.144230142	2.800981793	1.672115677	1.558304619
2700029M09Rik	3.017716673	2.00785343	3.017716673	3.017716673	1.001958226	2.00785343	4.031579384	1.001958226	2.00785343	1.001958226	4.031579384	1.001958226	1.001958226	0	0	1.001958226	0	4.031579384	5.049473369	2.00785343	0	1.001958226	1.001958226	0	0	2.00785343	0	1.001958226	0	1.001958226	3.017716673	2.00785343	5.049473369	5.049473369	5.049473369	2.00785343	3.017716673	3.017716673	0	0	1.001958226	7.097484292	1.001958226	4.031579384	3.017716673	3.017716673	3.017716673	4.031579384	3.017716673
2700038G22Rik	17.92967035	26.95139056	17.62635814	15.90414478	11.95126655	14.25182116	20.8346767	40.64744668	44.24130259	12.50877907	8.617228279	9.861874896	21.5091169	19.73691126	29.44564396	13.71027532	19.68167259	61.64625985	7.919545175	23.25233687	22.39119326	45.15838486	13.47565887	11.31879987	1.638566106	12.37917869	7.394055518	15.9353698	36.90522826	2.512287091	13.95411834	28.30484563	14.3780637	30.75442243	45.95322151	47.20355252	33.46937893	27.27069788	0	0	32.05970332	54.39364542	28.6348511	57.37653329	22.23895924	25.60635645	26.79076262	12.39818231	65.82237115
2700049A03Rik	1.001958226	0	2.00785343	2.00785343	2.00785343	0	0	0	2.00785343	1.001958226	0	0	1.001958226	0	0	1.001958226	0	2.00785343	0	1.001958226	0	0	1.001958226	1.001958226	0	0	0	0	1.001958226	0	0	1.001958226	0	1.001958226	1.001958226	2.00785343	2.00785343	3.017716673	0	0	0	4.031579384	4.031579384	2.00785343	0	1.001958226	4.031579384	2.00785343	1.001958226
2700050L05Rik	0	0	0	0	0	0	2.00785343	1.001958226	0	0	0	0	0	0	1.001958226	5.049473369	1.001958226	0	0	0	0	1.001958226	1.001958226	0	0	0	0	0	1.001958226	0	0	0	1.001958226	0	1.001958226	1.001958226	1.001958226	0	0	0	0	4.031579384	2.00785343	6.071430814	0	2.00785343	0	1.001958226	1.001958226
2700054A10Rik	11.940872	3.693178806	7.440418034	4.031579384	1.001958226	3.693178806	5.049473369	0	3.693178806	2.00785343	6.071430814	1.452290924	2.922873408	5.730324834	2.00785343	2.00785343	3.439671606	6.071430814	2.00785343	11.79123732	1.001958226	2.283261231	3.017716673	2.00785343	5.087250983	4.031579384	5.730324834	2.536332552	6.091510033	1.001958226	5.730324834	2.00785343	3.055195627	10.54767129	5.730324834	5.289567173	4.031579384	2.00785343	0	0	3.712503936	2.849129245	7.180276897	19.01287094	5.68163249	1.923877704	6.412991905	5.881871383	9.696849711
2700060E02Rik	16.52186141	1.001958226	9.16201161	11.24332389	5.049473369	4.031579384	7.097484292	8.127666769	13.34169629	2.00785343	11.24332389	4.031579384	3.017716673	4.031579384	6.071430814	11.24332389	5.049473369	8.127666769	7.097484292	7.097484292	0	12.29036011	6.071430814	6.071430814	1.001958226	1.001958226	9.16201161	8.127666769	4.031579384	3.017716673	1.001958226	5.049473369	11.24332389	12.29036011	14.39736789	8.127666769	10.20055259	4.031579384	0	0	13.34169629	19.74202966	17.59075649	29.65294477	4.031579384	26.30649189	9.16201161	11.24332389	19.74202966
2700062C07Rik	0	1.001958226	0	0	0	0	0	2.00785343	1.001958226	0	0	0	0	1.001958226	0	0	1.001958226	0	1.001958226	0	0	1.001958226	0	0	1.001958226	1.001958226	0	0	3.017716673	0	0	0	0	0	0	1.001958226	1.001958226	2.00785343	0	0	1.001958226	2.00785343	0	1.001958226	0	1.001958226	0	0	1.001958226
2700070H01Rik	6.649246051	16.30579101	15.25686014	20.45846769	11.09929515	8.53777025	6.994693686	22.78634393	41.03185217	7.883794695	4.153351853	7.01372587	17.55630289	8.144510694	11.07804816	8.356116667	8.209009113	8.155820809	5.02783961	18.93442981	4.573952468	8.513835637	21.19438237	5.741687714	9.177715686	6.401007375	8.316984065	9.100774916	27.15754421	9.058613107	7.818176503	10.71982735	18.10289516	20.56667739	24.04727088	13.5109811	17.22548483	13.18691082	0	0	7.602692218	19.77993998	7.79162154	19.47007121	9.844456441	13.90879035	17.08675549	3.963863473	39.38021166
2700081O15Rik	0	0	0	0	0	0	2.00785343	0	2.00785343	0	0	0	0	0	0	0	0	2.00785343	0	0	0	3.017716673	0	0	0	1.001958226	0	0	0	0	3.017716673	0	0	0	0	0	0	0	0	0	1.001958226	2.00785343	0	1.001958226	0	0	0	0	2.00785343
2700089E24Rik	2.00785343	1.001958226	1.001958226	0	0	0	0	0	1.001958226	0	0	0	0	0	3.017716673	0	0	2.00785343	0	1.001958226	0	2.00785343	0	0	0	0	0	0	0	0	0	3.017716673	1.001958226	0	2.00785343	0	0	1.001958226	0	0	0	0	0	2.00785343	0	0	0	0	0
2700094K13Rik	10.20055259	16.52186141	15.45741081	16.52186141	7.097484292	7.097484292	11.24332389	14.39736789	37.6357742	3.017716673	11.24332389	10.20055259	5.049473369	9.16201161	6.071430814	10.20055259	12.29036011	5.049473369	13.34169629	12.29036011	1.001958226	23.00322026	16.52186141	1.001958226	7.097484292	5.049473369	6.071430814	8.127666769	20.8244837	6.071430814	8.127666769	17.59075649	16.52186141	24.09958167	17.59075649	31.90846597	25.20065864	7.097484292	0	0	14.39736789	24.09958167	25.20065864	50.70589792	13.34169629	28.53259288	10.20055259	23.00322026	48.27933947
2700097O09Rik	1.001958226	0	1.001958226	1.001958226	1.001958226	0	0	0	1.001958226	0	1.001958226	1.001958226	0	2.00785343	0	0	0	0	0	1.001958226	0	2.00785343	2.00785343	1.001958226	2.00785343	1.001958226	0	2.00785343	1.001958226	0	1.001958226	0	0	1.001958226	1.001958226	2.00785343	0	1.001958226	0	0	0	2.00785343	1.001958226	3.017716673	2.00785343	4.031579384	2.00785343	1.001958226	1.001958226
2700099C18Rik	0	0	1.001958226	0	0	0	0	0	0	0	0	0	1.001958226	0	0	0	0	0	0	0	1.001958226	0	0	0	0	0	0	1.001958226	0	0	0	0	0	0	1.001958226	0	0	1.001958226	0	0	0	1.001958226	2.00785343	2.00785343	0.500488918	1.001958226	0	1.001958226	2.00785343
2810001G20Rik	0	0	0	1.001958226	0	0	0	0	0	0	0	0	0	0	0	1.001958226	0	2.00785343	1.001958226	0	0	1.001958226	0	0	0	0	0	0	0	0	0	0	0	0	0	0	0	0	0	0	0	1.001958226	0	0	0	1.001958226	0	0	0
2810002D19Rik	0	0	0	0	0	0	0	0	0	0	0	0	0	0	0	0	0	0	0	0	0	0	0	0	0	0	0	0	0	0	0	0	0	0	0	0	0	0	0	0	0	0	0	0	0	0	0	0	0
2810004N23Rik	2.00785343	2.00785343	9.16201161	2.00785343	2.00785343	2.00785343	4.031579384	1.001958226	3.017716673	0	1.001958226	2.00785343	1.001958226	2.00785343	0	3.017716673	0	4.031579384	6.071430814	2.00785343	1.001958226	1.001958226	1.001958226	0	0	1.001958226	0	0	7.097484292	3.017716673	2.00785343	5.049473369	6.071430814	6.071430814	3.017716673	6.071430814	6.071430814	1.001958226	0	0	7.097484292	11.24332389	3.017716673	10.20055259	2.00785343	4.031579384	5.049473369	7.097484292	19.74202966
2810006K23Rik	0	0.111135231	3.367841655	2.566196072	1.191959825	0.389184568	0.156297703	3.548518944	1.43070614	0.353184696	0.826332209	0.033335504	0.414621296	0.175175128	0.3561597	1.368307123	0	0	0	2.504861743	0	2.449343469	3.059384793	0.187568698	0	0.748150982	2.00785343	1.388373394	0.563118888	1.253061728	0.088250504	1.001958226	1.792788869	4.210913892	0.605967912	0	1.270981622	0	0	0	0.176940219	0.325227723	1.429227314	0.403439505	2.058252091	2.872910048	2.500438355	1.133973328	5.296072847
2810008D09Rik	0	1.001958226	0	0	1.001958226	0	0	0	1.001958226	3.017716673	0	0	1.001958226	0	0	0	3.017716673	1.001958226	0	2.00785343	0	0	1.001958226	0	0	0	1.001958226	0	0	0	0	0	0	1.001958226	2.00785343	1.001958226	1.001958226	0	0	0	2.00785343	3.017716673	3.017716673	3.017716673	3.017716673	2.00785343	1.001958226	1.001958226	1.001958226
2810011L19Rik	0	0	0	0	0	0	0	0	0	0	0	0	0	0	0	0	0	0	0	0	0	0	0	0	0	0	0	0	0	0	0	0	0	0	0	0	0	0	0	0	0	0	0	0	0	0	0	0	0
2810013P06Rik	0	0	0.776175469	0	0	0	0	0	0	0	0	0	0	0	0	0	0	1.001958226	0	0	0	1.001958226	0	0	0	0	0	0	0	0	0	0	0	0	0	0	1.001958226	0	0	0	0	0	0	2.00785343	0	0	0.05263699	1.001958226	0
2810021J22Rik	0	0	0	0	0	0	0	0	0	1.001958226	0.375274927	2.00785343	0	0	0	1.001958226	0	1.001958226	0	0	0	0	0	0	0	0	2.151875937	0	0	1.001958226	0	1.001958226	1.001958226	0	1.001958226	0	0	0	0	0	0	1.001958226	0	0.100019536	0	0	2.191168869	0	1.08563203
2810025M15Rik	1.001958226	1.001958226	2.00785343	2.00785343	0	3.017716673	4.031579384	0	6.071430814	1.001958226	3.017716673	0	0	1.001958226	2.00785343	3.017716673	4.031579384	1.001958226	0	2.00785343	0	3.017716673	2.00785343	3.017716673	0	0	4.031579384	1.001958226	2.00785343	1.001958226	1.001958226	2.00785343	6.071430814	2.00785343	1.001958226	2.00785343	3.017716673	5.049473369	0	0	6.071430814	6.071430814	3.017716673	9.16201161	4.031579384	4.031579384	2.00785343	1.001958226	3.017716673
2810403A07Rik	3.017716673	1.001958226	0	3.017716673	2.00785343	0	0	0	2.00785343	0	1.001958226	0	0	0	1.001958226	0	0	0	3.017716673	2.00785343	0	0	1.001958226	0	1.001958226	1.001958226	5.049473369	1.001958226	0	1.001958226	0	0	0	1.001958226	2.00785343	0	2.00785343	0	0	0	2.00785343	1.001958226	1.001958226	4.031579384	0	0	0	2.00785343	2.00785343
2810407C02Rik	4.031579384	0	6.071430814	5.209207687	2.00785343	0	2.00785343	2.00785343	1.001958226	3.017716673	1.001958226	2.00785343	3.017716673	1.001958226	1.001958226	2.00785343	1.001958226	2.00785343	1.001958226	6.755009324	1.001958226	5.081347863	3.017716673	1.001958226	0	1.001958226	0	0	7.440418034	0	2.00785343	3.017716673	2.344032073	5.049473369	1.001958226	5.389672755	4.031579384	2.00785343	0	0	0	4.031579384	2.00785343	10.20055259	6.071430814	4.031579384	4.540020465	3.079048728	5.049473369
2810408A11Rik	0	0	1.001958226	2.00785343	0	0	0	0	0	0	0	1.001958226	0	1.001958226	0	0	0	0	0	0	0	1.001958226	0.25012215	0	0	0	1.001958226	0	0	0	0	0	0	1.001958226	0	1.001958226	0	0	0	0	0	1.001958226	0	0	1.001958226	0	0	0	0
2810408I11Rik	0	0	0	0	0	0	1.001958226	1.001958226	3.017716673	0	0	0	0	0	0	3.017716673	0	0	0	0	0	1.001958226	0	0	0	0	2.00785343	0	1.001958226	0	0	0	0	2.00785343	0	0	0	1.001958226	0	0	1.001958226	2.00785343	1.001958226	3.017716673	1.001958226	0	3.017716673	1.001958226	0
2810408M09Rik	0	0	2.00785343	1.001958226	0	1.001958226	1.001958226	0	1.001958226	0	0.375274927	0.80125261	1.001958226	0	0.500488918	0.500488918	0	0	0	0	0	6.071430814	0	0	0	0	0	0	2.613293208	0	0	1.001958226	1.001958226	0	1.001958226	1.220295126	2.00785343	2.00785343	0	0	1.001958226	3.118922446	2.00785343	3.017716673	1.001958226	1.672115677	3.017716673	1.001958226	1.504411773
2810417H13Rik	14.43932083	11.16721803	21.51432089	14.81658905	12.25538982	8.636574306	6.023595461	12.53778643	33.01881265	11.81195075	10.76336124	7.356100979	10.98044826	7.526223297	13.73368137	5.620390047	12.71037661	16.21172598	7.354641521	16.19698827	2.359323415	24.7780192	24.16798461	6.139706585	10.85099634	11.61428252	13.64036153	10.23848387	16.16543949	13.89077253	2.091856712	11.78778524	20.07047336	15.59626135	30.56472072	19.61822207	22.37747596	11.68201389	0	0	3.25859742	21.44909887	12.09543124	22.46666649	12.8052674	12.56772964	16.18590441	7.612057329	20.30488967
2810428I15Rik	5.049473369	4.031579384	10.20055259	9.16201161	1.001958226	5.049473369	0	4.031579384	10.20055259	2.00785343	9.16201161	3.017716673	2.00785343	0	0	3.017716673	0	3.017716673	6.071430814	2.00785343	1.001958226	4.031579384	5.049473369	1.001958226	4.031579384	5.049473369	1.001958226	3.017716673	5.049473369	0	5.049473369	4.031579384	8.127666769	8.127666769	9.16201161	10.20055259	4.031579384	3.017716673	0	0	5.049473369	12.29036011	5.049473369	11.24332389	3.017716673	12.29036011	6.071430814	7.097484292	17.59075649
2810429I04Rik	0	0	0	0	0	0	0	0	0	0	0	0	0	0	0	0	0	0	0	0	0	0	0	0	0	0	0	0	0	0	0	0	0	0	0	0	0	0	0	0	0	0	0	0	0	0	0	0	0
2810433D01Rik	0	0	0	0	0	0	0	0	0	0	0	0	0	0	0	0	0	1.001958226	0	0	0	0	0	0	0	0	0	0	0	0	0	0	0	0	0	0	0	0	0	0	0	26.861205	0	0	0	0	0	0	0
2810442I21Rik	1.001958226	0	0.471021292	0	0	0	0	0	0	0	0	1.001958226	0	0	0	0	0.333550536	1.001958226	0	1.001958226	0	0	0	0	0	0	0	0	0	0	0	0	0	3.017716673	0	0.315984405	1.336817659	0	0	0	0	0.882471643	0.25012215	0.166720944	0.100019536	0	1.001958226	0	1.001958226
2810454H06Rik	0	0	0	0	0	0	0	0	0	1.001958226	0	0	0	0	0	0	0	0	0	0	0	0	0	0	0	0	0	0	0	0	0	0	0	0	0	0	1.001958226	0	0	0	0	0	0	0	0	0	0	0	0
2810474O19Rik	7.097484292	3.017716673	11.24332389	5.049473369	2.00785343	1.001958226	4.031579384	3.017716673	8.127666769	2.00785343	4.031579384	2.00785343	0	1.001958226	0.066675349	3.017716673	0	0	1.001958226	3.017716673	1.001958226	2.00785343	7.097484292	1.001958226	1.001958226	2.00785343	1.001958226	0	1.336817659	0	1.001958226	0	1.001958226	4.031579384	0	3.017716673	3.017716673	2.00785343	0	0	12.29036011	4.031579384	2.00785343	12.29036011	9.16201161	5.559942132	3.017716673	1.001958226	10.20055259
2900009J06Rik	0	0	0	0	1.001958226	0	0	0	0	0	0	0	0	0	0	0	0	0	0	0	0	0	0	0	0	0	0	0	0	0	0	0	0	0	0	0	0	0	0	0	0	0	0	0	0	0	1.001958226	0	0
2900011O08Rik	2.00785343	0	1.001958226	0	0	0	0	2.00785343	0	0	0	0	0	0	1.001958226	0	0	0	0	0	0	1.001958226	0	0	0	0	1.001958226	0	3.017716673	1.001958226	0	0	0	0	0	1.001958226	0	0	0	0	1.001958226	1.001958226	1.001958226	2.00785343	0	1.001958226	2.00785343	0	1.001958226
2900026A02Rik	0	0	3.524146116	0.366929504	0.500488918	0	1.20282132	0.200078166	2.00785343	1.001958226	1.253061728	0.868418064	0.429094576	0.500488918	3.017716673	0	0.20841815	1.001958226	0	0.856503677	0	0.136591055	2.00785343	0	0.185252197	1.001958226	3.017716673	0	0.17653144	0	0	0.650826595	0.619266922	0	1.756008845	1.958452608	0.1176741	0	0	0	3.270806164	3.186415196	1.820310444	2.083949346	0.700958779	0.142897017	2.512287091	3.524146116	2.183702085
2900041M22Rik	0	0	0	0	0	0	0	0	0	0	1.001958226	0	0	0	0	0	0	0	0	0	0	1.001958226	0	0	0	0	0	0	0	0	0	0	0	0	0	0	0	0	0	0	0	0	0	0	0	3.017716673	0	0	0
2900056M20Rik	1.001958226	0	0	0	1.001958226	0	0	0	0	0	0	0	0	0	0	0	0	0	0	0	0	1.001958226	0	0	0	0	0	0	0	0	0	0	2.00785343	0	0	1.001958226	0	0	0	0	0	1.001958226	3.017716673	1.001958226	0	0	1.001958226	1.001958226	0
2900060B14Rik	0	0	1.001958226	0	0	0	0	1.001958226	1.001958226	0	0	0	0	0	0	0	0	0	0	2.00785343	0	0	0	0	0	0	0	0	0	0	0	0	0	0	0	0	1.001958226	0	0	0	0	0	2.00785343	1.001958226	0	0	0	0	0
2900076A07Rik	0	0	0	0	0	0	0	0	0	0	0	0	0	0	0	0	0	0	0	0	0	0	0	0	0	0	0	0	0	0	0	0	0	0	0	0	0	0	0	0	0	0	0	0	0	0	0	0	0
2900092D14Rik	0.041670058	0	0	0	0	0	0	0	0	0	0	0	0	0	0	0	0	0	0	0	0	0	0	0	0	0	0	0	1.001958226	0	0	0	0	0	0	1.001958226	0	0	0	0	0	0	1.001958226	0	0	1.403842139	0	0	2.00785343
2900097C17Rik	2.00785343	0	3.017716673	6.071430814	0	2.00785343	1.001958226	2.00785343	8.127666769	2.00785343	1.001958226	3.017716673	3.017716673	0	0	3.017716673	2.00785343	4.031579384	2.00785343	1.001958226	0	2.00785343	1.001958226	0	0	1.001958226	1.001958226	0	1.001958226	1.001958226	0	0	1.001958226	2.00785343	4.031579384	1.001958226	1.001958226	0	0	0	4.031579384	0	6.071430814	9.16201161	3.017716673	6.071430814	4.031579384	2.00785343	4.031579384
3000002C10Rik	9.853903923	15.45741081	14.75022804	14.04499344	8.041659712	8.127666769	9.16201161	4.709725476	32.28632582	8.127666769	5.049473369	7.612057329	6.412991905	7.440418034	9.853903923	11.24332389	5.900821011	6.926189538	12.64032599	8.816765435	3.693178806	19.02292806	8.471984238	12.11555642	8.816765435	10.89526129	8.816765435	9.369383027	13.27147273	5.730324834	10.89526129	14.13304159	21.54867089	16.73528368	26.67616705	17.76934039	21.54867089	9.57692256	0	0	5.730324834	20.73410418	14.04499344	13.90417935	8.299767615	16.16655254	11.41753281	8.058858812	19.5620648
3010026O09Rik	1.001958226	1.001958226	0	0	2.00785343	2.00785343	0	1.001958226	0	0	0	0	0	0	0	1.001958226	0	0	1.001958226	0	0	1.001958226	0	0	0	0	0	0	2.00785343	0	0	1.001958226	0	1.001958226	0	0	0	0	0	0	0	0	0	1.001958226	0	1.001958226	2.00785343	1.001958226	2.00785343
3110001D03Rik	1.001958226	3.017716673	2.00785343	3.017716673	3.017716673	0	3.017716673	2.00785343	1.001958226	0	3.017716673	2.00785343	1.001958226	1.001958226	1.001958226	0	1.001958226	0	0	3.017716673	0	0	2.00785343	2.00785343	1.001958226	3.017716673	2.00785343	0	0	0	0	1.001958226	0	2.00785343	3.017716673	2.00785343	3.017716673	1.001958226	0	0	1.001958226	2.00785343	3.017716673	5.049473369	0	4.031579384	0	1.001958226	4.031579384
3110001I22Rik	1.001958226	0	0	0	0	0	0	2.00785343	0	0	0	0	0	0	0	0	0	0	0	0	0	0	0	0	0	0	0	0	0	0	0	0	0	0	0	0	0	0	0	0	0	0	0	1.001958226	0	0	0	0	0
3110002H16Rik	1.001958226	0	0	0	1.001958226	0	2.00785343	1.001958226	1.001958226	0	1.001958226	0	0	1.001958226	0	0	1.001958226	0	1.001958226	0	0	1.001958226	0	0	0	0	0	0	0	0	0	1.001958226	1.001958226	0	0	1.001958226	0	1.001958226	0	0	1.001958226	0	0	2.00785343	0	1.001958226	0	1.001958226	3.017716673
3110009E18Rik	2.00785343	0	0	0	0	0	0	0	1.001958226	0	0	0	1.001958226	0	0	0	0	0	0	0	0	0	0	0	0	1.001958226	0	0	0	0	0	0	1.001958226	0	0	0	1.001958226	0	0	0	0	0	0	1.001958226	0	0	0	0	0
3110040N11Rik	0	1.001958226	0	0	0	0	0	0	0	0	0	0	0	0	0	0	0	0	1.001958226	0	0	0	0	0	0	0	1.001958226	0	0	0	0	0	1.001958226	0	0	0	0	0	0	0	0	1.001958226	0	1.001958226	0	0	1.001958226	1.001958226	2.00785343
3110043O21Rik	2.00785343	1.001958226	1.001958226	1.001958226	1.001958226	1.001958226	0	0	0	0	0	0	0	0	0	0	0	0	0	0	0	0	0	0	0	0	0	0	0	0	0	0	0	0	0	0	0	0	0	0	0	0	0	0	1.001958226	0	0	0	1.001958226
3110052M02Rik	0	0	0	0	0	0	0	0	0	0	0	0	0	0	0	0	0	0	0	0	0	0	0	0	0	0	0	0	0	0	0	0	0	0	0	0	0	0	0	0	0	0	0	0	0	0	0	0	0
3110062M04Rik	0	0	0	0	0	0	0	0	0	0	1.001958226	0	0	0	0	0	0	0	0	0	0	0	0	0	0	0	0	0	0	0	0	0	0	0	0	0	0	0	0	0	0	0	1.001958226	0	0	0	0	0	0
3110082I17Rik	0	0	1.001958226	3.017716673	0	1.001958226	0	1.001958226	2.00785343	0	0	0	1.001958226	3.017716673	0	1.001958226	1.001958226	0	0	0.834692621	0	1.001958226	1.001958226	1.001958226	1.001958226	0	1.001958226	0	1.001958226	0	0	0	1.001958226	0	7.097484292	1.001958226	0	0	0	0	1.001958226	1.08563203	1.001958226	7.097484292	2.259946016	6.071430814	2.00785343	1.001958226	8.471984238
3230401D17Rik	0	0	4.031579384	1.001958226	1.001958226	1.001958226	1.001958226	0	1.001958226	0	2.00785343	0	1.001958226	1.001958226	0	0	1.001958226	0	0	0	0	1.001958226	1.001958226	0	1.001958226	0	0	1.001958226	0	0	1.001958226	1.001958226	4.031579384	2.00785343	1.001958226	1.001958226	0	0	0	0	0	1.001958226	3.017716673	2.00785343	1.001958226	0	1.001958226	0	1.001958226
3300002I08Rik	2.00785343	0	0	0	0	0	0	1.001958226	0	0	0	0	0	0	0	0	0	0	0	0	0	1.001958226	0	0	0	0	0	0	0	0	0	0	0	0	0	0	0	0	0	0	0	0	0	1.504411773	1.504411773	0	0	0	0
3425401B19Rik	0	0	0	0	0	0	0	0	0	0	0	0	0	0	0	0	0	0	0	0	0	0	0	0	0	0	0	0	0	0	0	0	0	0	0	0	0	0	0	0	0	0	0	0	0	0	0	0	0
3632451O06Rik	0	1.001958226	0	0	0	0	0	0	0	0	0	0	2.00785343	0	0	2.00785343	0	0	0	0	0	0	0	0	0	0	0	0	0	0	1.001958226	0	0	0	0	1.001958226	0	0	0	0	2.00785343	0	0	1.001958226	0	0	1.001958226	1.001958226	1.001958226
3632454L22Rik	0	0	0	0	0	0	0	0	0	0	0	0	0	0	0	0	0	0	0	0	0	0	0	0	0	0	0	0	0	0	0	0	0	0	0	0	0	0	0	0	0	0	0	0	0	0	0	0	0
3830406C13Rik	1.001958226	0	0	0	0	0	3.017716673	1.001958226	3.017716673	0	0	0	1.001958226	2.00785343	1.001958226	0	1.001958226	0	0	0	0	0	0	0	0	0	0	0	1.001958226	0	0	0	0	0	2.00785343	3.017716673	0	1.001958226	0	0	0	1.001958226	0	0	0	1.001958226	0	0	2.00785343
4632415L05Rik	0	0	0.100019536	5.127940803	0	0	0	0.307877367	0	1.001958226	1.001958226	0	0.667536232	0	1.001958226	0	0	0	0	0	0	0.493897181	1.001958226	0	0	0	0	0	2.209507635	0.263293245	2.00785343	0	0	0	0	1.001958226	0	3.467826679	0	0	2.512287091	0.500488918	3.017716673	3.070977881	2.00785343	2.231923466	1.107655998	3.017716673	3.017716673
4632434I11Rik	2.00785343	1.001958226	0	0	0	0	0	2.00785343	0	0	0	0	0	1.001958226	4.031579384	0	0	0	0	0	0	0	2.00785343	0	3.017716673	2.00785343	1.001958226	0	1.001958226	0	0	1.001958226	0	1.001958226	0	0	2.00785343	0	0	0	1.001958226	0	0	0	1.001958226	1.001958226	1.001958226	1.001958226	2.00785343
4831440E17Rik	0.500488918	0.960131578	2.079054432	0.25012215	0	0.263293245	1.001958226	1.001958226	2.767940373	1.001958226	0	0	1.068895081	0	1.001958226	0.751100783	0.333550536	1.23631383	0.333550536	0	0	2.00785343	1.15259077	0	0	0	0.918311762	0.210612928	0	0.978056448	1.001958226	0	1.001958226	1.420601001	1.504411773	4.189652868	1.672115677	0	0	0	0.166720944	0.25012215	1.169333191	3.524146116	0.05263699	2.562785168	0.333550536	0	0.80125261
4833417C18Rik	0	0	0	1.001958226	0	0	0	0	1.001958226	0	1.001958226	0	0	2.00785343	0	1.001958226	0	0	0	1.001958226	1.001958226	0.125030528	0	2.00785343	1.001958226	0	0	0	0	0	0	0	0	0.500488918	0	1.093240096	0	0	0	0	0	0	0	0.723242902	0	0	0.333550536	0	1.001958226
4833420G17Rik	0	0	1.001958226	0	0	0	0	1.001958226	0	3.017716673	3.017716673	0	1.001958226	0	0	0	0	0	0	0	0	0	0	1.001958226	0	0	2.00785343	0	0	0	0	0	0	3.017716673	1.001958226	0	0	0	0	0	0	2.00785343	1.001958226	2.00785343	2.00785343	3.017716673	1.001958226	2.00785343	0
4833427F10Rik	0	0	0	0	0	0	0	0	0	0	0	0	0	0	0	0	0	0	0	0	0	0	0	0	0	0	0	0	0	0	0	0	0	0	0	0	0	0	0	0	0	0	0	0	0	0	0	0	0
4833439L19Rik	2.00785343	0	4.031579384	1.001958226	2.00785343	0	2.00785343	0	3.017716673	1.001958226	4.879543061	1.001958226	1.839929515	3.017716673	2.00785343	1.001958226	1.001958226	3.017716673	1.001958226	1.001958226	0	5.049473369	2.00785343	0	3.017716673	3.017716673	0	0	3.017716673	1.001958226	2.00785343	1.001958226	3.017716673	1.001958226	4.879543061	3.017716673	2.00785343	2.849129245	0	0	2.849129245	4.879543061	0	8.816765435	3.017716673	5.900821011	2.849129245	3.017716673	11.24332389
4921508A21Rik	0	0	0	1.001958226	0	0	0	0	0	0	0	0	0	0	0	0	0	0	1.001958226	0	0	0	0	0	0	0	0	0	1.001958226	0	0	0	0	1.001958226	0	0	0	0	0	0	0	1.001958226	0	1.001958226	0	2.00785343	0	0	0
4921515E04Rik	0	0	0	1.001958226	0	0	0	0	0	0	0	0	0.500488918	0	0	0	0	0	0	0	0	0	0	0	0	0	0	0	0	0	0	0	0	0	0	0	0	0	0	0	0	0	0	0	0	1.001958226	0	0	0
4921524J17Rik	1.001958226	0	4.031579384	0	0	0	2.00785343	0	2.00785343	0	0	2.00785343	0	1.001958226	0	0	0	1.001958226	3.017716673	3.017716673	0	2.00785343	0	0	0	0	0	1.001958226	2.00785343	0	0	1.001958226	0	1.001958226	0	1.001958226	3.017716673	2.00785343	0	0	2.00785343	0	2.00785343	5.049473369	0	0	2.00785343	2.00785343	6.071430814
4922501C03Rik	1.001958226	0	0	0	0	0	0	0	0	0	0	0	0	0	1.001958226	0	0	0	0	0	0	0	0	0	0	1.001958226	0	0	0	0	0	0	1.001958226	2.00785343	1.001958226	0	0	1.001958226	0	0	0	1.001958226	0	2.00785343	0	1.001958226	1.001958226	0	0
4930402H24Rik	17.68456829	61.80135368	61.09137068	32.26268168	12.03384703	31.88252355	45.9610814	82.97033964	62.43039027	29.392785	23.43810648	44.41029554	50.73614095	10.292109	20.95104744	16.96072749	44.48295089	50.5452271	20.44743703	22.77634215	11.29195229	52.01225541	51.46107147	24.7836426	25.32187817	17.73139241	59.87905836	25.47564812	87.60471119	22.1391347	17.53845556	66.92452124	33.39880965	47.13604307	97.26214873	55.73011568	38.27654198	35.67505267	0	0	13.49536972	137.6639338	22.84027568	53.25904848	30.48255274	50.79835396	74.19723667	53.93020909	117.5073267
4930405P13Rik	1.001958226	0	0	0	0	0	0	0	0	1.001958226	0	0	0	0	0	0	0	0	0	1.001958226	0	0	0	0	0.80125261	0	0	0	0	0	0	0	0.500488918	0	0	0	1.001958226	0	0	0	0	1.001958226	1.001958226	0	0	0	1.001958226	0	1.001958226
4930422G04Rik	1.001958226	0	0	2.00785343	1.001958226	0	1.001958226	0	0	0	0	0	2.00785343	0	0	0	0	0	1.001958226	3.017716673	0	0	0	0	1.001958226	0	0	0	1.001958226	0	0	0	1.001958226	0	0	0	2.00785343	0	0	0	1.001958226	2.00785343	0	1.001958226	1.001958226	0	0	1.001958226	2.00785343
4930427A07Rik	0	4.573262671	3.017716673	0	0	1.001958226	0	0	1.001958226	1.132938019	1.001958226	0.023810631	1.026445289	0	1.001958226	1.001958226	0	0	0	1.001958226	1.001958226	1.001958226	1.001958226	0	0	0	1.001958226	1.001958226	1.001958226	0	0	0	1.001958226	3.017716673	0.933504985	1.001958226	0	1.001958226	0	0	0	1.097587663	3.067080344	4.031579384	1.097587663	1.001958226	0	3.09268007	1.282051065
4930430F08Rik	0	0	0	0	0	0	1.001958226	0	0	0	1.001958226	1.001958226	0	0	0	0	3.017716673	0	0	0	0	0	0	0	0	0	0	0	0	3.017716673	0	1.001958226	0	0	0	0	1.001958226	0	0	0	0	4.031579384	2.00785343	1.001958226	0	0	2.00785343	1.001958226	0
4930432K21Rik	0	0	0	0	0	0	0	0	0	0	0	0	0	0	0	0	0	0	0	0	0	1.001958226	0	0	2.00785343	0	0	0	0	2.00785343	0	0	0	0	0	0	0	0	0	0	0	2.00785343	0	2.00785343	0	0	0	0	1.001958226
4930444A02Rik	0	2.00785343	0	2.00785343	0	0	1.001958226	0	0	0	0	0	0	0	0	0	0	0	0	3.017716673	0	1.001958226	0	1.001958226	0	1.001958226	0	0	0	1.001958226	0	0	0	0	0	0	3.017716673	2.00785343	0	0	0	1.001958226	0	1.001958226	0	1.001958226	1.001958226	1.001958226	1.001958226
4930444M15Rik	0	0	0	0	0	0	1.001958226	0	0	0	0	0	0	0	0	0	0	0	0	0	0	0	0	0	0	0	0	0	0	0	0	1.001958226	0	0	0	0	0	0	0	0	0	0	1.001958226	2.00785343	0	0	0	0	0
4930447C04Rik	0	0	0	0	0	0	0	0	0	0	0	0	0	0	0	0	0	0	0	0	0	0	1.001958226	0	0	0	0	0	0	0	0	0	0	0	0	1.001958226	0	0	0	0	1.001958226	0	0	0	0	0	0	0	0
4930451C15Rik	0	1.001958226	1.001958226	0.181882779	0	0	0	2.00785343	1.001958226	1.001958226	0	0	0	0	0	0	4.031579384	0	0	0	0	0	1.288953772	1.001958226	0	0	0	0	0	0	0	0	0	0	0	0	2.00785343	0	0	0	0	1.001958226	3.524146116	1.001958226	0	0	0	0	0
4930452B06Rik	0	0	0	0	0	0	0	0	1.001958226	0	0	1.001958226	0	0	0	0	0	0	1.001958226	0	0	2.00785343	0	1.001958226	0	1.001958226	0	2.00785343	0	0	0	0	1.001958226	0	0	0	0	0	0	0	3.017716673	0	0	0	0	0	1.001958226	0	1.001958226
4930453N24Rik	1.001958226	0	0	1.001958226	0	1.001958226	1.001958226	0	1.001958226	0	0	0	1.001958226	2.00785343	0	0	0	0	0	0	0	1.001958226	2.00785343	1.001958226	1.001958226	0	0	0	1.001958226	1.001958226	0	0	0	0	1.001958226	2.00785343	1.001958226	1.001958226	0	0	0	3.017716673	0	6.071430814	2.00785343	6.071430814	2.00785343	4.031579384	1.001958226
4930461G14Rik	2.00785343	1.001958226	0	0	0	0	0	0	1.001958226	0	0	0	0	0	0	0	1.001958226	0	0	0	0	0	0	0	0	0	0	0	1.001958226	0	1.001958226	0	0	2.00785343	0	0	1.001958226	2.00785343	0	0	0	1.001958226	0	2.00785343	0	0	3.017716673	0	1.001958226
4930470H14Rik	3.017716673	0	0	1.001958226	0	0	0	0	0	1.001958226	0	0	0	1.001958226	0	1.001958226	0	4.031579384	0	0	0	0	1.001958226	1.001958226	0	0	0	0	1.001958226	0	1.001958226	0	0	0	0	0	0	0	0	0	1.001958226	2.00785343	2.00785343	3.017716673	2.00785343	1.001958226	0	0	2.00785343
4930474G06Rik	0	0	0	0	0	0	0	0	0	0	0	1.001958226	0	0	0	0	0	0	0	0	0	0	1.001958226	0	0	0	0	0	0	0	0	0	1.001958226	0	0	0	0	0	0	0	0	0	0	0	0	0	0	0	0
4930500J02Rik	0	0	0	0	0	0	0	0	0	0	0	0	0	0	0	0	0	0	0	1.001958226	0	0	0	0	0	0	0	0	0	0	0	0	0	0	0	0	0	0	0	0	0	0	0	0	0	0	0	1.001958226	0
4930503E14Rik	0	0	0	0	0	0	0	0	0	0	0	0	0	0	0	0	0	1.001958226	0	0	0	0	1.001958226	0	0	0	0	0	0	0	0	0	0	1.001958226	1.001958226	0	0	0	0	0	0	0	0	0	0	0	0	0	2.344032073
4930503E24Rik	1.001958226	1.001958226	3.017716673	1.001958226	1.001958226	1.001958226	1.001958226	1.001958226	2.00785343	0	2.512287091	0	0	0	0	2.00785343	0	0.500488918	1.001958226	0	0	0	0	0	0	0	0	1.001958226	2.00785343	0	0	0	1.001958226	3.017716673	2.00785343	0	2.00785343	0	0	0	3.524146116	1.504411773	4.540020465	4.540020465	5.049473369	2.00785343	2.00785343	2.00785343	4.031579384
4930503L19Rik	0	0	0	0	0	0	0	0	0	0	0	0	0	0	0	0	0	0	0	0	0	0	0	0	0	0	0	0	0	0	0	0	0	0	0	1.001958226	0	0	0	0	0	1.001958226	1.001958226	0	0	0	0	0	0
4930506M07Rik	0	0	0	0	0	0	1.001958226	0	0	0	0	0	0	0	0	0	0	0	0	0	0	0	0	0	0	0	0	0	0	0	0	1.001958226	0	0	0	0	0	0	0	0	0	0	0	0	0	0	0	0	0
4930509E16Rik	0	0	0	0	0	0	0	0	0	0	0	0	0	0	0	0	0	0	0	0	0	0	0	0	0	0	0	0	0	0	0	0	0	0	0	0	0	0	0	0	0	0	0	0	0	0	0	0	0
4930511M06Rik	0	1.001958226	2.00785343	0	1.001958226	0	0	1.001958226	0	0	0	0	0	2.00785343	1.001958226	0	2.00785343	0	0	0	0	0	1.001958226	0	0	0	0	0	2.00785343	0	0	0	0	1.001958226	0.667536232	0	0	0	0	0	0.667536232	1.001958226	1.001958226	2.175887568	2.259946016	1.001958226	1.672115677	0	3.017716673
4930513N10Rik	0	0	0	0	0	0	0	0	0	0	0	0	0	0	0	0	0	0	0	0	0	0	0	0	0	0	0	0	0	0	0	0	0	0	0	0	0	0	0	0	0	0	0	0	0	0	0	0	0
4930519F09Rik	2.00785343	1.001958226	1.001958226	0	1.001958226	0	0	0	1.001958226	0	0	0	0	0	0	0	0	0	0	1.001958226	0	0	0	0	0	0	0	0	0	0	0	0	0	1.001958226	0	0	0	1.001958226	0	0	1.001958226	1.001958226	1.001958226	0	0	1.001958226	1.336817659	0	1.001958226
4930519G04Rik	1.04177222	0.444801595	1.768911542	2.399137918	0	0.032260097	1.397565505	0.030304824	1.576252995	1.079194612	0.206980203	0.172471879	0	0	1.001958226	1.131732057	2.042610066	0.698118108	0	1.211194037	0	2.418050657	0.670431357	0.212092943	0	1.504411773	0.10370764	2.692683124	0.241493179	2.00785343	0	0	0.572730133	0.417252937	1.365757896	1.083370216	0.532371352	2.440164256	0	0	0.930109765	0.967913506	0.33749222	1.308212263	0.785927399	0.719559006	0.444401195	0.035716777	1.375301577
4930526I15Rik	0	1.001958226	0	0	0	0	0	0	0	0	1.001958226	0	0	0	0	0	0	0	0	0	0	0	1.001958226	0	0	0	0	0	0	0	0	0	0	0	0	0	2.00785343	0	0	0	0	0	1.001958226	1.001958226	0	0	0	0	0
4930526L06Rik	0	0	1.001958226	0	0	1.001958226	0	0	1.001958226	0	0	0	0	0	0	1.001958226	0	0	0	0	0	0	0	0	0	0	0	0	0	0	0	0	0	1.001958226	0	0	0	0	0	0	1.001958226	0	1.001958226	0	0.500488918	0	0	0	0
4930528D03Rik	0	0	0	0	0	0	0	0	0	0	0	0	0	0	0	0	0	0	0	1.001958226	0	0	0	0	0	0	0	0	0	0	0	0	0	1.403842139	0	0	0	0	0	0	0.25012215	0	0	0	0	0	0	0	0
4930539E08Rik	0	0	0	0	1.001958226	1.001958226	0	0	1.001958226	1.001958226	0	0	1.001958226	0	0	0	0	0	0	0	0	2.00785343	0.500488918	0	0	0	1.001958226	0	1.001958226	0	0	0	0	0	2.00785343	1.001958226	0	1.001958226	0	0	0	1.001958226	0.500488918	0.834692621	2.00785343	0	0	1.001958226	2.344032073
4930555G01Rik	0	0	0	0	0	0	0	0	0	0	0	0	0	0	0	0	0	0	0	0	0	0	0	0	0	0	0	0	0	0	0	0	0	0	0	0	0	0	0	0	0	0	0	0	0	0	0	0	0
4930556M19Rik	0	0	0	0	0	0	0	0	0	0	0	0	0	0	0	0	0	0	0	0	0	0	0	0	0	0	0	0	0	0	0	0	0	0	0	0	0	0	0	0	0	0	0	0	0	0	0	0	0
4930558C23Rik	0	0	0	0	0	0	0	0	0	0	0	0	0	0	0	0	0	0	0	0	0	0	0	1.001958226	0	0	0	0	1.001958226	0	0	0	0	1.001958226	0	1.001958226	1.001958226	1.001958226	0	0	1.001958226	0	0	0	0	0	0	0	0
4930558J18Rik	0	0	0	0	0	0	0	0	0	0	0	0	0	0	0	0	0	0	0	0	0	0	0	0	0	0	1.001958226	0	0	0	0	0	0	0	0	0	0	0	0	0	0	0	0	0	0	0	0	0	0
4930578E11Rik	2.293577124	1.001958226	0	0	0	0	0	0	0	0	0	0	0	1.001958226	1.001958226	1.001958226	1.001958226	0	1.001958226	0	1.043791709	1.001958226	0	0	0	0	0	0	2.115862714	0	0	1.001958226	0	0	0	0	0	0	0	0	2.00785343	0	0	3.017716673	0	1.001958226	0	0	0
4930579G18Rik	0	0	0	0	0	0	0	0	1.001958226	0	0	0	0	0	0	0	0.25012215	0	0	0.500488918	0	0	0	1.001958226	0	0	1.001958226	0	1.001958226	0	0	1.001958226	0	0	0	0	0	0	0	0	0	0.400312826	2.00785343	2.00785343	0	0	0.043481953	0	1.001958226
4930579G24Rik	21.28247538	25.18796646	28.40281054	25.90219578	9.490446972	11.10067098	4.540245838	16.32173872	29.97177803	17.23441689	13.45206008	14.49100354	17.53799879	9.12626358	12.66867407	14.92972419	11.88274713	29.55787654	12.64321431	13.83813849	2.930907135	24.16747782	24.69069668	6.211594088	15.66381994	10.52321495	18.49816178	17.87153527	27.52853425	21.57587723	2.395919444	15.94016438	18.17919495	21.82913365	37.38593123	32.87294311	29.4617438	11.93700191	0	0	10.8567869	43.54716499	18.45636575	27.52941337	16.99467351	18.39207794	24.77337056	6.99701112	35.27129861
4930591A17Rik	0	0	0	0	0	0	0	0	1.001958226	0	0	0	0	0	0	0	0	0	0	0	0	0	0	0	0	0	0	1.001958226	1.001958226	0	0	0	0	0	0	0	0	0	0	0	0	0	0	1.001958226	0	2.00785343	0	0	0
4930594C11Rik	0.350861445	0	0	0	0	0	0	0	0.333550536	0	1.001958226	1.001958226	0	0	0	0.667536232	1.001958226	0	0.391603714	0	0	1.001958226	1.641615885	0	0	0	0	0	0	0	0	0.062507631	0	0	0.446331664	0.214375449	0	0.130468023	0	0	0	1.131118397	0.42063524	0.130468023	0	0.088948257	0	0.06452426	0.06452426
4931406B18Rik	0.768055778	0	0.471021292	0	1.001958226	0	0	0	0	0	0	0	1.001958226	0	0	0	0.333550536	1.403842139	0.054059762	0	0	0	0	0	0	0	0.043481953	0	0	0	0	0	0	0	1.001958226	0.241341796	0	0	0	0	0	1.312884597	0.25012215	0.047623477	0.100019536	1.040573506	0	0	2.00785343
4931406C07Rik	1.001958226	1.001958226	0	0	0	0	0	0	0	0	0	0	0	0	0	0	0	1.001958226	0	0	0	0	0	0	0	0	0	1.001958226	0	1.001958226	0	0	1.001958226	2.00785343	0	0	0	0	0	0	1.001958226	0	1.001958226	0	0	0	0	0	1.001958226
4931406P16Rik	1.001958226	0	4.031579384	1.001958226	0	1.001958226	4.031579384	1.001958226	0	1.001958226	0	1.001958226	0	1.001958226	0	0	0	2.00785343	2.00785343	1.001958226	1.001958226	5.049473369	0	0	1.001958226	0	1.001958226	0	0	0	2.00785343	1.001958226	0	1.001958226	3.017716673	1.001958226	1.001958226	0	0	0	1.001958226	3.017716673	1.001958226	5.049473369	2.00785343	3.017716673	0	0	0
4931408D14Rik	0	0	0	1.001958226	0	0	0	1.001958226	0	0	0	0	0	0	0	0	1.001958226	0	0	0	0	1.001958226	0	0	0	0	1.336817659	0	0	0	1.001958226	0	0	0.500488918	0	0.166720944	0	0	0	0	0	0.500488918	1.001958226	0.667536232	0	1.001958226	0	0	0.667536232
4931414P19Rik	1.001958226	0	0	0	0	0	0	0	2.00785343	0	0	0	0	0	0	0	0	0	0	0	0	0	0	0	0	0	0	0	0	0	0	0	0	0	0	0	0	0	0	0	0	0	1.001958226	0	0	0	0	0	0
4931428F04Rik	1.001958226	1.001958226	0	0	0	0	0	0	1.001958226	0	1.001958226	0	0	0	0	0	0	0	0	1.001958226	0	0	0	0	0	0	0	0	0	0	1.001958226	1.001958226	0	0	1.001958226	0	0	0	0	0	1.001958226	0	0	1.001958226	0	0	1.001958226	1.001958226	1.001958226
4932438A13Rik	1.001958226	0	0	1.001958226	0	0	1.001958226	0	1.001958226	0	0	0	0	1.001958226	0	0	0	0	1.001958226	1.001958226	0	0	1.001958226	0	0	0	1.001958226	1.001958226	0	0	0	3.017716673	2.00785343	0	0	1.001958226	1.001958226	0	0	0	0	0	0	0	2.00785343	0	0	0	1.001958226
4933402E13Rik	0	0	0	0	0	0	0	0	0	0	0	0	0	0	0	0	0	0	0	0	0	0	0	0	0	0	0	0	0	0	0	0	0	0	0	0	0	0	0	0	0	0	0	0	0	0	0	1.001958226	1.001958226
4933404O12Rik	0	2.974478542	1.280977327	1.001958226	0	0.172471879	0	0.300175919	2.231923466	2.00785343	0	1.001958226	0	1.311043685	0	1.001958226	0	1.550138307	1.14046763	1.035424466	0	5.151485723	0.162982905	2.123064953	1.893347904	0	0	0	0	0	0	1.001958226	0.105284805	0.270257547	0	0	0.0652257	0.200078166	0	0	0.090925236	1.461741043	2.441912448	0.182116045	3.051447485	2.243206927	0.101243599	1.001958226	5.195740282
4933405D12Rik	0	0	0	0	0	0	0	0	0	0	0.333550536	0	0	0	0	0	0	0	0	0	0	0	0	0	1.001958226	0	0	0	1.001958226	0	0	0	0	1.001958226	0	0	0	0	0	0	0	0	1.001958226	1.504411773	3.017716673	1.001958226	0	0	0
4933406J08Rik	0	0	0	0	0	0	0	0	1.001958226	0	0	0	0	0	0	0	0	0	0	0	0	0	0	0	0	0	0	0	0	1.001958226	0	0	0	0	0	0	0	0	0	0	0	0	0	0	0	0	0	0	0
4933408J17Rik	0	0	0	0	0	0	0	0	0	0	0	0	0	0	0	0	0	0	0	0	0	0	0	0	1.001958226	0	1.001958226	0	0	0	0	0	0	0	0	0	0	0	0	0	0	0	1.001958226	0	0	0	0	0	0
4933409K07Rik	0	0	0	0	0	0	1.001958226	1.001958226	1.001958226	1.001958226	0	0	1.001958226	0	0	1.001958226	2.00785343	0.1176741	3.017716673	2.00785343	1.001958226	0	0	1.001958226	1.001958226	0	0	0	0	0	1.672115677	1.001958226	0	1.001958226	4.031579384	2.00785343	0	0	0	0	1.001958226	4.031579384	0	3.017716673	1.001958226	0	0	0	3.017716673
4933411K20Rik	0	0	0	0	0	2.00785343	0	0	0	0	0	1.001958226	0	0	0	0	0	0	2.00785343	1.001958226	0	0	0	0	0	1.001958226	1.001958226	0	0	0	0	1.001958226	0	1.001958226	1.001958226	0	1.001958226	0	0	0	1.001958226	0	0	2.00785343	0	1.001958226	0	1.001958226	1.001958226
4933415F23Rik	0	0	1.001958226	0	0	0	0	0	0	0	0	0	0	1.001958226	0	0	0	0	0	0	0	0	0	0	0	0	0	0	0	0	0	0	0	0	0	0	2.00785343	1.001958226	0	0	0	3.017716673	2.00785343	1.001958226	0	1.001958226	0	1.001958226	2.00785343
4933421O10Rik	0	1.001958226	0	1.001958226	2.276761018	0	0	0	1.20282132	1.001958226	4.031579384	0	0	0	0	0	0	0	0.066675349	0.133368068	0	2.579620074	0	0	1.20282132	0	0	1.001958226	0	1.001958226	0	2.00785343	0	2.815425078	3.557943726	4.302622289	1.001958226	0.751100783	0	0	0	2.00785343	1.001958226	3.152666597	2.108660677	4.099313211	0.375274927	1.756008845	1.169333191
4933426M11Rik	1.001958226	1.001958226	0	0	0	0	0	0	2.00785343	0	2.00785343	0	0	0	1.001958226	2.00785343	0	0	0	0	0	3.017716673	0	1.001958226	3.017716673	0	3.017716673	0	0	0	0	2.00785343	0	1.001958226	4.031579384	0	1.001958226	0	0	0	6.071430814	0	0	8.127666769	0	0	0	1.001958226	3.017716673
4933427D06Rik	0	0.25012215	0	0	0	0	0	0	0	1.001958226	0	0.200078166	0	0	0	0	1.001958226	0	0	0	0	0	0	0	0	0	0	0	1.001958226	0	0	0	0	0	0	0	0	0	0	0	0	0	0	0	0	0.667536232	0	0	1.672115677
4933427D14Rik	0	0	0	0	0	0	0	0	0	1.001958226	1.001958226	0	1.001958226	0	1.001958226	0	0	0	0	0	0	0	1.001958226	0	0	0	0	0	0	1.001958226	0	1.001958226	0	0	2.00785343	0	0	0	0	0	0	0	0	1.001958226	0	0	1.001958226	0	0
4933431E20Rik	1.001958226	0	0	0	1.001958226	0	0	0	0	0	0	0	0	0	0	0	0	0	0	0	0	0	0	0	0	0	0	0	0	0	0	0	0	0	0	0	0	0	0	0	0	0	0	1.001958226	0	0	0	1.001958226	0
4933434E20Rik	2.00785343	2.00785343	0	2.00785343	1.001958226	0	0	2.00785343	1.001958226	1.001958226	0	0	1.001958226	0	0	0	0	1.001958226	0	1.001958226	0	0	1.001958226	0	0	0	0	1.001958226	1.001958226	3.017716673	0	0	3.017716673	0	0	2.00785343	0	0	0	0	0	3.017716673	2.00785343	3.017716673	1.001958226	2.00785343	1.001958226	1.001958226	1.001958226
4933438K21Rik	0	0	0	0	0	0	0	0	0	0	0	0	0	0	0	0	0	0	0	0	0	0	0	0	0	0	0	0	0	0	0	0	0	0	0	0	0	0	0	0	0	1.001958226	0	0	0	0	0	0	0
5031425E22Rik	0	0	0	0	0	0	0	0	0	0	0	0	0	0	0	0	0	0	0	0	0	0	0	0	0	0	0	0	0	0	0	0	0	0	1.001958226	1.001958226	0	0	0	0	0	0	0	0	0	0	0	0	0
5031426D15Rik	1.001958226	0	0	0	0	0	0	0	0	0	0	0	0	0	0	0	0	1.001958226	0	0	0	0	0	0	0	0	0	0	0	0	0	0	0	0	0	0	0	0	0	0	1.001958226	0	0	0	0	0	0	0	0
5031439G07Rik	0	0	0	7.097484292	0	0	1.001958226	1.001958226	1.001958226	0	0	0	0	0	0	0	0	0	0	0	0	0	2.00785343	0	2.00785343	0	0	1.001958226	0	3.017716673	0	1.001958226	0	0	0	1.001958226	2.00785343	2.00785343	0	0	2.00785343	2.00785343	2.00785343	0	0	1.001958226	1.001958226	1.001958226	2.00785343
5033406O09Rik	0	0	0	0	0	0	0	0	0	0	0	0	0	0	0	0	0	0	0	0	0	0	0	0	0	0	0	0	4.031579384	0	0	0	0	0	1.001958226	0	0	0	0	0	0	0	0	0	0	0	0	0	0
5330411J11Rik	0	0	0	0	0	0	0	0	0	0	2.00785343	0	1.001958226	0	0	0	0	0	0	1.001958226	0	0	0	0	0	1.001958226	0	0	0	0	0	0	0	0	0	0	0	0	0	0	0	0	0	0	0	0	2.00785343	0	0
5430405H02Rik	2.103859432	0	2.00785343	0.076934636	5.86671269	0	0	4.234834655	1.001958226	0	0.105284805	0	1.837496644	1.001958226	1.001958226	1.001958226	2.00785343	0	0	1.001958226	1.001958226	1.001958226	2.191168869	0.133368068	0	0.572067277	1.001958226	2.00785343	3.988045671	1.001958226	0	1.001958226	0.266805652	5.662158145	4.031579384	5.049473369	1.001958226	3.270806164	0	0	2.00785343	10.43191275	0.133368068	4.709725476	2.191168869	2.301985592	3.047504693	1.001958226	1.001958226
5430416N02Rik	2.00785343	0	0	2.00785343	0	2.00785343	3.017716673	3.017716673	0	0	0	1.001958226	0	2.00785343	3.017716673	2.00785343	0	0	1.001958226	0	0	2.00785343	2.00785343	0	0	1.001958226	0	0	2.00785343	0	0	1.001958226	0	1.001958226	0	0	0	0	0	0	3.017716673	2.00785343	1.001958226	3.017716673	2.00785343	0	0	0	2.00785343
5430417L22Rik	0	0	0	0	0	0	0	0	0	0	0	0	0	0	0	0	0	0	0	0	0	0	0	0	0	0	0	0	0	0	0	0	0	0	0	0	0	0	0	0	0	0	0	0	0	0	0	0	0
5430421F17Rik	0	0	1.001958226	0	0	0	0.166720944	0	1.001958226	1.001958226	0	0	0	1.001958226	0	0	4.667288675	1.403842139	0	1.001958226	0.500488918	0	2.642560362	0	0	0	0	1.001958226	4.582436172	0	1.001958226	1.001958226	0	2.62451857	0	1.001958226	2.512287091	0.500488918	0	0	1.001958226	0.333550536	2.00785343	3.946937293	1.001958226	1.12747919	1.504411773	0	3.017716673
5430437J10Rik	0	0	0	0	0	0	0	0	0	0	0	0	0	0	1.001958226	0	1.001958226	0	0	0	0	0	0	0	0	0	0	0	0	0	0	0	0	0	0	0	0	1.001958226	0	0	0	0	0	0	0	0	0	0	0
5430440P10Rik	0	0	0	0	0	0	1.001958226	0	1.001958226	0	0	0	0	0	0	0	0	0	0	0	1.001958226	0	0	0	1.001958226	0	0	0	1.001958226	0	0	0	0	1.001958226	1.001958226	0	0	0	0	0	0	0	0	0.500488918	0	0	1.001958226	0	0
5530601H04Rik	0	0	0	0	0	0	0	0	0	0	0	0	0	0	0	0	0	0	0	0	0	0	0	0	0	1.001958226	1.001958226	0	0	0	0	0	0	1.001958226	0	0	0	1.001958226	0	0	0	0	1.001958226	0	0	0	0	0	0
5730408K05Rik	0	1.001958226	0	1.001958226	5.049473369	2.00785343	0	1.001958226	2.00785343	1.001958226	0	0	0	0	1.001958226	0	0	3.017716673	1.001958226	1.001958226	1.001958226	1.001958226	1.001958226	1.001958226	0	1.001958226	2.00785343	2.00785343	0	1.001958226	0	1.001958226	0	1.001958226	1.001958226	2.00785343	2.00785343	0	0	0	1.001958226	4.031579384	0	6.071430814	1.001958226	1.001958226	1.001958226	0	1.001958226
5730409E04Rik	0	0	1.001958226	0	0	0	0	0	2.00785343	0	0.667536232	0	0	0	0	0	0.317844292	1.001958226	0	1.672115677	0.598990814	0	0	1.001958226	0	0	2.00785343	0	2.00785343	0	1.001958226	0	0	0.133368068	2.00785343	0	0	0	0	0	0	0.090925236	0.382051324	0.142897017	0	1.066735554	0.235402315	1.001958226	0
5730455P16Rik	12.95982436	13.11743831	26.58320834	14.98001234	4.268726228	11.068513	8.461610466	16.40857089	22.06799237	12.47076741	16.03631882	10.6654966	18.46078301	4.117101571	14.2025984	9.551928189	12.07576266	20.82090518	10.7418213	9.295492664	8.820462035	21.0838581	18.26032686	4.735435785	12.850818	12.48185336	6.177132511	13.74997007	19.70143985	15.82083691	8.476291138	12.03020404	13.75091214	18.50953268	36.58267566	21.4702733	21.30739896	10.29033584	0	0	9.984929021	25.84035428	12.50184489	17.97624728	13.38423131	22.95436502	11.95902181	4.083847759	15.19613975
5730507C01Rik	14.04499344	4.031579384	9.16201161	8.127666769	2.00785343	2.00785343	1.001958226	4.031579384	9.16201161	4.031579384	3.017716673	2.00785343	6.583943498	1.001958226	1.001958226	2.00785343	2.00785343	2.00785343	4.031579384	9.16201161	0	10.20055259	9.727966151	1.001958226	2.00785343	3.017716673	4.031579384	2.00785343	5.049473369	4.031579384	2.00785343	0	7.097484292	7.414022199	4.031579384	5.049473369	9.16201161	2.00785343	0	0	7.097484292	13.69310335	6.071430814	20.12809518	7.097484292	19.74202966	4.031579384	8.127666769	9.16201161
5730508B09Rik	0	0	0	0	0	0	0	0	0	0	0	0	0	0	0	0	0	0	0	0	0	0	0	0	0	0	0	0	0	0	0	0	0	0	0	0	0	0	0	0	0	0	0	0	0	0	0	0	0
5730559C18Rik	0	0	1.001958226	0	0	2.00785343	1.001958226	0	0	0	0	0	0	0	0	1.001958226	0	1.001958226	0	0	0	1.001958226	1.001958226	0	0	0	1.001958226	0	0	3.017716673	0	0	0	1.001958226	0	0	1.001958226	0	0	0	0	1.001958226	1.001958226	0	0	0	0	0	1.001958226
5730577I03Rik	1.001958226	0	0.500488918	0	0	0	0	0	1.001958226	1.504411773	2.00785343	1.001958226	0	0	0	0	1.001958226	1.001958226	0	0	0	0	0	0.500488918	0	0	1.001958226	1.001958226	0	1.001958226	0	1.001958226	0	0	0	0	0	0	0	0	1.001958226	0	0	0	0	0	0	0	0
5830415F09Rik	0	0	0	0	0	1.001958226	0	0	0	0	0	0	0	0	0	0	0	0	0	0	0	0	0	0	0	0	0	0	0	0	1.001958226	1.001958226	2.00785343	0	0	0	0	0	0	0	3.017716673	0	0	0	0	0	0	0	0
5830416I19Rik	0.400312826	1.001958226	0	4.031579384	4.540020465	1.145415781	0	3.017716673	1.001958226	2.00785343	1.001958226	0	0	1.001958226	1.001958226	2.00785343	0	5.764414987	0	1.001958226	0.935038869	0.34308694	2.00785343	1.001958226	3.862323179	1.001958226	2.00785343	2.00785343	0	0.142897017	0	2.00785343	1.001958226	1.001958226	1.001958226	4.285673698	3.017716673	1.001958226	0	0	0	2.00785343	1.001958226	4.176745251	1.001958226	0	0	0	1.253061728
5830416P10Rik	22.39831439	25.63782506	28.00213846	20.68306874	8.999194687	13.951689	12.95946171	30.25078523	50.41036847	22.00364769	19.78061002	14.60116373	23.35415854	4.892123617	15.60026011	16.04357832	18.56952096	22.41177847	11.11212331	12.77554203	7.547679107	39.42009659	51.01323254	16.29085456	14.20098515	23.92184754	15.65619442	16.32623915	57.3121806	14.55987519	9.028565842	15.03199612	20.98665153	25.70138512	44.47697615	28.00729937	35.13227577	23.23440065	0	0	19.77021211	60.83360878	14.31342521	34.59483254	14.2555208	33.21580865	27.08995949	21.595784	78.16415081
5830417I10Rik	8.221525615	8.161183835	22.40952337	20.69438701	6.874823454	8.506441469	8.890707572	14.42507502	29.67738713	10.56503958	9.76731505	11.44910672	6.097688571	13.62278334	5.409500504	9.536379731	14.67159435	16.36015425	5.891518291	9.425369185	7.679046732	23.39166987	7.587530383	3.422780048	3.480512943	6.946205088	26.74755887	7.473696661	30.3827232	7.132202131	9.173125164	13.00185052	8.571497922	12.91108223	44.32034696	33.61806729	23.31337958	11.60431687	0	0	20.24432579	33.82503491	13.70315064	47.34246242	15.54345155	17.74956246	19.18944912	21.21298222	35.99855817
5830418K08Rik	0	2.00785343	4.031579384	0	0	0	1.001958226	0	1.001958226	1.001958226	0	0	0	0	0	1.001958226	0	0	0	0	0	3.017716673	0	0	1.001958226	0	0	0	1.001958226	0	0	0	0	3.017716673	2.00785343	0	3.017716673	2.00785343	0	0	0	0	1.001958226	4.031579384	0	1.001958226	1.001958226	1.001958226	3.017716673
5830444B04Rik	0	1.001958226	0.500488918	0	0	0.80125261	0	0.366929504	1.001958226	0.663358721	0	0	1.001958226	0	0	0	1.001958226	1.001958226	0	0	0	0	1.001958226	0	0	0.80125261	0	1.001958226	0	0	0	0	0	2.00785343	1.001958226	0	0	0	0	0	0.25012215	1.370327706	0.559434348	1.437853917	0	0.266805652	0.166720944	0	0
5930403L14Rik	0	0.090925236	1.001958226	0.366929504	0	0	0.200078166	0.200078166	1.001958226	0	0	0	0.500488918	0	0	1.001958226	0	2.00785343	0.25012215	1.902888075	0	0	0	0	0.185252197	0	2.048171565	0	0.066675349	0	0	0.650826595	0.218611834	1.001958226	0	1.204851044	0	0	0	0	0	3.186415196	0.225589563	1.774684683	0.25012215	2.099494741	0.034485081	0.028573023	1.336817659
5930412G12Rik	0	0	0	0	0	0	0	0	0	0	0	0	0	0	0	0	0	0	0	0	0	1.001958226	0	1.001958226	0	0	0	0	0	0	0	0	0	0	2.00785343	0	0	0	0	0	0	0	0	0	0	0	0	2.00785343	0
5930430L01Rik	1.176612847	1.275901538	3.60864851	3.147845731	2.259946016	0	0	3.30698224	1.863911902	0	0	1.526279966	0	0	0	1.001958226	0	1.001958226	2.00785343	0	0	0.285873843	2.00785343	0.333550536	1.001958226	1.001958226	2.00785343	0.363894873	0.086971294	1.504411773	0.166720944	2.00785343	0	0	2.00785343	0.721512699	2.00785343	0.086971294	0	0	2.00785343	8.064741021	0.497944278	0.973111531	0.200078166	0.086971294	0	1.964036571	0
6030408B16Rik	0	0	0	2.00785343	0	0	0	0	0	0	0	0	0	0	0	0	0	0	0	0.500488918	0	0	1.001958226	0	0	0	0	0	0	0	0	0	0	0	0	0	0	0	0	0	0	1.001958226	0.500488918	0	0	0	0	0.500488918	0
6030419C18Rik	0	0	0	0	0	0	0	0	0	0	0	0	0	0	0	0	0	0	0	0	0	0	0	0	0	0	0	0	0	0	0	0	0	0	0	0	0	0	0	0	0	0	0	0	0	0	0	0	0
6030440G07Rik	0	0	1.209750445	2.00785343	0	0	0.156297703	0	2.00785343	0	0	0	1.001958226	0	1.001958226	0	2.00785343	0.259390628	0.35366343	0.600704226	0	0	0	0.114311232	1.001958226	1.001958226	0.572067277	1.001958226	0	0	0	0	0	1.766497424	0.137968206	0	0.375274927	0.296467896	0	0	1.001958226	0	0.037039716	2.07505385	1.001958226	2.00785343	1.001958226	1.071203561	0.032260097
6030443J06Rik	9.644284502	16.32626724	22.13576181	16.29239349	6.002779148	8.638551748	2.376361231	6.72186633	19.79774589	8.714403512	9.687911265	6.350488797	11.33408404	6.197076843	8.157161555	9.45276441	9.002292613	9.768243261	12.07429125	10.13589865	2.615698601	16.94223835	13.01218252	6.921792066	8.343714611	9.219655979	6.980945606	14.24512138	15.29406288	11.45905666	2.373227026	6.773205555	10.99420741	9.776275656	22.98132455	12.60493772	15.47561932	14.98978048	0	0	6.645975591	16.38848137	10.60043347	17.35334858	4.342864105	12.59647398	3.480002779	5.214492521	7.639905773
6030458C11Rik	3.109079951	2.25851551	2.81153001	2.399137918	4.031579384	0.032260097	2.405019426	1.074220355	2.717448933	0.076934636	0.290394528	2.339319624	0	0	0	0.744350326	1.036578552	1.702817803	1.39509882	1.211194037	0	0.670598412	3.408508773	1.214883252	0	0.500488918	1.106072645	2.187894228	1.848033656	3.733996527	1.001958226	0.663358721	2.585098338	4.387632757	4.218386921	3.501214564	4.760658924	2.700180589	0	0	0.257555999	1.616468601	1.519636901	4.702264535	2.070853307	4.488263989	2.491817984	1.102601482	4.644677893
6330403M23Rik	0	0	0	1.001958226	1.001958226	0	0	0	0	0	0	0	0	0	0	0	0	0	0	0	0	0	0	0	0	0	0	0	0	0	0	0	0	0	0	1.001958226	0	0	0	0	0	0	1.001958226	1.001958226	1.001958226	0	0	1.001958226	0
6330408A02Rik	0	0	0	0	0	0	0	0	0	0	0	0	0	0	0	0	0	0	0	0	0	0	0	0	0	0	0	0	0	1.001958226	0	0	0	0	0	0	0	0	0	0	0	0	0	0	1.001958226	0	0	0	0
6330410L21Rik	0	0	0	0	0	0	0	0	0	0	0	0	0	0	0	0	0	0	0	0	0	0	0	0	0	0	0	0	0	0	0	0	0	0	0	0	0	0	0	0	0	0	0	0	0	0	0	0	0
6330416G13Rik	0	0	0	1.001958226	1.001958226	0	0	0	0	0	0	0	0	0	0	1.001958226	0	1.001958226	0	3.017716673	0	0	0	0	0	0	0	0	2.00785343	3.017716673	0	0	2.00785343	0	0	0	1.001958226	2.00785343	0	0	0	0	0	2.00785343	0	0	0	2.00785343	1.001958226
6430706D22Rik	2.00785343	2.00785343	6.583943498	5.049473369	3.017716673	0	3.524146116	2.00785343	1.001958226	3.017716673	3.017716673	2.00785343	0	1.001958226	1.001958226	2.00785343	0	3.017716673	1.504411773	3.017716673	1.001958226	5.559942132	3.017716673	0	0	0	0	0	6.071430814	8.644316793	0	1.001958226	3.017716673	1.001958226	4.540020465	3.524146116	3.524146116	5.049473369	0	0	1.001958226	3.524146116	6.583943498	8.127666769	0.500488918	8.127666769	2.00785343	3.017716673	9.16201161
6720401G13Rik	0	0	0	2.00785343	4.031579384	0	0	0	0	1.001958226	0	0	2.00785343	1.001958226	0	0	0	0	4.031579384	3.017716673	0	2.00785343	0	0	2.00785343	0	1.001958226	0	1.001958226	0	0	0	1.001958226	0	3.017716673	0	0	0	0	0	0	4.031579384	2.00785343	4.031579384	0	0	0	0	3.017716673
6720489N17Rik	0	0	0	0	0	0	0	0	0	1.001958226	0	0	0	0	0	0	0	0	0	0	0	0	0	0	0	0	0	0	0	0	0	0	0	0	0	0	0	0	0	0	0	2.00785343	0	1.001958226	0	1.001958226	0.500488918	0	0
6820431F20Rik	4.031579384	4.031579384	21.91153417	9.16201161	10.20055259	7.612057329	7.612057329	9.16201161	11.24332389	4.031579384	2.00785343	3.017716673	5.049473369	1.001958226	3.017716673	3.017716673	3.017716673	4.031579384	7.097484292	9.16201161	1.001958226	12.29036011	11.24332389	5.559942132	10.20055259	9.16201161	7.097484292	7.097484292	9.680755455	16.52186141	5.049473369	4.031579384	10.20055259	8.127666769	11.24332389	6.071430814	8.127666769	12.29036011	0	0	19.5620648	20.28268456	9.16201161	33.61324475	8.127666769	18.66413333	11.24332389	16.52186141	18.66413333
8030423F21Rik	0	0	0	0	0	0	0	0	0	0	0	0	0	0	0	0	0	0	0	0	0	0	0	0	0	0	0	0	0	0	0	0	0	0	0	0	0	0	0	0	0	0	0	0	0	0	0	0	0
8030462N17Rik	0	0	0	0	0	0	0	0	0	0	0	0	0	0	0	0	0	0	0	0	0	0	0	0	0	0	0	0	0	0	0	0	0	0	0	0	0	0	0	0	0	0	0	0	0	0	0	0	0
8430410A17Rik	1.001958226	2.00785343	6.071430814	2.00785343	0	0	1.001958226	2.00785343	2.00785343	2.00785343	1.001958226	1.001958226	2.00785343	0	1.001958226	1.001958226	1.001958226	2.00785343	0	1.001958226	0	1.001958226	0	1.001958226	0	2.00785343	4.031579384	0	3.017716673	0	1.001958226	1.001958226	1.001958226	0	3.017716673	1.001958226	1.001958226	1.001958226	0	0	1.001958226	8.127666769	0	3.017716673	1.001958226	2.00785343	1.001958226	1.001958226	2.00785343
8430419L09Rik	0	0	0	0	0	0	0	0	0	0	0	0	0	0	0	1.001958226	0	0	0	0	0	0	0	0	0	0	0	0	0	0	0	0	0	0	0	0	0	0	0	0	2.00785343	0	0	0	0	0	1.001958226	0	0
8430427H17Rik	0	1.001958226	0	0	0	0	1.001958226	0	0	1.001958226	4.031579384	0	0	3.017716673	0	0	0	0	0	2.00785343	0	1.001958226	0	0	0	0	0	0	0	0	0	0	0	1.001958226	1.001958226	1.001958226	1.001958226	3.017716673	0	0	0	1.001958226	0	1.001958226	0	0	0	1.001958226	2.00785343
8430429K09Rik	0	0	0	0	0	0	0	0	0	0	0	0	1.001958226	0	0	0	0	0	0	0	0	0	0	0	0	0	0	0	0	0	0	0	0	1.001958226	0	1.001958226	0	0	0	0	0	1.001958226	0	1.001958226	0	0	0	0	0
8430431K14Rik	1.001958226	1.001958226	1.504411773	0	1.001958226	0	0	0	1.001958226	0	0	1.001958226	0	0	1.001958226	0	1.672115677	0	0	1.001958226	0	0	0	0	0	0	0	0	2.512287091	0	1.001958226	0	0	0	1.001958226	1.001958226	0	0	0	0	0	2.00785343	1.001958226	1.001958226	1.001958226	0	0	0	0
9030025P20Rik	0	0	1.001958226	0	1.001958226	0	0	0	2.00785343	2.00785343	0	0	1.001958226	0	1.001958226	0	0	0	0	0	0	2.00785343	0.667536232	0	2.680652766	1.001958226	0	0	0	0	0	0	1.001958226	1.001958226	1.001958226	2.00785343	2.00785343	0	0	0	0	0	1.001958226	2.00785343	1.001958226	0	0.667536232	2.00785343	1.001958226
9030617O03Rik	1.001958226	0	6.071430814	0	0	1.001958226	0	1.001958226	1.001958226	0	1.001958226	0	1.001958226	0	0	0	0	0	1.169333191	0	0	0	0	0	0	1.001958226	0	2.00785343	2.00785343	0	0	0	0	0	0	0	0	2.00785343	0	0	0	0	0	1.001958226	0	0	1.001958226	0	6.071430814
9030624G23Rik	0	1.001958226	2.00785343	0	0	1.001958226	0	2.58443025	0	0	0	0	0	0	0	0	0	0	0	2.00785343	0	3.017716673	1.001958226	0	0	1.001958226	1.001958226	1.001958226	0	1.001958226	0	0	0	2.00785343	2.00785343	0	0	1.001958226	0	0	3.017716673	2.00785343	2.00785343	4.031579384	3.017716673	0	2.00785343	1.001958226	3.017716673
9030624J02Rik	2.00785343	2.00785343	2.00785343	0	1.001958226	0	0	0	6.071430814	4.031579384	1.001958226	3.017716673	0	1.001958226	0	0	0	1.001958226	1.001958226	1.001958226	0	0	0	0	0	1.001958226	0	0	5.049473369	1.001958226	0	0	3.017716673	2.00785343	2.00785343	0	2.00785343	2.00785343	0	0	1.001958226	3.017716673	1.001958226	3.017716673	1.001958226	4.031579384	0	0	3.017716673
9130011E15Rik	0	0	0	0	0	0	0	0	0	0	0	0	0	2.00785343	0	0	0	0	0	0	0	2.00785343	0	0	0	2.00785343	0	0	0	0	0	0	1.001958226	0	2.00785343	0	0	0	0	0	0	0	1.001958226	0	0	0	0	0	0
9130017N09Rik	0	0	1.001958226	0	0	0	0	0	0	0	0	0	0	0	0	0	0	0	0	0	0	2.00785343	0	0	0	0	0	0	1.001958226	0	0	0	1.001958226	0	0	0	2.00785343	0	0	0	0	0	0	4.031579384	0	0	0	1.001958226	4.031579384
9130019O22Rik	0	1.001958226	0	1.001958226	0	0	0	0	0	0	0	0	0	1.001958226	0	0	0	0	0	0	0	0	0	0	0	0	0	0	0	0	0	0	0	0	0	0	0	0	0	0	0.25012215	0	0	0	0	0	0	0	2.00785343
9130204L05Rik	0	0	0	0	0	0	0	0	0	0	0	0	0	0	0	0	0	0	0	0	0	0	0	0	0	0	0	0	0	0	0	0	0	0	0	0	0	0	0	0	0	0	0	0	0	0	0	0	0
9130221F21Rik	0	0	0.200078166	0	1.001958226	0	0	0	1.001958226	0	0	0	0	1.403842139	1.001958226	2.00785343	2.00785343	0	1.001958226	0	1.001958226	0	0.751100783	0.047623477	0	0	0	0	1.001958226	1.001958226	1.001958226	0	0	0	0	1.253061728	1.253061728	0	0	0	0.25012215	1.420601001	1.001958226	3.524146116	1.169333191	0	0.25012215	0.25012215	0
9130221H12Rik	0	0	0	0	0	0	0	0	0	0	0	0	0	0	0	0	0	0	0	0	0	0	1.001958226	0	0	0	0	0	0	1.001958226	0	0	3.017716673	1.001958226	0	1.001958226	0	0	0	0	0	0	0	0	0	1.001958226	0	0	0
9130401M01Rik	0	2.00785343	5.049473369	2.00785343	1.001958226	1.001958226	4.031579384	0	3.017716673	0	1.001958226	0	0	1.001958226	1.001958226	0	0	1.001958226	0	0	1.001958226	0	4.031579384	0	0	1.001958226	1.001958226	2.00785343	3.017716673	0	2.00785343	1.001958226	2.00785343	0	1.001958226	3.017716673	5.049473369	2.00785343	0	0	4.031579384	2.00785343	4.031579384	3.017716673	2.00785343	2.00785343	1.001958226	2.00785343	4.031579384
9230110C19Rik	0	0	0	0	0	0	0	0	0	0	0	0	0	0	0	0	0	0	0	0	0	0	0	0	0	0	0	0	0	0	0	0	0	0	0	0	0	0	0	0	0	0	0	0	0	0	0	0	0
9230112J17Rik	0	0	0.111135231	0	0	0	0	0	0	0	0	0	0	0	0	0	0	0	0	0	0	0	0	0	0	0	0	0	0	0	1.001958226	0	0	0	0	0	0	0	0	0	0	0	0	0	0.400312826	0	0	0	1.001958226
9230114K14Rik	1.839929515	1.586725416	1.03661977	2.512287091	1.921478802	1.504411773	0.200078166	2.259946016	8.804033111	1.986856916	1.001958226	0	0.450395972	0.278613095	1.001958226	2.00785343	4.319139598	0.25012215	1.001958226	0.142897017	1.001958226	3.50878504	1.001958226	0.591592122	0.363894873	0	2.00785343	6.122635935	8.348634972	0.876498777	2.00785343	5.655643162	0	4.031579384	0.071438538	1.265623371	0.266805652	1.863911902	0	0	1.001958226	4.60788897	0.0833469	0.788713732	1.504411773	4.934151217	2.070853307	2.826659307	4.540020465
9330020H09Rik	0	0	0	0	0	0	0	0	0	0	0	0	0	0	0	0	0	0	0	0	0	0	0	0	0	0	0	0	0	0	0	0	0	0	0	0	0	0	0	0	1.001958226	1.001958226	0	0	0	0	0	0	0
9330133O14Rik	0	0	1.001958226	0	0	0	0	0	0	0	0	0	0	0	0	0	0	0	0	0	0	0	0	0	0	0	0	0	0	0	0	0	0	0	0	0	0	0	0	0	2.00785343	0	1.001958226	0	1.001958226	0	0	0	0
9330158H04Rik	1.656778185	3.355224961	3.389000276	3.017716673	2.00785343	2.00785343	0	5.049473369	4.158595015	3.1653218	3.017716673	1.001958226	5.304580515	0	2.00785343	2.512287091	1.001958226	1.504411773	3.017716673	1.001958226	1.001958226	3.017716673	2.512287091	0.648439593	0.667536232	0	3.017716673	2.00785343	2.209507635	0	0	4.45135578	1.001958226	3.017716673	5.122335188	6.071430814	0	0	0	0	1.039143207	8.644316793	0.58399895	4.158595015	3.118922446	2.00785343	2.024651881	1.530884034	3.017716673
9330159F19Rik	0	0	0	0	0	0	0	0	0	0	0	0	0	0	1.001958226	0	0	0	0	0	0.333550536	0	1.001958226	0	1.001958226	0	0	0	0	0	0	0	0	0	0	1.253061728	0	0	0	0	0	0	0	1.19988359	0	0.181882779	0	0.181882779	0
9330159M07Rik	4.200947567	5.865733571	11.40557794	14.11750148	0.80125261	3.326278238	1.001958226	8.115725804	10.90994268	8.074942133	4.430271257	3.1623086	5.63982175	1.001958226	3.751158574	10.6717564	3.885380078	3.828485363	7.391399364	2.494570828	1.756008845	11.50870472	8.017272214	0.803872177	1.892693734	2.939028723	5.423717572	2.00785343	6.866152275	6.415581229	1.253061728	6.071430814	5.348242737	3.471252456	11.80370353	5.704151377	9.455533986	4.018881286	0	0	4.119838293	9.985079996	3.709765259	8.439184567	5.070722591	8.088863015	13.94320158	7.118574647	6.878815969
9430008C03Rik	0	1.001958226	2.00785343	0	2.00785343	1.001958226	0	1.001958226	1.001958226	2.00785343	1.001958226	1.001958226	1.001958226	0	0	0	2.00785343	0	0	0	0	0	0	0	0	2.00785343	2.680652766	0	1.672115677	1.001958226	1.001958226	0	2.00785343	1.672115677	3.017716673	0	2.00785343	0	0	0	3.017716673	1.672115677	1.672115677	3.30698224	1.001958226	0.500488918	3.017716673	0	4.031579384
9430015G10Rik	0	2.00785343	1.001958226	2.00785343	1.001958226	0	1.001958226	0	1.001958226	0	0	1.001958226	0	0	0	0	0	0	1.001958226	0	0	2.00785343	1.001958226	0	0	0	3.017716673	0	0	0	0	0	1.001958226	0	0	0	0	0	0	0	0	3.017716673	0	0	0	0	0	0	1.001958226
9430016H08Rik	0	1.001958226	5.049473369	3.017716673	0	1.001958226	0	0	0	0	1.001958226	0	0	0	0	1.001958226	0	0	0	1.001958226	0	1.001958226	0	0	0	1.001958226	2.00785343	0	0	0	0	1.001958226	3.017716673	0	3.017716673	2.00785343	2.00785343	1.001958226	0	0	1.001958226	1.001958226	0	2.00785343	2.00785343	1.001958226	0	0	6.071430814
9430018G01Rik	0	0	0	0	0	0	0	0	0	0	0	0	0	0	0	0	0	0	0	0	0	0	0	0	0	0	0	0	0	0	0	0	0	0	0	0	0	0	0	0	0	0	0	0	0	0	0	0	0
9430020K01Rik	0	0	0	0	0	0	0	0	0	0	1.001958226	1.001958226	0	0	0	0	0	0	0	0	0	0	0	0	0	0	0	0	0	0	0	1.001958226	0	0	0	0	0	0	0	0	0	0	0	1.001958226	0	0	0	0	0
9430023L20Rik	1.001958226	2.00785343	2.00785343	5.049473369	2.00785343	0	1.001958226	4.031579384	6.071430814	0	0	2.00785343	4.031579384	2.00785343	1.001958226	0	1.001958226	1.001958226	0	0	1.001958226	3.017716673	4.031579384	0	1.001958226	0	0	0	4.031579384	0	0	2.00785343	1.001958226	0	9.16201161	0	11.24332389	3.017716673	0	0	5.049473369	8.127666769	3.017716673	8.127666769	5.049473369	8.127666769	1.001958226	4.031579384	5.049473369
9430037G07Rik	22.73948007	38.01178253	35.82497595	29.88534928	12.67443473	23.13892596	15.78353052	46.73854095	43.70570275	15.7765196	15.90532348	14.53094675	29.70487906	13.01394069	13.61785562	17.60095209	22.30108076	33.47589798	24.28676181	23.46620287	16.76309546	52.2456382	41.71234173	16.05788975	19.36608384	23.00300256	23.67777591	20.18003212	61.66329473	23.25819692	9.610425798	42.34441943	36.09855929	30.46673633	55.27306125	50.29444439	53.87673025	29.56964938	0	0	6.758513951	43.76868725	13.78123684	28.03342028	10.90788377	25.28216832	21.44547128	14.33107145	24.53371269
9430038I01Rik	1.001958226	0	0.142897017	4.031579384	0	0	0	3.451737686	0.226290461	1.052159226	0	0	2.00785343	0	0	2.151875937	1.77398953	3.596575031	0	0	0	0.166720944	0.142897017	3.017716673	0	0	0	0	3.017716673	0.142897017	0	0	0	3.109720267	0	1.72168559	4.144479055	0.0833469	0	0	0.125030528	2.204957292	1.001958226	1.169333191	1.001958226	2.497860898	0.25012215	0	1.82733966
9430076C15Rik	0.600704226	1.274596351	0	0	1.001958226	0	0	0	1.001958226	0	1.001958226	0	0.767816967	0	0	0	1.001958226	1.001958226	0.500488918	1.001958226	1.001958226	0	0	1.001958226	1.001958226	0	0.767816967	0.500488918	0.80125261	0	0	0	0	1.672115677	1.145415781	1.672115677	0	1.001958226	0	0	0	0	0	0.200078166	0	0	0	0	0
9430083A17Rik	5.042997766	12.98242144	11.06426116	9.08799108	5.547776278	1.588249992	1.471612986	10.08794796	9.458102059	5.936152277	4.191266366	2.00785343	6.836917002	4.938233506	4.775026601	3.777737023	2.849129245	7.561992865	3.813984811	6.730564349	4.031579384	4.974837908	5.101381691	2.574008315	4.184812436	3.06174678	4.067863134	4.633191563	16.1951135	9.556837036	0	6.229017769	5.697308938	9.987555662	24.23609057	15.18946178	19.82538164	15.70883301	0	0	0.641912133	10.64114315	6.978381512	8.110463046	6.375967436	7.722777746	4.406047252	4.922015064	10.51795374
9530036O11Rik	0	0	0	0	0	0	0	0	0	0	0	0	0	0	0	0	0	0	0	0	0	0	0	0	0	0	0	0	0	0	0	0	0	0	0	0	0	0	0	0	0	0	0	0	0	0	0	0	0
9530052E02Rik	0	0	0	0.111135231	0	0	0	3.397444801	1.061019249	0	1.001958226	0	0	0	0	0	0	0	0	0	0	0	0	0	0	0	0	0.625764183	0.858581017	0	0	0	0	0	0	0	0	0	0	0	0	1.001958226	0	0	0	0	0.25012215	0	0
9530053A07Rik	0	0	0	0	0	0	0	0	0	0	0	0	0	0	0	0	0	0	0	0	0	0	0	0	0	0	0	0	0	0	0	0	0	0	0	0	0	0	0	0	1.504411773	0	0	0	0	0	0	0	0
9530068E07Rik	1.001958226	1.001958226	3.017716673	1.001958226	0	1.001958226	2.00785343	1.001958226	2.00785343	0	0	0	0	1.001958226	0	1.001958226	0	0	1.001958226	0	0	0	1.001958226	0	0	1.001958226	0	0	0	1.001958226	0	1.001958226	2.00785343	0	2.00785343	0	0	0	0	0	0	2.00785343	0	4.031579384	1.001958226	0	0	0	0
9530077C05Rik	0	0	0	0	0	0	0	0	0	0	0	0	0	0	0	0	0	0	1.001958226	0	0	0	1.001958226	0	0	0	0	0	0	0	0	0	0	0	0	0	0	0	0	0	0	0	0	0	0	0	0	0	0
9530082P21Rik	2.00785343	0.472161345	2.961602984	2.891265694	2.00785343	0	1.504411773	4.031579384	2.588936308	0.667536232	4.138535725	1.839929515	1.193902858	1.783979345	2.00785343	2.00785343	0	1.001958226	0.851414264	3.327746471	0	5.268121069	2.944404149	1.043791709	0	0	1.213397429	4.540020465	3.547950924	2.408943461	1.001958226	3.828943096	0	3.524146116	4.21209414	2.214911272	4.164118864	3.560358012	0	0	1.001958226	7.582288417	4.174545154	3.524146116	8.162077683	2.151875937	4.285673698	0.925914857	2.227050292
9530091C08Rik	0	0	0	0	0	0	0	0	0	0	0	0	0	0	0	0	0	0	0	0	0	0	0	0	0	0	0	0	0	0	0	0	0	0	0	0	0	0	0	0	0	0	0	0	0	0	0	0	0
9630001P10Rik	0.776522141	0.335453943	0.797388068	0.388225258	0	0.032260097	1.397565505	0.030304824	0.41790502	0.076934636	0.206980203	0.172471879	0	0	0	0.90004525	1.438516861	0.698118108	0	0.20841815	0	1.876582126	1.675022185	0.212092943	0	0.500488918	0.10370764	0.178633738	0.241493179	2.00785343	0	0	0.572730133	0.350486229	0.784534243	0.081093924	0.532371352	0.428930567	0	0	0.095106484	0.466510817	0.549397421	1.237354541	0.062507631	0.385505476	0.444401195	0.035716777	1.375301577
9630028B13Rik	2.209507635	2.100258557	3.395712568	4.743679982	0.935038869	1.470884172	0.031251908	1.839929515	3.338338975	3.426678001	0.485754681	0.34308694	1.550138307	0.200078166	1.672115677	1.001958226	2.437760512	3.017716673	2.4406295	4.378779562	0	5.469117705	9.402895761	1.043791709	1.593104625	0.951767068	2.764877146	0	5.328889698	2.10540821	0	3.434040963	0.700958779	4.639363595	5.897399282	3.653593684	4.889631558	4.977950488	0	0	1.789573812	8.802390277	2.399539542	4.91669401	0.25012215	5.699522161	0.422633742	0.350239476	0.834692621
9630033F20Rik	2.00785343	2.00785343	0	4.031579384	1.001958226	0	6.071430814	1.001958226	2.00785343	1.001958226	3.017716673	1.001958226	1.001958226	0	0	4.031579384	1.001958226	3.017716673	1.001958226	4.031579384	0	3.017716673	6.071430814	2.00785343	1.001958226	0	2.00785343	2.00785343	2.00785343	0	0	5.049473369	1.001958226	4.031579384	4.031579384	4.031579384	1.001958226	2.00785343	0	0	0	8.127666769	1.001958226	3.017716673	4.031579384	8.127666769	4.031579384	5.049473369	8.127666769
9830001H06Rik	0	0	0	0	0	2.00785343	0	0	0	0	0	0	0	0	0	0	1.001958226	0	0	0	0	0	0	0	0	0	0	0	0	0	0	0	0	0	0	0	0	0	0	0	0	1.001958226	0	1.001958226	0	0	0	0	2.00785343
9830132P13Rik	0	0	0	0	0	0	0	0	0	0	1.001958226	1.001958226	0	0	0	0	0	0	0	0	0	0	0	0	0	0	1.001958226	0	0	1.001958226	0	0	0	0	0	0	1.001958226	0	0	0	0	0	0	1.001958226	0	1.001958226	0	0	0
9830147E19Rik	1.001958226	0	2.00785343	1.001958226	0	0	0	1.001958226	1.001958226	0	1.001958226	0	0.500488918	0	1.001958226	1.001958226	0	0	1.605020931	1.336817659	1.001958226	0	0	1.001958226	0	0	0	1.001958226	1.001958226	0	0	2.00785343	0	1.079194612	0	0	0.924745136	2.00785343	0	0	4.031579384	7.097484292	2.00785343	5.389672755	0	2.00785343	0	1.756008845	4.370427878
9930012K11Rik	0	0	0	0	0	0	0	0	0	0	0	0	0	0	0	0	0	0	0	0	0	0	0	0	0	0	0	0	0	0	0	0	0	0	0	0	0	0	0	0	0	0	0	0	0	0	0	0	0
9930021J03Rik	0	0	2.00785343	1.001958226	1.001958226	1.001958226	0	1.001958226	1.001958226	0	1.001958226	0	0	0	0	0	1.001958226	1.001958226	1.001958226	0	1.001958226	0	0	0	0	0	0	1.001958226	0	0	0	1.001958226	0	1.001958226	1.001958226	1.001958226	0	1.001958226	0	0	0	1.001958226	1.001958226	4.031579384	0	0	1.001958226	0	2.00785343
9930104L06Rik	0	0	0	0	0	0	0	0	0	0	0	0	1.001958226	0	0	0	0	0	0	1.001958226	1.001958226	1.001958226	0	0	0	0	0	0	0	1.001958226	1.001958226	1.001958226	0	0	0	0	0	0	0	0	0	2.00785343	0	1.001958226	0	0	1.001958226	1.001958226	0
9930111J21Rik1	0	0	0	0	0	0	0	0	0	0	0	0	0	0	0	0	0	0	1.001958226	0	0	0	0	0	0	0	0	0	0	0	0	0	0	0	1.001958226	0	0	0	0	0	0	0	0	1.001958226	0	0	0	0	0
A030009H04Rik	0	0	0	0	0	0	0	0	0	0	0	0	0	0	0	0	0	0	0	0	0	0	0	1.001958226	0	0	0	0	0	2.00785343	0	0	0	0	0	0	2.00785343	0	0	0	0	0	0	1.001958226	0	0	0	0	0
A130010J15Rik	2.810829399	2.00785343	6.71223215	4.549504112	4.976632282	1.001958226	2.220322721	3.893748014	14.15705998	5.289160274	2.810829399	0	3.076565955	3.017716673	2.191168869	6.660908974	2.340027349	2.744748281	6.926988928	2.845299002	1.001958226	6.581970328	13.44706777	4.488607967	4.136816431	4.899548035	19.55178491	3.849251514	6.684125327	6.071430814	1.184722412	0.624093443	8.140831004	3.118922446	6.510664551	10.08776523	10.2163205	3.777737023	0	0	2.827972431	1.737377545	4.518450553	8.358754222	3.019479497	5.189017737	6.126647828	3.709530744	1.803415193
A130077B15Rik	18.75378488	15.45741081	19.92212112	20.10233936	6.583943498	5.559942132	3.355224961	7.097484292	11.50468175	12.36031502	8.127666769	7.955681542	8.127666769	6.071430814	10.72140729	7.783811781	18.66413333	18.12688234	10.98223258	3.524146116	0	6.583943498	9.16201161	6.840585123	4.031579384	9.16201161	12.64032599	9.507724019	24.64952818	12.29036011	3.355224961	9.507724019	5.389672755	17.85867907	25.75297816	18.12688234	14.57373717	8.385861445	0	0	12.55278966	23.91652839	20.64375655	29.12950367	7.183174669	24.00803867	15.10357524	7.097484292	11.06923344
A230046K03Rik	124.8401668	279.1011517	300.417595	248.5931738	128.231049	160.2543352	165.8031081	397.478398	385.588684	179.9699934	94.60827646	191.9955294	203.9412665	191.909809	144.7833343	134.5800777	326.805016	488.2030024	154.5367146	264.9614833	171.6402241	395.4547116	175.9008782	198.364003	96.46727233	106.2518436	130.7914368	197.4237176	384.5130268	92.43012868	96.80228149	374.3507234	182.4267783	239.3734173	378.2488885	491.8034198	420.6143502	292.7494153	0	0	102.5422245	467.9780713	147.8408977	596.3996262	172.5719103	395.2809451	222.3074835	264.9480627	451.2152534
A230050P20Rik	2.00785343	0.035716777	2.00785343	0	0	1.001958226	0	0	0	0	0	0	0	0	0	0	0.029413454	0.728307746	0	0	0	1.093240096	0	1.196732244	0	1.001958226	1.001958226	0	0.268105711	3.126152961	2.00785343	0	0	0	1.001958226	0.25012215	2.00785343	2.00785343	0	0	0	0	1.001958226	0	0	0	0	1.001958226	3.017716673
A230072C01Rik	1.001958226	1.001958226	1.001958226	1.001958226	2.545951369	0	1.001958226	0	1.001958226	1.001958226	1.001958226	0	0	0	0	0	2.00785343	0	1.001958226	0.266805652	2.00785343	4.167064965	0.667536232	0	0.400312826	2.680652766	0	0	0	1.001958226	0	2.00785343	1.001958226	1.001958226	3.017716673	3.557943726	4.031579384	2.00785343	0	0	4.031579384	1.001958226	2.680652766	3.963863473	6.022673553	4.370427878	2.680652766	6.242154395	2.344032073
A230077H06Rik	0	0	0	0	0	0	0	0	0	0	0	0	0	0	0	0	0	0	0	0	0	0	0	0	0	0	0	0	0	0	0	0	0	0	0	0	0	0	0	0	0	0	0	0	0	0	0	0	0
A330032B11Rik	18.20864956	32.70081326	23.48714451	35.40009284	6.225076912	11.79932807	15.1374633	28.9634814	34.79337791	8.738500846	6.498453432	18.66413333	21.02450802	13.39275907	15.36890606	10.91107206	30.86110751	23.14269179	7.695277788	21.55903128	13.68614776	45.01184234	32.97709554	18.07670348	8.966968766	27.57883008	4.813149655	14.35959028	39.94219344	6.028767703	7.791498226	29.24892723	11.50654084	14.41625879	29.75860441	34.75478788	29.40835555	10.21710893	0	0	4.102017245	128.2656306	11.2597445	50.62532996	26.28200929	36.87762952	33.50173501	39.44045846	98.88355851
A330050B17Rik	0	1.001958226	0	0	0	0	0	0	1.001958226	0	0	0	1.001958226	0	0	0	0	0	0	0	2.00785343	0	0	0	0	0	0	0	0	0	0	0	0	0	0	0	0	0	0	0	0	0	0	0	0	1.001958226	1.001958226	0	0
A330069E16Rik	2.295979516	8.536848761	14.56638602	24.59640489	5.525879196	5.049473369	4.3511631	15.78134616	16.90988019	1.36873189	16.93526692	10.80459412	1.001958226	10.66493016	10.39942072	12.32264462	18.98446171	8.595477456	11.78999073	17.49896183	5.730324834	16.04674701	10.45544473	3.693178806	2.646970771	3.017716673	6.071430814	12.37155956	18.46700432	4.794620187	2.058252091	12.29036011	3.524146116	6.626699239	23.47592717	27.52845125	20.09183965	16.7609854	0	0	10.52870462	32.54329136	10.05440771	43.60599014	7.077074049	34.73701427	10.75616865	14.64778549	33.76435629
A430005L14Rik	1.001958226	1.001958226	1.001958226	6.071430814	0	4.031579384	2.00785343	2.00785343	0	1.001958226	1.001958226	1.001958226	1.001958226	0	1.001958226	1.001958226	3.017716673	2.00785343	2.00785343	1.001958226	0	2.00785343	1.001958226	1.001958226	0	0	0	0	4.031579384	0	1.001958226	1.001958226	3.017716673	1.001958226	2.00785343	3.017716673	3.017716673	0	0	0	3.017716673	3.017716673	3.017716673	4.031579384	0	3.017716673	2.00785343	4.031579384	3.017716673
A430033K04Rik	0	0	0	0	0	0	0	0	0	0	0	0	0	0	0	1.001958226	0	0	0	1.001958226	0	0	0	0	0	0	0	0	0	0	0	0	2.00785343	0	0	0	0	0	0	0	1.001958226	0	0	0	0	0	2.00785343	0	0
A430078G23Rik	0	0	1.001958226	1.001958226	0	0	0	1.001958226	1.001958226	2.00785343	0	0	0	0	0	0	0	1.001958226	1.001958226	2.00785343	0	1.001958226	0	0.751100783	1.001958226	0	0	0	0	0	0	1.001958226	1.001958226	1.001958226	1.001958226	0	1.504411773	1.756008845	0	0	2.512287091	0	0	0	1.001958226	1.504411773	0	0	1.001958226
A430088P11Rik	0	1.001958226	1.672115677	0	0	0	0	0	0	0	0	0	0	1.403842139	0	0	0	0	0	0	0	0	0	3.017716673	0	0	0	0	0	0	0	1.001958226	0	0.667536232	0	1.001958226	0	0	0	0	0	0	0	0.667536232	0	0	0	0	0
A430107P09Rik	0	0	0	0	0	0	0	0	0	0	0	0	0	0	0	0	0	0	0	0	0	0	0	0	0	0	0	0	0	0	0	0	0	0	0	0	0	0	0	0	0	0	0	0	0	0	0	0	0
A4galt	7.026777328	9.384201701	2.722082264	4.540020465	5.049473369	1.001958226	4.031579384	2.068943992	10.34922197	3.173434439	4.452286134	2.355632318	2.00785343	1.001958226	3.017716673	2.095088158	3.087509476	4.432486572	2.797842056	3.439671606	1.001958226	5.39591117	8.114078221	2.435559401	4.031579384	1.001958226	2.216944928	4.394648513	5.542322806	2.425244827	1.001958226	2.133868692	9.311488654	5.764919042	8.455153875	8.570445778	7.818176503	5.169864941	0	0	7.222134325	3.158835161	2.864418331	16.63796828	2.133868692	5.585987661	5.820364769	6.276785045	13.54568037
A530054K11Rik	0	0	0	0	0	0	0	0	1.001958226	0	0	0	0	0	0	1.504411773	1.001958226	0	0	1.001958226	0	0	0	0	0	0	0	0	0	0	0	0	0.500488918	0	0	1.001958226	0	2.00785343	0	0	0	1.001958226	0	2.667697628	1.001958226	1.001958226	0	0	1.336817659
A630001G21Rik	1.001958226	0	0	0	0	0	0	0	0	0	0	0	0	0	0	0	0	0	0	0	0	0	0	0	0	0	0	0	0	0	0	0	0	0	0	0	0	0	0	0	0	0	0	0	0	0	0	0	0
A630007B06Rik	0	0	0	0	0	0	0	0	0	0	0	0	0	0	0	0	0	0	0	0	0	0	0	0	0	0	0	0	0	0	0	0	0	0	0	0	0	0	0	0	1.001958226	1.001958226	0	0	0	0	0	0	0
A630020A06	1.001958226	0	0	0	0	0	0	0	0	0	0	1.001958226	0	0	0	0	0	0	1.001958226	0	0	0	0	0	0	0	0	0	0	0	0	0	0	0	0	0	0	0	0	0	0	0	0	1.001958226	0	0	2.00785343	0	0
A630033H20Rik	5.973417691	9.091298552	8.85065293	5.358568013	3.700183997	6.102940445	2.133868692	8.342832133	18.12256411	8.059614843	10.92201854	1.253061728	2.881541283	3.017716673	4.685475014	9.802506344	4.616656631	8.912116732	3.283170863	5.395751854	0.500488918	9.042040747	3.948564762	5.432229483	4.012900889	4.729155484	7.150025099	5.369547289	9.794844075	5.662158145	4.794620187	4.525845959	9.049608966	7.837434885	10.83514731	9.518535058	8.316321873	4.827930804	0	0	0.977993051	16.18558437	5.03791178	8.979515821	5.006980216	11.87061733	4.837892383	2.292283539	4.239694249
A630072M18Rik	2.615397926	5.921097341	8.744082879	5.909911083	1.336817659	2.124173008	1.230223957	2.918383252	10.71725954	3.758192198	1.649247234	3.992217773	3.122413014	4.714240046	4.986716735	1.153706897	7.360903595	4.34873975	4.832831994	6.114101037	0	6.685533728	6.752884419	0.386113544	3.29161302	4.567495117	4.706523811	1.963062948	8.408934332	4.314369757	0.80125261	0.961138977	5.10271035	5.907579115	7.419553931	6.886915204	8.457183854	8.804271588	0	0	2.574008315	7.496786822	3.138451485	8.289887762	4.413593835	5.359076812	6.100944285	3.119786652	9.957849245
A630089N07Rik	10.20055259	9.16201161	15.98908286	6.071430814	4.031579384	5.559942132	3.017716673	7.612057329	7.097484292	4.031579384	11.59186036	5.049473369	1.001958226	5.049473369	5.559942132	1.001958226	11.24332389	2.00785343	2.00785343	0	1.001958226	8.127666769	4.031579384	1.001958226	3.693178806	5.559942132	13.86898793	3.017716673	10.20055259	6.071430814	0	0	0	9.16201161	37.05724288	8.127666769	6.071430814	2.00785343	0	0	25.75297816	12.11555642	8.644316793	25.75297816	12.29036011	12.29036011	7.097484292	7.097484292	15.45741081
A730017L22Rik	0.734385691	0	1.001958226	3.017716673	0	0	0	1.001958226	0	1.001958226	0	0	1.001958226	0	0	0	2.00785343	2.00785343	2.916550894	0	0	1.001958226	0	0	0	0	0	0	0.751100783	0.500488918	2.00785343	1.001958226	2.00785343	0	2.00785343	0	1.504411773	0	0	0	0.333550536	0.100019536	0	3.017716673	3.017716673	0.751100783	0.25012215	0.834692621	1.648151249
A730020E08Rik	9.041122479	9.176343698	10.02716958	8.521210274	2.151875937	2.941838591	1.723177809	19.54571063	13.42322995	6.205561185	8.644316793	7.612057329	12.16923342	2.00785343	1.379820265	7.142188736	17.00485644	8.940228595	4.880756449	8.419360715	1.20282132	14.32314348	25.12470789	3.524146116	6.087685298	8.073174472	7.134205227	4.370427878	22.60168532	6.867176948	1.027057496	12.02819931	8.471984238	10.86048105	16.93996732	12.44028691	7.646612319	8.230913392	0	0	5.608082271	18.49464963	3.1623086	14.30041655	3.116470766	9.174350446	8.36933423	4.710938059	14.24125651
A730082K24Rik	0	0	0	1.001958226	0	0	0	0	0	0	0	0	0	0	1.001958226	0	0	0	0	0	0	0	0	0	0	1.001958226	0	0	0	0	0	0	0	0	0	0	0	0	0	0	0	0	0	1.001958226	1.001958226	0	0	0	0
A730085A09Rik	0	0	0	0	0	0	0	0	0	0	0	0	0	0	0	0	0	1.001958226	0	0	0	0	0	0	1.001958226	0	0	0	0	0	0	0	0	0	0	0	0	0	0	0	0	1.001958226	0	0	3.017716673	1.001958226	0	0	1.001958226
A730098P11Rik	15.10357524	17.94804894	28.16022917	17.94804894	6.071430814	13.69310335	12.29036011	8.127666769	16.87766411	16.87766411	10.20055259	7.440418034	8.471984238	6.412991905	14.39736789	21.54867089	12.64032599	18.66413333	12.64032599	8.127666769	7.783811781	32.66474422	13.34169629	6.071430814	4.031579384	9.853903923	5.049473369	8.127666769	17.94804894	8.816765435	8.127666769	7.783811781	16.52186141	12.29036011	20.46315689	31.15441535	26.67616705	17.59075649	0	0	15.10357524	19.02292806	11.940872	36.48001603	26.30649189	34.3745836	14.39736789	28.53259288	46.67431854
A830018L16Rik	14.70639089	21.32340898	26.24531863	16.71029053	6.776939891	8.65865766	5.577491475	27.2502206	33.13747308	12.29344595	10.50289159	11.52290755	15.01242041	8.831660247	5.646121561	10.26744843	13.31159812	17.33205443	9.888547674	15.09399089	2.01164122	23.15407609	31.20974797	4.716382867	7.904108497	8.249137708	11.13015163	17.31962934	25.77404249	12.54964788	2.710236122	17.85188907	16.22444636	27.30384285	19.63414831	23.63315467	37.63192649	25.68787701	0	0	12.70139469	70.98554411	20.20956228	29.83038101	9.305875094	18.99813797	25.89089626	10.05352251	53.84684584
A830080D01Rik	1.001958226	0	0	4.031579384	1.001958226	0	0	1.001958226	1.001958226	0	1.001958226	2.00785343	4.031579384	2.00785343	0	0	0	0	4.031579384	1.001958226	0	0	3.017716673	0	0	0	1.001958226	0	1.001958226	0	0	0	2.00785343	5.049473369	1.001958226	1.001958226	2.00785343	2.00785343	0	0	0	1.001958226	0	1.001958226	0	2.00785343	1.001958226	2.00785343	2.00785343
A830082K12Rik	0	0	0	0	0	0	0	0	0	0	0	0	0	0	0	0	0	0	0	0	0	0	0	0	0	0	0	0	0	0	0	0	0	0	0	0	0	0	0	0	0	0	0	0	0	0	0	0	0
A830082N09Rik	58.84375279	90.87521646	113.7092636	77.5251884	36.85157738	68.40071369	48.41782862	92.63221942	158.1469827	67.3054222	44.42250712	38.92456841	90.01010633	45.04331793	73.53503001	63.75034972	71.37357453	88.93746171	65.95378371	56.86491081	65.82092684	105.2075715	104.9795371	46.28477918	57.87126116	72.01313711	55.01698889	49.45409434	142.8554167	59.17634549	23.0601223	78.0506033	102.5349864	120.5916214	148.3091669	115.3256802	130.1539504	106.5516952	0	0	40.12325265	214.1957502	61.55902671	152.3464994	65.56663818	109.9775559	180.4054297	51.46867075	131.0732857
A930005H10Rik	0	0	0	1.001958226	1.001958226	0	0	0	2.00785343	0	0	0	0	0	0	2.00785343	0	0	0	1.001958226	0	0	0	0	0	0	0	0	0	1.001958226	0	0	0	0	0	1.001958226	0	0	0	0	2.00785343	0	0	0	0	0	0	1.001958226	0
A930013F10Rik	1.001958226	2.00785343	0	1.001958226	1.001958226	0	0	0	0	0	0	0	0	0	0	0	2.00785343	0	1.001958226	0	0	0	1.001958226	0	0	0	0	1.001958226	0	0	0	0	0	0	0	0	0	0	0	0	0	0	0	1.001958226	0	2.00785343	2.00785343	1.001958226	0
A930016O22Rik	0	0	0	0	0	0	0	0	0	0	0	0	0	0	0	0	0	0	0	0	0	0	0	0	0	0	0	0	0	0	0	0	0	0	0	0	0	0	0	0	0	0	0	0	0	0	0	0	0
AA388235	0	0	0	0	0	0	0	0	0	0	0	0	0	0	0	0	0	0	0	0	0	0	0	0	0	0	0	0	0	0	0	0	0	0	0	0	0	0	0	0	0	0	0	0	0	0	0	0	0
AA414768	0	0	0	0	0	0	0	0	0	0	0	0	0	0	0	0	1.001958226	0	1.001958226	0	0	0	0	0	0	0	0	0	0.500488918	0	0	0	0	1.001958226	0	0	0	0	0	0	0	0	0	0	0	0	0	0	0
AA465934	1.001958226	5.049473369	0	5.049473369	0	0	1.001958226	1.001958226	2.512287091	1.001958226	0	0	1.001958226	0	1.001958226	2.00785343	2.00785343	3.017716673	1.001958226	0	0	2.00785343	1.001958226	1.001958226	1.001958226	0	0	0	2.512287091	0	0	0	2.00785343	3.017716673	0	1.001958226	0	0	0	0	2.00785343	4.031579384	2.00785343	4.031579384	0	2.512287091	3.017716673	1.001958226	6.071430814
AA467197	0	0	0	0	0	0	2.00785343	0	0	0	0	0	0	0	0	0	0	0	0	0	0	0	0	0	0	0	0	0	0	0	0	0	0	0	0	0	0	0	0	0	0	0	0	0	0	0	1.001958226	0	0
AA536875	0.333550536	1.001958226	0	0	1.001958226	0	0.230873306	1.001958226	1.001958226	0	0	0	0	0	0	0	0	1.001958226	0.162213544	0	0	1.233737328	0	0	0	0	0	0	0.575646721	0	0	0	0	1.001958226	1.504411773	0	0	0	0	0	0	0.300175919	0	0	1.001958226	0	1.608490918	0	0
AA543186	0	0.285873843	0	0	0	0	0	0	0	0	0	0	0	0	0	0	0	0	1.001958226	0	0	0	0	0	0	0	0	0	0	1.001958226	0	0	0	0	0.333550536	0	1.001958226	0	0	0	0	0	0	0	0.125030528	1.001958226	2.295979516	0	1.001958226
AA792892	1.001958226	0	0	0	0	0	0	0	1.001958226	0	0	0	1.001958226	0	0	0	0	1.001958226	0	0	0	0	0	0	0	0	0	0	0	0	0	0	0	0	0	0	0	0	0	0	1.001958226	0.285873843	0	0	0.375274927	0.200078166	0	0	0
AA986860	4.031579384	0	0	0	0	1.001958226	1.001958226	1.001958226	0	0	2.00785343	0	2.00785343	0	0	0	0	2.00785343	0	0	0	0	0	1.001958226	0	0	0	0	0	0	0	0	0	0	0	2.00785343	2.00785343	3.017716673	0	0	6.071430814	0	1.001958226	4.031579384	0	0	0	2.00785343	0
AA987161	1.001958226	1.001958226	2.00785343	1.001958226	0	0	0	0	2.00785343	0	0	0	0	0	0	0	0	0	0	1.001958226	0	2.00785343	0	0	0	0	0	0	1.001958226	1.001958226	0	0	0	0	0	0	1.001958226	1.001958226	0	0	0	2.00785343	1.001958226	1.001958226	1.001958226	0	2.00785343	0	0
AF357399	0	0	0	0	0	0	0	0	0	0	0	0	0	0	0	0	0	0	0	0	0	0	0	0	0	0	0	0	0	0	0	0	0	0	0	0	0	0	0	0	0	0	0	0	0	0	0	0	0
AI118078	0	0	0	0	0	0	0	0	0	0	0	0	0	0	0	0	0	0	0	0	0	0	0	0	0	0	0	0	0	0	0	0	0	0	0	0	0	0	0	0	0	0	0	0	0	0	0	0	0
AI197445	0	0	0	0	0	0	0	0	0	0	0	0	0	0.384904598	0	0	0	0	0	0	0	0	0	0	0	0	0	0	0	0	0	0	0	0	0.142897017	0	0.195312582	0	0	0	0	0	0	0	0	0	0	0	0
AI314180	1.001958226	0	3.017716673	3.017716673	0	0	0	0	0	0	1.001958226	0	0	0	0	0	0	0	0	0	0	0	1.001958226	0	0	0	0	0	0	0	0	2.00785343	0	0	0	0	0	0	0	0	1.001958226	1.001958226	1.001958226	2.00785343	0	1.001958226	0	0	1.001958226
AI413582	5.049473369	2.00785343	0	1.001958226	2.00785343	0	0	0	3.017716673	0	1.001958226	0	0	0	0	2.00785343	0	0	1.001958226	0	0	3.017716673	1.001958226	0	0	0	1.001958226	0	0	1.001958226	1.001958226	0	1.001958226	1.001958226	0	1.001958226	0	0	0	0	1.001958226	0	2.00785343	0	1.001958226	0	1.001958226	2.00785343	5.049473369
AI414108	1.001958226	1.001958226	2.00785343	0	0	1.001958226	1.001958226	0	1.001958226	1.001958226	0	0	0	0	0	0	1.001958226	1.001958226	4.031579384	1.001958226	0	0	1.001958226	1.001958226	0	0	1.001958226	1.001958226	1.001958226	1.001958226	1.001958226	0	0	0	0	1.001958226	0	0	0	0	6.071430814	1.001958226	2.00785343	1.001958226	3.017716673	0	0	2.00785343	2.00785343
AI429214	1.001958226	0	1.001958226	0	0	0	0	0	0	0	0	0	0.751100783	0	0	0	0	0	1.001958226	0	0	0	0	0	1.001958226	0	0	0	0.200078166	0	0	0	0	1.001958226	0	0	0	2.00785343	0	0	0	0	1.001958226	0	0.500488918	0	0	0	1.001958226
AI450353	0	2.00785343	0	3.017716673	0	0	1.001958226	2.00785343	1.504411773	1.001958226	0	0	1.001958226	0	1.001958226	0	2.00785343	0.500488918	1.001958226	0	0	1.001958226	1.001958226	0	1.001958226	0	2.00785343	0	2.512287091	0	0	0	0.500488918	3.017716673	0	0	0	0	0	0	1.504411773	3.524146116	2.512287091	0.500488918	0	2.00785343	1.504411773	1.001958226	3.017716673
AI462493	2.00785343	4.031579384	2.00785343	3.017716673	1.001958226	1.001958226	3.017716673	0	2.00785343	1.001958226	1.001958226	0	0	8.127666769	1.001958226	0	2.00785343	0	0	6.071430814	0	1.001958226	1.001958226	3.017716673	2.00785343	0	0	1.001958226	0	2.00785343	0	0	2.00785343	1.001958226	4.031579384	0	5.049473369	1.001958226	0	0	3.017716673	8.127666769	3.017716673	8.127666769	0	7.097484292	3.017716673	3.017716673	6.071430814
AI464131	5.049473369	7.31176404	1.001958226	10.46084748	2.00785343	2.00785343	1.504411773	3.59456284	4.116249469	7.097484292	4.031579384	1.001958226	0	2.512287091	0	2.00785343	4.540020465	1.001958226	1.756008845	6.583943498	1.001958226	8.644316793	6.071430814	4.031579384	2.512287091	1.504411773	1.001958226	1.504411773	8.644316793	0	1.001958226	0	2.259946016	10.28728815	6.327558899	5.645119308	5.049473369	1.001958226	0	0	8.644316793	23.73360591	1.001958226	16.08963391	4.031579384	22.72986198	1.001958226	2.119863933	7.354641521
AI467606	0	0	0	1.001958226	0	0	1.001958226	0	2.00785343	0	0	0	0	0	0	0	0	0	0	0	0	0	0	0	0	0	0	0	0	0	0	0	0	0	0	0	1.001958226	0	0	0	0	2.00785343	1.001958226	3.017716673	0	1.001958226	0	2.00785343	1.001958226
AI480653	0	0	2.00785343	1.001958226	0	0	0	0	0	0	0	1.001958226	0	1.001958226	0	0	0	0	0	1.001958226	0	1.001958226	1.001958226	0	0	1.001958226	1.001958226	0	0	2.00785343	0	0	0	0	0	1.001958226	1.001958226	1.001958226	0	0	0	0	0	6.071430814	1.001958226	1.001958226	0	1.001958226	3.017716673
AI593442	0	0	0	0	0	0	0	0	0	0	0	0	0	0	0	0	0	0	0	4.031579384	0	0	0	0	0	0	0	0	0	0	0	0	0	0	0	0	0	0	0	0	0	0	0	0	0	0	0	0	2.00785343
AI597468	3.017716673	2.194737482	0.277928591	2.00785343	0	0	1.672115677	1.097587663	1.225149173	0	1.001958226	2.00785343	0	0.307877367	0	0.586636552	1.403842139	1.550138307	4.031579384	0.200078166	0	3.321454102	2.00785343	0	1.714058824	0	0	1.001958226	3.017716673	2.506346795	1.001958226	0	3.017716673	2.00785343	3.017716673	4.031579384	2.073592784	0	0	0	1.397748279	0.066675349	1.630426064	4.35217076	0	2.911734473	1.071203561	0	1.113529376
AI597479	0	0	0	0	1.001958226	0	0	1.001958226	1.001958226	0	1.001958226	0	0	0	0	0	0	0	0	1.001958226	0	0	0	0	0	0	0	0	0	0	0	0	1.001958226	1.001958226	0	1.001958226	1.001958226	0	0	0	0	0	0	3.017716673	0	0	0	1.001958226	1.001958226
AI662270	1.001958226	0	1.001958226	0	0	0	0	0	0	0	0	1.001958226	0	0	0	0	0	0	1.001958226	0	0	0	0	0	0	0	0	0	1.001958226	0	0	0	0	0	0	0	0	0	0	0	0	0	0	0	0	2.00785343	0	0	3.017716673
AI837181	4.031579384	1.001958226	0	1.001958226	0	1.001958226	0	0	0	1.001958226	0	0	0	0	0	1.001958226	0	0	0	0	0	2.00785343	1.001958226	0	1.001958226	0	1.001958226	0	2.00785343	0	1.001958226	1.001958226	0	0	1.001958226	0	1.001958226	1.001958226	0	0	0	2.00785343	3.017716673	3.017716673	0	1.001958226	0	1.001958226	5.049473369
AI846148	0	0	0	1.001958226	1.001958226	0	0	0	0	0	0	0	1.001958226	0	0	1.001958226	0	0	0	0	0	1.001958226	0	0	2.00785343	0	0	0	0	0	0	1.001958226	0	1.001958226	1.001958226	5.049473369	1.001958226	2.00785343	0	0	0	1.001958226	2.00785343	2.00785343	2.00785343	4.031579384	0	1.001958226	1.001958226
AI848285	0	0	0	0	0	0	0	0	0	0	0	0	0	0	0	0	0	0	0	0	0	0	1.001958226	0	0	0	0	0	0	0	0	0	0	0	0	0	0	0	0	0	0	0	2.00785343	0	0	0	0	0	0
AI854517	0	0	0	0	0	0	0	0	0	0	0	0	0	0	0	0	0	0	0	0	0	0	0	0	0	0	0	0	0	0	0	0	0	0	0	0	0	0	0	0	0	0	0	0	0	0	0	0	0
AI854703	0	0	1.001958226	0	0	0	0	0	1.001958226	0	0	0	0	0	0	0	0	0	0	0	0	0	0	0	0	0	0	0	0	0	0	0	0	0	0	0	0	0	0	0	0	0	0	0	0	0	0	0	0
AI987944	0	0	0	0	0	1.001958226	0	0	0	0	0	0	1.001958226	0	0	0	0	0	1.001958226	0	0	0	0	0	1.001958226	0	1.001958226	0	0	0	0	0	0	0	0	0	0	0	0	0	0	3.017716673	2.00785343	1.001958226	0	1.001958226	0	0	1.001958226
AK010878	11.14332378	49.74365039	27.90166886	27.53758431	10.82968694	9.857446819	27.59063218	47.48614924	45.68824239	10.18190085	8.071144591	14.8330069	28.72212596	15.37161912	27.34477825	15.63497233	34.31820896	65.70956997	6.719025694	23.20256873	26.94276334	46.4994946	18.18318938	12.29711629	5.372652044	9.528511966	2.784839507	14.07043929	35.75615868	4.370427878	5.483546462	23.74904232	18.8095872	32.15806446	71.63341157	48.59616178	40.22504955	30.77549521	0	0	25.49782686	38.76472703	47.75582748	82.1287282	23.20105177	16.81611868	22.51301848	11.19046493	67.31257215
AU015836	0	0	0	0	0	0	0	0	0	0	0	0	0	0	0	0	0	0	0	0	0	0	0	0	0	0	0	0	0	0	0	0	0	0	0	0	0	0	0	0	0	0	0	0	0	0	0	0	0
AU018091	0.111135231	3.017716673	1.001958226	3.017716673	2.00785343	1.001958226	0.076934636	2.00785343	3.017716673	1.001958226	2.00785343	1.001958226	2.00785343	0	1.001958226	2.00785343	0	2.680652766	0	1.064711015	0	6.071430814	3.017716673	2.00785343	1.001958226	1.001958226	1.001958226	0	2.201102204	2.00785343	0	0	0	0.667536232	2.091856712	3.017716673	10.20055259	2.00785343	0	0	4.031579384	6.173851299	2.00785343	8.155567155	1.001958226	3.017716673	4.575122617	3.017716673	7.097484292
AU019823	3.017716673	2.00785343	1.001958226	3.017716673	1.001958226	0	0	2.00785343	1.001958226	1.001958226	0	0	0	0	1.001958226	1.001958226	1.001958226	0	2.00785343	3.017716673	0	3.017716673	2.00785343	1.001958226	0	2.00785343	0	0	2.00785343	0	1.001958226	0	1.001958226	0	2.00785343	0	1.001958226	1.001958226	0	0	2.00785343	1.001958226	1.001958226	4.031579384	2.00785343	1.001958226	1.001958226	1.001958226	5.049473369
AU022252	3.017716673	1.001958226	0	0	1.001958226	2.00785343	0	0	0	0	2.00785343	0	0	3.017716673	2.00785343	0	1.001958226	0	1.001958226	1.001958226	0	0	1.001958226	0	0	0	0	0	0	0	0	0	0	0	1.001958226	4.031579384	2.00785343	2.00785343	0	0	1.001958226	4.031579384	1.001958226	4.031579384	0	2.00785343	0	0	0
AU023762	0	0	0	0	0	0	0	0	0	0	0	0	0	0	0	0	0.363894873	1.001958226	0	0	0	0	0	0	0	1.001958226	0	0	0	0	0	0	0	0	0	0	0	0	0	0	0	1.001958226	0	0	0	0	0.500488918	0	0
AU040320	0	0	1.001958226	5.049473369	1.001958226	0	0	0	0	0	0	0	0	0	0	0	0	0	1.001958226	4.031579384	0	0	3.017716673	0	0	0	0	0	0	0	0	0	0	0	0	0	0	0	0	0	0	0	0	1.001958226	0	0	0	0	0
AU041133	0	0	0	0	0	0	0	0	0	1.001958226	0	0	0	0	0	0	0	0	0	0	0	0	0	2.00785343	0	0	0	0	0	0	0	0	0	0	0	0	0	0	0	0	2.00785343	1.001958226	1.001958226	0	0	2.00785343	0	0	0
AW146154	0	0	0	0	0	1.001958226	0	0.688424813	1.001958226	0	0	0	2.512287091	0	0	0	0	0	0	0.333550536	0	1.001958226	0.363894873	0	1.001958226	0	0.500488918	0	0	0	0	0	0	1.001958226	0	0	0.605110194	0	0	0	0	1.392670174	0	0.906961848	0	1.20282132	0.166720944	0	0.333550536
AW209491	2.00785343	0	0	0	0	0	0	0	0	0	0	0	0	0	0	1.001958226	0	0	0	0	0	0	0	0	0	0	0	0	0	2.00785343	0	0	0	1.001958226	0	0	1.001958226	0	0	0	0	1.001958226	2.00785343	0	1.001958226	1.001958226	1.001958226	0	2.00785343
AW549542	0	0	0	0	0	0	0	0	0	0	0	0	0	0	0	0	0	0	0	0	0	0	0	0	0	0	0	0	0	0	0	0	0	0	0	0	0	0	0	0	0	0	0	0	0	0	0	0	0
AW549877	1.001958226	0	4.031579384	0	1.001958226	0	1.001958226	3.017716673	1.001958226	1.001958226	0	1.001958226	0	0	0	1.001958226	0	1.001958226	0	0	0	0	5.049473369	0	0	0	0	0	2.00785343	0	0	0	1.001958226	0	1.001958226	1.001958226	1.001958226	0	0	0	3.017716673	2.00785343	0	3.017716673	0	3.017716673	0	1.001958226	1.001958226
AW554918	0	0	0	0	1.001958226	0	0	0	0	0	0	0	0	0	0	1.001958226	0	0	0	0	0	0	0	0	0	0	0	0	0	0	0	0	0	0	0	0	1.001958226	0	0	0	0	0	0	1.001958226	0	0	0	0	0
AY074887	1.200466452	1.801649307	3.712698943	0.445781276	0.464852433	0.380268488	1.891143861	1.254626149	2.831232803	6.013852208	0.305738053	1.184554525	1.280626319	0	1.025862237	5.282387191	0.665865219	2.440560132	1.189266074	2.169024786	0	2.41323088	2.419672247	2.682796316	5.955117697	0.25012215	0.923905446	1.818477608	4.614054935	0.591592122	1.001958226	1.134566285	1.345279378	6.155350922	6.379222367	8.440881884	0.142897017	2.726685018	0	0	1.422276901	7.556158354	2.149693173	0.842451801	1.420080523	0.633438785	2.595599333	1.093429119	0.421002143
AY358078	1.001958226	0	0	0	1.001958226	0	0	0	0	0	0	0	0	0	0	0	0	0	0	0	0	0	0	0	0	0	0	0	0	0	0	0	0	0	0	0	0	0	0	0	0	1.001958226	0	0	0	0	0	0	0.500488918
AY512931	0	0	0	1.001958226	0	0	0	0	2.00785343	0	0	0	0	0	0	0	0	0	0	0	0	0	0	0	0	0	0	0	0	0	0	0	0	0	1.001958226	0	1.001958226	0	0	0	0	3.017716673	0	0	0	0	0	0	0
Aaas	4.031579384	2.00785343	7.097484292	4.031579384	0	2.00785343	3.017716673	3.017716673	6.071430814	2.00785343	1.001958226	1.001958226	1.001958226	3.017716673	2.00785343	4.031579384	2.00785343	1.001958226	0	2.00785343	2.00785343	0	2.00785343	0	6.071430814	1.001958226	1.001958226	1.001958226	4.031579384	3.017716673	0	1.001958226	2.00785343	4.031579384	4.031579384	2.00785343	8.127666769	3.017716673	0	0	11.24332389	4.031579384	4.031579384	6.071430814	4.031579384	2.00785343	2.00785343	8.127666769	12.29036011
Aacs	4.031579384	0	2.00785343	4.031579384	0	1.001958226	1.001958226	1.001958226	2.00785343	0	0	1.001958226	0	1.001958226	0	4.031579384	1.001958226	1.001958226	4.031579384	1.001958226	0	2.00785343	1.001958226	1.001958226	0	0	1.001958226	0	0	0	0	3.017716673	0	0	1.001958226	2.00785343	1.001958226	1.001958226	0	0	0	4.031579384	1.001958226	7.097484292	3.017716673	0	3.017716673	2.00785343	6.071430814
Aaed1	0	0	0	1.001958226	0	0	0	0	0	0	0	1.001958226	0	0	0	0	0	0	0	0	0	0	0	0	0	0	0	1.001958226	0	0	0	0	0	0	0	0	2.00785343	0	0	0	0	0	0	0	0	0	0	1.001958226	1.001958226
Aagab	0	1.001958226	1.001958226	0	0	0	1.001958226	1.001958226	0	0	1.001958226	0	0	1.001958226	0	0	1.001958226	0	0	1.001958226	0	2.00785343	0	0	0	0	0	0	0	0	1.001958226	0	3.017716673	2.00785343	0	0	1.001958226	0	0	0	1.001958226	2.00785343	0	2.00785343	0	4.031579384	0	1.001958226	2.00785343
Aak1	7.211074207	1.523676512	4.736930902	0.522271517	0	0	1.169333191	2.00785343	3.564178292	3.102052038	2.411320811	0	0.85221056	0	1.001958226	1.964036571	0.166720944	4.526849315	1.001958226	3.105719423	0	1.995902634	3.105719423	2.00785343	5.315677899	0	2.00785343	2.831334566	3.093717267	0	0	0	0.858581017	3.781414101	6.12732037	2.768159176	1.598386143	5.138177459	0	0	1.519653044	2.461798973	0	3.281815733	0.944805511	2.009978074	1.097923033	1.089270642	1.377613079
Aamdc	0	1.001958226	0	0	2.00785343	0	0	2.00785343	0	0	0	0	0	0	0	0	1.001958226	1.001958226	0	2.00785343	0	2.00785343	0	0	1.001958226	1.001958226	1.001958226	0	0	0	3.017716673	0	0	0	0	0	0	1.001958226	0	0	0	1.001958226	1.001958226	2.00785343	1.001958226	0	0	1.001958226	1.001958226
Aamp	9.16201161	2.00785343	3.017716673	9.16201161	5.049473369	4.031579384	3.017716673	3.017716673	5.049473369	3.017716673	1.001958226	2.00785343	2.00785343	4.031579384	2.00785343	6.071430814	3.017716673	4.031579384	2.00785343	2.00785343	0	1.001958226	3.017716673	5.049473369	0	1.001958226	0	7.097484292	2.00785343	0	3.017716673	2.00785343	4.031579384	4.031579384	8.127666769	9.16201161	13.34169629	5.049473369	0	0	5.049473369	7.097484292	8.127666769	15.45741081	4.031579384	11.24332389	3.017716673	9.16201161	9.16201161
Aar2	0	0	2.00785343	0	0	3.017716673	0	0	0	0	1.001958226	0	1.001958226	0	0	0	1.001958226	1.001958226	0	0	1.001958226	3.017716673	1.001958226	0	0	5.049473369	1.001958226	0	0	0	0	0	0	2.00785343	0	3.017716673	1.001958226	4.031579384	0	0	1.001958226	2.00785343	1.001958226	4.031579384	2.00785343	2.00785343	1.001958226	2.00785343	1.001958226
Aard	0	0	0	1.001958226	0	0	0	0	0	0	0	0	0	0	0	0	0	0	0	0	0	0	0	0	0	0	0	0	0	0	0	0	0	0	1.001958226	0	0	0	0	0	0	0	0	0	0	0	0	0	0
Aars	2.00785343	4.031579384	15.45741081	15.45741081	1.001958226	5.049473369	8.127666769	4.031579384	18.66413333	3.017716673	3.017716673	2.00785343	8.127666769	3.017716673	4.031579384	5.049473369	3.017716673	10.20055259	9.16201161	11.24332389	2.00785343	19.74202966	10.20055259	5.049473369	3.017716673	2.00785343	3.017716673	6.071430814	14.39736789	5.049473369	3.017716673	12.29036011	10.20055259	14.39736789	14.39736789	26.30649189	16.52186141	8.127666769	0	0	10.20055259	9.16201161	9.16201161	30.77822131	9.16201161	15.45741081	15.45741081	15.45741081	34.18403651
Aars2	0	2.00785343	1.001958226	0	2.00785343	1.001958226	1.001958226	0	0	0	1.001958226	0	0	0	2.00785343	0	0	0	0	1.001958226	0	0	1.001958226	0	0	0	0	0	1.001958226	0	1.001958226	0	2.00785343	1.001958226	0	0	0	2.00785343	0	0	2.00785343	2.00785343	0	3.017716673	2.00785343	2.00785343	1.001958226	2.00785343	2.00785343
Aarsd1	3.017716673	5.049473369	11.24332389	6.071430814	3.017716673	1.001958226	4.031579384	1.001958226	4.031579384	4.031579384	4.031579384	4.031579384	1.001958226	1.001958226	1.001958226	5.049473369	4.031579384	3.017716673	5.049473369	4.031579384	2.00785343	11.24332389	11.24332389	3.017716673	6.071430814	3.017716673	2.00785343	4.031579384	8.127666769	1.001958226	3.017716673	3.017716673	3.017716673	3.017716673	12.29036011	5.049473369	7.097484292	5.049473369	0	0	4.031579384	8.127666769	5.049473369	10.20055259	8.127666769	2.00785343	5.049473369	6.071430814	8.127666769
Aasdh	1.001958226	1.001958226	2.00785343	0	0	0	0	0	0	0	0	0	0	0	0	0	0	0	0	0	0	1.001958226	0	0	0	0	0	0	0	0	0	1.001958226	0	0	0	0	0	0	0	0	0	0	0	0	0	1.001958226	0	0	1.001958226
Aasdhppt	3.017716673	2.00785343	3.017716673	1.001958226	1.001958226	1.001958226	0	1.001958226	3.017716673	0	0	5.049473369	3.017716673	4.031579384	2.00785343	0	0	4.031579384	2.00785343	3.017716673	0	1.001958226	2.00785343	5.049473369	0	0	0	0	3.017716673	4.031579384	1.001958226	0	5.049473369	1.001958226	0	2.00785343	5.049473369	5.049473369	0	0	4.031579384	7.097484292	4.031579384	6.071430814	4.031579384	2.00785343	0	3.017716673	12.29036011
Aass	0	0	0	1.001958226	1.001958226	0	1.001958226	0	0	1.001958226	0	0	0	0	0	1.001958226	0	0	0	0	0	0	0	0	0	0	0	0	1.001958226	0	0	0	0	0	0	0	0	0	0	0	0	0	0	2.00785343	1.001958226	0	0	0	0
Aatf	1.001958226	1.001958226	1.001958226	1.001958226	1.001958226	5.049473369	0	0	0	1.001958226	0	0	0	0	1.001958226	0	0	0	0	0	0	0	0	0	0	0	0	1.001958226	0	0	0	0	2.00785343	0	1.001958226	0	1.001958226	0	0	0	2.00785343	2.00785343	0	2.00785343	0	4.031579384	0	3.017716673	2.00785343
Abat	0	0	0	0	0	0	0	0	0	0	0	0	0	0	0	0	0	0	0	0	0	0	0	0	0	0	0	0	0	0	0	0	0	0	0	0	0	0	0	0	0	0	0	0	0	0	0	0	0
Abca1	0	0	0	0	0	0	0	0	0	0	0	0	0	0	0	0	0	0	0	0	0	1.001958226	0	0	1.001958226	0	0	0	0	0	0	0	0	0	0	3.017716673	0	0	0	0	0	0	0	1.001958226	0	1.001958226	0	0	0
Abca2	0	0	0	0	0	0	0	0	0	0	0	0	0	0	0	0	0	0	0	0	0	0	0	0	0	0	0	0	0	0	0	0	0	2.00785343	0	0	0	0	0	0	0	0	0	0	0	0	0	3.017716673	1.001958226
Abca3	1.001958226	0	0	1.001958226	0	0	0	0	1.001958226	0	0	0	0	0	0	0	0	0	1.001958226	1.001958226	0	0	0	0	0	0	0	0	0	1.001958226	0	0	0	0	0	1.001958226	0	0	0	0	0	0	0	0	1.001958226	0	0	0	0
Abca7	0	0	0	0	0	0	0	1.001958226	0	0	2.00785343	1.001958226	0	0	4.031579384	1.001958226	0	0	2.00785343	0	0	1.001958226	0	1.001958226	0	0	1.001958226	0	0	0	0	0	1.001958226	0	2.00785343	0	2.00785343	0	0	0	1.001958226	0	1.001958226	1.001958226	0	0	0	0	0
Abca8b	0	0	0	0	0	0	0	0	0	0	0	0	0	0	0	0	0	0	0	0	0	0	0	0	0	0	0	0	0	0	0	0	0	0	0	0	0	0	0	0	0	0	0	0	0	0	0	0	0
Abcb10	1.001958226	0	2.00785343	1.001958226	0	0	0	0	1.001958226	2.00785343	0	0	1.001958226	1.001958226	0	0	1.001958226	2.00785343	1.001958226	1.001958226	0	0	0	1.001958226	2.00785343	0	0	0	1.001958226	0	0	1.001958226	0	0	4.031579384	1.001958226	2.00785343	1.001958226	0	0	1.001958226	0	0	1.001958226	0	1.001958226	0	0	3.017716673
Abcb1a	4.031579384	1.001958226	0	1.001958226	0	0	0	0	0	0.500488918	0	0	1.001958226	0	0	1.001958226	0	0	0	1.001958226	0	0	0	0	0	0	0	0	2.00785343	0	0	0	1.001958226	0	1.001958226	0	2.00785343	0	0	0	2.00785343	1.001958226	1.169333191	2.00785343	0	0	0	1.001958226	0
Abcb1b	2.00785343	2.00785343	2.00785343	2.00785343	0	2.00785343	0	3.017716673	7.097484292	0.500488918	0	1.001958226	1.001958226	0	0	0	0	0	0	1.001958226	2.00785343	2.00785343	0	2.00785343	0	1.001958226	0	0	3.017716673	0	1.001958226	2.00785343	1.001958226	2.00785343	0	0	2.00785343	1.001958226	0	0	4.031579384	1.001958226	4.370427878	2.00785343	1.001958226	2.00785343	0	3.017716673	0
Abcb6	3.017716673	0	4.031579384	0	1.001958226	1.001958226	2.00785343	0	0	0	2.00785343	0	1.001958226	2.00785343	0	0	0	0	1.001958226	1.001958226	0	0	0	4.031579384	0	0	0	0	5.049473369	1.001958226	0	1.001958226	0	0	1.001958226	2.00785343	0	0	0	0	1.001958226	2.00785343	3.017716673	3.017716673	0	2.00785343	0	0	1.001958226
Abcb7	2.421674494	5.253538745	4.144479055	2.680652766	0.090925236	1.672115677	2.217913342	3.206743204	8.28747086	2.00785343	1.367281157	1.001958226	1.705669645	1.001958226	3.693178806	1.12747919	3.439671606	2.512287091	0.100019536	0	0	4.93051031	2.49698661	1.001958226	1.001958226	0	1.131664282	1.815278632	4.60330876	0	0	3.343163429	1.504411773	1.59587301	7.956128107	6.071430814	3.109720267	2.043145569	0	0	2.00785343	8.299767615	1.001958226	20.43908656	3.080965592	6.071430814	4.177440023	0.062507631	3.328361415
Abcb8	0	0	4.031579384	0	0	2.00785343	1.001958226	0	3.017716673	0	5.049473369	0	1.001958226	1.001958226	0	1.001958226	0	0	1.001958226	0	0	0	1.001958226	3.017716673	0	2.00785343	0	0	1.001958226	0	0	0	0	0	0	2.00785343	1.001958226	2.00785343	0	0	1.001958226	0	0	3.017716673	0	1.001958226	0	0	0
Abcc1	1.001958226	2.00785343	1.001958226	2.00785343	0	0	0	1.001958226	2.00785343	0	4.031579384	0	0	4.031579384	0	1.001958226	2.00785343	0	0	0	0	1.001958226	2.00785343	0	1.001958226	0	0	0	4.031579384	1.001958226	0	1.001958226	0	0	0	0	3.017716673	1.001958226	0	0	4.031579384	1.001958226	0	1.001958226	4.031579384	1.001958226	0	2.00785343	1.001958226
Abcc10	1.001958226	1.001958226	0	0	0	0	0	0	0	0	0	0	0	0	0	0	0	0	0	0	1.001958226	0	0	1.001958226	0	0	0	0	0	0	0	0	0	0	0	0	0	0	0	0	2.00785343	0	0	0	0	0	0	1.001958226	1.001958226
Abcc4	1.001958226	3.017716673	4.031579384	2.00785343	4.031579384	0	1.001958226	0	2.00785343	3.017716673	1.001958226	1.001958226	0	3.017716673	1.001958226	0	0	1.001958226	2.00785343	0	1.001958226	1.001958226	1.001958226	2.00785343	1.001958226	0	2.00785343	3.017716673	3.017716673	1.001958226	0	1.001958226	4.031579384	2.00785343	1.001958226	3.017716673	2.00785343	1.001958226	0	0	2.00785343	1.001958226	2.00785343	5.049473369	0	4.031579384	1.001958226	0	5.049473369
Abcc5	0	2.00785343	2.00785343	3.017716673	2.00785343	0	2.00785343	1.001958226	5.049473369	4.031579384	1.001958226	1.001958226	2.00785343	0	2.00785343	3.017716673	0	1.001958226	0	1.001958226	0	3.017716673	1.001958226	2.00785343	1.001958226	0	2.00785343	2.00785343	0	2.00785343	0	0	2.00785343	2.00785343	4.031579384	1.001958226	1.001958226	3.017716673	0	0	8.127666769	2.00785343	4.031579384	4.031579384	2.00785343	7.097484292	2.00785343	1.001958226	5.049473369
Abcc9	1.403842139	0	0	0	0	0	0	1.001958226	1.001958226	1.253061728	1.253061728	0	1.001958226	0	0	0	0	2.00785343	0	1.001958226	0	0	0	0	0	1.001958226	0	0	0	0	0	0	2.00785343	0.266805652	1.269810723	0.84349335	0	0	0	0	0.400312826	0	0.903553459	3.085182742	0.222318729	0	0	0	0
Abcd2	9.806848011	7.274817181	14.40647235	11.89999237	2.037424941	4.553956759	6.629519532	6.460746471	18.66176664	4.9167088	10.13649434	7.212714661	11.32373262	3.554842331	7.561043038	6.277674028	16.21612782	8.931016725	8.856055494	12.21650489	1.804808595	20.86796243	14.59477825	4.681520541	5.838479703	6.508168189	12.00564897	9.007511117	7.624749064	5.028161383	4.330275396	7.974427695	8.955430261	5.536662279	16.39083593	14.87241137	14.77648017	4.873334117	0	0	2.629324129	24.5846727	3.835428732	12.79510843	13.61870914	25.10231883	11.01727984	5.479353242	21.72773502
Abcd3	1.001958226	1.001958226	1.001958226	2.00785343	1.001958226	1.001958226	0	1.001958226	3.017716673	0	1.001958226	1.001958226	1.001958226	2.00785343	1.001958226	0	0	3.017716673	3.017716673	0	0	4.031579384	1.001958226	0	0	0	1.001958226	2.00785343	0	1.001958226	2.00785343	0	2.00785343	2.00785343	1.001958226	0	4.031579384	0	0	0	4.031579384	7.097484292	1.001958226	7.097484292	1.001958226	1.001958226	0	1.001958226	4.031579384
Abcd4	24.36526265	48.19233559	61.73717583	33.05211902	16.92627989	26.87182897	26.11157253	50.54614835	64.54154951	38.06262029	21.6300026	33.24750802	37.12706714	13.09896126	22.40567167	21.12655241	42.79682212	47.6699289	21.56007163	27.71196683	5.027958852	46.92788084	54.81262774	24.27311797	31.62323527	25.62699007	44.80269759	23.50756006	67.96854113	26.86332233	14.68566686	32.51909316	36.26205148	48.88430798	84.49170598	53.39574753	27.83065365	19.66869884	0	0	24.79233115	107.116869	26.25425924	56.37417605	26.12312398	46.29096076	58.35167317	32.85597826	67.53165389
Abce1	9.16201161	7.097484292	8.127666769	5.049473369	4.031579384	9.16201161	4.031579384	4.031579384	11.24332389	4.031579384	9.16201161	5.049473369	4.031579384	1.001958226	7.097484292	2.00785343	1.001958226	4.031579384	6.071430814	5.049473369	1.001958226	8.127666769	3.017716673	8.127666769	5.049473369	1.001958226	8.127666769	5.049473369	7.097484292	0	2.00785343	6.071430814	7.097484292	15.45741081	16.52186141	11.24332389	8.127666769	6.071430814	0	0	7.097484292	8.127666769	5.049473369	25.20065864	6.071430814	5.049473369	11.24332389	10.20055259	18.66413333
Abcf1	6.071430814	3.017716673	11.24332389	8.127666769	1.001958226	11.24332389	7.097484292	0	4.031579384	2.00785343	5.049473369	2.00785343	5.049473369	4.031579384	5.049473369	2.00785343	1.001958226	2.00785343	5.049473369	3.017716673	1.001958226	7.097484292	4.031579384	11.24332389	4.031579384	2.00785343	0	3.017716673	5.049473369	1.001958226	6.071430814	5.049473369	6.071430814	7.097484292	10.20055259	7.097484292	5.049473369	8.127666769	0	0	10.20055259	20.8244837	11.24332389	21.91153417	4.031579384	16.52186141	6.071430814	10.20055259	12.29036011
Abcf2	1.001958226	0	4.031579384	2.00785343	2.00785343	2.00785343	4.031579384	0	3.017716673	3.017716673	2.00785343	1.001958226	3.017716673	0	1.001958226	3.017716673	0	0	1.001958226	1.001958226	1.001958226	3.017716673	0	2.00785343	0	1.001958226	0	3.017716673	4.031579384	3.017716673	1.001958226	1.001958226	1.001958226	6.071430814	4.031579384	4.031579384	9.16201161	4.031579384	0	0	4.031579384	6.071430814	5.049473369	7.097484292	4.031579384	8.127666769	3.017716673	4.031579384	5.049473369
Abcf3	0	0	0	1.001958226	1.001958226	0	1.001958226	0	0	0	0	1.001958226	0	0	0	0	0	2.00785343	1.001958226	1.001958226	0	0	1.001958226	0	0	0	0	0	0	0	0	0	0	1.001958226	0	0	1.001958226	0	0	0	1.001958226	1.001958226	1.001958226	2.00785343	1.001958226	2.00785343	1.001958226	0	1.001958226
Abcg1	0	0	0	0	0	1.001958226	0	2.00785343	3.017716673	0	1.001958226	0	0	0	0	0	0	0	3.017716673	1.001958226	0	0	1.001958226	0	0	1.001958226	0	0	1.001958226	3.017716673	2.00785343	0	2.00785343	1.001958226	1.001958226	0	1.001958226	0	0	0	1.001958226	0	1.001958226	0	1.001958226	0	0	1.001958226	2.00785343
Abcg2	0	1.001958226	1.001958226	0	1.001958226	0	0	0	1.001958226	0	0	0	1.001958226	1.001958226	0	0	0	0	1.001958226	0	0	0	0	0	1.001958226	0	0	1.001958226	0	0	0	0	0	1.001958226	0	0	0	0	0	0	1.001958226	1.001958226	0	0	0	0	0	1.001958226	1.001958226
Abhd1	0	0	0	0	1.001958226	0	0	0	0	0	0	0	0	0	0	0	0	0	0	0	0	0	0	1.001958226	0	1.001958226	0	1.001958226	1.001958226	0	0	2.00785343	0	0	0	1.001958226	0	0	0	0	0	0	0	0	0	0	0	2.00785343	1.001958226
Abhd10	2.00785343	0	0	1.001958226	0	1.001958226	4.031579384	2.00785343	1.001958226	0	0	0	0	0	0	0	0	1.001958226	1.001958226	1.001958226	0	3.017716673	0	0	0	1.001958226	1.001958226	0	2.00785343	1.001958226	0	2.00785343	2.00785343	0	1.001958226	0	0	2.00785343	0	0	0	0	0	3.017716673	2.00785343	2.00785343	1.001958226	1.001958226	2.00785343
Abhd11	1.001958226	1.001958226	2.00785343	3.017716673	1.001958226	0	1.001958226	1.001958226	3.017716673	2.00785343	0	0	2.00785343	0	0	0	1.001958226	3.017716673	2.00785343	1.001958226	0	2.00785343	2.00785343	0	0	0	1.001958226	0	2.00785343	1.001958226	0	1.001958226	4.031579384	1.001958226	2.00785343	1.001958226	2.00785343	2.00785343	0	0	1.001958226	1.001958226	1.001958226	3.017716673	1.001958226	2.00785343	0	2.00785343	2.00785343
Abhd12	1.001958226	0	4.031579384	1.001958226	0	0	0	0	1.001958226	0	0	0	0	0	2.00785343	0	1.001958226	0	1.001958226	1.001958226	0	4.031579384	0	1.001958226	3.017716673	1.001958226	2.00785343	3.017716673	4.031579384	0	0	0	0	0	1.001958226	0	1.001958226	2.00785343	0	0	4.031579384	0	2.00785343	1.001958226	0	4.031579384	2.00785343	0	2.00785343
Abhd13	0	2.00785343	3.017716673	1.001958226	0	0	1.001958226	0	1.001958226	0	0	0	0	0	0	1.001958226	0	3.017716673	0	2.00785343	0	2.00785343	0	0	0	0	0	0	2.00785343	1.001958226	0	1.001958226	1.001958226	1.001958226	0	1.001958226	1.001958226	0	0	0	3.017716673	3.017716673	0	3.017716673	1.001958226	1.001958226	0	1.001958226	1.001958226
Abhd14a	0	1.001958226	2.00785343	1.001958226	1.001958226	0	0	1.001958226	1.001958226	0	0	0	0	1.001958226	0	0	0	1.001958226	0	0	0	2.00785343	1.001958226	0	0	0	0	0	0	0	1.001958226	1.001958226	3.017716673	1.001958226	1.001958226	0	0	0	0	0	1.001958226	1.001958226	2.00785343	3.017716673	0	0	2.00785343	3.017716673	5.049473369
Abhd14b	0	0	0	0	0	0	0	0	0	0	0	0	0	0	0	0	0	0	0	2.00785343	0	0	0	0	0	0	0	0	0	2.00785343	0	1.001958226	0	0	0	2.00785343	0	0	0	0	1.001958226	0	0	1.001958226	2.00785343	0	0	2.00785343	2.00785343
Abhd15	0	2.00785343	1.2285844	0	1.001958226	0	0	0.331912447	1.190262758	0.142897017	1.08563203	1.001958226	0	0.0833469	0	0	0	0	0	0	0	0.285415457	1.001958226	0.111135231	0.029413454	0	1.169333191	0.099556393	0	0	0	0	0.136399968	3.017716673	1.041075042	0.069850799	2.110718381	1.001958226	0	0	0.245572292	0.034485081	0.057149236	3.220168245	0	0.200078166	0	0.076934636	0.572067277
Abhd16a	1.001958226	0	1.001958226	0	0	2.00785343	2.00785343	1.001958226	3.017716673	0	2.00785343	0	0	1.001958226	0	0	0	1.001958226	1.001958226	0	0	1.001958226	0	1.001958226	0	0	0	1.001958226	1.001958226	1.001958226	0	3.017716673	2.00785343	1.001958226	3.017716673	0	0	2.00785343	0	0	0	0	0	3.017716673	1.001958226	0	2.00785343	2.00785343	3.017716673
Abhd17a	6.071430814	2.00785343	2.00785343	1.001958226	4.031579384	1.001958226	0	4.031579384	3.017716673	0	2.00785343	1.001958226	1.001958226	0	2.00785343	2.00785343	0	1.001958226	2.00785343	0	1.001958226	2.00785343	0	0	0	0	3.017716673	1.001958226	0	0	0	4.031579384	1.001958226	2.00785343	5.049473369	1.001958226	2.00785343	2.00785343	0	0	2.00785343	3.017716673	3.017716673	7.097484292	2.00785343	5.049473369	3.017716673	0	9.16201161
Abhd17b	0	3.017716673	1.001958226	1.001958226	2.00785343	1.001958226	2.00785343	0	0	0	0	1.001958226	1.001958226	1.001958226	1.001958226	1.001958226	5.049473369	2.00785343	1.001958226	2.00785343	0	2.00785343	2.00785343	0	2.00785343	0	2.00785343	1.001958226	0	2.00785343	0	0	0	1.001958226	2.00785343	1.001958226	1.001958226	2.00785343	0	0	1.001958226	1.001958226	1.001958226	4.031579384	1.001958226	5.049473369	1.001958226	1.001958226	1.001958226
Abhd17c	0	2.00785343	6.071430814	7.097484292	4.031579384	4.031579384	3.017716673	2.00785343	7.097484292	0	0	0	5.049473369	2.00785343	5.049473369	1.001958226	0	9.16201161	3.017716673	6.071430814	1.001958226	5.049473369	3.017716673	1.001958226	0	5.049473369	0	0	4.031579384	5.049473369	3.017716673	5.049473369	0	5.049473369	9.16201161	5.049473369	8.127666769	2.00785343	0	0	7.097484292	3.017716673	5.049473369	10.20055259	3.017716673	3.017716673	2.00785343	4.031579384	17.59075649
Abhd2	0	0	0	0	0	0	0	0	0	0	0	0	0	0	0	0	0	0	0	0	0	0	0	0	0	0	0	0	0	0	0	0	0	0	0	0	0	0	0	0	0	0	0	0	0	0	0	0	0
Abhd4	1.001958226	0	3.017716673	3.017716673	1.001958226	1.001958226	1.001958226	0	1.001958226	1.001958226	2.00785343	0	0	1.001958226	0	1.001958226	0	0	0	0	0	0	1.001958226	0	1.001958226	0	1.001958226	0	2.00785343	2.00785343	1.001958226	0	0	1.001958226	1.001958226	0	2.00785343	1.001958226	0	0	1.001958226	0	1.001958226	2.00785343	1.001958226	0	0	0	1.001958226
Abhd5	0	0	0	0	0	1.001958226	0	0	0	0	0	0	0	0	0	0	0	0	0	0	1.001958226	0	0	2.00785343	0	0	0	0	0	0	0	0	0	0	0	0	0	0	0	0	2.00785343	0	0	0	1.001958226	0	0	0	1.001958226
Abhd6	0	0	0	0	0	0	0	1.001958226	1.001958226	0	0	0	0	1.001958226	0	2.00785343	0	0	0	0	0	1.001958226	0	0	0	0	1.001958226	0	0	1.001958226	0	0	1.001958226	0	0	0	0	0	0	0	1.001958226	0	1.001958226	0	0	0	0	0	0
Abhd8	0	0	1.001958226	0	0	1.001958226	0	1.001958226	0	0	0	0	0	0	0	0	0	0	0	0	0	2.00785343	0	0	0	3.017716673	4.031579384	0	0	0	0	0	0	0	0	0	0	0	0	0	2.00785343	2.00785343	0	0	1.001958226	1.001958226	1.001958226	0	3.017716673
Abi1	0	0	1.001958226	0	3.017716673	0	1.001958226	0	2.00785343	0	0	0	0	1.001958226	0	2.00785343	1.001958226	4.031579384	5.049473369	0	1.001958226	6.071430814	8.127666769	1.001958226	2.00785343	1.001958226	1.001958226	0	2.00785343	0	2.00785343	3.017716673	0	1.001958226	1.001958226	3.017716673	0	2.00785343	0	0	0	1.001958226	1.001958226	4.031579384	0	3.017716673	0	3.017716673	2.00785343
Abi2	1.001958226	0	0	1.001958226	0	2.00785343	0	1.001958226	0.230873306	1.001958226	0	0	0	0	0	1.001958226	2.00785343	2.00785343	1.001958226	0	1.001958226	0	1.001958226	1.001958226	0	0	2.00785343	0	1.001958226	1.001958226	1.001958226	0	0	0	2.00785343	1.001958226	1.001958226	1.001958226	0	0	0	2.00785343	0.500488918	3.625552336	2.00785343	0	2.644042112	0	3.017716673
Abl1	4.031579384	2.00785343	3.017716673	2.00785343	1.001958226	1.001958226	2.00785343	1.001958226	3.017716673	0	0	2.00785343	1.001958226	1.001958226	1.001958226	0	0	1.001958226	2.00785343	0	0	1.001958226	2.00785343	2.00785343	2.00785343	0	1.001958226	1.001958226	1.001958226	1.001958226	0	0	1.001958226	0	0	4.031579384	3.017716673	6.071430814	0	0	2.00785343	1.001958226	5.049473369	5.049473369	1.001958226	1.001958226	2.00785343	0	1.001958226
Abl2	12.51168444	9.928552139	7.841088881	10.50136159	5.253538745	12.01436105	7.852545839	3.422780048	13.39363871	8.2486468	1.001958226	2.680652766	11.09547759	7.234602667	4.212242765	3.524146116	10.95323887	11.66162463	8.471984238	9.337468796	11.24332389	4.031579384	7.495628556	8.127666769	15.45741081	2.344032073	10.2447052	13.52905336	8.127666769	6.405179703	6.215589914	9.327895303	7.211744503	7.500983469	12.83978186	8.424281881	10.79360923	11.31539596	0	0	3.693178806	15.24327685	11.07652056	16.40252415	13.14862782	11.54942686	5.34997103	10.32301133	41.808475
Ablim1	3.017716673	3.017716673	1.001958226	1.001958226	0	1.001958226	0	4.031579384	0	0	0	0	0	0	0	8.127666769	1.001958226	0	1.001958226	0	0	3.017716673	1.001958226	1.001958226	2.00785343	0	1.001958226	0	0	1.001958226	0	0	0	0	2.00785343	0	3.017716673	2.00785343	0	0	3.017716673	2.00785343	3.017716673	2.00785343	3.017716673	0	1.001958226	1.001958226	2.00785343
Ablim2	0	0	1.001958226	0	2.00785343	0	0	0	0	1.001958226	0	0	0	1.001958226	0	0	0	0	0	0	0	3.017716673	0	0	0	0	0	0	0	1.001958226	0	0	0	0	0	0	0	0	0	0	1.001958226	2.00785343	2.00785343	1.001958226	1.001958226	0	0	0	2.00785343
Abr	1.001958226	0	0	0	0	1.001958226	0	0	3.017716673	0	0	0	0	2.00785343	1.001958226	3.017716673	0	1.001958226	1.001958226	4.031579384	0	3.017716673	2.00785343	5.049473369	0	2.00785343	0	0	3.017716673	1.001958226	1.001958226	0	0	0	2.00785343	1.001958226	0	0	0	0	3.017716673	2.00785343	1.001958226	6.071430814	4.031579384	2.00785343	0	1.001958226	2.00785343
Abracl	2.00785343	0	0	5.049473369	1.001958226	0	2.00785343	0	4.031579384	0	0	0	0	0	0	0	0	3.017716673	0	1.001958226	0	0	0	1.001958226	1.001958226	0	0	1.001958226	1.001958226	0	0	1.001958226	0	1.001958226	0	2.00785343	2.00785343	0	0	0	1.001958226	2.00785343	0	2.00785343	1.001958226	3.017716673	0	1.001958226	6.071430814
Abt1	1.001958226	0	2.00785343	0	2.00785343	0	1.001958226	0	0	0	0	0	0	1.001958226	0	0	1.001958226	1.001958226	0	0	0	0	2.00785343	0	1.001958226	0	0.751100783	1.001958226	2.00785343	0	1.001958226	2.00785343	0	1.001958226	4.031579384	0	0	4.031579384	0	0	2.00785343	1.001958226	2.00785343	3.017716673	1.001958226	4.031579384	2.849129245	0	2.00785343
Abtb1	0	0	0	0	0	1.001958226	0	0	3.017716673	1.001958226	1.001958226	0	0	0	0	3.017716673	0	1.001958226	0	0	0	2.00785343	2.00785343	0	0	0	0	1.001958226	1.001958226	0	0	0	2.00785343	2.00785343	2.00785343	1.001958226	1.001958226	1.001958226	0	0	2.00785343	3.017716673	0	1.001958226	1.001958226	3.017716673	1.001958226	1.001958226	1.001958226
Abtb2	0	0	0	0	0	0	0	0	0	0	0	0	0	0	0	0	0	0	0	0	0	0	0	0	0	0	0	0	0	0	0	0	0	0	0	0	0	0	0	0	0	0	0	0	0	0	0	0	0
Acaa1a	3.017716673	1.001958226	3.017716673	2.00785343	0	2.00785343	2.00785343	1.001958226	4.031579384	0	2.00785343	2.00785343	2.00785343	2.00785343	0	2.00785343	1.001958226	9.16201161	0	1.001958226	0	3.017716673	3.017716673	0	0	0	3.017716673	2.00785343	5.049473369	0	1.001958226	1.001958226	2.00785343	1.001958226	1.001958226	3.017716673	6.071430814	5.049473369	0	0	4.031579384	0	4.031579384	5.049473369	4.031579384	6.071430814	5.559942132	4.540020465	2.512287091
Acaa1b	2.00785343	0	1.001958226	0	0	0	2.00785343	0	1.001958226	0	0	2.00785343	1.001958226	0	0	0	1.001958226	4.540020465	0	0	0	1.001958226	1.001958226	0	0	0	2.00785343	2.00785343	1.001958226	0	0	0	0	1.001958226	1.001958226	2.00785343	2.00785343	4.031579384	0	0	1.504411773	0	3.017716673	1.001958226	4.031579384	4.540020465	5.559942132	2.512287091	1.001958226
Acaa2	0	4.031579384	3.017716673	3.017716673	1.001958226	1.001958226	0	2.00785343	2.00785343	0	1.001958226	2.00785343	1.001958226	0	0	0	0	2.00785343	1.001958226	1.001958226	0	0	1.001958226	0	0	0	1.001958226	0	1.001958226	1.001958226	0	2.00785343	0	2.00785343	0	4.031579384	0	3.017716673	0	0	1.001958226	5.049473369	3.017716673	5.049473369	3.017716673	2.00785343	2.00785343	2.00785343	4.031579384
Acaca	0	1.001958226	2.00785343	0	0	0	0	0	2.00785343	0	2.00785343	1.001958226	0	0	0	2.00785343	0	2.00785343	0	3.017716673	0	2.00785343	1.001958226	0	2.00785343	0	0	0	1.001958226	1.001958226	0	0	1.001958226	4.031579384	0	1.001958226	2.00785343	0	0	0	2.00785343	1.001958226	1.001958226	5.049473369	1.001958226	2.00785343	1.001958226	1.001958226	3.017716673
Acacb	0	0	0	1.001958226	0	1.001958226	0	0	0	3.017716673	0	0	0	0	0	1.001958226	0	0	0	0	0	1.001958226	0	0	0	0	2.00785343	0	0	0	0	0	0	1.001958226	0	0	0	0	0	0	1.001958226	0	0	0	1.001958226	0	0	2.00785343	0
Acad10	0	0	0	0	0	0	0	0	0	0	0	0	0	0	0	0	0	0	0	0	0	1.001958226	0	0	0	0	0	0	1.001958226	0	0	0	0	0	0	0	0	0	0	0	1.001958226	0	0	0	0	0	0	0	0
Acad11	0	0	1.001958226	0	0	1.001958226	0	1.001958226	3.017716673	0	2.00785343	0	0	0	0	1.001958226	0	1.001958226	0	0	0	0	0	0	0	0	0	0	0	0	0	0	0	2.00785343	2.00785343	0	0	0	0	0	1.001958226	0	0	0	1.001958226	1.001958226	0	0	1.001958226
Acad12	1.001958226	0	0	0	0	0	0	0	0	0	0	0	0	0	0	0	0	0	0	0	0	0	0	0	0	0	2.00785343	0	1.001958226	0	0	0	0	0	0	0	0	0	0	0	0	0	0	0	0	0	0	0	0
Acad8	1.001958226	0	1.001958226	2.00785343	0	0	1.001958226	0	0	0	0	2.00785343	0	0	2.00785343	3.017716673	0	0	3.017716673	0	0	0	1.001958226	1.001958226	0	0	0	0	0	0	1.001958226	0	1.001958226	1.001958226	0	1.001958226	0	1.001958226	0	0	1.001958226	0	0	2.00785343	3.017716673	1.001958226	0	1.001958226	2.00785343
Acad9	2.00785343	5.049473369	2.00785343	4.540020465	4.031579384	7.097484292	3.017716673	5.049473369	3.017716673	3.017716673	1.001958226	1.001958226	1.001958226	1.001958226	1.001958226	2.00785343	3.355224961	3.017716673	4.031579384	2.00785343	1.001958226	1.504411773	6.071430814	1.001958226	1.001958226	2.00785343	1.001958226	2.00785343	4.031579384	2.00785343	0	0.500488918	3.017716673	1.001958226	8.127666769	3.017716673	1.001958226	1.001958226	0	0	0.333550536	10.20055259	8.127666769	9.680755455	3.017716673	7.440418034	6.583943498	1.001958226	4.176745251
Acadl	0	0	0	1.001958226	0	2.00785343	0	2.00785343	0	0	0	0	0	0	0	0	0	1.001958226	0	1.001958226	0	0	2.00785343	0	0	0	0	1.001958226	0	2.00785343	0	0	1.001958226	0	0	1.001958226	0	1.001958226	0	0	1.001958226	1.001958226	2.00785343	5.049473369	0	3.017716673	0	0	2.00785343
Acadm	5.049473369	2.00785343	0	7.097484292	1.001958226	1.001958226	1.001958226	2.00785343	2.00785343	3.017716673	1.001958226	2.00785343	1.001958226	2.00785343	2.00785343	0	1.001958226	3.017716673	5.049473369	6.071430814	0	4.031579384	6.071430814	1.001958226	3.017716673	2.00785343	2.00785343	3.017716673	3.017716673	3.017716673	1.001958226	1.001958226	2.00785343	5.049473369	3.017716673	5.049473369	6.071430814	1.001958226	0	0	6.071430814	6.071430814	6.071430814	4.031579384	2.00785343	6.071430814	3.017716673	3.017716673	7.097484292
Acads	2.00785343	0	5.049473369	6.071430814	1.001958226	0	2.00785343	3.017716673	5.049473369	3.017716673	1.001958226	0	0	0	3.017716673	2.00785343	0	2.00785343	0	1.001958226	0	3.017716673	1.001958226	3.017716673	2.00785343	1.001958226	2.00785343	1.001958226	5.049473369	2.00785343	1.001958226	0	0	6.071430814	4.031579384	6.071430814	2.00785343	6.071430814	0	0	1.001958226	3.017716673	2.00785343	8.127666769	1.001958226	5.049473369	3.017716673	3.017716673	7.097484292
Acadsb	0	0	0	0	0	0	0	0	2.00785343	0	0	0	0	1.001958226	3.017716673	0	0	0	3.017716673	2.00785343	0	0	0	1.001958226	0	1.001958226	1.001958226	0	0	1.001958226	2.00785343	0	0	0	1.001958226	0	1.001958226	0	0	0	0	1.001958226	0	2.00785343	1.001958226	1.001958226	0	1.001958226	0
Acadvl	0	0	2.00785343	0	1.001958226	1.001958226	0	1.001958226	8.127666769	0	0	0	0	0	0	0	0	0	0	3.017716673	0	1.001958226	0	3.017716673	0	3.017716673	1.001958226	1.001958226	0	0	0	0	2.00785343	0	1.001958226	1.001958226	0	0	0	0	0	0	2.00785343	0	0	6.071430814	1.001958226	0	4.031579384
Acap1	0	0	0	0	0	0	0	0	1.001958226	0	1.001958226	0	0	0	0	0	3.017716673	0	2.00785343	1.001958226	0	0	1.001958226	0	0	0	0	0	0	0	0	0	0	0	0	1.001958226	0	1.001958226	0	0	0	0	1.001958226	1.001958226	0	0	0	0	1.001958226
Acap2	0	1.001958226	1.001958226	2.00785343	0	0	0	0	1.001958226	1.001958226	1.001958226	0	1.001958226	2.00785343	0	0	1.001958226	0	2.00785343	2.00785343	1.001958226	0	1.001958226	0	0	0	0	6.071430814	0	0	5.049473369	0	0	3.017716673	0	2.00785343	1.001958226	1.001958226	0	0	1.001958226	5.049473369	2.00785343	1.001958226	2.00785343	2.00785343	0	0	2.00785343
Acap3	0	0	0	0	0	0	0	0	0	0	0	0	0	0	0	0	0	0	0	0	0	0	0	0	0	0	0	0	0	0	1.001958226	0	0	0	0	0	1.001958226	1.001958226	0	0	0	0	0	0	0	0	0	1.001958226	1.001958226
Acat1	0	4.031579384	0	1.001958226	1.001958226	0	0	1.001958226	0	0	2.00785343	0	0	0	1.001958226	0	0	0	1.001958226	1.001958226	0	0	1.001958226	0	0	0	0	0	1.001958226	0	0	1.001958226	1.001958226	2.00785343	0	0	0	2.00785343	0	0	1.001958226	1.001958226	2.00785343	2.00785343	0	1.001958226	0	0	1.001958226
Acat2	3.017716673	4.031579384	3.017716673	1.001958226	2.00785343	1.001958226	4.031579384	6.071430814	11.24332389	0	2.00785343	2.00785343	2.00785343	2.00785343	2.00785343	3.017716673	1.001958226	0	1.001958226	2.00785343	0	3.017716673	3.017716673	1.001958226	2.00785343	0	2.00785343	4.031579384	4.031579384	4.031579384	1.001958226	6.071430814	1.001958226	4.031579384	4.031579384	3.017716673	13.34169629	7.097484292	0	0	1.001958226	1.001958226	2.00785343	15.45741081	4.031579384	7.097484292	6.583943498	7.097484292	6.071430814
Acat3	0	0	0	0	0	0	0.500488918	0	1.001958226	1.001958226	0	0	0	1.001958226	0	0	0	0	0	0	0	1.001958226	0	0	0	0	0	0	1.001958226	0	0	0	1.001958226	0	0	0	0	0	0	0	0	1.001958226	0	1.001958226	0	1.001958226	0.500488918	0	0.500488918
Acbd3	0	0	0	2.00785343	2.00785343	0	0	0	3.017716673	4.031579384	1.001958226	0	0	0	0	2.00785343	0	0	0	0	0	1.001958226	0	0	1.001958226	0	0	0	1.001958226	1.001958226	0	0	0	1.001958226	5.049473369	0	1.001958226	0	0	0	1.001958226	0	4.031579384	2.00785343	3.017716673	0	1.001958226	0	3.017716673
Acbd4	0	0	1.001958226	1.001958226	0	1.001958226	2.00785343	0	1.001958226	0	1.001958226	0	0	2.00785343	0	0	1.001958226	1.001958226	0	1.001958226	1.001958226	0	0	0	0	0	0	1.001958226	0	3.017716673	0	0	0	1.001958226	1.001958226	2.00785343	1.001958226	1.001958226	0	0	0	1.001958226	1.001958226	1.001958226	0	2.00785343	1.001958226	1.001958226	1.001958226
Acbd5	1.001958226	0	0	1.001958226	1.001958226	1.001958226	0	0	0	1.001958226	0	0	0	0	0	0	0	0	0	0	0	1.001958226	0	0	0	0	1.001958226	1.001958226	0	0	0	0	1.001958226	1.001958226	1.001958226	1.001958226	2.00785343	0	0	0	1.001958226	0	0	0	0	2.00785343	0	1.001958226	2.00785343
Acbd6	1.001958226	0	5.049473369	1.001958226	1.001958226	2.00785343	3.017716673	1.001958226	6.071430814	0	1.001958226	0	0	1.001958226	1.001958226	1.001958226	1.001958226	3.017716673	1.001958226	1.001958226	0	10.20055259	1.001958226	1.001958226	0	0	0	0	2.00785343	1.001958226	0	1.001958226	2.00785343	1.001958226	3.017716673	1.001958226	3.017716673	3.017716673	0	0	0	5.049473369	6.071430814	10.20055259	6.071430814	4.031579384	2.00785343	6.071430814	5.049473369
Acbd7	0	0	0	0	0	0	0	0	0	1.001958226	0	0	0	0	0	0	0	0	1.001958226	1.001958226	0	0	0	0	0	0	1.001958226	0	0	0	0	0	0	0	0	0	0	0	0	0	1.001958226	0	0	1.001958226	1.001958226	1.001958226	0	0	0
Accs	0	0	0	0	0	0	0	0	0	0	0	0	0	0	0	0	0	0	0	1.001958226	0	0	0	0	0	0	0	0	1.001958226	0	0	1.001958226	0	0	0	0	0	1.001958226	0	0	0	0	1.001958226	0	0	0	0	0	1.001958226
Accsl	0	1.001958226	0	0	0	0	1.001958226	1.001958226	0	0	0	0	1.001958226	1.001958226	1.001958226	0	1.001958226	1.001958226	0	1.001958226	1.001958226	0	0	0	0	0	0	1.001958226	0	0	2.00785343	0	0	0	1.001958226	0	1.001958226	0	0	0	1.001958226	0	0	2.00785343	0	2.00785343	1.001958226	0	1.001958226
Acd	0	0	2.00785343	2.00785343	1.001958226	1.001958226	0	0	1.001958226	0	1.001958226	0	0	1.001958226	0	0	2.00785343	1.001958226	1.001958226	1.001958226	0	2.00785343	2.00785343	0	0	0	2.00785343	0	1.001958226	0	0	1.001958226	1.001958226	0	5.049473369	0	3.017716673	1.001958226	0	0	2.00785343	0	2.00785343	5.049473369	1.001958226	3.017716673	2.00785343	7.097484292	5.049473369
Acer1	0	0	1.20282132	1.001958226	0	0	0	0.277928591	2.07505385	0	0.667536232	0	0	0	0	1.001958226	2.00785343	0	0	0	0	0	0	0	0.111135231	0	0.500488918	0.718957343	0	0	0	0	1.001958226	0	0	1.288953772	1.001958226	0.751100783	0	0	1.571480152	3.374524596	0	0.643665655	0.918311762	0.076934636	1.59587301	1.068895081	0
Acer2	0	0	0	0	0	0	0	0	0	0	2.00785343	0	0	0	0	0	0	0	0	0	0	0	0	0	0	0	0	0	0	0	0	0	1.001958226	0	0	0	1.001958226	0	0	0	0	1.001958226	0	2.00785343	0	1.001958226	0	1.001958226	1.001958226
Acer3	1.001958226	0	0	0	3.017716673	0	0	0	0	1.001958226	0	1.001958226	2.00785343	0	0	0	0	0	0	0	0	0	0	0	0	0	2.00785343	0	1.001958226	0	0	0	0	0	0	0	1.001958226	2.00785343	0	0	0	1.001958226	0	2.00785343	0	0	0	0	0
Acin1	6.071430814	12.29036011	13.34169629	6.071430814	3.017716673	2.00785343	2.00785343	2.00785343	3.017716673	1.001958226	4.031579384	2.00785343	4.031579384	1.001958226	1.001958226	4.031579384	0	2.00785343	5.049473369	1.001958226	0	5.049473369	4.031579384	0	3.017716673	1.001958226	2.00785343	0	3.017716673	2.00785343	0	1.001958226	1.001958226	4.031579384	2.00785343	5.049473369	6.071430814	4.031579384	0	0	10.20055259	10.20055259	10.20055259	16.52186141	7.097484292	9.16201161	8.127666769	8.127666769	6.071430814
Acly	13.34169629	10.20055259	6.071430814	7.097484292	7.097484292	2.00785343	5.049473369	9.16201161	12.29036011	1.001958226	2.00785343	2.00785343	11.24332389	6.071430814	5.049473369	4.031579384	1.001958226	5.049473369	11.24332389	10.20055259	2.00785343	10.20055259	14.39736789	2.00785343	9.16201161	3.017716673	10.20055259	6.071430814	15.45741081	3.017716673	3.017716673	5.049473369	12.29036011	7.097484292	21.91153417	16.52186141	25.20065864	6.071430814	0	0	7.097484292	8.127666769	6.071430814	26.30649189	7.097484292	9.16201161	9.16201161	9.16201161	25.20065864
Acmsd	0.795984932	0.489773025	5.966199195	2.344032073	1.118601948	0	2.344032073	3.158615298	2.92606953	3.017716673	1.642859098	0.404045393	2.275103742	0	2.805873367	0.528750802	0.83625217	1.646698932	0.809358878	2.968120609	0.1176741	12.0335331	2.56839668	0.210612928	0.728307746	0.817320642	3.850183047	1.001958226	2.013482735	1.881900168	0.834692621	2.62968831	0.834692621	0.283069608	3.042187604	0.111135231	3.063925933	4.200947567	0	0	0.281973416	3.610330322	2.858107698	4.302173874	3.898216661	2.05490259	0.727907886	3.341240628	1.689185617
Acn9	0	0	1.001958226	0	0	0	0	1.001958226	0	0	0	0	0	0	0	0	0	0	0	1.001958226	0	0	0	0	0	0	0	0	0	0	0	0	1.001958226	0	0	0	1.001958226	0	0	0	0	2.00785343	0	0	0	1.001958226	0	0	0
Acnat1	0	0	0	0	0	0	0	0	0	0	0	0	0	0	0	0	0	0	0	0	0	0	0	0	0	0	0	0	0	0	0	0	0	0	0	0	0	0	0	0	0	0	0	0	0	0	0	0	0
Aco1	1.001958226	0	1.001958226	1.001958226	1.001958226	0	4.031579384	3.017716673	2.00785343	0	0	0	0	0	0	1.001958226	0	0	0	0.667536232	0	2.00785343	0	0	0	0	2.00785343	1.001958226	1.420601001	1.001958226	0	0	2.269287547	2.00785343	0.066675349	1.001958226	2.00785343	1.001958226	0	0	3.017716673	1.001958226	3.017716673	1.672115677	1.001958226	2.209507635	1.504411773	0	2.00785343
Aco2	2.00785343	3.017716673	2.00785343	6.071430814	7.097484292	4.031579384	3.017716673	2.00785343	8.127666769	1.001958226	3.017716673	3.017716673	1.001958226	3.017716673	1.001958226	4.031579384	2.00785343	10.20055259	0	1.001958226	0	4.031579384	11.24332389	3.017716673	1.001958226	5.049473369	1.001958226	3.017716673	5.049473369	2.00785343	2.00785343	2.00785343	3.017716673	3.017716673	7.097484292	9.16201161	9.16201161	6.071430814	0	0	11.24332389	12.29036011	10.20055259	18.66413333	6.071430814	8.127666769	4.031579384	4.031579384	12.29036011
Acot1	0	0	0	0	0	0	0	0	0	0	0	0	0	0	0	2.00785343	0	0	0	0	0	0	0	0	0	0	0	0	0	0	0	1.001958226	0	0	0	0	0	0	0	0	0	0	0	0	1.001958226	0	0	0	1.001958226
Acot10	1.001958226	0	2.00785343	0	0	0	0	0	2.00785343	0	1.001958226	0	0	0	0	0	2.00785343	1.001958226	1.001958226	0	1.001958226	0	0	0	0	0	0	0	0	2.00785343	0	0	3.017716673	1.001958226	3.017716673	0	0	0	0	0	0.500488918	3.017716673	0	3.524146116	0	0	1.001958226	2.00785343	3.017716673
Acot11	0	0	0	0	0	0	0	0	0	0	0	0.461955013	0	0	1.001958226	0	0	0	0	0	0	0	0	0	0	0	0	0	0	0	0	0	0	0	1.001958226	0	2.00785343	0	0	0	0	1.001958226	0	1.001958226	0	0	0	0	0
Acot13	0	0	3.017716673	0	5.049473369	1.001958226	2.00785343	2.00785343	2.00785343	2.00785343	0	1.001958226	0	0	0	0	1.001958226	4.031579384	2.00785343	3.017716673	0	0	1.001958226	0	0	0	0	1.001958226	0	0	0	2.00785343	0	0	0	0	1.001958226	1.001958226	0	0	4.031579384	2.00785343	0	3.017716673	2.00785343	4.031579384	0	0	1.001958226
Acot2	2.00785343	3.017716673	0.155602836	0	0.325603804	0	0	1.073676955	0	0	0	0.062507631	0.133963617	0	1.001958226	0.166720944	1.001958226	1.504411773	0	0	0	1.001958226	1.001958226	0.133963617	1.001958226	1.001958226	1.001958226	0	0	0	0	0	0.6951891	0	1.08563203	1.001958226	0	1.001958226	0	0	0	0	0	1.001958226	0	0	0	0	1.001958226
Acot7	3.017716673	4.031579384	1.001958226	4.031579384	1.001958226	5.049473369	1.001958226	2.00785343	2.00785343	1.001958226	5.049473369	1.001958226	3.017716673	2.00785343	0	4.031579384	1.001958226	2.00785343	3.017716673	1.001958226	0	3.017716673	0	1.001958226	2.00785343	0	3.017716673	2.00785343	4.031579384	0	0	4.031579384	3.017716673	1.001958226	4.031579384	8.127666769	4.031579384	1.001958226	0	0	6.071430814	3.017716673	2.00785343	7.097484292	2.00785343	7.097484292	4.031579384	2.00785343	3.017716673
Acot8	0	0	0	2.00785343	4.031579384	1.001958226	0	3.017716673	0	0	0	0	1.001958226	0	0	0	2.00785343	0	2.00785343	0	0	0	0	1.001958226	0	0	0	1.001958226	1.001958226	2.00785343	1.001958226	0	1.001958226	1.001958226	3.017716673	3.017716673	1.001958226	0	0	0	2.00785343	2.00785343	3.017716673	3.017716673	2.00785343	6.071430814	0	0	2.00785343
Acot9	2.00785343	0	3.017716673	0	1.001958226	0	1.001958226	0	3.017716673	1.001958226	3.017716673	0	0	2.00785343	1.001958226	0	1.001958226	2.00785343	1.001958226	1.001958226	0	0	0	0	0	0	1.001958226	1.001958226	1.001958226	1.001958226	0	0	3.017716673	1.001958226	3.017716673	0	0	0	0	0	1.504411773	4.031579384	0	8.644316793	1.001958226	1.001958226	3.017716673	3.017716673	6.071430814
Acox1	3.017716673	0	0	0	0	0	0	0	0	0	0	0	0	0	0	0	0	0	1.001958226	1.001958226	0	1.001958226	0	0	0	1.001958226	0	0	0	0	0	0	0	0	0	0	1.001958226	0	0	0	1.001958226	0	0	2.00785343	1.001958226	0	0	0	1.001958226
Acox3	0	0	1.001958226	1.001958226	2.00785343	0	0	1.001958226	4.031579384	0	0	0	0	0	0	2.00785343	0	0	0	0	0	1.001958226	0	0	0	0	0	0	0	0	0	0	0	0	0	0	1.001958226	1.001958226	0	0	1.001958226	0	2.00785343	3.017716673	0	3.017716673	0	0	0
Acp1	4.031579384	3.017716673	8.127666769	1.001958226	5.049473369	2.00785343	4.031579384	10.20055259	3.017716673	1.001958226	2.00785343	0	0	0	0	5.049473369	3.017716673	6.071430814	1.001958226	6.071430814	3.017716673	5.049473369	5.049473369	0	1.001958226	2.00785343	3.017716673	2.00785343	6.071430814	1.001958226	3.017716673	4.031579384	2.00785343	5.049473369	3.017716673	5.049473369	8.127666769	4.031579384	0	0	4.031579384	8.127666769	5.049473369	17.59075649	2.00785343	10.20055259	7.097484292	6.071430814	17.59075649
Acp2	3.203954335	4.031579384	4.901097864	3.150890478	0	4.540020465	2.94107226	1.756008845	1.881900168	2.157878634	2.28997358	0.611841682	2.706565009	0	3.524146116	3.147474899	1.827016852	0.667536232	3.017716673	0	0	5.597795156	3.260513093	0	1.001958226	1.001958226	1.001958226	3.109720267	3.125506321	2.116779351	0	3.549493905	1.940261048	1.504411773	3.1623086	3.118922446	1.527557637	0.200078166	0	0	1.77934714	8.42891922	5.52856821	3.644604018	3.017716673	1.456763635	3.823579101	1.253061728	2.764877146
Acp5	0	0	0	0	0	0	0	0	1.001958226	0	0	0	0	0	0	0	1.001958226	0	0	2.00785343	1.001958226	0	0	0	0	0	2.00785343	0	1.001958226	1.001958226	0	0	0	0	1.001958226	3.017716673	0	0	0	0	0	1.001958226	0	0	0	1.001958226	1.001958226	0	4.031579384
Acp6	1.001958226	0	2.00785343	0	2.00785343	0	0	1.001958226	5.049473369	2.00785343	0	2.00785343	0	0	0	1.001958226	1.001958226	1.001958226	2.00785343	4.031579384	0	3.017716673	2.00785343	0	0	1.001958226	0	3.017716673	0	0	1.001958226	1.001958226	2.00785343	3.017716673	6.071430814	2.00785343	6.071430814	2.00785343	0	0	1.001958226	4.031579384	3.017716673	6.071430814	2.00785343	6.071430814	1.001958226	0	5.049473369
Acpl2	0	0	0	0	0	0	0	0	0	0	0	0	0	0	0	0	0	0	0	0	0	0	0	0	0	0	0	0	0	0	0	0	0	0	0	0	0	0	0	0	0	0	0	0	0	0	0	2.00785343	0
Acpp	0	0	0	0	0	0	0	0	0	0	0	0	0	0	0	0	0	0	1.001958226	0	0	0	1.001958226	0	0	0	0	0	0	0	0	0	0	0	0	0	1.001958226	0	0	0	0	0	0	2.00785343	0	2.00785343	0	0	2.00785343
Acrbp	1.001958226	0	2.00785343	1.001958226	1.001958226	0	0	1.001958226	2.00785343	0	0	0	0	1.001958226	0	1.001958226	1.001958226	1.001958226	0	0	0	2.00785343	2.00785343	0	0	1.001958226	3.017716673	0	0	2.00785343	0	0	0	0	0	0	2.00785343	0	0	0	0	1.001958226	1.001958226	1.001958226	0	0	0	0	3.017716673
Acsbg2	0	0	1.253061728	1.001958226	0	0	0	0	0	0	1.001958226	0	0	0	0	0	0	0	0	0	0	0	0	0	0	0	0	0	0	0	0	0	0	0	0	0	0	0	0	0	0	0	0.047623477	0	0	0	0	0.026317142	0
Acsf2	0	1.001958226	1.001958226	0	3.017716673	1.001958226	0	1.001958226	0	0	0	0	0	0	0	0	1.001958226	0	0	0	0	2.00785343	0	0	0	0	0	0	1.001958226	0	0	0	0	3.017716673	1.001958226	0	0	2.00785343	0	0	0	0	3.017716673	1.001958226	0	0	0	2.00785343	0
Acsf3	2.00785343	1.001958226	5.049473369	0	2.00785343	0	1.001958226	0	3.017716673	0	0	0	0	1.001958226	0	0	0	0	0	0	1.001958226	0	3.017716673	0	0	0	2.00785343	1.001958226	0	0	3.017716673	0	0	1.001958226	0	0	3.017716673	0	0	0	0	1.001958226	1.001958226	3.017716673	0	0	1.001958226	1.001958226	0
Acsl1	1.001958226	0	0	2.00785343	1.001958226	0	0	0	0	0	0	0	0	0	0	0	0	0	0	0	0	0	0	0	0	0	0	0	1.001958226	0	1.001958226	4.031579384	1.001958226	0	0	1.001958226	2.00785343	0	0	0	0	0	1.001958226	0	0	1.001958226	1.001958226	0	1.001958226
Acsl3	1.001958226	2.00785343	2.00785343	7.097484292	1.001958226	0	3.017716673	0	4.031579384	1.001958226	1.001958226	0	0	1.001958226	0	2.00785343	0	3.017716673	2.00785343	2.00785343	0	2.00785343	4.031579384	0	0	0	1.001958226	1.001958226	0	3.017716673	1.001958226	2.00785343	7.097484292	0	4.031579384	2.00785343	2.00785343	1.001958226	0	0	0	3.017716673	1.001958226	13.34169629	4.031579384	1.001958226	9.16201161	9.16201161	5.049473369
Acsl4	0	0	1.001958226	1.001958226	0	0	0	1.001958226	3.017716673	0	0	0	0	0	0	1.001958226	0	0	1.001958226	0	0	3.017716673	0	0	0	0	0	0	0	1.001958226	0	1.001958226	0	1.001958226	0	0	1.001958226	1.001958226	0	0	0	0	0	1.001958226	0	1.001958226	1.001958226	1.001958226	0
Acsl5	0	0	0	1.001958226	0	0	0	0	0	0	0	0	0	0	0	0	1.001958226	0	1.001958226	0	0	0	0	0	0	0	0	0	1.001958226	0	3.017716673	0	0	0	0	0	0	0	0	0	0	0	0	0	0	0	0	0	0
Acsl6	0	0	0	0	0	0	0	0	0	0	0	0	0	0	0	0	1.001958226	0	0	0	0	0	0	0	0	0	0	1.001958226	0	0	0	0	0	0	0	0	0	0	0	0	0	0	0	1.001958226	0	0	0	0	1.001958226
Acsm2	0	0	1.001958226	0	2.00785343	0	0	0	1.432572289	0	0	0	0	0	0	0	0	0	0	1.001958226	0	2.00785343	0	0	0	1.001958226	0	1.001958226	0.751100783	1.001958226	0	0	0	1.001958226	0	0	0.088250504	1.001958226	0	0	0	1.184554525	1.001958226	0.081093924	1.001958226	2.00785343	0.751100783	2.00785343	0
Acss1	0	2.00785343	3.017716673	0	2.00785343	0	0	0	3.017716673	1.001958226	0	0	0	1.001958226	0	2.00785343	0	1.001958226	0	1.001958226	0	0	0	1.001958226	2.00785343	3.017716673	0	0	0	0	1.001958226	2.00785343	3.017716673	3.017716673	1.001958226	3.017716673	0	0	0	0	6.071430814	0	1.001958226	3.017716673	0	1.001958226	0	0	2.00785343
Acss2	2.00785343	2.00785343	0	0	0	0	2.00785343	2.00785343	0	1.001958226	0	0	1.001958226	0	0	0	1.001958226	0	0	0	0	1.001958226	1.001958226	0	0	0	0	0	0	0	0	0	0	0	1.001958226	0	1.001958226	1.001958226	0	0	0	2.00785343	0	0	0	0	2.00785343	0	1.001958226
Acta1	0.667536232	0	0	0	0	0.667536232	0	1.001958226	0	0	0	0	0	0	0	0	0	0	0	0.667536232	0	0	0	0	0	0	0	0	0	0	0	0	0	0	0	0	0	0	0	0	0	0	0	0	0	0	0.667536232	0	0
Actb	50.70589792	43.49415342	158.1884824	98.84726919	28.53259288	47.07463137	50.70589792	47.07463137	100.3227776	34.18403651	67.06527123	81.08702858	48.27933947	44.68209059	43.49415342	28.53259288	46.47439662	103.2995553	47.67627677	69.67753879	9.16201161	94.47109425	56.87487113	31.90846597	26.30649189	37.6357742	68.36807302	39.37925426	90.16847196	24.09958167	53.15567738	77.67818993	62.55697862	68.36807302	90.16847196	136.8427905	112.4433845	83.15433457	0	0	63.83698129	200.4488985	125.1664996	247.123217	70.99373707	222.1277688	93.7489499	111.6687999	193.9675396
Actg1	15.45741081	23.00322026	55.62912658	28.53259288	9.16201161	39.96306295	20.8244837	20.8244837	18.12688234	17.59075649	16.52186141	20.8244837	19.74202966	19.74202966	13.86898793	21.91153417	14.39736789	21.36743194	29.65294477	12.29036011	9.16201161	25.20065864	9.16201161	16.52186141	18.66413333	21.91153417	29.65294477	19.74202966	35.32945229	20.8244837	13.86898793	21.91153417	33.04372282	7.097484292	24.09958167	36.48001603	48.27933947	27.4171227	0	0	10.20055259	70.99373707	24.09958167	84.54187184	24.64952818	26.861205	68.80381781	9.16201161	67.71584337
Actl6a	4.031579384	3.017716673	4.031579384	9.16201161	5.049473369	3.017716673	6.071430814	1.001958226	4.031579384	1.001958226	3.017716673	3.017716673	9.16201161	4.031579384	4.031579384	2.00785343	6.071430814	8.127666769	2.00785343	3.017716673	2.00785343	11.24332389	4.031579384	7.097484292	4.031579384	3.017716673	4.031579384	2.00785343	9.16201161	3.017716673	1.001958226	4.031579384	12.29036011	5.049473369	6.071430814	9.16201161	7.097484292	2.00785343	0	0	5.049473369	9.16201161	9.16201161	7.097484292	9.16201161	8.127666769	6.071430814	11.24332389	9.16201161
Actn1	12.29036011	7.097484292	6.071430814	6.071430814	13.34169629	2.00785343	3.017716673	6.071430814	14.39736789	2.00785343	5.049473369	7.097484292	1.001958226	5.049473369	2.00785343	5.049473369	10.20055259	7.097484292	8.127666769	5.049473369	0	9.16201161	7.097484292	6.071430814	6.071430814	1.001958226	9.16201161	6.071430814	14.39736789	7.097484292	1.001958226	5.049473369	14.39736789	6.071430814	7.097484292	9.16201161	15.45741081	10.20055259	0	0	6.071430814	13.34169629	13.34169629	19.74202966	13.34169629	20.8244837	6.071430814	10.20055259	15.45741081
Actn3	0	0	0	0	0	0	0	0	0	0	0	0	0	0	0	0	0	0	0	0	0	0	0	0	0	0	0	0	0	0	0	0	0	0	0	0	0	0	0	0	0	0	0	0	0	0	0	0	0
Actn4	7.097484292	2.00785343	8.127666769	8.127666769	6.071430814	4.031579384	8.127666769	5.049473369	9.16201161	3.017716673	6.071430814	3.017716673	8.127666769	2.00785343	0	2.00785343	4.031579384	4.031579384	5.049473369	4.031579384	0	5.049473369	6.071430814	2.00785343	4.031579384	2.00785343	2.00785343	2.00785343	4.031579384	2.00785343	5.049473369	4.031579384	11.24332389	2.00785343	12.29036011	4.031579384	6.071430814	4.031579384	0	0	7.097484292	7.097484292	10.20055259	26.30649189	8.127666769	10.20055259	9.16201161	8.127666769	15.45741081
Actr10	4.031579384	1.001958226	5.815558729	1.001958226	1.001958226	1.001958226	1.001958226	0.500488918	1.504411773	1.001958226	0	5.049473369	0	1.001958226	1.001958226	1.001958226	1.001958226	1.001958226	2.00785343	6.071430814	0	4.031579384	2.00785343	5.049473369	1.253061728	5.049473369	4.031579384	1.336817659	2.00785343	1.001958226	2.00785343	0	1.001958226	2.00785343	1.001958226	2.372066898	6.071430814	2.00785343	0	0	5.049473369	4.540020465	1.504411773	5.705977504	4.031579384	3.422780048	2.00785343	2.512287091	7.097484292
Actr1a	0	1.001958226	2.00785343	0	0	1.001958226	2.00785343	0	0	0	1.001958226	1.001958226	1.001958226	0	0	0	3.017716673	0	1.001958226	1.001958226	0	0	0	1.001958226	2.00785343	3.017716673	0	0	1.001958226	2.00785343	1.001958226	0	0	1.001958226	3.017716673	0	1.001958226	1.001958226	0	0	1.001958226	0	2.00785343	6.071430814	0	2.00785343	1.001958226	1.001958226	1.001958226
Actr1b	2.00785343	1.001958226	1.001958226	0	1.001958226	1.001958226	1.001958226	2.00785343	2.00785343	0	0	0	0	2.00785343	1.001958226	1.001958226	0	1.001958226	1.001958226	0	0	1.001958226	2.00785343	0	0	1.001958226	2.00785343	0	1.001958226	1.001958226	0	0	3.017716673	0	1.001958226	3.017716673	4.031579384	1.001958226	0	0	3.017716673	6.071430814	0	5.049473369	3.017716673	6.071430814	1.001958226	1.001958226	3.017716673
Actr2	4.031579384	5.049473369	4.031579384	10.20055259	8.127666769	8.127666769	6.071430814	4.031579384	10.20055259	2.00785343	4.031579384	0	5.049473369	3.017716673	6.071430814	9.16201161	4.031579384	5.049473369	1.001958226	5.049473369	2.00785343	4.031579384	1.001958226	0	1.001958226	2.00785343	1.001958226	0	5.049473369	2.00785343	2.00785343	1.001958226	6.071430814	8.127666769	3.017716673	7.097484292	19.74202966	7.097484292	0	0	14.39736789	12.29036011	6.071430814	25.20065864	8.127666769	7.097484292	9.16201161	5.049473369	14.39736789
Actr3	4.031579384	0	9.16201161	5.049473369	0	3.017716673	2.00785343	5.049473369	9.16201161	3.017716673	1.001958226	2.00785343	5.049473369	4.031579384	0	3.017716673	4.031579384	5.049473369	1.001958226	3.017716673	3.017716673	6.071430814	3.017716673	4.031579384	4.031579384	1.001958226	3.017716673	4.031579384	4.031579384	4.031579384	1.001958226	1.001958226	4.031579384	3.017716673	3.017716673	5.049473369	5.049473369	3.017716673	0	0	9.16201161	3.017716673	5.049473369	21.91153417	5.049473369	8.127666769	3.017716673	8.127666769	8.127666769
Actr5	0	0	0	0	0	0	0	0	0	0	0	0	0	0	0	0	0	0	0	0	0	2.00785343	1.001958226	0	0	0	0	0	0	0	0	0	0	0	0	0	0	0	0	0	0	1.001958226	0	1.001958226	0	0	0	1.001958226	2.00785343
Actr6	1.001958226	1.001958226	0	0	0	0	1.001958226	0	1.001958226	0	0	3.017716673	0	1.001958226	0	0	0	0	0	0	0	0	0	2.00785343	1.001958226	0	0	0	0	0	0	1.001958226	0	0	0	1.001958226	3.017716673	1.001958226	0	0	0	2.00785343	0	2.00785343	0	1.001958226	1.001958226	0	4.031579384
Actr8	0	0	0	1.001958226	2.00785343	0	1.001958226	0	3.017716673	1.001958226	0	2.00785343	1.001958226	0	0	3.017716673	0	2.00785343	2.00785343	5.049473369	0	4.031579384	1.001958226	0	0	2.00785343	0	2.00785343	1.001958226	0	0	0	1.001958226	0	1.001958226	1.001958226	0	1.001958226	0	0	1.001958226	1.001958226	2.00785343	2.00785343	2.00785343	6.071430814	0	2.00785343	5.049473369
Acvr1	2.00785343	0	0	0	0	0	0	0	0	0	1.001958226	1.001958226	1.001958226	0	0	0	0	0	0	0	0	0	1.001958226	0	1.001958226	0	0	0	0	0	0	0	0	0	2.00785343	1.001958226	0	2.00785343	0	0	1.001958226	0	0	0	0	1.001958226	0	0	1.001958226
Acvr1b	0	0	0	0	0	0	0	0	0	0	0	0	0	0	0	0	0	0	0	0	0	0	0	0	0	0	0	0	0	0	0	0	0	0	0	0	0	0	0	0	0	0	0	0	0	0	0	0	0
Acvr2a	1.001958226	0	0	0	0	0	0	0	0	0	0	0	0	0	0	0	0	0	0	0	0	0	0	0	0	0	0	0	0	0	0	0	0	0	0	0	0	1.001958226	0	0	0	1.001958226	0	0	0	0	0	0	0
Acvr2b	0	0	1.001958226	1.001958226	0	0	3.017716673	0	4.031579384	0	1.001958226	1.001958226	0	2.00785343	0	1.001958226	1.001958226	0	0	0	0	2.00785343	2.00785343	0	0	1.001958226	0	1.001958226	0	1.001958226	0	0	1.001958226	1.001958226	1.001958226	1.001958226	3.017716673	0	0	0	1.001958226	2.00785343	0	0	1.001958226	2.00785343	0	0	1.001958226
Acvrl1	0	0	0	0	0	0	0	0	0	0	0	0	0	0	0	0	0	0	0	0	0	0	0	0	0	0	0	0	0	0	0	0	0	0	0	0	0	0	0	0	0	0	0	0	0	0	0	0	0
Acy1	1.001958226	1.001958226	1.001958226	4.031579384	0	0	0	3.017716673	0	4.031579384	0	1.001958226	0	1.001958226	1.001958226	2.00785343	1.001958226	1.001958226	2.00785343	5.049473369	0	3.017716673	3.017716673	2.00785343	0	3.017716673	0	2.00785343	2.00785343	0	2.00785343	0	2.00785343	1.001958226	1.001958226	4.031579384	0	3.017716673	0	0	2.00785343	1.001958226	0	4.031579384	3.017716673	1.001958226	2.00785343	1.001958226	6.071430814
Acy3	0	0	0	0	0	0	0	0	0	0	0	0	0	0	0	0	1.001958226	1.001958226	1.001958226	0	0	1.001958226	2.00785343	0	0	0	0	0	0	0	0	0	0	0	0	0	0	0	0	0	1.001958226	1.001958226	0	0	0	0	0	2.00785343	0
Acyp1	0	0	1.001958226	1.001958226	3.017716673	0	0	0	4.031579384	0	0	0	0	1.001958226	0	4.031579384	0	0	0	0	0	2.00785343	1.001958226	0	0	0	2.00785343	0	1.001958226	0	0	0	0	0	2.00785343	0	5.049473369	2.00785343	0	0	3.017716673	1.001958226	2.00785343	0	6.071430814	1.001958226	2.00785343	3.017716673	2.00785343
Acyp2	0	0	1.001958226	0	0	0	0	0	0	0	0	0	0	0	0	0	0	0	0	0	0	0	0	0	0	1.001958226	0	0	0	0	0	0	0	1.001958226	0	0	0	0	0	0	0	0	1.001958226	0	0	0	0	0	0
Ada	0	1.001958226	0	0	0	0	0	0	0	0	0	0	0	0	0	0	0	0	0	0	0	0	0	0	0	0	0	0	0	0	0	0	0	0	0	0	0	0	0	0	1.001958226	1.001958226	0	1.001958226	0	0	0	0	1.001958226
Adad2	0	0	0	0	0	0	0	0	0	0	0	0	0	0	0	0	0	0	0	0	0	0	0	0	0	0	0	0	0	0	0	0	0	0	0	0	0	0	0	0	0	0	0	0	0	0	0	0	0
Adal	1.001958226	0	1.001958226	0	0	0	0	0	0	0	0	0	0	0	0	0	0	0	0	0	0	0	0	0	0	0	0	0	0	0	0	1.001958226	0	0	0	0	0	0	0	0	1.001958226	0	0	2.00785343	0	0	0	1.001958226	1.001958226
Adam10	0	2.00785343	0	1.001958226	2.00785343	2.00785343	0	2.00785343	0	0	0	1.001958226	0	1.001958226	1.001958226	1.001958226	0	0	0	1.001958226	0	0	0	1.001958226	0	0	1.001958226	0	1.001958226	3.017716673	0	0	0	0	1.001958226	0	0	2.00785343	0	0	4.031579384	3.017716673	2.00785343	3.017716673	1.001958226	0	2.00785343	0	0
Adam11	0	0	0	0	0	0	0	0	0	0	0	0	0	0	0	0	0	0	0	0	0	0	0	0	0	0	0	0	1.001958226	0	0	0	0	0	0	0	0	0	0	0	0	0	0	0	0	0	0	0	0
Adam15	3.017716673	0	1.001958226	0	1.001958226	0	1.001958226	1.001958226	0	0	1.001958226	2.00785343	0	0	0	1.001958226	1.001958226	0	0	0	0	3.017716673	0	0	2.00785343	0	1.001958226	0	0	0	0	0	0	0	4.031579384	2.00785343	8.127666769	0	0	0	1.001958226	1.001958226	3.017716673	2.00785343	0	0	1.001958226	0	4.031579384
Adam17	0	0	1.001958226	0	1.001958226	2.00785343	0	0	2.00785343	0	0	0	0	1.001958226	2.00785343	1.001958226	2.00785343	2.00785343	0	0	1.001958226	0	1.001958226	0	0	0	0	1.001958226	0	0	0	0	1.001958226	1.001958226	1.001958226	0	0	0	0	0	0	3.017716673	1.001958226	0	2.00785343	2.00785343	0	3.017716673	0
Adam19	1.001958226	1.001958226	5.049473369	4.031579384	0	1.001958226	0	2.00785343	2.00785343	0	4.031579384	2.523939609	0.022728282	0	1.001958226	0	1.211194037	6.071430814	1.001958226	4.144479055	0	9.303581043	0	1.001958226	4.031579384	2.00785343	1.001958226	2.00785343	4.031579384	5.049473369	3.017716673	0.25012215	4.031579384	1.001958226	11.24332389	6.071430814	4.031579384	4.031579384	0	0	5.049473369	3.017716673	6.071430814	2.05585193	4.031579384	6.242154395	2.00785343	5.049473369	7.097484292
Adam22	0	1.001958226	0	0	0	0	0	0	0	0	0	0	0	0	0	0	0	0	0	0	0	0	1.001958226	0	0	0	0	0	0	0	0	0	0	0	1.001958226	0	0	0	0	0	3.017716673	0	1.001958226	0	0	0	0	0	0
Adam23	0	0	2.00785343	0	0	0	0	1.001958226	0	0	0	1.001958226	0	0	0	0	2.00785343	1.001958226	0	0	0	0	0	0	0	0	0	0	0	0	0	2.00785343	0	1.001958226	3.017716673	2.00785343	1.001958226	0	0	0	0	2.00785343	1.001958226	2.00785343	1.001958226	3.017716673	0	0	0
Adam28	28.54493313	33.0510818	49.26147489	33.3351263	9.006330287	25.78345753	18.90430221	50.11585596	54.84352146	22.06515553	20.08329261	17.88861683	38.86994005	11.34400611	26.18644071	23.07615755	26.67715522	30.16437501	16.90608041	20.32568697	8.024204835	34.82678042	40.82235766	18.61875497	28.55883435	12.69625496	33.03031496	23.25035694	51.79863438	22.93906566	8.179066909	26.69854826	30.9764216	42.67807538	52.71702493	37.1454605	45.57851009	24.92466188	0	0	11.48573255	106.9779012	14.2241981	46.52142174	17.09385687	31.43492038	26.00703265	15.81561139	34.99538477
Adam9	1.001958226	0	0	0	2.00785343	1.001958226	0	0	0	0	1.001958226	0	0	0	0	1.001958226	0	2.00785343	0	0	1.001958226	0	0	0	0	0	0	0	0	3.017716673	0	0	0	0	0	0	0	0	0	0	0	0	0	2.00785343	1.001958226	0	1.001958226	1.001958226	2.00785343
Adamts10	0	0	0	0	0	0	0	0	0	0	0	0	0	0	0	0	0	0	0	0	0	0	0	0	0	0	0	0	0	0	0	0	0	0	0	0	0	0	0	0	0	0	0	0	0	0	0	0	0
Adamts14	0	0	0	0	0	0	0	0	0	0	0	0	0	0	0	0	0	0	0	0	0	0	0	0	0	0	0	0	0	0	0	0	0	0	0	0	0	0	0	0	0	0	0	0	0	0	0	0	0
Adamts2	7.708401422	6.356714724	6.733233544	6.558009826	4.558034111	5.008588497	3.336174089	5.203815618	11.20769296	6.134874032	5.038902732	3.822808417	6.184397607	2.040368354	4.337313491	2.384257738	4.22729022	3.682858855	5.995870787	4.228355345	0.599162154	8.748953172	9.398067542	2.659406684	4.64394343	5.353217813	5.431019714	5.572963168	7.958751058	4.102843136	2.749207742	10.06946962	7.082803621	5.266791753	11.53194638	10.76452508	8.669405529	5.575223057	0	0	1.662919066	5.576017552	6.66099811	4.06398081	1.99974724	4.01583302	1.999137527	1.529713104	4.872129571
Adamts7	0	0	0	0	0	0	0	0	0	0	0	0	0	0	0	0	0	0	0	0	0	0	0	0	0	0	0	0	0	0	0	0	0	0	0	0	0	0	0	0	0	0	1.001958226	0	0	0	0	0	0
Adamts8	0	0	0	0	0	0	0	0	0	0	0	0	0	0	1.001958226	0	0	0	0	0	0	0	0	0	0	0	0	0	0	0	0	0	0	1.001958226	0	0	0	0	0	0	0	1.001958226	0	0	0	0	0	0	0
Adamts9	0	0	0	0	0	0	0	0	0	0	0	0	0	0	0	1.001958226	0	0	0	0	0	0	0	0	0	0	0	0	0	0	0	0	0	0	0	0	0	0	0	0	1.001958226	0	0	0	0	0	0	0	0
Adamtsl4	0	0	0	0	0	0	0	0	0	0	0	0	0	0	0	0	0	0	0	0	0	0	0	0	0	0	0	0	0	0	0	0	0	0	0	0	0	0	0	0	0	0	0	0	0	0	0	0	0
Adamtsl5	0	0	0	0	0	0	0	0	0	0	0	0	0	0	0	0	0	0	0	0	0	0	0	0	0	0	0	0	0	0	0	0	0	0	0	0	0	0	0	0	0	0	0	0	0	0	0	0	0
Adap1	0	0	5.049473369	1.001958226	0	1.001958226	0	0	1.001958226	0	0	1.001958226	0	1.001958226	1.001958226	0	0	0	0	0	0	1.001958226	0	1.001958226	0	1.001958226	1.001958226	0	1.001958226	0	0	0	0	0	2.00785343	3.017716673	0	0	0	0	1.001958226	5.049473369	0	3.017716673	1.001958226	0	1.001958226	1.001958226	1.001958226
Adar	0	0	1.001958226	2.00785343	0	2.00785343	2.00785343	0	5.049473369	0	3.017716673	0	0	0	0	0	1.001958226	0	2.00785343	2.00785343	0	0	0	0	0	0	0	2.00785343	1.001958226	1.001958226	0	0	1.001958226	1.001958226	0	3.017716673	2.00785343	1.001958226	0	0	1.001958226	1.001958226	2.00785343	4.031579384	3.017716673	1.001958226	0	1.001958226	6.071430814
Adarb1	30.05771942	46.93469733	61.08247508	34.98047372	12.43028906	20.4682069	29.77656971	60.93191031	77.2898351	31.26134365	21.41996936	29.14138818	43.83505691	13.28139827	20.64375655	23.99390863	42.72289802	54.94355652	30.1587072	24.67039908	9.342787558	42.16478275	56.74656846	16.27830986	31.1042242	20.6166813	32.63276557	37.4813713	67.11721869	20.43490065	19.8075247	39.80561652	37.30519066	68.60339627	55.07147399	49.98500433	83.9857384	36.00226539	0	0	37.69068345	248.9322801	29.99875286	82.70300954	34.39726867	83.55837435	111.5645391	41.32951253	118.4107485
Adat1	3.017716673	0	2.00785343	2.00785343	0	0	0	0	0	0	0	0	3.017716673	0	0	1.001958226	0	1.001958226	0	0	0	0	0	0	0	0	0	0	3.017716673	0	0	2.00785343	0	1.001958226	0	1.001958226	1.001958226	1.001958226	0	0	0	0	1.001958226	1.001958226	0	0	0	0	1.001958226
Adat2	1.001958226	0	3.017716673	2.00785343	0	1.001958226	0	3.017716673	1.001958226	1.001958226	2.00785343	2.00785343	1.001958226	2.00785343	0	0	1.001958226	1.001958226	0	3.017716673	1.001958226	6.071430814	5.049473369	1.001958226	1.001958226	0	2.00785343	1.001958226	3.017716673	0	0	1.001958226	1.001958226	3.017716673	4.031579384	2.00785343	1.001958226	2.00785343	0	0	7.097484292	3.017716673	4.031579384	4.031579384	2.00785343	3.017716673	3.017716673	1.001958226	8.127666769
Adat3	0	0	1.001958226	1.001958226	0	0	0	0	0	0	0	0	0	0	0	0	0	0	0	0	0	0	0	0	0	0	0	0	0	0	0	0	0	0	0	0	0	0	0	0	0	0	2.00785343	1.001958226	0	2.00785343	0	2.00785343	2.00785343
Adck1	0	0	1.001958226	0	0	0	0	0	1.001958226	0	0	0	0	0	0	0	0	0	0	0	0	0	0	0	0	0	0	3.017716673	2.00785343	0	0	0	1.001958226	2.00785343	0	0	0	1.001958226	0	0	2.00785343	1.001958226	2.00785343	2.00785343	0	2.00785343	1.001958226	1.001958226	4.031579384
Adck2	0	1.001958226	0	1.001958226	0	0	0	0	1.001958226	0	0	0	0	0	0	0	0	0	0	0	0	0	0	0	0	0	2.00785343	0	0	0	0	0	0	0.625764183	0	2.00785343	1.001958226	0	0	0	0	0.500488918	0	0	0	0	0	0	0
Adck3	0	0	0	0	0	0	0	0	0	0	0	0	0	0	0	0	0	0	1.001958226	0	0	0	0	0	0	0	0	0	0	0	2.00785343	1.001958226	0	0	0	0	0	0	0	0	0	0	0	0	0	0	0	0	0
Adck4	0	0	0	0	1.001958226	0	0	0	0	0	1.001958226	0	0	0	0	2.00785343	0	0	0	2.00785343	0	1.001958226	0	1.001958226	2.00785343	0	0	0	0	1.001958226	0	0	0	2.00785343	1.001958226	2.00785343	0	0	0	0	2.00785343	2.00785343	1.001958226	0	3.017716673	2.00785343	1.001958226	1.001958226	1.001958226
Adck5	1.001958226	0	5.049473369	1.001958226	1.001958226	0	0	2.00785343	4.031579384	1.001958226	1.001958226	0	1.001958226	3.017716673	0	2.00785343	1.001958226	0	0	0	0	2.00785343	0	0	0	2.00785343	0	0	1.001958226	1.001958226	0	1.001958226	1.001958226	2.00785343	0	1.001958226	4.031579384	2.00785343	0	0	1.001958226	1.001958226	1.001958226	8.127666769	0	4.031579384	3.017716673	0	1.001958226
Adcy1	0	0	0	0	0	0	0	0	0	0	0	0	0	0	0	0	0	0	0	0	0	0	0	0	0	0	0	0	0	0	0	0	0	0	0	0	0	0	0	0	0	0	0	0	0	0	0	0	0
Adcy3	0	0	1.001958226	1.001958226	0	0	0	0	0	0	1.001958226	0	0	0	0	0	0	0	0	0	0	0	2.00785343	0	0	0	0	0	0	0	0	0	0	0	0	0	1.001958226	0	0	0	0	0	0	0	0	0	0	1.001958226	0
Adcy6	0	0	0	0	0	0	0	0	0	0	0	0	0	0	0	0	0	0	0	0	0	0	0	0	0	0	0	0	0	0	0	0	0	0	0	0	0	0	0	0	0	0	0	0	0	0	0	0	0
Adcy7	0	0	0	0	0	0	0	0	0	0	0	0	0	0	0	0	0	0	0	0	0	0	0	0	0	0	0	0	0	0	0	0	0	0	0	0	0	0	0	0	0	0	0	0	0	0	0	0	0
Add1	2.00785343	1.001958226	4.031579384	2.00785343	2.00785343	1.001958226	0	3.017716673	2.00785343	1.001958226	3.017716673	0	3.017716673	0	1.001958226	0	0	2.00785343	0	3.017716673	0	0	0	1.001958226	0	1.001958226	1.001958226	0	1.001958226	1.001958226	1.001958226	4.031579384	1.001958226	1.001958226	4.031579384	3.017716673	3.017716673	3.017716673	0	0	4.031579384	4.031579384	4.031579384	5.049473369	2.00785343	4.031579384	3.017716673	2.00785343	4.031579384
Add3	1.001958226	0	2.00785343	3.017716673	1.001958226	0	1.001958226	0	1.001958226	0	0	0	0	2.00785343	0	1.001958226	0	1.001958226	3.017716673	0	0	1.001958226	0	0	0	0	0	1.001958226	1.001958226	1.001958226	1.001958226	2.00785343	1.001958226	1.001958226	3.017716673	0	3.017716673	1.001958226	0	0	2.00785343	2.00785343	2.00785343	2.00785343	1.001958226	0	4.031579384	1.001958226	4.031579384
Adh5	11.24332389	11.24332389	7.097484292	16.52186141	5.049473369	7.097484292	11.24332389	7.097484292	15.45741081	0	3.017716673	4.031579384	2.00785343	4.031579384	4.031579384	4.031579384	9.16201161	9.16201161	4.031579384	5.049473369	5.049473369	7.097484292	9.16201161	4.031579384	8.127666769	6.071430814	3.017716673	8.127666769	11.24332389	7.097484292	10.20055259	8.127666769	14.39736789	12.29036011	8.127666769	5.049473369	24.09958167	11.24332389	0	0	5.049473369	29.65294477	17.59075649	24.09958167	18.66413333	21.91153417	13.34169629	6.071430814	26.30649189
Adh6-ps1	1.001958226	0	0	0	0	0	0	0	0	0	0	1.001958226	0	0	0.600704226	0	1.001958226	0	0	0	1.001958226	0	0	0	0	0	2.00785343	0	2.00785343	0	0	0	0	2.00785343	0	0	0	0	0	0	1.001958226	0	0	0	1.001958226	0	0	1.001958226	0
Adhfe1	1.001958226	0	1.001958226	0	0	0	0	0	0	0	0	0	0	0	1.001958226	0	0	0	0	0	0	1.001958226	0	0	0	0	0	0	0	0	0	0	1.001958226	0	1.001958226	0	0	0	0	0	0	1.001958226	1.001958226	1.001958226	0	0	0	0	0
Adi1	1.001958226	3.017716673	5.049473369	5.049473369	2.00785343	0	2.00785343	3.017716673	4.031579384	1.001958226	1.001958226	0	0	2.00785343	2.00785343	7.097484292	4.031579384	5.049473369	0	1.001958226	0	8.127666769	4.031579384	0	6.071430814	1.001958226	2.00785343	0	10.20055259	0	2.00785343	2.00785343	4.031579384	4.031579384	5.049473369	5.049473369	9.16201161	4.031579384	0	0	6.071430814	7.440418034	6.071430814	9.16201161	3.017716673	6.071430814	5.049473369	6.071430814	14.39736789
Adipor1	0	2.00785343	6.071430814	0	1.001958226	2.00785343	0	1.001958226	2.00785343	0	3.017716673	0	1.001958226	0	2.00785343	2.00785343	1.001958226	0	1.001958226	2.00785343	0	3.017716673	3.017716673	0	0	1.001958226	1.001958226	3.017716673	1.001958226	4.031579384	2.00785343	3.017716673	4.031579384	2.00785343	2.00785343	1.001958226	1.001958226	2.00785343	0	0	2.00785343	3.017716673	3.017716673	3.017716673	2.00785343	4.031579384	5.049473369	2.00785343	10.20055259
Adipor2	3.017716673	0	8.127666769	4.031579384	3.017716673	2.00785343	2.00785343	6.071430814	2.00785343	0	5.049473369	0	0	0	2.00785343	2.00785343	0	1.001958226	3.017716673	0	0	1.001958226	1.001958226	1.001958226	1.001958226	1.001958226	1.001958226	3.017716673	6.071430814	0	0	3.017716673	5.049473369	2.00785343	2.00785343	4.031579384	3.017716673	5.049473369	0	0	3.017716673	8.127666769	1.001958226	3.017716673	1.001958226	6.071430814	3.017716673	5.049473369	4.031579384
Adk	0	0	3.017716673	1.001958226	0	0	0	0	1.001958226	0	0	0	0	0	0	0	1.001958226	0	2.00785343	0	0	0	1.001958226	0	0	1.001958226	0	1.001958226	2.00785343	1.001958226	0	1.001958226	2.00785343	2.00785343	0	1.001958226	2.00785343	0	0	0	1.001958226	1.001958226	0	7.097484292	3.017716673	2.00785343	3.017716673	0	4.031579384
Adnp	5.049473369	0	1.001958226	2.00785343	2.00785343	0	1.001958226	0	2.00785343	1.001958226	4.031579384	3.017716673	0	3.017716673	2.00785343	3.017716673	2.00785343	2.00785343	0	5.049473369	1.001958226	4.031579384	0	3.017716673	0	0	3.017716673	3.017716673	2.00785343	0	3.017716673	1.001958226	7.097484292	0	2.00785343	2.00785343	3.017716673	0	0	0	9.16201161	4.031579384	7.097484292	8.127666769	1.001958226	3.017716673	3.017716673	2.00785343	5.049473369
Adnp2	0	0	0	0	1.001958226	0	0	0	0	0	0	0	0	1.001958226	0	1.001958226	0	0	0	0	0	1.001958226	1.001958226	0	0	0	0	2.00785343	0	0	0	0	0	1.001958226	1.001958226	0	2.00785343	1.001958226	0	0	0	0	1.001958226	2.00785343	0	1.001958226	0	1.001958226	2.00785343
Ado	0	0	0	1.001958226	0	5.049473369	0	0	0	1.001958226	2.00785343	1.001958226	0	0	0	1.001958226	1.001958226	1.001958226	0	2.00785343	0	1.001958226	0	0	1.001958226	2.00785343	0	0	0	0	0	3.017716673	2.00785343	2.00785343	2.00785343	1.001958226	1.001958226	2.00785343	0	0	3.017716673	0	1.001958226	4.031579384	3.017716673	3.017716673	1.001958226	3.017716673	2.00785343
Adora2b	0	0	0	0	0	0	0	0	0	0	0	0	0	0	0	0	0	0	0	0	0	0	0	0	0	0	0	0	0	0	0	0	0	0	0	0	0	0	0	0	0	0	0	0	0	0	0	0	0
Adpgk	0	0	0	1.001958226	1.001958226	0	2.00785343	2.00785343	0	0	1.001958226	0	1.001958226	0	1.001958226	0	1.001958226	2.00785343	0	0	0	6.071430814	1.001958226	0	1.001958226	0	0	0	1.001958226	2.00785343	1.001958226	1.001958226	3.017716673	1.001958226	0	3.017716673	4.031579384	1.001958226	0	0	2.00785343	1.001958226	3.017716673	1.001958226	3.017716673	2.00785343	1.001958226	5.049473369	2.00785343
Adprh	0	1.001958226	2.00785343	5.049473369	5.049473369	3.017716673	8.127666769	6.071430814	7.097484292	2.00785343	3.017716673	6.071430814	3.017716673	0	2.00785343	2.00785343	6.071430814	1.001958226	0	4.031579384	3.017716673	8.127666769	9.16201161	2.00785343	1.001958226	1.001958226	0	3.017716673	7.097484292	3.017716673	1.001958226	4.031579384	3.017716673	6.071430814	5.049473369	14.39736789	8.127666769	7.097484292	0	0	4.031579384	8.127666769	4.031579384	12.29036011	7.097484292	10.20055259	11.24332389	11.24332389	9.16201161
Adprhl2	0	0	1.001958226	0	0	0	0	0	0	0	0	0	0	0	0	1.001958226	0	0	0	1.001958226	0	0	0	1.001958226	0	0	0	0	0	0	0	0	0	0	0	0	0	0	0	0	0	0	2.00785343	0	1.001958226	1.001958226	1.001958226	1.001958226	1.001958226
Adprm	0	0	0	0	0	0	0	2.00785343	2.00785343	0	0	0	0	0	0	0	0	0	0	0	0	2.00785343	0	0	0	0	0	1.001958226	0	0	0	0	0	2.00785343	0	1.001958226	2.00785343	1.001958226	0	0	0	1.001958226	2.00785343	3.017716673	0	1.001958226	0	1.001958226	2.00785343
Adrb2	0	0	0	0	0	0	0	0	0	0	0	0	0	0	0	0	0	0	0	0	0	0	0	0	0	0	0	0	0	0	0	0	1.001958226	0	0	1.001958226	0	0	0	0	0	0	0	0	0	1.001958226	0	0	0
Adrb3	0	0	5.049473369	5.049473369	1.001958226	1.001958226	0	0	3.017716673	0	3.017716673	2.00785343	1.001958226	0	0	1.001958226	0	1.001958226	0	3.017716673	0	0	2.00785343	1.001958226	1.001958226	1.001958226	0	0	1.001958226	2.00785343	0	1.001958226	2.00785343	2.00785343	2.00785343	4.031579384	1.001958226	5.049473369	0	0	5.049473369	1.001958226	0	6.071430814	1.001958226	2.00785343	0	0	6.071430814
Adrbk1	2.00785343	1.001958226	4.031579384	1.001958226	0	0	1.001958226	6.071430814	1.001958226	0	1.001958226	1.001958226	2.00785343	1.001958226	0	1.001958226	0	0	0	1.001958226	0	2.00785343	0	0	0	0	3.017716673	4.031579384	2.00785343	1.001958226	1.001958226	1.001958226	0	1.001958226	3.017716673	1.001958226	1.001958226	1.001958226	0	0	0	4.031579384	4.031579384	6.071430814	1.001958226	2.00785343	0	1.001958226	4.031579384
Adrbk2	0	0	0	0	0	0	0	0	0	0	0	0	0	0	0	0	0	0	0	0	0	0	0	0	0	0	0	0	0	0	0	0	0	0	0	0	0	0	0	0	0	0	0	0	0	0	0	0	0
Adrm1	6.071430814	2.00785343	13.34169629	7.097484292	3.017716673	4.031579384	6.071430814	4.031579384	23.00322026	4.031579384	5.049473369	3.017716673	9.16201161	8.127666769	3.017716673	4.031579384	2.00785343	5.049473369	3.017716673	0	2.00785343	3.017716673	4.031579384	2.00785343	3.017716673	6.071430814	5.049473369	6.071430814	9.16201161	4.031579384	5.049473369	4.031579384	7.097484292	3.017716673	13.34169629	7.097484292	12.29036011	9.16201161	0	0	7.097484292	9.16201161	10.20055259	23.00322026	4.031579384	11.24332389	11.24332389	11.24332389	18.66413333
Adsl	16.51719945	26.1793894	54.09718334	43.50378677	18.49552994	26.88228058	14.71819147	27.21412846	65.03773566	16.43623182	21.72329581	28.10113386	25.59079212	18.7017336	13.73033183	21.64452048	40.63826771	46.1055477	28.22914738	20.91366656	14.44152291	42.19599632	31.15554359	9.486774734	14.84494427	11.8411679	22.59423773	34.34451985	55.32217502	14.40576367	14.33520163	24.58079659	35.18427864	39.26304134	57.68847405	45.48530997	38.61004844	39.10954768	0	0	19.49657635	67.64465336	27.89742075	79.23185368	24.19331781	49.64570748	38.90166613	20.07050432	60.08311907
Adss	6.071430814	3.017716673	4.031579384	10.20055259	2.00785343	5.049473369	5.049473369	0	7.097484292	5.049473369	4.031579384	2.00785343	3.017716673	3.017716673	1.001958226	1.001958226	2.00785343	4.031579384	5.049473369	4.031579384	2.00785343	8.127666769	1.001958226	4.031579384	7.097484292	2.00785343	1.001958226	4.031579384	2.00785343	3.017716673	3.017716673	4.031579384	3.017716673	0	10.20055259	3.017716673	0	3.017716673	0	0	5.049473369	9.16201161	5.049473369	9.16201161	5.049473369	1.001958226	3.017716673	4.031579384	16.52186141
Adssl1	0	0	0	1.001958226	0	0	0	0	0	0	0	0	0	0	0	0	0	0	0	0	0	0	1.001958226	0	0	0	0	0	0	0	0	0	0	0	0	0	0	0	0	0	0	0	0	0	1.001958226	0	0	0	1.001958226
Adtrp	2.00785343	0	3.017716673	2.00785343	0	1.001958226	1.001958226	0	4.031579384	5.049473369	0	0	3.017716673	1.001958226	0	0.751100783	1.672115677	1.001958226	2.00785343	2.00785343	0	0	1.001958226	1.001958226	2.00785343	1.001958226	1.504411773	0	1.001958226	1.001958226	0	0	1.001958226	0	2.00785343	0	0	1.001958226	0	0	4.031579384	0.667536232	0	4.031579384	1.001958226	1.672115677	0	2.00785343	1.288953772
Aebp1	0	0	0	1.001958226	0	0	0	0	0	0	2.00785343	0	0	0	0	1.001958226	0	0	0	0	0	1.001958226	0	0	0	0	0	0	0	0	0	0	0	0	0	0	0	0	0	0	0	0	0	0	0	0	0	0	0
Aebp2	2.00785343	0	2.00785343	0	1.001958226	1.001958226	2.00785343	2.00785343	4.031579384	1.001958226	1.001958226	6.071430814	0	1.001958226	3.017716673	0	0	0	1.001958226	2.00785343	0	2.00785343	2.00785343	0	0	2.00785343	2.00785343	2.00785343	0	0	1.001958226	0	0	1.001958226	2.00785343	7.097484292	4.031579384	3.017716673	0	0	2.00785343	2.00785343	2.00785343	2.00785343	5.049473369	5.049473369	0	3.017716673	2.00785343
Aen	6.071430814	4.031579384	3.017716673	3.017716673	1.001958226	1.001958226	3.017716673	0	9.16201161	2.00785343	2.00785343	1.001958226	4.031579384	1.001958226	1.001958226	1.001958226	0	1.001958226	2.00785343	2.00785343	0	5.049473369	5.049473369	0	0	4.031579384	8.127666769	0	1.001958226	3.017716673	1.001958226	2.00785343	5.049473369	1.001958226	4.031579384	2.00785343	4.031579384	3.017716673	0	0	10.20055259	5.049473369	6.071430814	13.34169629	5.049473369	3.017716673	2.00785343	3.017716673	16.52186141
Aes	6.071430814	7.097484292	5.049473369	8.127666769	1.001958226	3.017716673	1.001958226	6.071430814	10.20055259	2.00785343	3.017716673	1.001958226	0	2.00785343	2.00785343	5.049473369	4.031579384	1.001958226	9.16201161	3.017716673	0	5.049473369	1.001958226	0	1.001958226	0	0	1.001958226	5.049473369	0	2.00785343	3.017716673	9.16201161	5.049473369	10.20055259	8.127666769	9.16201161	7.097484292	0	0	4.031579384	18.66413333	10.20055259	13.34169629	8.127666769	14.39736789	10.20055259	2.00785343	16.52186141
Afap1	0	1.001958226	0	0	0	1.001958226	0	0	0	0	3.017716673	0	0	0	0	0	0	0	0	0	0	0	0	0	0	0	1.001958226	0	1.001958226	2.00785343	0	0	0	0	1.001958226	0	1.001958226	3.220168245	0	0	2.989611057	0	1.59587301	1.001958226	0	0.200078166	0	0	3.017716673
Afap1l1	1.001958226	0	0	0	0	0	0	0	0	0	0	0	0	0	0	0	0	1.001958226	0	0	0	0	0	0	0	0	0	0	0	0	1.001958226	0	0	0	0	0	0	0	0	0	0	1.001958226	0	1.001958226	0	0	0	0	0
Aff1	2.00785343	4.031579384	7.097484292	5.049473369	2.00785343	0	3.017716673	2.00785343	3.017716673	0	1.001958226	0	1.001958226	3.017716673	0	3.017716673	3.017716673	2.00785343	4.031579384	3.017716673	0	1.001958226	0	3.017716673	0	1.001958226	1.001958226	3.017716673	5.049473369	4.031579384	0	1.001958226	3.017716673	6.071430814	4.031579384	2.00785343	5.049473369	9.16201161	0	0	11.24332389	7.097484292	8.127666769	11.24332389	6.071430814	6.071430814	6.071430814	5.049473369	4.031579384
Aff4	2.00785343	1.001958226	4.031579384	1.001958226	0	0	0	1.001958226	1.001958226	0	1.001958226	0	0	1.001958226	2.00785343	0	0	0	0	0	1.001958226	1.001958226	1.001958226	1.001958226	2.00785343	1.001958226	0	2.00785343	3.017716673	1.001958226	0	0	2.00785343	5.049473369	0	3.017716673	0	1.001958226	0	0	3.017716673	3.017716673	0	7.097484292	1.001958226	1.001958226	1.001958226	1.001958226	4.031579384
Afg3l1	5.049473369	3.017716673	8.127666769	10.20055259	1.20282132	2.00785343	1.001958226	2.00785343	4.077759595	0	2.00785343	2.00785343	2.00785343	1.001958226	1.001958226	4.031579384	0	6.071430814	8.127666769	2.00785343	0.667536232	9.392434668	7.097484292	3.017716673	0	4.234834655	3.017716673	0	11.24332389	1.403842139	5.049473369	3.017716673	2.00785343	5.049473369	10.89526129	8.127666769	5.632949405	4.709725476	0	0	4.031579384	10.20055259	5.730324834	20.8244837	6.071430814	9.16201161	9.16201161	7.509059943	9.16201161
Afg3l2	0	0	1.001958226	3.017716673	0	0	0	2.00785343	1.001958226	0	0	0	0	0	2.00785343	0	0	0	0	0	0	1.001958226	1.001958226	0	0	0	1.001958226	1.001958226	5.049473369	0	1.001958226	0	2.00785343	3.017716673	2.00785343	2.00785343	0	0	0	0	2.00785343	3.017716673	5.049473369	5.049473369	1.001958226	6.071430814	2.00785343	0	3.017716673
Afmid	0	0	0	1.001958226	0	0	0	0	0	0	0	0	0	0	0	0	0	0	0	0	0	0	0	0	0	0	2.00785343	0	2.00785343	1.001958226	0	0	0	1.001958226	0	1.001958226	0	1.001958226	0	0	0	0	1.001958226	2.00785343	0	0	1.001958226	0	0
Aftph	1.001958226	1.001958226	1.001958226	1.001958226	1.001958226	0	0	0	3.017716673	0	0	0	0	0	0	0	0	0	1.001958226	0	0	0	0	3.017716673	1.001958226	1.001958226	0	0	0	0	0	0	0	1.001958226	0	2.00785343	0	0	0	0	0	2.00785343	0	3.017716673	0	4.031579384	0	0	1.001958226
Aga	0	0	0	1.001958226	0	0	0	1.001958226	0	0	0	1.001958226	0	0	1.001958226	0	0	0	0	2.00785343	0	1.001958226	1.001958226	0	1.001958226	1.001958226	0	0	0	1.001958226	2.00785343	0	0	0	0	1.001958226	0	0	0	0	1.001958226	2.00785343	0	5.049473369	0	0	0	0	0
Agap1	0	0.500488918	0	2.00785343	2.00785343	1.001958226	1.001958226	1.001958226	1.001958226	1.001958226	0	0	0	0	0	0	1.672115677	2.00785343	0	0	1.001958226	0	0	0	1.001958226	0	0	0	1.672115677	4.031579384	0	2.00785343	0	0	0	0	3.017716673	2.00785343	0	0	2.00785343	0	3.017716673	1.001958226	1.001958226	1.001958226	0	1.001958226	3.017716673
Agap3	5.049473369	2.00785343	0	4.031579384	0	2.00785343	1.001958226	0	3.017716673	1.001958226	1.001958226	6.071430814	1.001958226	2.00785343	0	1.001958226	0	0	3.017716673	0	1.001958226	1.001958226	1.001958226	1.001958226	0	0	0	2.00785343	1.001958226	1.001958226	0	0	1.001958226	1.001958226	1.001958226	1.001958226	1.001958226	5.049473369	0	0	1.001958226	2.00785343	1.001958226	3.017716673	0	5.049473369	1.001958226	1.001958226	5.049473369
Agbl5	0	0	0	0	0	1.001958226	0	0	0	0	0	0	0	0	0	0	0	1.001958226	0	0	0	0	1.001958226	0	0	0	0	0	1.001958226	0	0	0	0	0	0	2.00785343	0	0	0	0	0	0	1.001958226	0	1.001958226	1.001958226	0	0	0
Agfg1	3.017716673	1.001958226	2.00785343	0	0	1.001958226	1.001958226	0	1.001958226	2.00785343	0	0	0	1.001958226	0	3.017716673	0	1.001958226	2.00785343	5.049473369	0	1.001958226	3.017716673	4.031579384	1.001958226	1.001958226	3.017716673	0	2.00785343	2.00785343	0	0	2.00785343	2.00785343	4.031579384	3.017716673	3.017716673	1.001958226	0	0	0	3.017716673	2.00785343	4.031579384	1.001958226	1.001958226	1.001958226	2.00785343	5.049473369
Agfg2	1.001958226	0	0	0	0	0	0	0	0	0	0	0	0	0	0	0	0	1.001958226	0	0	0	0	0	0	0	0	0	1.001958226	1.001958226	0	0	0	0	0	1.001958226	1.001958226	1.001958226	1.001958226	0	0	0	1.001958226	1.001958226	1.001958226	0	0	0	1.001958226	3.017716673
Aggf1	1.001958226	2.00785343	3.017716673	2.00785343	0	1.001958226	0	0	4.031579384	0	3.017716673	2.00785343	0	1.001958226	0	2.00785343	0	1.001958226	4.031579384	0	2.00785343	0	4.031579384	0	0	0	1.001958226	0	0	1.001958226	0	0	5.049473369	1.001958226	0	0	0	7.097484292	0	0	2.00785343	3.017716673	4.031579384	6.071430814	1.001958226	5.049473369	2.00785343	0	8.127666769
Agk	5.049473369	1.001958226	0	1.001958226	1.001958226	0	0	1.001958226	1.001958226	0	0	1.001958226	0	1.001958226	1.001958226	1.001958226	0	1.001958226	0	3.017716673	0	3.017716673	2.00785343	2.00785343	1.001958226	0	0	1.001958226	0	0	0	0	0	1.001958226	1.001958226	1.001958226	1.001958226	1.001958226	0	0	2.00785343	0	3.017716673	2.00785343	0	2.00785343	0	0	6.071430814
Agl	41.68720496	67.67868852	106.4325715	98.4588553	25.16656757	48.29071767	45.3201909	103.4370823	147.7035987	32.29253667	44.80931123	67.44365368	60.2235516	43.84951092	48.3189866	46.56764846	86.16990939	120.0943244	40.85116992	101.3409084	31.74684602	150.5728228	65.15748705	58.43037794	25.69695684	36.3934303	36.53495031	60.38188075	103.1334804	22.53792543	22.1448345	88.56312757	54.88245775	92.19085138	137.7115478	148.7363845	143.303766	104.0187802	0	0	28.0703402	136.9451655	65.85132681	163.9039046	56.53857992	97.3331637	61.79930617	63.2674981	109.7644665
Ago1	5.049473369	0	2.00785343	2.00785343	2.00785343	3.017716673	0	0	0	3.017716673	2.00785343	0	1.001958226	1.001958226	1.001958226	3.017716673	1.001958226	2.00785343	2.00785343	0	0	3.017716673	2.00785343	2.00785343	2.00785343	0	1.001958226	1.001958226	1.001958226	4.031579384	0	0	4.031579384	3.017716673	3.017716673	2.00785343	0	2.00785343	0	0	1.001958226	3.017716673	1.001958226	7.097484292	6.071430814	2.00785343	0	4.031579384	1.001958226
Ago2	0	3.017716673	0	1.001958226	1.001958226	0	1.001958226	1.001958226	0	0	1.001958226	0	0	0	0	1.001958226	1.001958226	3.017716673	0	0	0	0	2.00785343	1.001958226	0	1.001958226	1.001958226	1.001958226	1.001958226	1.001958226	0	0	0	0	0	1.001958226	1.001958226	0	0	0	0	3.017716673	3.017716673	4.031579384	1.001958226	1.001958226	0	0	1.001958226
Ago3	0	0	0	0	0	0	0	0	0	0	0	0	0	0	0	0	0	1.001958226	0	0	0	0	0	0	0	0	0	0	0	0	0	0	0	0	0	0	1.001958226	0	0	0	0	1.001958226	0	0	0	0	0	0	0
Agpat1	1.001958226	1.001958226	2.00785343	3.017716673	1.001958226	2.00785343	0	0	5.049473369	4.031579384	0	0	0	0	1.001958226	1.001958226	2.00785343	5.049473369	1.001958226	1.001958226	0	7.097484292	2.00785343	1.001958226	1.001958226	1.001958226	2.00785343	1.001958226	6.071430814	0	1.001958226	7.097484292	3.017716673	1.001958226	3.017716673	5.049473369	4.031579384	1.001958226	0	0	4.031579384	2.00785343	4.031579384	4.031579384	2.00785343	4.031579384	5.049473369	0	3.017716673
Agpat2	0	3.017716673	9.16201161	2.00785343	1.001958226	1.001958226	3.017716673	2.00785343	0	2.00785343	3.017716673	0	1.001958226	4.031579384	3.017716673	2.00785343	1.001958226	1.001958226	3.017716673	0	0	4.031579384	3.017716673	0	1.001958226	2.00785343	1.001958226	0	3.017716673	2.00785343	0	1.001958226	6.071430814	1.001958226	2.00785343	6.071430814	5.049473369	1.001958226	0	0	2.00785343	4.031579384	5.049473369	8.127666769	8.127666769	3.017716673	2.00785343	8.127666769	6.071430814
Agpat3	1.001958226	0	2.00785343	0	0	2.00785343	1.001958226	0	2.00785343	0	3.017716673	1.001958226	1.001958226	1.001958226	0	1.001958226	3.017716673	2.00785343	0	2.00785343	0	1.001958226	0	0	0	1.001958226	1.001958226	0	6.071430814	2.00785343	2.00785343	0	2.00785343	1.001958226	0	0	0	0	0	0	2.00785343	2.00785343	0	8.127666769	0	4.031579384	0	1.001958226	3.017716673
Agpat4	0	0	0	1.001958226	0	0	0	2.00785343	0	0	0	0	0	0	0	0	0	0	0	0	0	0	0	0	0	0	0	0	0	4.031579384	0	0	0	0	1.001958226	0	0	0	0	0	2.00785343	0	0	0	0	1.001958226	0	1.001958226	0
Agpat5	3.017716673	3.017716673	1.001958226	4.031579384	2.00785343	1.001958226	1.001958226	4.031579384	8.127666769	2.00785343	2.00785343	2.00785343	3.017716673	0	2.00785343	1.001958226	2.00785343	3.017716673	4.031579384	2.00785343	2.00785343	2.00785343	3.017716673	0	5.049473369	2.00785343	4.031579384	0	2.00785343	2.00785343	0	2.00785343	4.031579384	3.017716673	5.389672755	1.001958226	1.001958226	4.031579384	0	0	4.031579384	5.049473369	5.049473369	14.39736789	1.001958226	5.049473369	8.127666769	3.017716673	7.097484292
Agpat6	0	1.001958226	0	4.031579384	1.001958226	0	0	0	3.017716673	0	2.00785343	1.001958226	1.001958226	1.001958226	0	2.00785343	0	0	1.001958226	0	0	1.001958226	1.001958226	0	0	2.00785343	0	0	0	0	0	0	5.049473369	1.001958226	1.001958226	2.00785343	0	4.031579384	0	0	1.001958226	2.00785343	2.00785343	4.031579384	0	0	1.001958226	2.00785343	1.001958226
Agphd1	17.54329835	30.26475033	47.98970404	25.01686699	10.93012174	19.59442485	26.28582235	42.04344129	42.29598145	26.82652033	15.98328485	19.69106407	23.72847534	9.367305699	14.14985548	13.55786111	31.78414121	19.59874865	16.43815612	18.44950086	7.56762261	46.39687272	37.66177524	21.4701882	23.18149566	13.37556968	28.96803688	20.95235999	39.97623937	25.01358557	8.019695076	27.38453423	23.99236246	33.68281484	85.33244757	41.70334811	36.6548948	24.19244697	0	0	8.765112659	37.72586509	11.5915809	23.23526668	9.808611155	16.73869962	16.11987491	6.470644477	22.85253846
Agps	2.00785343	2.00785343	2.00785343	2.00785343	0	3.017716673	3.017716673	3.017716673	4.031579384	1.001958226	3.017716673	0	0	0	0	2.00785343	1.001958226	3.017716673	2.00785343	2.00785343	0	2.00785343	1.001958226	0	1.001958226	0	0	1.001958226	1.001958226	0	0	1.001958226	0	4.031579384	2.00785343	2.00785343	1.001958226	0	0	0	3.017716673	1.001958226	2.00785343	4.031579384	2.00785343	3.017716673	2.00785343	4.031579384	6.071430814
Agrn	2.00785343	0	4.031579384	0	4.031579384	0	1.001958226	0	0	0	1.001958226	0	0	1.001958226	4.031579384	0	1.001958226	3.017716673	1.001958226	0	0	5.049473369	2.00785343	2.00785343	2.00785343	0	1.001958226	0	4.031579384	2.00785343	1.001958226	1.001958226	6.071430814	3.017716673	2.00785343	3.017716673	4.031579384	0	0	0	1.001958226	1.001958226	4.031579384	8.127666769	7.097484292	5.049473369	4.031579384	0	5.049473369
Agrp	2.00785343	0	0	0	0	0	0	0	0	0	0	0	0	0	0	0	0	0	0	0	0	0	0	0	0	0	0	0	0	0	0	0	0	0	2.00785343	0	0	0	0	0	1.001958226	0	0	0	0	0	0	0	0
Agtpbp1	1.001958226	0	0	0	0	0	0	0	0	0	0	0	0	1.001958226	0	0	0	0	0	0	0	0	0	0	0	0	0	0	0	0	0	0	0	0	0	2.00785343	0	0	0	0	1.001958226	3.017716673	1.001958226	0	1.001958226	0	0	0	0
Agtrap	2.345533861	2.126454312	5.879021936	9.507724019	4.336522839	4.565469046	6.101550233	5.730324834	15.70657837	5.075276225	7.758546545	2.512287091	4.079958861	5.049473369	5.494075388	7.47161662	2.512287091	5.815688978	7.369776464	7.293987678	0.333550536	4.646121795	5.535611001	6.573407542	6.071430814	2.565443237	5.955647477	1.300566981	15.28626441	2.286437284	2.03665145	1.28129638	6.150212166	2.708851509	7.74272958	12.64876858	18.67157315	5.489692291	0	0	7.354641521	16.9700168	12.01077945	17.10113442	4.346209535	9.277197214	11.21151287	4.188134291	15.33098481
Agxt2l2	0	0	0	0	0	0	0	0	0	0	0	0	0	0	1.001958226	0	0	0	0	0	0	0	0	0	0	0	0	0	0	0	0	0	0	0	1.001958226	0	0	0	0	0	0	0	0	0	0	0	0	0	1.001958226
Ahctf1	2.00785343	4.031579384	1.001958226	1.001958226	5.049473369	2.00785343	4.031579384	0	2.00785343	0	3.017716673	1.001958226	2.00785343	1.001958226	1.001958226	1.001958226	2.00785343	3.017716673	1.001958226	5.049473369	1.001958226	4.031579384	1.001958226	0	2.00785343	1.001958226	2.00785343	1.001958226	5.049473369	0	0	2.00785343	0	4.031579384	4.031579384	4.031579384	5.049473369	2.00785343	0	0	5.049473369	4.031579384	3.017716673	5.049473369	4.031579384	1.001958226	2.00785343	2.00785343	9.16201161
Ahcy	7.097484292	11.24332389	13.34169629	10.20055259	2.00785343	1.001958226	8.127666769	3.017716673	28.53259288	7.097484292	5.049473369	4.031579384	6.071430814	6.071430814	3.017716673	4.031579384	8.127666769	23.00322026	9.16201161	9.16201161	0	13.34169629	11.24332389	2.00785343	4.031579384	6.071430814	7.097484292	6.071430814	20.8244837	6.071430814	4.031579384	4.031579384	19.74202966	10.20055259	12.29036011	13.34169629	14.39736789	15.45741081	0	0	14.39736789	25.20065864	25.20065864	23.00322026	12.29036011	14.39736789	17.59075649	14.39736789	39.96306295
Ahcyl1	0	1.001958226	2.00785343	3.017716673	1.001958226	0	1.001958226	2.00785343	1.001958226	2.00785343	0	0	1.001958226	1.001958226	1.001958226	1.001958226	1.001958226	0	0	2.00785343	0	1.001958226	0	0	2.00785343	1.001958226	1.001958226	0	1.001958226	1.001958226	0	2.00785343	1.001958226	1.001958226	1.001958226	1.001958226	1.001958226	3.017716673	0	0	1.001958226	3.017716673	1.001958226	6.071430814	1.001958226	4.031579384	2.00785343	4.031579384	2.00785343
Ahcyl2	1.001958226	0	1.001958226	1.001958226	0	0	0	0	0	0	0	0	0	0	0	0	0	1.001958226	0	0	0	1.001958226	2.00785343	0	0	0	2.00785343	0	1.001958226	1.001958226	0	0	0	1.001958226	0	1.001958226	2.00785343	0	0	0	1.001958226	3.017716673	0	1.001958226	0	0	0	0	2.00785343
Ahdc1	1.001958226	0	6.827639048	3.017716673	3.017716673	2.283261231	16.74545109	1.435837283	5.049473369	2.344032073	2.091856712	2.085393943	8.389216336	1.396660106	8.127666769	6.071430814	2.214911272	9.41631177	7.161749386	5.243817656	5.049473369	3.264313564	24.25658873	2.00785343	11.11470119	4.438251431	104.9086115	2.344032073	3.017716673	2.085393943	4.177489904	2.00785343	8.639391395	1.643452605	26.80586336	2.5090812	28.05313389	3.270806164	0	0	4.363907329	0	1.336817659	9.248395954	3.077244635	2.085393943	18.66413333	4.738020585	6.071430814
Ahi1	0	0	0	0	0	0	0	0	0	0	0	0	0	0	0	0	0	0	0	0	0	0	0	0	0	0	1.001958226	0	0	0	0	0	0	0	0	0	0	0	0	0	0	0	1.001958226	1.001958226	1.001958226	0	1.001958226	0	0
Ahnak	3.017716673	0	5.049473369	4.031579384	0	1.001958226	0	2.00785343	4.031579384	0	2.00785343	0	0	1.001958226	0	0	1.001958226	1.001958226	2.00785343	0	0	4.031579384	0	0	1.001958226	0	0	1.001958226	1.001958226	0	0	2.00785343	1.001958226	2.00785343	0	1.001958226	4.031579384	0	0	0	3.017716673	4.031579384	5.049473369	14.39736789	2.00785343	2.00785343	3.017716673	2.00785343	5.049473369
Ahr	0	0	1.001958226	0	0	0	0	0	1.001958226	0	2.00785343	0	0	0	0	0	0	1.001958226	0	0	0	0	0	0	0	0	0	0	0	0	0	0	0	0	0	0	0	0	0	0	2.00785343	0	0	1.001958226	2.00785343	0	0	0	1.001958226
Ahsa1	10.20055259	11.24332389	10.20055259	8.127666769	4.031579384	2.00785343	8.127666769	6.071430814	13.34169629	6.071430814	13.34169629	8.127666769	6.071430814	1.001958226	3.017716673	6.071430814	7.097484292	10.20055259	6.071430814	9.16201161	1.001958226	12.29036011	6.071430814	2.00785343	9.16201161	3.017716673	6.071430814	9.16201161	19.74202966	3.017716673	8.127666769	1.001958226	20.8244837	10.20055259	8.127666769	6.071430814	11.24332389	9.16201161	0	0	10.20055259	21.91153417	14.39736789	18.66413333	4.031579384	25.20065864	11.24332389	13.34169629	29.65294477
Ahsa2	0	0	3.017716673	1.001958226	1.001958226	0	0	0	4.031579384	3.017716673	0	1.001958226	2.00785343	1.001958226	3.017716673	1.001958226	0	0	0	0	0	0	0	1.001958226	1.001958226	0	0	0	1.001958226	1.001958226	0	0	0	0	1.001958226	0	1.001958226	1.001958226	0	0	0	0	0	5.049473369	2.00785343	0	0	0	1.001958226
Ahsg	0	0	0	1.001958226	0	0	0	0	0	0	0	0	0	1.001958226	0	0	0	0	0	0	0	0	0	0	0	0	0	0	0	0	0	0	0	0	0	1.001958226	3.017716673	0	0	0	1.001958226	1.001958226	0	2.00785343	0	0	1.001958226	0	0
Aida	4.408105411	3.554477099	7.244926377	2.987249381	5.389672755	3.316491734	0.428930567	3.846209376	3.28538524	2.846065046	0	1.910960806	2.937423098	0.881552731	3.639711956	4.062365266	2.087855931	8.586449355	4.233741453	5.27622272	0	3.057069719	4.29653805	2.00785343	3.284133597	0.25012215	3.665804035	1.329637506	7.323542852	5.049473369	0.500488918	1.112594351	0.333550536	4.048434544	3.580477946	6.144584122	5.590912372	4.104152028	0	0	4.031579384	10.14769961	2.851456386	6.467970873	2.00785343	9.827961673	6.689013248	3.693178806	4.385798043
Aif1l	0	0	0	0	0	0	0	0	0	0	0	0	0	0	0	0	0	0	0	0	0	0	0	0	0	0	0	0	0	0	0	0	0	0	0	0	0	0	0	0	0	0	0	0	0	0	0	0	0
Aifm1	4.031579384	4.031579384	4.031579384	4.031579384	2.00785343	0	0	2.00785343	7.097484292	2.00785343	4.031579384	6.071430814	1.001958226	1.001958226	0	1.001958226	1.001958226	1.001958226	2.00785343	2.00785343	0	3.017716673	0	2.00785343	3.017716673	1.001958226	0	1.001958226	3.017716673	2.00785343	0	0	3.017716673	4.031579384	2.00785343	3.017716673	6.071430814	3.017716673	0	0	3.017716673	4.031579384	5.049473369	5.049473369	3.017716673	7.097484292	2.00785343	4.031579384	3.017716673
Aifm2	0	0	0	0	0	0	0	0	1.001958226	0	0	0	0	0	0	0	1.001958226	0	0	2.00785343	0	1.001958226	0	0	0	1.001958226	0	0	0	0	0	0	2.00785343	0	0	2.00785343	0	0	0	0	0	1.001958226	0	2.00785343	0	0	0	0	0
Aifm3	0	0	1.001958226	0	0	0	0	0	0	0	0	0	0	0	1.001958226	0	0	0	0	0	0	0	0	0	0	0	0	0	0	0	0	0	0	0	0	0	0	0	0	0	1.001958226	0	0	0	0	0	1.001958226	1.001958226	1.001958226
Aig1	0	0	0	0	0	0	0	0	1.001958226	0	0	0	0	0	0	0	0	0	0	0	0	0	0	0	0	0	0	0	0	0	0	0	0	0	0	0	0	0	0	0	0	0	0	0	0	0	0	0	1.001958226
Aim1l	0	0	0	1.001958226	1.001958226	0	0	0	0	0	0	0	0	0	0	1.001958226	0	0	0	0	0	1.001958226	0	2.00785343	0	0	0	0	1.001958226	0	0	0	1.001958226	0	0	1.001958226	2.00785343	0	0	0	0	0	0	2.00785343	0	1.001958226	0	0	4.031579384
Aim2	2.259946016	1.001958226	13.34169629	3.524146116	2.00785343	2.00785343	3.017716673	1.001958226	4.031579384	5.049473369	5.049473369	2.00785343	3.524146116	2.00785343	5.049473369	3.017716673	3.017716673	7.097484292	2.00785343	4.031579384	2.00785343	2.00785343	2.00785343	0	3.270806164	3.017716673	3.017716673	1.504411773	4.031579384	1.504411773	1.001958226	2.00785343	2.00785343	0	12.8154885	3.017716673	4.540020465	1.001958226	0	0	3.051447485	4.200947567	2.00785343	6.755009324	6.583943498	6.926189538	3.017716673	2.00785343	2.00785343
Aimp1	7.097484292	3.017716673	5.049473369	4.031579384	3.017716673	2.00785343	0	0	8.127666769	1.001958226	2.00785343	4.031579384	2.00785343	1.001958226	3.017716673	3.017716673	3.017716673	2.00785343	2.00785343	1.001958226	2.00785343	1.001958226	5.049473369	1.001958226	4.031579384	1.001958226	0	4.031579384	2.00785343	0	2.00785343	3.017716673	7.097484292	2.00785343	4.031579384	4.031579384	6.071430814	6.071430814	0	0	3.017716673	12.29036011	6.071430814	13.34169629	3.017716673	5.049473369	3.017716673	5.049473369	10.20055259
Aimp2	2.00785343	2.00785343	4.031579384	1.001958226	2.00785343	2.00785343	1.001958226	1.001958226	4.031579384	2.00785343	1.001958226	3.017716673	0	3.017716673	6.071430814	0	0	5.049473369	4.031579384	0	0	3.017716673	2.00785343	0	2.00785343	1.001958226	0	1.001958226	0	3.017716673	0	1.001958226	2.00785343	2.00785343	2.00785343	2.00785343	6.071430814	3.017716673	0	0	3.017716673	7.097484292	3.017716673	2.00785343	2.00785343	7.097484292	4.031579384	2.00785343	2.00785343
Aip	5.049473369	0	2.00785343	2.00785343	0	0	0	2.00785343	0	2.00785343	0	0	1.001958226	0	1.001958226	1.001958226	0	1.001958226	0	2.00785343	0	2.00785343	2.00785343	0	1.001958226	0	1.001958226	0	2.00785343	1.001958226	0	1.001958226	0	1.001958226	1.001958226	1.001958226	4.031579384	1.001958226	0	0	1.001958226	1.001958226	5.049473369	3.017716673	2.00785343	3.017716673	0	0	0
Ajuba	3.017716673	1.001958226	4.031579384	5.049473369	0	0	0	3.017716673	5.049473369	3.017716673	3.017716673	0	0	0	2.00785343	1.001958226	1.432572289	6.071430814	2.00785343	1.001958226	0	4.031579384	0.834692621	0	1.001958226	1.001958226	2.00785343	0	0	0.066675349	0	1.001958226	9.16201161	6.071430814	2.00785343	5.341045155	3.017716673	1.6301794	0	0	4.031579384	3.524146116	4.031579384	11.24332389	1.001958226	3.017716673	5.559942132	3.693178806	4.031579384
Ak1	0	1.001958226	3.017716673	2.00785343	0	1.001958226	2.00785343	2.00785343	3.017716673	0	0	0	0	0	1.001958226	1.001958226	1.001958226	1.001958226	0	3.017716673	1.001958226	0	0	0	0	1.001958226	1.001958226	1.001958226	0	2.00785343	1.001958226	0	0	2.00785343	5.049473369	1.001958226	2.00785343	4.031579384	0	0	3.017716673	0	0	1.001958226	2.00785343	3.017716673	2.00785343	2.00785343	3.017716673
Ak2	4.031579384	3.017716673	6.071430814	6.071430814	3.017716673	4.031579384	3.017716673	5.049473369	6.071430814	7.097484292	1.001958226	1.001958226	3.017716673	5.049473369	8.127666769	5.049473369	7.097484292	4.031579384	4.031579384	8.127666769	0	10.20055259	3.017716673	3.017716673	0	1.001958226	3.017716673	3.017716673	4.031579384	2.00785343	1.001958226	3.017716673	5.049473369	4.031579384	10.20055259	2.00785343	9.16201161	6.071430814	0	0	4.031579384	7.097484292	5.049473369	17.59075649	8.127666769	9.16201161	7.097484292	6.071430814	14.39736789
Ak3	0	0	0	0	1.001958226	0	0	0	0	0	0	0	0	0	0	0	1.001958226	0	0	0	0	0	0	0	0	0	0	0	0	0	0	0	0	0	0	0	0	0	0	0	0	0	0	1.001958226	0	0	0	0	0
Ak4	1.001958226	1.001958226	0	6.071430814	3.017716673	0	2.00785343	3.017716673	2.00785343	4.031579384	4.031579384	2.00785343	0	1.001958226	1.001958226	2.00785343	0	3.017716673	6.071430814	3.017716673	0	5.049473369	4.031579384	1.001958226	0	0	3.017716673	3.017716673	8.127666769	4.031579384	1.001958226	1.001958226	3.017716673	7.097484292	2.00785343	6.071430814	5.049473369	12.29036011	0	0	7.097484292	3.017716673	2.00785343	11.24332389	5.049473369	8.127666769	3.017716673	2.00785343	13.34169629
Ak7	0	0	0	0	0	0	0	0	0	0	0	0	0	0	0	0	0	0	0	0	0	0	0	0	0	0	0	0	0	0	0	0	0	0	0	0	0	0	0	0	0	0	0	0	0	0	0	0	0
Akap1	3.017716673	1.001958226	5.049473369	3.017716673	3.017716673	4.031579384	3.017716673	0	7.097484292	2.00785343	3.017716673	3.017716673	4.031579384	0	7.097484292	1.001958226	1.001958226	4.031579384	2.00785343	2.00785343	1.001958226	7.097484292	2.00785343	0	2.00785343	0	2.00785343	1.001958226	3.017716673	2.00785343	0	2.00785343	3.017716673	3.017716673	6.071430814	3.017716673	10.20055259	6.071430814	0	0	4.031579384	5.049473369	4.031579384	12.29036011	5.049473369	5.049473369	3.017716673	4.031579384	12.29036011
Akap10	0	0	2.00785343	0	0	0	1.001958226	1.001958226	1.001958226	0	1.001958226	0	1.001958226	2.00785343	0	0	1.001958226	1.001958226	1.001958226	0	0	0	0	0	0	1.001958226	0	0	0	0	0	0	0	1.001958226	0	1.001958226	2.00785343	1.001958226	0	0	0	1.001958226	0	0	0	1.001958226	0	0	0
Akap11	0	0	1.001958226	1.001958226	0	1.001958226	1.001958226	1.001958226	0	0	1.001958226	0	0	0	0	0	1.001958226	1.001958226	0	3.017716673	0	0	0	0	0	0	0	0	0	0	0	0	1.001958226	1.001958226	0	1.001958226	1.001958226	1.001958226	0	0	2.00785343	0	0	0	1.001958226	1.001958226	2.00785343	0	2.00785343
Akap12	4.031579384	1.001958226	9.16201161	8.127666769	1.001958226	8.127666769	5.049473369	7.097484292	7.097484292	4.031579384	2.00785343	1.001958226	2.00785343	2.00785343	3.017716673	3.017716673	2.00785343	4.031579384	3.017716673	8.127666769	2.00785343	6.071430814	9.16201161	2.00785343	0	6.071430814	7.097484292	5.049473369	8.127666769	1.001958226	1.001958226	6.071430814	4.031579384	7.097484292	13.34169629	7.097484292	10.20055259	7.097484292	0	0	10.20055259	11.24332389	27.4171227	20.8244837	12.29036011	23.00322026	10.20055259	16.52186141	25.20065864
Akap13	2.00785343	0	1.001958226	2.00785343	0	0	1.001958226	0	1.001958226	0	0	0	0	0	0	0	0	0	0	1.001958226	0	2.00785343	0	0	0	0	0	0	0	0	0	0	0	0	0	0	0	1.001958226	0	0	1.001958226	0	0	1.001958226	0	6.071430814	0	0	0
Akap17b	0	1.001958226	2.00785343	0	0	0	0	0	0	0	1.001958226	0	0	0	0	0	0	0	0	1.001958226	0	0	0	0	0	0	0	0	0	0	1.001958226	0	0	0	1.001958226	0	0	0	0	0	0	0	1.001958226	0	0	1.001958226	1.001958226	1.001958226	0
Akap2	2.00785343	2.00785343	1.001958226	4.031579384	0	1.001958226	1.001958226	1.001958226	4.031579384	1.001958226	0	0	1.001958226	1.001958226	1.001958226	1.001958226	0	2.00785343	1.001958226	3.017716673	0	0	2.00785343	0	0	0	2.00785343	0	1.001958226	0	0	0	2.00785343	5.049473369	0	1.001958226	1.001958226	1.001958226	0	0	7.097484292	5.049473369	0	7.097484292	1.001958226	2.00785343	5.049473369	1.001958226	5.049473369
Akap5	0	0	0	0	0	0	0	0	0	0	0	0	0	0	0	0	0	0	0	0	0	0	0	0	0	0	0	0	0	0	0	0	0	0	0	0	0	0	0	0	0	0	0	0	0	0	0	0	0
Akap7	0	0	0	0	0	1.001958226	0	1.001958226	0	0	1.001958226	0	0	0	0	0	0	0	1.001958226	0	0	0	0	0	0	0	1.001958226	1.001958226	0	0	0	0	0	1.001958226	0	0	2.00785343	0	0	0	0	0	0	3.017716673	0	0	0	0	2.00785343
Akap8	1.504411773	1.001958226	1.001958226	4.031579384	1.001958226	0	2.00785343	0	2.00785343	0	5.049473369	1.001958226	6.071430814	1.001958226	2.00785343	1.001958226	1.001958226	2.00785343	3.017716673	1.001958226	1.001958226	6.071430814	0.31269089	2.00785343	2.00785343	1.001958226	5.049473369	0	2.00785343	1.001958226	2.00785343	1.001958226	4.031579384	2.00785343	5.049473369	0	4.216350233	6.071430814	0	0	6.583943498	4.031579384	3.017716673	8.127666769	4.031579384	5.049473369	2.00785343	2.00785343	9.16201161
Akap8l	0	0	1.001958226	0	0	0	0	0	1.001958226	1.001958226	0	0	0	0	0	0	0	0	3.017716673	0	0	1.001958226	0	0	0	2.00785343	3.017716673	0	0	0	0	0	0	0	0	1.001958226	1.001958226	1.001958226	0	0	1.001958226	0	0	0	2.00785343	1.001958226	1.001958226	2.00785343	4.031579384
Akap9	1.001958226	0	0	1.001958226	0	0	1.001958226	0	0	0	0	1.001958226	0	0	0	2.00785343	2.00785343	1.001958226	0	2.00785343	0	0	0	0	2.00785343	2.00785343	2.00785343	0	2.00785343	0	0	0	1.001958226	0	0	1.001958226	1.001958226	0	0	0	3.017716673	4.031579384	0	1.001958226	0	0	0	1.001958226	1.001958226
Akip1	0	0	0	0	0	1.001958226	0	0	1.001958226	0	0	1.001958226	1.001958226	0	0	0	0	0	1.001958226	0	1.001958226	1.001958226	0	0	0	1.001958226	2.00785343	0	0	3.017716673	1.001958226	2.00785343	0	1.001958226	3.017716673	3.017716673	2.00785343	0	0	0	1.001958226	4.031579384	0	0	2.00785343	0	1.001958226	0	1.001958226
Akirin1	2.00785343	0	1.001958226	2.00785343	0.500488918	0	0	0	0	0	0	0	0	0	0	0	0	1.504411773	0	2.00785343	0	1.001958226	3.017716673	0	1.001958226	0	3.017716673	0	1.001958226	1.504411773	0	0	2.00785343	0	0	0	0	0	0	0	1.001958226	1.001958226	0	4.031579384	3.017716673	4.031579384	0	0	4.031579384
Akirin2	4.031579384	2.00785343	4.031579384	5.049473369	6.071430814	0	5.049473369	1.001958226	4.031579384	3.017716673	1.001958226	0	1.001958226	5.049473369	3.017716673	1.001958226	2.00785343	4.031579384	0	1.001958226	1.001958226	5.049473369	1.001958226	2.00785343	2.00785343	2.00785343	1.001958226	1.001958226	1.001958226	1.001958226	0	1.001958226	3.017716673	2.00785343	8.127666769	5.049473369	6.071430814	3.017716673	0	0	3.017716673	5.049473369	0	16.52186141	0	4.031579384	3.017716673	1.001958226	6.071430814
Akna	0	0	0	0	0	0	0	0	0	0	0	0	0	0	0	0	0	0	0	0	0	0	0	0	0	0	0	0	0	0	0	0	0	0	0	0	0	0	0	0	0	0	0	1.001958226	0	0	0	2.00785343	0
Akr1a1	2.00785343	2.00785343	3.017716673	5.049473369	8.127666769	3.017716673	3.017716673	6.071430814	6.071430814	4.031579384	7.097484292	3.017716673	1.001958226	2.00785343	0	2.00785343	1.001958226	1.001958226	1.001958226	7.097484292	0	9.16201161	0	4.031579384	3.017716673	2.00785343	0	9.16201161	3.017716673	6.071430814	6.071430814	5.049473369	5.049473369	2.00785343	7.097484292	2.00785343	17.59075649	2.00785343	0	0	6.071430814	5.049473369	7.097484292	11.24332389	9.16201161	14.39736789	8.127666769	5.049473369	12.29036011
Akr1b10	0	0	0	0	0	0	0	0	0	0	0	0	0	0	0	0	0	0	0	0	0	0	0	0	0	0	0	0	0	0	0	0	0	0	0	0	0	0	0	0	0	0	0	0	0	0	0	0	0
Akr1b3	1.504411773	9.680755455	2.00785343	1.504411773	1.504411773	2.00785343	2.00785343	5.559942132	5.049473369	1.001958226	5.049473369	3.017716673	1.504411773	3.524146116	0	4.031579384	4.031579384	3.524146116	0	0	0	3.524146116	3.017716673	1.504411773	0	2.00785343	1.001958226	2.00785343	1.001958226	3.017716673	3.524146116	2.00785343	5.049473369	12.29036011	2.512287091	6.583943498	6.071430814	3.017716673	0	0	10.20055259	12.29036011	2.00785343	4.031579384	2.00785343	14.92684068	5.049473369	3.017716673	7.097484292
Akr1b8	0	2.00785343	0	0	0	0	0	0	0	0	0	0	0	0	0	1.001958226	0	0	0	0	0	0	0	0	0	0	0	0	0	0	0	0	0	0	0	0	0	0	0	0	0	1.001958226	0	0	1.001958226	0	0	0	0
Akr1c18	0	0	0	0	0	0	0	0	0	0	0	0	0	0	0	0	0	0	0	0	0	0	0	0	0	0	0	0	0	0	0	0	0	2.00785343	0	0	0	0	0	0	0	0	0	0	0	0	0	0	0
Akr1e1	0	0	0	0	0	0	0	0	2.00785343	0	0	1.001958226	0	0	0	0	0	0	0	0	0	0	0	0	0	0	1.001958226	1.001958226	3.017716673	0	0	0	0	0	2.00785343	3.017716673	0	0	0	0	0	0	0	0	0	0	1.001958226	0	1.001958226
Akr7a5	0	3.017716673	3.017716673	1.001958226	3.017716673	1.001958226	1.001958226	0	2.00785343	1.001958226	2.00785343	0	1.001958226	2.00785343	1.001958226	4.031579384	3.017716673	2.00785343	2.00785343	2.00785343	0	1.001958226	3.017716673	1.001958226	1.001958226	1.001958226	0	2.00785343	4.031579384	1.001958226	0	1.001958226	2.00785343	0	4.031579384	1.001958226	1.001958226	1.001958226	0	0	5.049473369	4.031579384	1.001958226	5.049473369	2.00785343	7.097484292	3.017716673	1.001958226	1.001958226
Akt1	1.001958226	0	4.031579384	0	0	0	0	1.001958226	0	0	1.001958226	0	0	0	0	0	1.001958226	0	0	1.001958226	0	0	1.001958226	1.001958226	0	0	0	0	0	0	0	0	0	0	1.001958226	0	1.001958226	2.00785343	0	0	0	2.00785343	0	2.00785343	1.001958226	0	0	1.001958226	2.00785343
Akt1s1	1.001958226	0	1.001958226	1.001958226	1.001958226	3.017716673	0	0	5.049473369	0	0	2.00785343	2.00785343	3.017716673	1.001958226	1.001958226	0	0	3.017716673	2.00785343	0	0	0	1.001958226	1.001958226	4.031579384	0	6.071430814	3.017716673	0	3.017716673	0	1.001958226	3.017716673	7.097484292	4.031579384	3.017716673	3.017716673	0	0	4.031579384	1.001958226	2.00785343	4.031579384	2.00785343	6.071430814	0	2.00785343	1.001958226
Akt2	3.017716673	2.00785343	4.031579384	6.071430814	2.00785343	2.00785343	1.001958226	1.001958226	5.049473369	7.097484292	6.071430814	5.049473369	1.001958226	1.001958226	1.001958226	1.001958226	1.001958226	3.017716673	0	1.001958226	0	6.071430814	2.00785343	3.017716673	2.00785343	1.001958226	2.00785343	1.001958226	0	1.001958226	2.00785343	1.001958226	2.00785343	4.031579384	0	4.031579384	3.017716673	3.017716673	0	0	6.071430814	6.071430814	2.00785343	16.52186141	2.00785343	5.049473369	2.00785343	4.031579384	5.049473369
Akt3	0	0	0	0	0	0	0	0	0	0	0	0	0	0	0	0	0	0	0	0	0	0	0	0	0	0	0	0	0	0	0	0	0	0	0	0	0	0	0	0	0	0	0	0	0	0	0	0	0
Aktip	1.001958226	2.00785343	3.017716673	0	0	1.001958226	1.001958226	1.001958226	2.00785343	0	2.00785343	0	1.001958226	2.00785343	2.00785343	0	0	1.001958226	0	0	0	1.001958226	0	1.001958226	0	0	0	1.001958226	1.001958226	0	1.001958226	2.00785343	0	0	0	2.00785343	0	0	0	0	1.001958226	0	0	7.097484292	0	1.001958226	0	4.031579384	3.017716673
Alad	3.017716673	4.031579384	1.001958226	5.049473369	2.00785343	0	3.017716673	1.001958226	1.001958226	0	0	0	2.00785343	1.001958226	1.001958226	0	2.00785343	0	2.00785343	3.017716673	0	2.00785343	1.001958226	4.031579384	2.00785343	1.001958226	5.049473369	1.001958226	1.001958226	4.031579384	2.00785343	1.001958226	2.00785343	0	6.071430814	3.017716673	2.00785343	2.00785343	0	0	9.16201161	0	3.017716673	5.049473369	3.017716673	4.031579384	0	2.00785343	3.017716673
Alas1	0	0	0	1.001958226	1.001958226	0	1.001958226	1.001958226	1.001958226	0	1.001958226	0	0	1.001958226	0	0	0	0	0	1.001958226	0	0	0	0	0	0	0	0	1.001958226	0	0	0	0	0	1.001958226	1.001958226	0	0	0	0	1.001958226	1.001958226	0	5.049473369	0	1.001958226	0	0	1.001958226
Aldh16a1	3.017716673	0	5.049473369	4.031579384	1.001958226	1.001958226	1.001958226	2.00785343	0	4.031579384	0	1.001958226	1.001958226	1.001958226	3.017716673	2.00785343	0	3.017716673	1.001958226	1.001958226	1.001958226	2.00785343	2.00785343	0	0	0	0	1.001958226	1.001958226	3.017716673	0	2.00785343	0	3.017716673	6.071430814	0	3.017716673	4.031579384	0	0	2.00785343	5.049473369	3.017716673	8.127666769	5.049473369	2.00785343	2.00785343	2.00785343	4.031579384
Aldh18a1	1.001958226	0	2.00785343	0	0	0	2.00785343	1.001958226	3.017716673	0	0	2.00785343	0	0	1.001958226	2.00785343	2.00785343	0	0	2.00785343	1.001958226	2.00785343	1.001958226	2.00785343	0	2.00785343	0	0	2.00785343	1.001958226	2.00785343	3.017716673	3.017716673	2.00785343	1.001958226	2.00785343	1.001958226	6.071430814	0	0	3.017716673	4.031579384	2.00785343	1.001958226	1.001958226	2.00785343	3.017716673	3.017716673	9.16201161
Aldh1a2	0	0	1.001958226	0	0	0	0	0	0	0	0	0	0	0	0	0	0	0	0	0	0	0	0	0	0	0	0	0	0	2.00785343	0	0	2.00785343	0	0	0	0	0	0	0	0	0	0	1.001958226	1.001958226	0	0	0	1.001958226
Aldh1b1	0	0	0	0	0	0	1.001958226	1.001958226	0	0	0	0	0	0	0	1.001958226	0	0	0	0	0	0	1.001958226	0	0	0	0	0	0	1.001958226	0	1.001958226	0	0	0	0	0	0	0	0	0	0	0	0	0	0	0	0	0
Aldh1l1	0	0	0	1.001958226	1.001958226	0	0	0	1.001958226	0	0	0	1.001958226	0	0	0	0	0	1.001958226	2.00785343	0	0	2.00785343	0	0	0	0	0	1.001958226	2.00785343	1.001958226	1.001958226	2.00785343	6.071430814	2.00785343	3.017716673	1.001958226	0	0	0	3.017716673	0	2.00785343	4.031579384	1.001958226	6.071430814	0	2.00785343	3.017716673
Aldh2	12.29036011	9.16201161	11.24332389	10.20055259	8.127666769	7.097484292	2.00785343	7.097484292	14.39736789	6.071430814	5.049473369	2.00785343	8.127666769	6.071430814	7.097484292	12.29036011	9.16201161	8.127666769	10.20055259	8.127666769	0	17.59075649	19.74202966	6.071430814	13.34169629	0	7.097484292	9.16201161	5.049473369	9.16201161	7.097484292	7.097484292	16.52186141	6.071430814	26.30649189	8.127666769	17.59075649	7.097484292	0	0	14.39736789	11.24332389	12.29036011	21.91153417	12.29036011	20.8244837	6.071430814	11.24332389	20.8244837
Aldh3a2	0	0	3.017716673	0	0	2.00785343	0	2.00785343	1.001958226	0	1.001958226	0	1.001958226	0	0	0	0	0	0	2.00785343	0	2.00785343	1.001958226	0	0	0	0	0	0	0	0	0	0	4.031579384	0	2.00785343	2.00785343	0	0	0	1.001958226	0	0	0	1.001958226	0	0	0	3.017716673
Aldh4a1	1.001958226	2.00785343	0	0	2.00785343	0	1.001958226	0	3.017716673	0	2.00785343	0	0	0	0	1.001958226	0	1.001958226	1.001958226	0	0	2.00785343	0	0	1.001958226	2.00785343	0	1.001958226	2.00785343	1.001958226	3.017716673	0	1.001958226	0	2.00785343	0	0	0	0	0	1.001958226	4.031579384	1.001958226	1.001958226	0	3.017716673	0	1.001958226	7.097484292
Aldh5a1	0	0	1.001958226	3.017716673	1.001958226	1.001958226	1.001958226	0	1.001958226	0	2.00785343	0	0	1.001958226	0	0	1.001958226	0	0	1.001958226	3.017716673	1.001958226	2.00785343	0	0	0	2.00785343	0	0	1.001958226	0	0	2.00785343	1.001958226	0	1.001958226	1.001958226	0	0	0	2.00785343	1.001958226	0	2.00785343	0	1.001958226	0	0	11.24332389
Aldh6a1	0	0	0	0	1.001958226	0	1.001958226	0	1.001958226	0	0	0	0	0	1.001958226	0	1.001958226	0	0	0	0	0	0	0	0	0	0	0	0	0	0	0	0	0	1.001958226	2.00785343	0	0	0	0	0	1.001958226	1.001958226	0	0	1.001958226	1.001958226	0	0
Aldh7a1	2.00785343	1.001958226	1.001958226	2.00785343	0	1.001958226	7.097484292	1.001958226	4.031579384	6.071430814	0	1.001958226	0	1.001958226	0	2.00785343	2.00785343	7.097484292	4.031579384	2.00785343	1.001958226	3.017716673	1.001958226	0	2.00785343	2.00785343	4.031579384	1.001958226	7.097484292	1.001958226	6.071430814	1.001958226	0	1.001958226	4.031579384	1.001958226	3.017716673	5.049473369	0	0	3.017716673	6.071430814	2.00785343	6.071430814	4.031579384	5.049473369	5.049473369	2.00785343	2.00785343
Aldh9a1	0	1.001958226	6.071430814	1.001958226	2.00785343	0	4.031579384	0	2.00785343	1.001958226	7.097484292	2.00785343	1.001958226	1.001958226	2.00785343	3.017716673	0	1.001958226	4.031579384	0	0	2.00785343	0	1.001958226	0	1.001958226	2.00785343	0	3.017716673	2.00785343	0	6.071430814	2.00785343	3.017716673	3.017716673	2.00785343	2.00785343	3.017716673	0	0	3.017716673	1.001958226	1.001958226	10.20055259	5.049473369	5.049473369	1.001958226	5.049473369	8.127666769
Aldoa	11.7663067	12.29036011	29.65294477	10.20055259	9.16201161	15.45741081	14.39736789	15.98908286	12.29036011	10.20055259	14.39736789	6.071430814	7.097484292	9.16201161	6.071430814	14.39736789	15.45741081	11.24332389	11.24332389	11.24332389	1.001958226	30.77822131	13.34169629	8.127666769	8.127666769	12.29036011	5.049473369	13.34169629	30.77822131	4.031579384	5.049473369	12.29036011	12.29036011	14.39736789	24.09958167	12.99077095	20.8244837	10.20055259	0	0	15.45741081	37.6357742	47.07463137	42.31170328	14.39736789	43.49415342	25.20065864	14.39736789	63.19617995
Aldoart1	0.500488918	1.504411773	4.031579384	0	1.001958226	1.001958226	0	0.500488918	0.751100783	1.001958226	1.253061728	0	0.25012215	0	0	1.001958226	1.001958226	1.001958226	0	2.00785343	0	0.500488918	0.500488918	2.00785343	1.001958226	0	0	0	3.524146116	0	0.500488918	0	0	2.00785343	1.756008845	2.495456612	2.259946016	1.756008845	0	0	2.00785343	2.00785343	3.017716673	5.049473369	2.00785343	3.017716673	1.504411773	0	5.559942132
Aldoart2	0	0	0	0	0	0	0	0	0	0.751100783	0	0	0	0	0	0	0	0	0	0	0	0	0	0	0	0	0	0	0	0	0	0	0	0	0	0.400312826	0	0	0	0	0	0.500488918	2.764877146	0.200078166	0	0.25012215	0	0	0
Aldoc	1.001958226	0	0	1.001958226	1.001958226	1.001958226	0	3.017716673	0	0	1.001958226	1.001958226	0	0	2.00785343	0	2.00785343	0	5.049473369	0	0	0	0	0	0	0	1.001958226	0	0	0	0	0	1.001958226	0	0	1.001958226	2.00785343	1.001958226	0	0	1.001958226	0	0	6.071430814	0	2.00785343	1.001958226	1.001958226	2.00785343
Alg1	0	0	0	0	0	1.001958226	0	0	0	0	0	0	0	1.001958226	0	1.001958226	0	0	0	0	0	0	0	0	0	0	5.049473369	0	0	0	0	2.00785343	1.001958226	2.00785343	0	1.001958226	0	0	0	0	3.017716673	0	0	1.001958226	0	1.001958226	0	2.00785343	2.00785343
Alg10b	2.00785343	0	0	0	0	1.001958226	0	0	1.001958226	0	0	0	0	0	0	0	0	0	1.001958226	0	0	0	0	0	0	1.001958226	0	0	0	0	0	0	1.001958226	0	0	0	0	0	0	0	0	0	0	1.001958226	0	0	0	0	0
Alg11	0	2.00785343	1.001958226	1.001958226	1.001958226	0	0	1.001958226	1.001958226	1.001958226	2.00785343	0	0.375274927	2.00785343	0	1.001958226	0	0	1.001958226	2.00785343	0	1.001958226	2.00785343	0	1.001958226	1.001958226	0	0	2.00785343	0	0	0	0	0	1.001958226	2.00785343	1.001958226	0	0	0	2.00785343	5.049473369	0	6.071430814	1.001958226	1.001958226	0	1.001958226	1.001958226
Alg12	0	0	0	1.001958226	0	0	0	1.001958226	0	0	0	1.001958226	0	0	0	0	0	0	0	0	0	0	0	0	0	0	0	0	0	0	0	0	0	0	0	0	0	0	0	0	1.001958226	0	0	2.00785343	0	0	0	0	1.001958226
Alg13	2.00785343	9.16201161	7.097484292	4.031579384	7.097484292	6.071430814	4.031579384	1.001958226	6.071430814	4.031579384	6.071430814	3.017716673	2.00785343	5.049473369	3.017716673	6.071430814	1.001958226	4.031579384	3.017716673	3.017716673	2.00785343	8.127666769	5.049473369	2.00785343	8.127666769	4.031579384	2.00785343	7.097484292	14.39736789	6.071430814	1.001958226	1.001958226	12.29036011	5.049473369	11.24332389	6.071430814	15.45741081	10.20055259	0	0	6.071430814	5.049473369	5.049473369	13.34169629	11.24332389	12.29036011	9.16201161	15.45741081	16.52186141
Alg14	0	0	2.00785343	0	0	0	0	0	0	0	0	0	0	0	0	0	0	0	0	1.001958226	0	0	0	0	0	0	0	0	0	0	0	2.00785343	0	0	1.001958226	0	0	0	0	0	0	1.001958226	0	1.001958226	0	0	1.001958226	0	0
Alg2	0	0	1.001958226	1.001958226	1.001958226	0	0	0	1.001958226	0	0	0	0	0	0	0	0	0	1.001958226	1.001958226	0	0	0	0	1.001958226	0	0	1.001958226	2.00785343	0	0	0	1.001958226	2.00785343	0	2.00785343	0	2.00785343	0	0	2.00785343	0	0	0	0	0	0	0	1.001958226
Alg3	0	0	0	2.00785343	0	0	1.001958226	1.001958226	1.001958226	1.001958226	0	0	0	0	0	0	1.001958226	0	1.001958226	2.00785343	0	1.001958226	1.001958226	0	0	1.001958226	0	0	3.017716673	1.001958226	0	2.00785343	0	0	2.00785343	0	1.001958226	1.001958226	0	0	1.001958226	1.001958226	1.001958226	6.071430814	3.017716673	2.00785343	0	1.001958226	7.097484292
Alg5	3.017716673	0	3.017716673	3.017716673	0	1.001958226	0	0	6.071430814	1.001958226	0	0	0	0	0	1.001958226	0	0	0	2.00785343	0	6.071430814	1.001958226	0	8.127666769	0	2.00785343	0	0	0	0	5.049473369	0	1.001958226	2.00785343	4.031579384	2.00785343	0	0	0	3.017716673	5.049473369	0	0	0	3.017716673	1.001958226	0	3.017716673
Alg6	0	1.001958226	2.00785343	1.560300868	0	0	0.125030528	0	3.017716673	2.00785343	0	0	0	2.00785343	0	0	0	0	1.001958226	1.001958226	0	2.00785343	1.001958226	1.001958226	0	0	0	2.00785343	2.562785168	0.600704226	0	0	1.001958226	0	1.001958226	4.031579384	1.001958226	0	0	0	2.00785343	0.500488918	2.119863933	2.00785343	2.680652766	3.017716673	3.085182742	2.00785343	5.049473369
Alg8	0	0	0	0	0	0	0	0	0	0	0	0	0	0	0	0	0	0	0	0	0	0	3.017716673	0	0	0	0	0	0	0	0	0	0	2.00785343	0	0	3.017716673	0	0	0	0	0	0	1.001958226	1.001958226	0	0	1.001958226	1.001958226
Alg9	0	0	1.001958226	0	1.001958226	0	0	0	1.001958226	0	0	0	0	0	0	0	0	0	0	0	0	0	0	1.001958226	0	1.001958226	1.001958226	1.001958226	0	0	0	1.001958226	1.001958226	0	3.017716673	1.001958226	0	0	0	0	3.017716673	3.017716673	0	2.00785343	0	2.00785343	1.001958226	0	2.00785343
Alkbh1	0	1.504411773	0.500488918	1.079194612	1.001958226	0	0	0	3.017716673	0.154636066	1.001958226	0	0	0.58399895	0	1.001958226	4.031579384	2.00785343	0	3.039714524	0	0	0	0.354855758	0.018519188	0	0	0	0	1.001958226	0	0	2.026518444	1.336817659	1.064711015	3.017716673	0.100019536	0	0	0	1.001958226	2.00785343	2.00785343	3.524146116	0.500488918	1.001958226	0	2.00785343	3.017716673
Alkbh2	0	0	0	2.00785343	1.001958226	0	0	1.001958226	1.001958226	0	1.001958226	2.00785343	1.001958226	0	0	1.001958226	0	0	1.001958226	1.001958226	0	1.001958226	2.00785343	0	2.00785343	0	1.001958226	1.001958226	0	0	1.001958226	0	1.001958226	0	0	1.001958226	2.00785343	0	0	0	0	0	1.001958226	0	0	3.017716673	0	2.00785343	3.017716673
Alkbh3	0	2.00785343	0	0	0	0	0	0	1.001958226	0	1.001958226	0	0	0	0	0	0	0	1.001958226	1.001958226	0	0	0	0	0	0	0	0	0	0	0	2.00785343	0	1.001958226	0	0	0	0	0	0	0	4.031579384	0	0	0	1.001958226	0	0	2.00785343
Alkbh4	0	0	0	1.001958226	0	0	0	0	0	0	0	0	0	1.001958226	0	1.001958226	0	0	0	2.00785343	0	1.001958226	1.001958226	0	0	1.001958226	0	0	0	0	1.001958226	0	2.00785343	0	1.001958226	1.001958226	1.001958226	1.001958226	0	0	2.00785343	1.001958226	3.017716673	1.001958226	0	0	1.001958226	0	0
Alkbh5	17.59075649	8.596298208	17.73554469	19.41818395	27.4171227	4.031579384	11.24332389	11.24332389	20.28268456	11.28875826	8.385861445	5.049473369	6.071430814	3.017716673	6.122635935	4.031579384	14.22112004	35.13819341	13.34169629	12.3131694	9.16201161	6.327558899	11.24332389	4.981487709	5.185445376	2.00785343	10.54767129	1.403842139	7.440418034	5.049473369	12.99077095	4.031579384	8.146783372	7.097484292	19.09025809	15.45741081	7.097484292	1.001958226	0	0	15.45741081	12.39030155	17.23396201	24.46608138	21.91153417	10.20055259	5.332174899	10.20055259	21.36743194
Alkbh6	2.00785343	0	0	1.001958226	3.017716673	0	0	0	0	0	0	0	0	0	0	0	0	0	2.00785343	0	0	2.00785343	0	0	0	0	0	0	0	0	0	0	1.001958226	2.00785343	1.001958226	0	0	1.001958226	0	0	0	2.00785343	1.001958226	2.00785343	1.001958226	1.001958226	0	0	1.001958226
Alkbh7	0	0	1.001958226	2.00785343	0	0	0	1.001958226	4.031579384	0	2.00785343	2.00785343	0	1.001958226	0	1.001958226	2.00785343	3.017716673	2.00785343	0	0	2.00785343	2.00785343	0	1.001958226	0	1.001958226	0	1.001958226	1.001958226	0	0	0	0	2.00785343	1.001958226	2.00785343	5.049473369	0	0	4.031579384	3.017716673	4.031579384	5.049473369	1.001958226	1.001958226	0	1.001958226	2.00785343
Alkbh8	0	0	1.001958226	0	0	0	0	0	0	0	0	0	0	0	0	0	0	1.001958226	0	0	0	0	1.001958226	0	0	0	0	0	0	0	0	0	0	0	0	0	0	0	0	0	0	1.001958226	0	0	0	0	0	0	0
Alms1	0	0	0	0	0	0	0	0	1.001958226	0	0	0	0	1.001958226	0	0	0	0	0	0	0	0	0	0	0	0	0	0	0	0	0	2.00785343	0	0	0	0	0	0	0	0	0	0	0	2.00785343	1.001958226	1.001958226	0	0	2.00785343
Alms1-ps2	0	0	0	0	0	0	0	0	0	0	0	0	0	1.001958226	0	0	0	0	0	0	0	0	0	0	0	0	0	0	0	0	0	1.001958226	0	0	0	0	0	0	0	0	0	0	0	2.00785343	0	1.001958226	0	0	1.001958226
Alox12	2.654743146	6.209764295	4.41887144	3.439671606	0.176984241	1.336817659	1.001958226	1.526765947	2.64192205	2.00785343	0	3.017716673	1.952699833	0.033335504	0.97964983	1.001958226	0	1.938087044	2.00785343	1.053446561	0.238206028	0.80125261	2.3608526	0.754958267	1.09078208	0	1.001958226	2.558900347	1.794738043	3.351365209	2.00785343	3.191236788	0.357942431	1.567995648	3.970862124	4.536888506	2.532089071	2.209507635	0	0	2.00785343	3.658558026	4.031579384	1.994009381	2.00785343	1.20282132	2.230199102	1.300918905	4.511255549
Alox5ap	0	0	0	0	0	1.001958226	0	0	0	0	0	0	0	0	0	1.001958226	0	0	0	1.001958226	0	0	0	0	0	0	0	0	0	0	0	0	0	0	0	0	0	0	0	0	0	0	0	1.001958226	0	0	0	0	2.00785343
Alox8	13.28317532	20.90442379	8.521368065	14.26812968	5.382378026	3.468454772	3.587520296	18.17127895	10.59629748	5.918870767	6.435186962	2.72877759	7.978899175	5.865142022	7.629450588	8.949540436	13.3440066	9.741703062	2.847925448	8.684339161	1.740334407	18.79163076	16.22582406	11.24768858	6.496510808	9.26814504	3.693072237	5.305390784	14.08495778	4.25177988	4.729698169	14.03095397	4.208813813	8.150606864	7.773154486	9.319993641	15.28387836	10.81148054	0	0	2.249753145	31.69515932	11.38425511	17.8332573	5.100798521	7.504956348	9.545629357	15.85193482	35.67693095
Alpk3	0	0	0	0	0	0	2.00785343	0	0	0	0	0	0	0	0	0	0	0	0	0	0	0	0	0	2.00785343	0	0	0	0	0	0	0	1.001958226	0	1.001958226	1.001958226	0	2.00785343	0	0	0	0	0	2.00785343	0	0	0	0	2.00785343
Alpl	12.29036011	8.127666769	4.031579384	16.52186141	7.097484292	3.017716673	5.049473369	1.001958226	12.29036011	6.071430814	4.031579384	4.031579384	10.20055259	5.049473369	4.031579384	10.20055259	7.097484292	10.20055259	13.34169629	4.031579384	1.001958226	12.29036011	6.071430814	4.031579384	4.031579384	3.017716673	6.071430814	5.049473369	15.45741081	4.031579384	3.017716673	1.001958226	6.071430814	5.049473369	9.16201161	9.16201161	24.09958167	9.16201161	0	0	7.097484292	10.20055259	16.52186141	19.74202966	12.29036011	6.071430814	5.049473369	18.66413333	21.91153417
Als2	25.84612972	46.76034698	51.43262784	67.12560831	11.78798865	18.42436993	32.82930351	71.123462	89.47255717	23.51746434	31.0627274	30.43504881	36.06820941	33.15112005	16.42970351	27.87088227	56.8998018	57.74396314	34.86501449	24.19357377	23.39919874	46.28289242	40.00151786	26.56753575	19.15366403	15.58579708	14.72072215	24.04571257	81.66330494	24.32572616	20.81645459	41.11285071	37.40011907	36.2504458	82.03899639	67.39780769	87.66396193	36.30322653	0	0	37.90524281	73.57153148	38.90627697	111.0473643	31.43581037	86.98569935	39.3480741	71.25744638	79.86297596
Als2cl	0	0	3.017716673	0	0	0	0	3.017716673	6.686569276	0	0	2.613293208	6.071430814	3.017716673	0	2.00785343	3.017716673	0.600704226	1.001958226	0	1.001958226	2.00785343	0	0	1.605020931	2.00785343	2.00785343	0	1.001958226	0	1.001958226	3.220168245	2.00785343	1.001958226	1.001958226	2.613293208	2.764877146	2.00785343	0	0	1.605020931	1.801780345	0	4.387382082	0	5.457766917	1.756008845	4.234834655	1.605020931
Alyref	3.017716673	7.097484292	8.127666769	11.24332389	10.20055259	3.017716673	8.127666769	3.017716673	19.74202966	5.049473369	1.001958226	1.001958226	1.001958226	2.00785343	3.017716673	4.031579384	4.031579384	10.20055259	3.017716673	6.071430814	2.00785343	10.72140729	2.00785343	1.001958226	6.071430814	4.031579384	5.559942132	1.001958226	7.097484292	2.00785343	2.00785343	1.001958226	6.071430814	6.071430814	9.16201161	10.20055259	4.031579384	9.16201161	0	0	15.45741081	12.29036011	9.16201161	18.12688234	10.20055259	10.20055259	7.097484292	11.24332389	19.74202966
Alyref2	1.001958226	2.00785343	3.017716673	0	3.017716673	1.001958226	1.001958226	2.00785343	2.00785343	0	0	0	0	2.00785343	1.001958226	0	2.00785343	1.504411773	1.504411773	3.017716673	0	2.512287091	0	0	2.00785343	1.001958226	1.504411773	1.001958226	1.001958226	1.001958226	0	0	1.001958226	1.001958226	2.00785343	3.017716673	3.017716673	2.00785343	0	0	1.504411773	2.00785343	2.00785343	7.612057329	4.031579384	1.001958226	1.504411773	1.001958226	4.031579384
Amacr	0	0	0	0	0	0	0	0	0	0	1.001958226	1.001958226	0	1.001958226	0	2.00785343	0	0	1.001958226	0	0	0	3.017716673	0	0	0	1.001958226	0	0	0	0	1.001958226	2.00785343	0	0	2.00785343	0	5.049473369	0	0	1.001958226	0	1.001958226	0	0	2.00785343	0	0	2.00785343
Ambra1	1.001958226	0	1.001958226	0	1.001958226	0	3.017716673	1.001958226	1.001958226	1.001958226	1.001958226	0	0	0	0	0	2.00785343	1.001958226	1.001958226	2.00785343	0	3.017716673	0	0	0	2.00785343	4.031579384	0	0	0	0	2.00785343	0	1.001958226	2.00785343	3.017716673	3.017716673	0	0	0	0	1.001958226	1.001958226	3.017716673	0	0	0	5.049473369	1.001958226
Amd1	4.031579384	7.612057329	3.524146116	6.583943498	2.00785343	2.512287091	2.512287091	5.049473369	8.127666769	5.049473369	8.127666769	7.097484292	6.583943498	6.583943498	3.017716673	6.583943498	6.071430814	10.20055259	4.031579384	4.540020465	1.001958226	15.45741081	4.031579384	1.504411773	5.559942132	2.512287091	9.16201161	8.127666769	9.16201161	3.524146116	3.017716673	8.644316793	4.031579384	9.16201161	5.049473369	17.59075649	13.86898793	8.644316793	0	0	5.559942132	11.7663067	9.680755455	24.64952818	5.049473369	9.680755455	11.24332389	1.001958226	21.36743194
Amd2	4.031579384	7.612057329	3.524146116	6.583943498	2.00785343	2.512287091	2.512287091	5.049473369	8.127666769	5.049473369	8.127666769	7.097484292	6.583943498	6.583943498	3.017716673	6.583943498	6.071430814	10.20055259	4.031579384	4.540020465	1.001958226	15.45741081	4.031579384	1.504411773	5.559942132	2.512287091	9.16201161	8.127666769	9.16201161	3.524146116	3.017716673	8.644316793	4.031579384	9.16201161	5.049473369	17.59075649	13.86898793	8.644316793	0	0	5.559942132	11.7663067	9.680755455	24.64952818	5.049473369	9.680755455	11.24332389	1.001958226	21.36743194
Amdhd2	3.017716673	3.017716673	3.017716673	3.017716673	3.017716673	0	1.001958226	1.001958226	2.00785343	1.001958226	1.001958226	3.017716673	2.00785343	1.001958226	0	7.097484292	1.001958226	4.031579384	2.00785343	5.049473369	1.001958226	6.071430814	3.017716673	1.001958226	1.001958226	0	0	1.001958226	4.031579384	0	3.017716673	2.00785343	4.031579384	5.049473369	5.049473369	2.00785343	1.001958226	1.001958226	0	0	1.001958226	2.00785343	1.001958226	4.031579384	2.00785343	4.031579384	0	3.017716673	7.097484292
Amer1	3.017716673	0	0	3.017716673	0	0	0	0	0	0	0	1.001958226	0	1.001958226	0	0	0	2.00785343	0	0	1.001958226	0	0	0	0	0	2.00785343	0	1.001958226	0	1.001958226	0	0	2.00785343	0	0	0	2.00785343	0	0	0	1.001958226	0	2.00785343	0	1.001958226	0	0	2.00785343
Amfr	0	0	4.031579384	1.001958226	0	0	0	0	3.017716673	0	0	0	0	0	1.001958226	0	0	1.001958226	2.00785343	0	0	0	0	0	1.001958226	0	3.017716673	0	2.00785343	0	0	2.00785343	0	2.00785343	0	0	1.001958226	0	0	0	1.001958226	0	0	1.001958226	0	0	2.00785343	0	4.031579384
Amhr2	0	0	0	0	1.001958226	0	0	0	1.001958226	0	0	0	0	0	0	0	1.001958226	0	0	0	0	0	0	0	0	0	0	0	0	1.001958226	0	0	0	0	0	0	3.017716673	2.00785343	0	0	2.00785343	0	1.001958226	1.001958226	0	0	0	1.001958226	0
Amica1	2.00785343	0	0	1.001958226	0	0	0	0	1.001958226	0	0	0	0	0	0	0	0	0	0	0	0	0	0	0	0	0	0	0	0	0	2.00785343	0	0	1.001958226	0	0	0	0	0	0	0	0	0	4.031579384	0	0	0	0	3.017716673
Amigo1	0	0	0	0	0	0	0	0	0	0	0	0	0	0	0	0	0	0	0	0	0	0	0	0	0	0	1.001958226	0	0	0	0	0	0	0	0	0	0	0	0	0	0	0	0	1.001958226	0	0	0	1.001958226	0
Ammecr1l	1.001958226	0	1.001958226	1.001958226	1.001958226	0	2.00785343	1.001958226	3.017716673	1.001958226	1.001958226	2.00785343	0	1.001958226	0	2.00785343	2.00785343	2.00785343	0	0	0	4.031579384	0	0	0	2.00785343	5.049473369	0	2.00785343	2.00785343	0	1.001958226	0	1.001958226	4.031579384	1.001958226	0	0	0	0	2.00785343	2.00785343	0	4.031579384	3.017716673	3.017716673	0	2.00785343	1.001958226
Amn	0	0	0	0	0	0	0	0	0	0	0	0	0	0	0	0	0	0	0	0	0	0	0	0	0	0	0	0	0	0	0	0	0	0	0	0	0	0	0	0	0	0	0	0	0	0	0	0	0
Amn1	0	0	1.001958226	0	0	0	1.001958226	0	0	0	0	0	0	0	0	0	0	0	0	0	0	0	0	0	0	0	0	0	1.001958226	0	0	0	0	0	0	1.001958226	1.001958226	0	0	0	1.001958226	0	1.001958226	0	0	0	0	0	0
Amot	0	0	0	0	0	0	0	0	0	1.001958226	0	0	0	0	0	1.001958226	0	0	0	0	1.001958226	0	0	0	0	0	0	0	0	0	0	0	0	0	0	0	0	0	0	0	0	2.00785343	0	0	0	0	0	0	0
Amotl1	0.200078166	3.017716673	0	2.00785343	0	0	0	0	1.001958226	0	2.00785343	0	1.024775642	1.001958226	1.001958226	0	0	0	0	1.001958226	0.041670058	0	0	2.00785343	0	0	0	0	1.253061728	1.001958226	0	0	0	0	0	0	1.001958226	0	0	0	3.017716673	1.001958226	0	0	0	2.099494741	2.00785343	1.001958226	1.253061728
Amotl2	2.00785343	2.00785343	1.001958226	0	0	1.001958226	1.001958226	3.017716673	3.017716673	1.001958226	0	0	3.017716673	0	0	0	1.001958226	4.031579384	1.001958226	1.001958226	1.001958226	2.00785343	0	0	1.001958226	1.001958226	1.001958226	3.017716673	1.001958226	0	0	0	1.001958226	2.00785343	1.001958226	1.001958226	2.00785343	2.00785343	0	0	2.00785343	2.00785343	1.001958226	6.071430814	0	3.017716673	1.001958226	1.001958226	4.031579384
Ampd2	0	1.001958226	0	0	0	0	0	0	3.017716673	0	0	1.001958226	1.001958226	0	0	0	0	0	1.001958226	1.001958226	1.001958226	0	0	0	1.001958226	0	0	0	2.00785343	2.00785343	0	0	0	0	2.00785343	0	0	0	0	0	2.00785343	1.001958226	3.017716673	0	0	1.001958226	1.001958226	0	1.001958226
Ampd3	0	0	0	0	0	0	0	0	0	0.111135231	0	0	0	0	0	0	0	0	0	0.021740054	0	0	0	0.02127748	0.018519188	0	0	0	0	0	0	0	0.018519188	0	0	0	0.047623477	0	0	0	1.001958226	0	0	0	0	0	0	0	0
Amph	0	3.017716673	1.001958226	1.001958226	1.001958226	0	0	0	4.031579384	0	3.017716673	0	0	0	0	0	0	0	0	1.001958226	0	1.001958226	0	1.001958226	0	0	1.001958226	1.001958226	0	1.001958226	0	0	1.001958226	1.001958226	4.031579384	0	0	1.001958226	0	0	1.001958226	0	0	4.031579384	1.001958226	0	0	1.001958226	0
Amz2	0	2.00785343	0	0	2.00785343	1.001958226	0	0	0	1.001958226	0	0	0	0	0	0	0	0	0	0	0	3.017716673	0	0	0	0	0	0	1.001958226	0	0	0	0	0	0	0	0	0	0	0	2.00785343	3.017716673	0	4.031579384	0	0	2.00785343	2.00785343	1.001958226
Anapc1	2.00785343	0	1.001958226	2.00785343	1.001958226	0	3.017716673	0	1.001958226	0	0	0	0	0	1.001958226	1.001958226	2.00785343	1.001958226	0	1.001958226	0	1.001958226	0	4.031579384	1.001958226	0	0	0	3.017716673	0	0	0	2.00785343	0	4.031579384	4.031579384	2.00785343	1.001958226	0	0	3.017716673	2.00785343	1.001958226	7.097484292	3.017716673	1.001958226	0	3.017716673	4.031579384
Anapc10	0	0	4.031579384	2.00785343	3.017716673	0	1.001958226	0	3.017716673	0	1.001958226	0	1.001958226	1.001958226	2.00785343	0	1.001958226	0	4.031579384	2.00785343	0	2.00785343	5.049473369	1.001958226	1.001958226	0	2.00785343	0	1.001958226	0	0	0	0	2.00785343	1.001958226	3.017716673	4.031579384	2.00785343	0	0	3.017716673	3.017716673	3.017716673	4.031579384	2.00785343	3.017716673	1.001958226	8.127666769	6.071430814
Anapc11	12.29036011	2.00785343	8.127666769	8.127666769	6.071430814	1.001958226	6.071430814	6.071430814	14.39736789	4.031579384	4.031579384	0	4.031579384	4.031579384	3.017716673	8.127666769	5.049473369	2.00785343	3.017716673	10.20055259	0	8.127666769	10.20055259	4.031579384	3.017716673	3.017716673	2.00785343	1.001958226	10.20055259	2.00785343	3.017716673	6.071430814	4.031579384	9.16201161	5.049473369	6.071430814	20.8244837	6.071430814	0	0	10.20055259	16.52186141	12.29036011	19.74202966	12.29036011	12.29036011	12.29036011	7.097484292	14.39736789
Anapc13	1.001958226	3.017716673	2.00785343	3.017716673	2.00785343	3.017716673	6.071430814	3.017716673	5.049473369	2.00785343	2.00785343	1.001958226	2.00785343	0	0	1.001958226	4.031579384	6.071430814	1.001958226	2.00785343	1.001958226	3.017716673	2.00785343	2.00785343	1.001958226	1.001958226	2.00785343	0	3.017716673	0	0	0	3.017716673	5.049473369	4.031579384	0	10.20055259	6.071430814	0	0	5.049473369	4.031579384	3.017716673	14.39736789	3.017716673	7.097484292	6.071430814	3.017716673	9.16201161
Anapc15	1.001958226	5.049473369	3.017716673	0	2.00785343	4.031579384	2.00785343	1.001958226	2.00785343	1.001958226	0	1.001958226	0	1.001958226	1.001958226	1.001958226	4.031579384	1.001958226	4.031579384	1.001958226	0	1.001958226	3.017716673	0	0	0	1.001958226	1.001958226	2.00785343	0	1.001958226	4.031579384	4.031579384	1.001958226	1.001958226	8.127666769	1.001958226	2.00785343	0	0	3.017716673	3.017716673	2.00785343	5.049473369	1.001958226	4.031579384	3.017716673	2.00785343	9.16201161
Anapc16	0	0	0	1.001958226	1.001958226	0	1.001958226	2.00785343	0	0	0	0	0	0	0	2.00785343	0	0	0	0	0	2.00785343	1.001958226	0	0	0	0	0	1.001958226	0	0	0	0	1.001958226	2.00785343	0	0	1.001958226	0	0	3.017716673	5.049473369	0	2.00785343	0	0	2.00785343	0	7.097484292
Anapc2	1.001958226	0	5.049473369	2.00785343	4.031579384	0	1.001958226	1.001958226	3.017716673	1.001958226	1.001958226	0	1.001958226	2.00785343	1.001958226	3.017716673	2.00785343	3.017716673	3.017716673	0	1.001958226	2.00785343	1.001958226	2.00785343	0	0	2.00785343	2.00785343	3.017716673	5.049473369	1.001958226	2.00785343	2.00785343	1.001958226	3.017716673	4.031579384	4.031579384	1.001958226	0	0	2.00785343	2.00785343	1.001958226	12.29036011	4.031579384	7.097484292	5.049473369	5.049473369	8.127666769
Anapc4	1.001958226	0	2.00785343	2.00785343	0	0	3.017716673	0	3.017716673	1.001958226	1.001958226	0	0	3.017716673	0	1.001958226	0	1.001958226	1.001958226	0	0	0	2.00785343	1.001958226	1.001958226	0	0	0	1.001958226	1.001958226	0	0	0	0	1.001958226	3.017716673	3.017716673	1.001958226	0	0	1.001958226	4.031579384	3.017716673	5.049473369	0	4.031579384	0	0	1.001958226
Anapc5	6.071430814	3.017716673	6.071430814	11.24332389	3.017716673	10.20055259	4.031579384	3.017716673	10.20055259	4.031579384	4.031579384	5.049473369	5.049473369	3.017716673	6.071430814	2.00785343	3.017716673	7.097484292	0	5.049473369	3.017716673	12.29036011	5.049473369	3.017716673	5.049473369	6.071430814	2.00785343	6.071430814	13.34169629	7.097484292	2.00785343	8.127666769	6.071430814	5.049473369	4.031579384	6.071430814	12.29036011	13.34169629	0	0	5.049473369	18.66413333	10.20055259	21.54867089	15.45741081	24.09958167	8.127666769	6.071430814	18.66413333
Anapc7	0	0	0	0	2.00785343	1.001958226	0	0	0	1.001958226	0	3.017716673	1.001958226	1.001958226	1.001958226	1.001958226	1.001958226	0	1.001958226	1.001958226	0	1.001958226	0	0	4.031579384	0	0	3.017716673	0	0	0	0	3.017716673	1.001958226	0	1.001958226	1.001958226	0	0	0	3.017716673	3.017716673	3.017716673	11.24332389	0	1.001958226	1.001958226	1.001958226	3.017716673
Angel1	0	0	0	1.001958226	0	0	0	0	0	1.001958226	0	0	0	0	0	0	0	0	0	1.001958226	0	0	0	1.001958226	0	0	0	0	1.001958226	0	0	0	0	1.001958226	2.00785343	0	0	1.001958226	0	0	0	0	0	0	0	0	0	0	0
Angel2	5.049473369	0	0	1.001958226	2.00785343	0	1.001958226	2.00785343	1.001958226	0	1.001958226	0	0	1.001958226	0	0	0	1.001958226	3.017716673	0	0	1.001958226	1.001958226	0	0	0	0	1.001958226	1.001958226	0	0	1.001958226	1.001958226	1.001958226	0	0	2.00785343	0	0	0	1.001958226	0	2.00785343	1.001958226	0	1.001958226	0	1.001958226	0
Angptl4	0	0	3.017716673	0	0	0	3.017716673	0	0	0	0	0	1.001958226	0	0	0	0	1.001958226	0	0	0	0	0	0	0	1.001958226	1.001958226	0	1.001958226	0	0	0	0	0	0	1.001958226	0	0	0	0	0	4.031579384	1.001958226	3.017716673	0	2.00785343	1.001958226	2.00785343	0
Angptl6	0	1.001958226	0	0	0	0	0	0	0	0	0	0	1.001958226	0	0	0	0	0	0	2.00785343	0	0	0	0	0	0	0	0	0	0	0	0	0	0	0	0	0	0	0	0	0	0	0	0	0	0	0	0	0
Ank	0	0	1.001958226	0	0	0	0	0	0	0	0	0	1.001958226	0	0	0	0	0	0	0	0	0	0	0	0	0	0	0	0	0	0	0	0	1.001958226	0	0	0	0	0	0	0	0	0	0	0	0	0	0	0
Ank2	0	0	0	0	0	0	0	0	0	0	0	0	0	0	0	0	0	0	0	0	0	0	0	0	0	0	0	0	0	0	0	0	0	0	0	0	0	0	0	0	0	0	0	0	0	0	0	0	0
Ank3	2.00785343	0	0	0	0	0	0	0	0	1.001958226	0	0	0	0	0	1.001958226	0	0	0	1.001958226	0	0	2.00785343	0	0	1.001958226	0	0	1.001958226	2.00785343	0	1.001958226	0	0	1.001958226	0	1.336817659	0.500488918	0	0	3.017716673	0	0	0.778961696	0	1.001958226	1.001958226	0	0.539028624
Ankfy1	98.71518953	190.1976976	250.2968488	191.8451233	72.28305872	115.4764472	124.5291187	239.7799549	343.1659298	141.5678871	81.53067863	138.2125393	126.4439742	112.8398563	100.3076736	98.71368543	211.6216689	383.7649093	99.44818298	198.6455323	111.5174505	269.0242642	147.8207609	143.8477862	65.65500829	68.04915643	86.82429681	150.8175824	296.309669	51.94871432	73.37484081	273.025209	116.8009578	178.5547875	263.7710288	309.3187617	337.2149932	219.3121598	0	0	78.83242456	378.2074426	119.069744	494.9666132	140.6820364	323.8375344	169.5590504	170.9338023	372.5335495
Ankhd1	3.017716673	5.049473369	1.001958226	3.017716673	0	4.031579384	1.001958226	0	4.031579384	0	1.001958226	1.001958226	1.001958226	1.001958226	2.00785343	0	0	5.049473369	1.001958226	3.017716673	0	4.031579384	2.00785343	0	1.001958226	3.017716673	2.00785343	1.001958226	4.031579384	0	1.001958226	3.017716673	0	7.097484292	1.001958226	2.00785343	5.049473369	0	0	0	3.017716673	3.017716673	1.001958226	7.097484292	5.049473369	3.017716673	7.097484292	4.031579384	7.097484292
Ankib1	1.001958226	0	0	0	0	0	0	0	2.00785343	0	0	0	0	0	0	0	1.001958226	0	0	0	0	0	1.001958226	0	0	1.001958226	0	4.031579384	0	0	0	0	1.001958226	1.001958226	0	0	0	0	0	0	2.00785343	3.017716673	0	0	0	1.001958226	0	2.00785343	0
Ankle1	0	0.060613236	0	2.00785343	0	0	1.001958226	0	0	0	0	3.017716673	0	1.001958226	0	0	0	0	0	0.021740054	0	0	0	0.02127748	0.018519188	0	0	1.001958226	1.001958226	1.001958226	0	0	0.018519188	0	2.070853307	0	0	0	0	0	0	4.031579384	0	1.049768479	1.001958226	2.00785343	1.001958226	2.00785343	0.032260097
Ankle2	3.451737686	2.00785343	7.783811781	5.638566212	1.001958226	0.428930567	2.295979516	1.169333191	1.801562366	1.48917141	2.72877759	1.806357945	2.00785343	0.428930567	0	3.404763615	2.949408183	2.175887568	3.524146116	2.00785343	1.001958226	5.92518688	4.903811914	2.151875937	1.288953772	1.720051264	1.720051264	3.355224961	7.500572996	0	1.001958226	4.61182547	2.00785343	1.839929515	6.471808519	7.825206219	5.13108	8.16833471	0	0	5.559942132	7.156826271	3.368383645	7.729579146	3.693178806	6.251913468	4.780013917	2.297457921	6.362750924
Ankmy2	0	0	3.017716673	1.001958226	0	0	0	0	3.017716673	0	0	0	0	2.00785343	1.001958226	1.001958226	0	0	1.001958226	1.001958226	0	1.001958226	1.001958226	0	0	2.00785343	0	0	1.001958226	0	0	1.001958226	1.001958226	2.00785343	3.017716673	1.001958226	0	1.001958226	0	0	0	1.001958226	1.001958226	1.001958226	2.00785343	2.00785343	0	2.00785343	2.00785343
Ankra2	0	2.00785343	0	0	0	0	0	0	0	1.001958226	0	0	0	0	0	0	0	0	0	0	0	0	0	0	0	0	2.00785343	0	0	0	0	1.001958226	0	0	0	1.001958226	0	1.001958226	0	0	0	0	0	2.00785343	0	3.017716673	0	0	0
Ankrd10	2.00785343	3.017716673	5.049473369	11.24332389	2.00785343	0	2.00785343	0	7.097484292	1.001958226	1.001958226	1.001958226	2.00785343	4.031579384	0	2.00785343	1.001958226	0	0	5.049473369	2.00785343	3.017716673	1.001958226	2.00785343	4.031579384	1.001958226	0	1.001958226	2.00785343	2.00785343	0	2.00785343	2.00785343	2.00785343	1.001958226	3.017716673	1.001958226	6.071430814	0	0	6.071430814	4.031579384	3.017716673	4.031579384	3.017716673	3.017716673	1.001958226	2.00785343	3.017716673
Ankrd11	2.00785343	6.071430814	12.29036011	4.031579384	0	5.049473369	4.031579384	5.049473369	6.071430814	3.017716673	4.031579384	3.017716673	3.017716673	2.00785343	0	4.031579384	5.049473369	2.00785343	2.00785343	8.127666769	0	1.001958226	1.001958226	1.001958226	4.031579384	0	1.001958226	2.00785343	0	2.00785343	1.001958226	0	2.00785343	2.00785343	2.00785343	2.00785343	3.017716673	1.001958226	0	0	6.071430814	7.097484292	4.031579384	10.20055259	4.031579384	4.031579384	5.049473369	5.049473369	10.20055259
Ankrd12	1.001958226	4.031579384	1.001958226	1.001958226	0	1.001958226	0	0	2.00785343	0	0	0	0	0	0	0	1.001958226	0	1.001958226	0	0	1.001958226	0	0	0	0	3.017716673	2.00785343	0	0	0	0	1.001958226	1.001958226	2.00785343	0	0	0	0	0	0	0	1.001958226	2.00785343	0	0	0	1.001958226	0
Ankrd13a	3.017716673	0	1.001958226	5.049473369	0	2.00785343	1.001958226	1.001958226	3.017716673	1.001958226	0	0	3.017716673	2.00785343	2.00785343	1.001958226	4.031579384	2.00785343	0	1.001958226	3.017716673	0	3.017716673	3.017716673	7.097484292	2.00785343	1.001958226	2.00785343	0	1.001958226	1.001958226	1.001958226	2.00785343	2.00785343	5.049473369	1.001958226	0	2.00785343	0	0	1.001958226	3.017716673	0	3.017716673	2.00785343	10.20055259	4.031579384	4.031579384	5.049473369
Ankrd13b	0	0	0	0	0	0	0	0	0	0	1.001958226	0	0	0	0	0	0	0	0	1.001958226	0	0	0	0	0	0	0	0	0	0	0	0	0	0	0	0	0	0	0	0	0	0	0	1.001958226	0	0	0	0	0
Ankrd13c	2.00785343	0	0	0	0	0	0	1.001958226	0	0	0	0	1.001958226	0	0	1.001958226	0	0	0	0	0	0	0	0	0	0	0	0	0	0	0	0	0	1.001958226	0	0	0	0	0	0	2.00785343	0	1.001958226	3.017716673	1.001958226	0	1.001958226	0	0
Ankrd16	2.00785343	0	0	0	0	0	0	0	0	0	0	0	0	0	0	0	0	0	1.001958226	0	0	0	0	2.00785343	0	0	0	0	1.001958226	0	0	0	0	0	0	0	2.00785343	2.00785343	0	0	1.001958226	1.001958226	0	2.00785343	0	1.001958226	0	0	0
Ankrd17	5.049473369	3.017716673	2.00785343	4.031579384	6.071430814	0	2.00785343	1.001958226	4.031579384	3.017716673	0	1.001958226	5.049473369	1.001958226	2.00785343	4.031579384	6.071430814	5.049473369	4.031579384	4.031579384	2.00785343	8.127666769	6.071430814	2.00785343	1.001958226	2.00785343	4.031579384	3.017716673	7.097484292	1.001958226	0	3.017716673	3.017716673	7.097484292	4.031579384	5.049473369	7.097484292	4.031579384	0	0	12.29036011	8.127666769	11.24332389	16.52186141	7.097484292	14.39736789	12.29036011	5.049473369	21.91153417
Ankrd24	0	0	0	0	0	0	0	0	0	0	0	0	0	1.001958226	1.001958226	0	0	0	0	0	0	0	0	0	0	0	1.001958226	0	0	2.00785343	0	0	0	0	5.049473369	0	0	1.001958226	0	0	1.001958226	3.017716673	0	3.017716673	0	0	0	0	1.001958226
Ankrd26	1.001958226	0	0	1.001958226	0	0	0	0	0	0	0	0	1.001958226	0	0	0	0	0	2.00785343	0	0	0	0	0	0	0	0	0	1.001958226	0	0	0	0	1.001958226	0	1.001958226	3.017716673	0	0	0	0	1.001958226	0	1.001958226	0	0	0	0	1.001958226
Ankrd27	0	0	0	3.017716673	2.00785343	0	1.001958226	0	4.031579384	1.001958226	0	0	1.001958226	0	1.001958226	0	0	0	0	0	0	1.001958226	0	1.001958226	2.00785343	1.001958226	0	0	0	0	0	2.00785343	2.00785343	1.001958226	2.00785343	0	0	0	0	0	1.001958226	0	0	2.00785343	2.00785343	1.001958226	0	1.001958226	1.001958226
Ankrd28	0	0	0	0	0	1.001958226	0	0	0	1.001958226	1.001958226	0	1.001958226	2.00785343	1.001958226	0	0	2.00785343	1.001958226	0	0	0	1.001958226	0	0	0	1.001958226	0	0	1.001958226	0	1.001958226	1.001958226	0	0	2.00785343	2.00785343	0	0	0	1.001958226	0	1.001958226	1.001958226	2.00785343	1.001958226	0	1.001958226	2.00785343
Ankrd32	1.001958226	0	1.001958226	0	1.001958226	0	0	0	0	0	1.001958226	0	2.00785343	0	0	0	0	0	0	0	0	0	0	0	0	0	0	1.001958226	1.001958226	0	0	1.001958226	0	0	0	0	2.00785343	0	0	0	1.001958226	1.001958226	3.017716673	2.00785343	0	0	0	0	0
Ankrd33b	0	0	0	0	0	0	1.001958226	0	0	0	0	0	0	0	0	0	0	0	0	0	0	0	0	0	0	0	0	0	0	0	0	0	0	0	0	0	0	0	0	0	0	0	0	0	0	1.001958226	0	0	1.001958226
Ankrd35	0	0	0	0	0	1.001958226	0	0	0	0	0	0	1.001958226	0	2.00785343	0	0	1.001958226	1.001958226	0	0	0	0	0	0	0	0	1.001958226	1.001958226	0	0	0	0	0	0	0	3.017716673	0	0	0	0	0	0	0	1.001958226	0	0	0	0
Ankrd37	0	0	1.001958226	0	0	0	1.001958226	0	1.001958226	0	0	0	0	0	0	0	0	0	0	0	0	0	0	0	0	0	0	0	0	0	0	0	0	1.001958226	0	0	0	0	0	0	0	1.001958226	0	0	0	0	0	0	2.00785343
Ankrd39	0	0	0	1.001958226	0	0	1.001958226	0	0	1.001958226	0	0	0	0	0	0	0	0	1.001958226	1.001958226	0	2.00785343	0	0	0	0	0	0	0	1.001958226	0	1.001958226	0	0	2.00785343	0	1.001958226	2.00785343	0	0	1.001958226	1.001958226	2.00785343	2.00785343	0	0	0	0	1.001958226
Ankrd40	0	0	2.00785343	1.001958226	0	0	2.00785343	0	3.017716673	0	1.001958226	0	2.00785343	1.001958226	0	0	2.00785343	3.017716673	1.001958226	0	2.00785343	0	0	0	0	2.00785343	0	2.00785343	0	0	0	0	1.001958226	0	1.001958226	3.017716673	0	6.071430814	0	0	1.001958226	2.00785343	3.017716673	5.049473369	2.00785343	2.00785343	2.00785343	0	8.127666769
Ankrd45	0	0	1.001958226	0	0	0	0	0	1.001958226	0	0	0	1.001958226	0	0	1.001958226	0	0	0	0	0	0	0	0	0	0	0	0	1.001958226	0	0	0	0	0	0	0	1.001958226	0	0	0	0	0	0	0	0	0	0	0	0
Ankrd46	1.001958226	2.00785343	1.001958226	0	1.001958226	0	1.001958226	0	4.031579384	3.017716673	0	1.001958226	0	0	0	0	0	0	2.00785343	1.001958226	0	0	3.017716673	0	0	0	0	1.001958226	0	0	0	0	1.001958226	0	1.001958226	0	1.001958226	0	0	0	2.00785343	1.001958226	1.001958226	2.00785343	0	0	0	1.001958226	2.00785343
Ankrd49	1.001958226	1.001958226	1.001958226	1.001958226	0	2.00785343	1.001958226	0	0	1.001958226	0	0	0	0	0	0	0	0	0	0	0	0	0	0	0	0	0	0	0	0	0	0	0	0	0	2.00785343	0	0	0	0	1.001958226	3.017716673	2.00785343	1.001958226	0	2.00785343	1.001958226	0	0
Ankrd50	0	0	0	0	1.001958226	0	0	0	0	0	0	0	0	0	0	0	0	1.001958226	0	0	0	0	0	0	0	0	1.001958226	0	0	0	0	0	0	1.001958226	0	1.001958226	2.00785343	0	0	0	0	3.017716673	1.001958226	0	0	0	0	1.001958226	0
Ankrd54	0	0	1.001958226	0	1.001958226	1.001958226	1.001958226	0	0	0	0	0	0	0	0	0	0	1.001958226	0	0	0	0	0	1.001958226	0	1.001958226	0	0	2.00785343	0	0	0	1.001958226	1.001958226	0	0	3.017716673	0	0	0	1.001958226	0	0	0	0	0	0	0	0
Ankrd6	0	0	1.001958226	0	0	0	0	0	0	0	0	0	0	0	0	0	0	0	0	0	0	0	2.00785343	0	0	0	0	0	0	0	0	2.00785343	0	0	1.001958226	0	1.001958226	0	0	0	0	1.001958226	0	0	0	0	0	0	0
Ankrd9	0	0	0	0	0	0	0	1.001958226	0	0	1.001958226	0	0	0	0	0	0	0	2.00785343	0	0	2.00785343	2.00785343	0	0	0	0	0	0	0	0	1.001958226	0	0	0	0	1.001958226	0	0	0	1.001958226	1.001958226	0	0	1.001958226	0	0	0	1.001958226
Anks1	0	1.001958226	1.001958226	0	0	0	0	0	1.001958226	0	1.001958226	0	0	0	1.001958226	2.00785343	0	3.017716673	1.001958226	0	2.00785343	3.017716673	1.001958226	1.001958226	0	0	0	0	0	0	0	0	0	1.001958226	0	1.001958226	0	1.001958226	0	0	0	0	3.017716673	4.031579384	0	0	0	0	2.00785343
Anks3	1.001958226	1.001958226	1.001958226	0	1.001958226	0	0	0	0	0	0	0	0	0	0	0	1.001958226	0	0	0	0	0	0	0	0	0	0	0	0	1.001958226	1.001958226	0	0	0	0	0	0	0	0	0	0	0	1.001958226	2.00785343	0	0	2.00785343	0	2.00785343
Ankzf1	0	1.001958226	1.001958226	2.00785343	0	0	2.00785343	0	0	0	1.001958226	0	0	1.001958226	0	0	0	0	0	0	0	2.00785343	0	0	0	0	0	0	0	0	0	0	0	1.001958226	0	0	0	0	0	0	0	0	3.017716673	0	0	0	0	3.017716673	0
Anln	2.00785343	3.017716673	2.00785343	2.00785343	3.017716673	3.017716673	7.097484292	2.00785343	7.097484292	3.017716673	1.001958226	2.00785343	3.017716673	1.001958226	1.001958226	5.049473369	2.00785343	1.001958226	1.001958226	0	0	7.097484292	1.001958226	2.00785343	5.049473369	2.00785343	1.001958226	1.001958226	2.00785343	1.001958226	0	0	2.00785343	4.031579384	5.049473369	9.16201161	1.001958226	4.031579384	0	0	1.001958226	3.017716673	1.001958226	18.66413333	1.001958226	5.049473369	2.00785343	2.00785343	12.29036011
Ano3	0	0	0	0	0	0	0	0	0	0	0	0	0	0	0	0	0	0	0	0	0	0	0	0	0	0	0	0	0	0	0	0	0	0	0	0	0	0	0	0	0	0	0	0	0	0	0	0	0
Ano6	1.001958226	0	0	3.017716673	0	0	1.001958226	1.001958226	0	1.001958226	1.001958226	0	1.001958226	0	0	0	1.001958226	1.001958226	0	0	0	2.00785343	2.00785343	0	0	2.00785343	0	0	0	1.001958226	0	0	0	5.049473369	0	0	0	1.001958226	0	0	1.001958226	0	1.001958226	6.071430814	0	1.001958226	1.001958226	2.00785343	1.001958226
Ano8	0	0	0	0	0	0	0	0	0	0	0	0	0	0	0	0	0	0	0	0	0	0	0	0	0	0	0	0	0	0	0	0	0	0	0	0	0	0	0	0	1.001958226	1.001958226	0	1.001958226	0	0	0	0	0
Ano9	0	2.00785343	0	0	1.001958226	0	0	1.001958226	1.001958226	0	1.001958226	0	0	0	0	0	0	0	0	1.001958226	0	2.00785343	3.017716673	0	0	0	1.001958226	0	1.001958226	1.001958226	0	0	1.001958226	0	0	0	1.001958226	1.001958226	0	0	0	0	1.001958226	0	0	0	0	1.001958226	2.00785343
Anp32a	10.20055259	4.031579384	2.00785343	5.049473369	0	0	4.031579384	1.001958226	6.071430814	0	4.031579384	1.001958226	1.001958226	1.001958226	2.00785343	3.017716673	2.00785343	0	4.031579384	1.001958226	0	12.29036011	0	4.031579384	0	0	3.017716673	3.017716673	2.00785343	2.00785343	1.001958226	0	3.017716673	3.017716673	6.071430814	6.071430814	6.071430814	2.00785343	0	0	2.00785343	8.127666769	4.031579384	12.29036011	10.20055259	7.097484292	3.017716673	4.031579384	9.16201161
Anp32b	7.097484292	11.24332389	25.20065864	16.52186141	5.049473369	10.20055259	4.031579384	9.16201161	28.53259288	8.127666769	4.031579384	7.097484292	7.097484292	12.29036011	7.097484292	10.20055259	6.071430814	8.127666769	4.031579384	11.24332389	1.001958226	13.34169629	6.071430814	5.049473369	13.34169629	5.049473369	5.049473369	2.00785343	17.59075649	4.031579384	2.00785343	3.017716673	4.031579384	13.34169629	8.127666769	19.74202966	16.52186141	12.29036011	0	0	14.39736789	37.6357742	15.45741081	37.6357742	11.24332389	24.09958167	13.34169629	18.66413333	59.38469515
Anp32e	2.00785343	2.00785343	8.127666769	8.127666769	3.017716673	2.00785343	1.001958226	1.001958226	7.097484292	4.031579384	2.00785343	2.00785343	0	6.071430814	0	4.031579384	6.071430814	5.049473369	2.00785343	4.031579384	0	6.071430814	1.001958226	1.001958226	4.031579384	4.031579384	1.001958226	2.00785343	10.20055259	1.001958226	0	3.017716673	5.049473369	5.049473369	2.00785343	1.001958226	3.017716673	4.031579384	0	0	1.001958226	4.031579384	9.16201161	12.29036011	5.049473369	6.071430814	5.049473369	4.031579384	17.59075649
Anpep	0	0	0	0	0	0	0	0	0	0	0	0	0	0	0	0	0	0	0	0	0	0	0	0	0	0	0	0	0	0	0	0	0	0	0	0	0	0	0	0	0	0	0	0	0	0	0	0	0
Anxa1	0	0	1.001958226	0	0	0	0	0	0	0	0	0	0	0	0	0	0	0	0	0	0	0	0	0	0	1.001958226	0	0	1.001958226	0	1.001958226	0	0	0	1.001958226	1.001958226	0	0	0	0	0	0	1.001958226	0	0	0	0	0	0
Anxa11	1.001958226	1.001958226	0	1.001958226	1.001958226	1.001958226	1.001958226	0	0	0	1.001958226	1.001958226	0	0	2.00785343	1.001958226	2.00785343	0	3.017716673	3.017716673	0	3.017716673	1.001958226	0	2.00785343	1.001958226	0	0	1.001958226	4.031579384	0	2.00785343	1.001958226	2.00785343	1.001958226	4.031579384	4.031579384	0	0	0	1.001958226	1.001958226	3.017716673	3.017716673	3.017716673	0	0	3.017716673	4.031579384
Anxa2	0	0	1.001958226	0	0	0	0	0	0	0	1.001958226	1.001958226	0	1.001958226	0	0	0	0	1.001958226	1.001958226	0	0	0	0	0	0	0	0	0	0	0	0	0	0	2.00785343	0	0	2.00785343	0	0	0	0	1.001958226	12.29036011	0	2.00785343	0	0	8.127666769
Anxa3	0	0	0	0	0	0	0	0	0	0	0	0	0	0	0	0	0	0	0	0	0	0	0	0	0	0	0	0	0	0	0	0	0	0	0	0	0	0	0	0	0	0	0	0	0	0	0	0	0
Anxa4	1.001958226	2.00785343	1.001958226	3.017716673	3.017716673	1.001958226	1.001958226	0	3.017716673	1.001958226	2.00785343	3.017716673	2.00785343	3.017716673	1.001958226	2.00785343	2.00785343	2.00785343	0	1.001958226	0	4.031579384	5.049473369	1.001958226	1.001958226	1.001958226	1.001958226	2.00785343	3.017716673	2.00785343	3.017716673	4.031579384	3.017716673	4.031579384	9.16201161	2.00785343	2.00785343	1.001958226	0	0	2.00785343	3.017716673	5.049473369	9.16201161	2.00785343	4.031579384	0	3.017716673	6.071430814
Anxa5	1.001958226	1.001958226	0	1.001958226	1.001958226	0	0	0	2.00785343	0	0	0	0	0	0	0	0	1.001958226	0	0	1.001958226	0	0	0	0	0	0	0	0	0	0	0	0	0	0	1.001958226	2.00785343	1.001958226	0	0	0	0	2.00785343	1.001958226	1.001958226	2.00785343	0	1.001958226	1.001958226
Anxa6	1.001958226	0	0	1.001958226	2.00785343	0	0	0	2.00785343	0	0	0	0	0	0	0	0	1.001958226	0	1.001958226	2.00785343	4.031579384	0	1.001958226	2.00785343	0	1.001958226	2.00785343	2.00785343	0	0	0	0	3.017716673	1.001958226	4.031579384	5.049473369	2.00785343	0	0	0	1.001958226	0	5.049473369	0	1.001958226	4.031579384	1.001958226	5.049473369
Anxa7	6.071430814	3.017716673	1.001958226	5.049473369	1.001958226	1.001958226	4.031579384	1.001958226	8.127666769	1.001958226	3.017716673	2.00785343	0	0	2.00785343	4.031579384	1.001958226	3.017716673	3.017716673	5.049473369	1.001958226	4.031579384	2.00785343	3.017716673	2.00785343	3.017716673	2.00785343	3.017716673	6.071430814	2.00785343	1.001958226	0	0	3.017716673	8.127666769	5.049473369	5.049473369	3.017716673	0	0	4.031579384	4.031579384	3.017716673	10.20055259	4.031579384	6.071430814	3.017716673	10.20055259	12.29036011
Anxa9	0	0	0	0	0	0	0	0	0	0	0	0	0	0	0	0	0	0	0	0	0	0	0	0	0	0	0	0	1.001958226	0	0	0	0	0	0	0	0	0	0	0	0	0	0	0	0	0	0	0	0
Aoah	0	0	1.001958226	2.00785343	0	0	0	0	0	0	0	0	1.001958226	0	0	1.001958226	0	1.001958226	0	0	0	0	0	0	0	0	0	0	0	0	1.001958226	0	0	1.001958226	1.001958226	1.001958226	0	0	0	0	0	0	0	0	0	0	0	0	2.00785343
Aoc2	3.646132414	1.756008845	3.017716673	0.076934636	1.001958226	0.166720944	1.605020931	1.143779408	6.419095354	0	1.504411773	0.25012215	2.711276607	5.474793287	0.038464428	0	4.540020465	0	2.00785343	3.017716673	0	4.540020465	0.667536232	0	1.001958226	0	2.680652766	3.017716673	2.549692117	3.017716673	0	3.930012233	1.001958226	2.680652766	1.001958226	1.336817659	1.001958226	0.047623477	0	0	0	6.178255215	2.768159176	2.618104017	1.389730264	3.693178806	0.719608417	1.180096755	3.181847456
Aoc3	0	0	0	1.001958226	0	0	0	0	0	0.333550536	0	0	0	0	0	0	0	0	0	0	0	0	0.166720944	0	0	0	0	0	0	0	0	0	0.333550536	0	0	0.500488918	0.200078166	0	0	0	0	0.25012215	1.001958226	1.001958226	0.045458581	0	0	0.700958779	0
Aox3	4.031579384	0	0	0	1.001958226	1.001958226	0	0	0	0	0	0	0	1.001958226	0	0	3.017716673	0	2.00785343	0	0	1.001958226	0	0	0	0	0	3.017716673	0	0	0	0	0	0	0	1.001958226	1.001958226	0	0	0	0	0	3.017716673	3.017716673	0	1.001958226	1.001958226	0	0
Ap1ar	0	0	0	2.00785343	0	0	0	0	0	0	0	0	0	0	0	0	0	0	0	0	0	0	0	0	0	0	0	0	1.001958226	0	0	0	0	0	0	1.001958226	0	0	0	0	0	1.001958226	1.001958226	1.001958226	1.001958226	0	0	0	0
Ap1b1	2.00785343	1.001958226	1.001958226	1.001958226	0	0	2.00785343	0	1.001958226	1.001958226	0	0	0	0	1.001958226	2.00785343	1.001958226	4.031579384	2.00785343	1.001958226	1.001958226	5.049473369	0	0	1.001958226	3.017716673	0	1.001958226	1.001958226	0	1.001958226	0	2.00785343	2.00785343	4.031579384	4.031579384	5.049473369	5.049473369	0	0	2.00785343	3.017716673	2.00785343	4.031579384	5.049473369	3.017716673	3.017716673	3.017716673	4.031579384
Ap1g1	0	1.001958226	6.071430814	2.00785343	0	3.017716673	4.031579384	0	2.00785343	2.00785343	0	1.001958226	0	0	2.00785343	2.00785343	2.00785343	0	1.001958226	1.001958226	1.001958226	3.017716673	4.031579384	1.001958226	3.017716673	1.001958226	1.001958226	2.00785343	6.071430814	1.001958226	0	0	4.031579384	4.031579384	5.049473369	0	2.00785343	3.017716673	0	0	4.031579384	4.031579384	6.071430814	7.097484292	2.00785343	2.00785343	4.031579384	1.001958226	9.16201161
Ap1g2	0	0	0	1.001958226	0	0	0	0	1.001958226	0	0	0	0	0	0	1.001958226	0	0	0	0	0	1.001958226	0	0	0	0	2.00785343	0	0	0	0	0	0	0	0	0	0	0	0	0	1.001958226	0	0	1.001958226	1.001958226	2.00785343	0	0	0
Ap1m1	0	2.00785343	2.00785343	2.00785343	0	1.001958226	2.00785343	0	4.031579384	1.001958226	1.001958226	0	0	0	4.031579384	0	0	2.00785343	1.001958226	4.031579384	0	2.00785343	0	3.017716673	4.031579384	0	2.00785343	0	1.001958226	1.001958226	2.00785343	3.017716673	6.071430814	4.031579384	1.001958226	6.071430814	1.001958226	3.017716673	0	0	2.00785343	0	7.097484292	9.16201161	1.001958226	7.097484292	9.16201161	2.00785343	4.031579384
Ap1m2	0	0	5.049473369	0	2.00785343	0	1.001958226	0	2.00785343	0	2.00785343	0	1.001958226	1.001958226	0	1.001958226	0	3.017716673	0	1.001958226	0	4.031579384	2.00785343	0	0	0	0	0	0	0	1.001958226	1.001958226	1.001958226	1.001958226	0	0	0	2.00785343	0	0	2.00785343	0	1.001958226	0	3.017716673	0	0	2.00785343	0
Ap1s1	1.001958226	2.00785343	5.049473369	6.071430814	1.001958226	4.031579384	2.00785343	0	5.049473369	1.001958226	1.001958226	0	0	1.001958226	0	0	2.00785343	0	1.001958226	1.001958226	0	1.001958226	3.017716673	3.017716673	7.097484292	0	1.001958226	1.001958226	5.049473369	3.017716673	1.001958226	3.017716673	1.001958226	3.017716673	1.001958226	7.097484292	3.017716673	5.049473369	0	0	3.017716673	4.031579384	3.017716673	9.16201161	5.049473369	3.017716673	1.001958226	1.001958226	7.097484292
Ap1s2	0	1.001958226	0	0	0	0	0	0	0	0	0	0	0	0	0	0	0	0	0	0	0	1.001958226	0	0	0	0	0	1.001958226	1.001958226	0	0	0	0	1.001958226	0	0	0	0	0	0	1.001958226	2.00785343	0	1.001958226	0	0	0	0	0
Ap1s3	0	0.090925236	0	0	0	0	0	0	0	0	0	0	0	0.715284064	0	0	0	0	0	0	0	0	0	0	0	0.142897017	0.043481953	0	0	1.001958226	0	0	0	0	0.500488918	0.281973416	0	0	0	0	0	0.918311762	0	0.778961696	0	0.090925236	1.001958226	1.001958226	0
Ap2a1	2.00785343	2.00785343	2.00785343	0	0	0	1.001958226	1.001958226	1.001958226	0	0	0	0	0	0	0	3.017716673	2.00785343	0	1.001958226	0	3.017716673	1.001958226	0	0	1.001958226	0	1.001958226	0	1.001958226	0	1.001958226	0	1.001958226	0	1.001958226	1.001958226	0	0	0	1.001958226	0	0	8.127666769	2.00785343	1.001958226	0	1.001958226	3.017716673
Ap2a2	2.00785343	4.031579384	5.049473369	4.031579384	7.097484292	1.001958226	2.00785343	4.031579384	3.017716673	0	2.00785343	1.001958226	1.001958226	0	1.001958226	2.00785343	4.031579384	1.001958226	0	1.001958226	1.001958226	7.097484292	1.001958226	0	1.001958226	1.001958226	2.00785343	0	4.031579384	0	3.017716673	1.001958226	5.049473369	5.049473369	0	1.001958226	3.017716673	4.031579384	0	0	3.017716673	2.00785343	5.049473369	10.20055259	0	7.097484292	3.017716673	3.017716673	8.127666769
Ap2b1	1.001958226	8.127666769	6.071430814	5.049473369	1.001958226	5.049473369	0	0	3.017716673	1.001958226	3.017716673	2.00785343	2.00785343	0	2.00785343	0	3.017716673	0	2.00785343	3.017716673	1.001958226	1.001958226	2.00785343	1.001958226	0	0	2.00785343	2.00785343	3.017716673	0	1.001958226	0	1.001958226	3.017716673	1.001958226	6.071430814	2.00785343	1.001958226	0	0	5.049473369	1.001958226	3.017716673	6.071430814	4.031579384	4.031579384	1.001958226	3.017716673	8.127666769
Ap2m1	2.00785343	1.001958226	12.29036011	5.049473369	2.00785343	4.031579384	4.031579384	1.001958226	6.071430814	4.031579384	3.017716673	4.031579384	2.00785343	1.001958226	1.001958226	2.00785343	3.017716673	5.049473369	6.071430814	5.049473369	0	9.16201161	7.097484292	3.017716673	2.00785343	1.001958226	1.001958226	2.00785343	2.00785343	4.031579384	4.031579384	4.031579384	2.00785343	5.049473369	6.071430814	10.20055259	4.031579384	7.097484292	0	0	8.127666769	9.16201161	5.049473369	12.29036011	4.031579384	4.031579384	6.071430814	6.071430814	17.59075649
Ap2s1	3.017716673	4.031579384	6.071430814	6.071430814	0	0	2.00785343	4.031579384	10.20055259	1.001958226	0	5.049473369	1.001958226	2.00785343	2.00785343	4.031579384	1.001958226	3.017716673	5.049473369	3.017716673	0	3.017716673	4.031579384	0	0	1.001958226	4.031579384	7.097484292	8.127666769	2.00785343	4.031579384	1.001958226	5.049473369	1.001958226	8.127666769	1.001958226	13.34169629	7.097484292	0	0	4.031579384	5.049473369	4.031579384	6.071430814	2.00785343	8.127666769	4.031579384	7.097484292	10.20055259
Ap3b1	3.017716673	1.001958226	5.049473369	2.00785343	1.001958226	3.017716673	5.049473369	3.017716673	7.097484292	2.00785343	2.00785343	0	3.017716673	2.00785343	1.001958226	1.001958226	1.001958226	7.097484292	3.017716673	4.031579384	1.001958226	3.017716673	2.00785343	2.00785343	1.001958226	0	1.001958226	1.001958226	4.031579384	2.00785343	1.001958226	2.00785343	5.049473369	6.071430814	5.049473369	4.031579384	6.071430814	2.00785343	0	0	6.071430814	10.20055259	2.00785343	9.16201161	3.017716673	7.097484292	1.001958226	8.127666769	9.16201161
Ap3b2	0	1.001958226	1.001958226	0	1.001958226	0	2.00785343	0	2.00785343	0	0	0	0	0	1.001958226	0	0	0	1.001958226	0	0	0	0	0	0	0	0	0	0	2.00785343	0	0	3.017716673	0	0	0	3.017716673	1.001958226	0	0	1.001958226	0	0	6.071430814	0	0	0	0	0
Ap3d1	2.00785343	1.001958226	4.031579384	4.031579384	0	0	1.001958226	1.001958226	4.031579384	0	1.001958226	1.001958226	1.001958226	3.017716673	0	2.00785343	2.00785343	1.001958226	1.001958226	2.00785343	0	5.049473369	1.001958226	0	0	0	0	1.001958226	1.001958226	1.001958226	0	1.001958226	2.00785343	3.017716673	1.001958226	1.001958226	4.031579384	1.001958226	0	0	1.001958226	0	6.071430814	6.071430814	4.031579384	5.049473369	1.001958226	4.031579384	4.031579384
Ap3m1	1.001958226	0	6.071430814	2.00785343	0	0	1.001958226	0	6.071430814	1.001958226	1.001958226	0	0	0	1.001958226	0	1.001958226	1.001958226	2.00785343	1.001958226	0	1.001958226	0	0	1.001958226	0	0	3.017716673	2.00785343	1.001958226	1.001958226	2.00785343	0	1.001958226	2.00785343	1.001958226	0	2.00785343	0	0	1.001958226	3.017716673	2.00785343	4.031579384	1.001958226	3.017716673	5.049473369	2.00785343	5.049473369
Ap3m2	0	0	0	1.001958226	0	0	0	0	0	1.001958226	0	0	0	0	0	0	0	0	1.001958226	0	0	0	0	0	0	0	0	0	0	0	0	0	0	0	0	0	0	2.00785343	0	0	0	0	1.001958226	1.001958226	0	0	0	0	1.001958226
Ap3s1	1.001958226	1.001958226	1.001958226	4.031579384	2.00785343	0	4.031579384	0	3.017716673	0	0	2.00785343	3.017716673	0	0	2.00785343	0	4.031579384	0	1.001958226	1.001958226	2.00785343	0	2.00785343	0	1.001958226	1.001958226	0	2.00785343	2.00785343	0	0	3.017716673	0	1.001958226	4.031579384	4.031579384	0	0	0	3.017716673	6.071430814	2.00785343	5.049473369	2.00785343	7.097484292	5.049473369	2.00785343	5.049473369
Ap3s2	1.001958226	2.00785343	0	0	0	0	0	0	7.097484292	0	0	1.001958226	1.001958226	0	0	1.001958226	0	0	0	0	0	0	3.017716673	0	0	1.001958226	0	2.00785343	2.00785343	3.017716673	0	1.001958226	1.001958226	0	2.00785343	3.017716673	1.001958226	2.00785343	0	0	2.00785343	0	1.001958226	1.001958226	1.001958226	3.017716673	3.017716673	0	4.031579384
Ap4b1	1.001958226	0	0	3.017716673	0	0	0	0	0	0	0	0	0	0	0	0	0	0	1.001958226	1.001958226	0	0	1.001958226	0	0	0	0	0	0	0	0	0	0	0	0	0	3.017716673	0	0	0	0	0	0	1.001958226	0	1.001958226	0	1.001958226	2.00785343
Ap4e1	13.82543452	25.29582907	34.62819796	29.25572569	12.94564102	15.92087542	14.01639191	44.34587942	60.14289541	23.47277261	14.81371914	26.18386281	29.30759982	13.27457308	12.12139288	11.56600361	23.51088044	25.52915511	29.68870314	15.04579185	11.75852893	36.41034018	33.93473832	15.31659752	21.06387556	20.91464767	26.86650526	15.26433778	46.58233294	25.68581882	18.366573	22.83104375	30.36841344	30.92216922	81.37627837	53.00621101	44.88282212	29.49557218	0	0	10.79911769	50.60603083	14.58776105	35.1662366	12.52975424	25.3216284	15.8874352	8.085703082	31.01315334
Ap4m1	0	0	0	0	0	0	0	0	1.001958226	0	2.00785343	0	0	0	0	0	1.001958226	1.001958226	0	0	0	0	0	0	0	0	0	0	1.001958226	0	0	0	0	1.001958226	0	0	0	0	0	0	0	0	0	0	0	2.00785343	0	0	0
Ap4s1	0	0	1.001958226	0	0	0	0	1.001958226	0	0	0	1.001958226	0	0	0	0	0	0	0	1.001958226	0	0	0	0	0	0	0	0	1.001958226	0	0	0	0	0	1.001958226	0	0	0	0	0	0	2.00785343	0	1.001958226	0	0	0	1.001958226	0
Ap5m1	0	1.001958226	0	0	2.00785343	0	0	0	0	1.001958226	0	0	0	0	0	0	0	0	0	0	0	0	0	0	1.001958226	0	0	0	2.00785343	0	0	0	0	0	0	0	0	2.00785343	0	0	0	0	0	0	0	1.001958226	0	0	1.001958226
Ap5s1	0	0	0	0	0	1.001958226	0	0	1.001958226	0	0	0	0	0	0	0	0	0	0	0	0	0	0	0	1.001958226	0	3.017716673	1.001958226	0	0	0	0	0	0	1.001958226	0	0	0	0	0	2.00785343	0	2.00785343	1.001958226	0	0	0	0	0
Ap5z1	22.2286357	16.68572337	17.75691222	22.75328126	10.93004626	16.47251648	9.369383027	15.41104736	42.24055524	20.70828731	9.446557958	7.554831443	16.04760313	5.461820712	14.04499344	12.98280096	8.641182438	16.57358381	22.23722127	10.20055259	2.00785343	18.14536236	46.57293513	10.20055259	17.09138334	11.06544047	9.193680517	8.765018644	36.59549023	16.73528368	6.983275055	11.02862936	13.60520635	20.61450796	63.92962545	23.17426537	32.56197533	11.46110357	0	0	11.6209265	53.24213887	15.62147456	36.15673831	5.518580585	35.88491246	24.52648981	7.920516975	30.07081008
Apaf1	0	2.00785343	1.001958226	1.001958226	0	0	0	1.001958226	2.00785343	1.001958226	0	0	0	0	0	1.001958226	0	0	0	1.001958226	0	2.00785343	0	0	0	0	1.001958226	0	0	0	0	0	1.001958226	2.00785343	1.001958226	1.001958226	2.00785343	0	0	0	0	0	1.001958226	0	0	0	0	0	0
Apba2	0.400312826	1.001958226	0	0	0.333550536	0	0	0	1.001958226	0	0	0	0	0.125030528	0.076934636	0	0	0	1.001958226	0	1.043791709	0	0	0	0	0	0	1.001958226	0.858581017	0	0	0	0	0.751100783	0	0	0	0	0	0	0	0.114311232	0	0	1.001958226	0	0	0	0
Apba3	1.001958226	0	0	0	1.001958226	0	0	0	0	0	2.00785343	0	0	0	1.001958226	0	0	0	0	0	0	2.00785343	0	0	0	0	0	0	0	0	0	1.001958226	0	0	2.00785343	0	0	1.001958226	0	0	0	2.00785343	0	1.001958226	1.001958226	3.017716673	0	1.001958226	1.001958226
Apbb1	1.001958226	0	0	1.001958226	0	1.001958226	0	1.001958226	1.001958226	0	1.001958226	2.00785343	1.001958226	2.00785343	1.001958226	4.031579384	0	0	0	3.017716673	0	2.00785343	1.001958226	0	0	0	0	1.001958226	1.001958226	1.001958226	1.001958226	0	0	1.001958226	0	1.001958226	0	0	0	0	1.001958226	3.017716673	3.017716673	3.017716673	2.00785343	2.00785343	1.001958226	3.017716673	4.031579384
Apbb2	1.001958226	0	1.001958226	1.001958226	0	1.001958226	0	0	3.017716673	1.001958226	0	2.00785343	0	1.001958226	0	1.001958226	1.001958226	0	0	1.001958226	0	1.001958226	0	0	1.001958226	1.001958226	3.017716673	1.001958226	1.001958226	0	0	0	2.00785343	2.00785343	1.001958226	3.017716673	2.00785343	1.001958226	0	0	3.017716673	3.017716673	3.017716673	2.00785343	0	3.017716673	0	2.00785343	2.00785343
Apbb3	0	0	1.001958226	1.001958226	0	0	0	0	0	0	0	0	0	0	0	0	0	0	0	0	0	0	2.00785343	1.001958226	0	0	1.001958226	0	0	1.001958226	0	0	0	0	2.00785343	0	0	0	0	0	1.001958226	1.001958226	1.001958226	1.001958226	2.00785343	0	1.001958226	0	0
Apc	0	0	2.00785343	5.049473369	2.00785343	0	1.001958226	2.00785343	0	2.00785343	0	0	0	1.001958226	0	2.00785343	6.071430814	1.001958226	0	0	0	2.00785343	0	0	3.017716673	0	2.00785343	0	2.00785343	2.00785343	1.001958226	1.001958226	3.017716673	3.017716673	1.001958226	3.017716673	2.00785343	0	0	0	4.031579384	3.017716673	3.017716673	8.127666769	1.001958226	2.00785343	0	1.001958226	2.00785343
Apeh	4.031579384	0	3.017716673	1.001958226	0	0	1.001958226	1.001958226	0	1.001958226	2.00785343	3.017716673	0	0	0	1.001958226	2.00785343	1.001958226	2.00785343	2.00785343	1.001958226	1.001958226	4.031579384	1.001958226	0	0	0	0	1.001958226	0	0	0	0	1.001958226	1.001958226	0	2.00785343	0	0	0	1.001958226	0	0	2.00785343	0	1.001958226	0	2.00785343	3.017716673
Apex1	6.071430814	5.049473369	10.20055259	10.20055259	1.001958226	4.031579384	13.34169629	5.049473369	6.071430814	2.00785343	5.049473369	2.00785343	4.031579384	0	9.16201161	2.00785343	3.017716673	8.127666769	4.031579384	4.031579384	1.001958226	8.127666769	12.29036011	2.00785343	6.071430814	4.031579384	1.001958226	5.049473369	13.34169629	4.031579384	2.00785343	3.017716673	6.071430814	3.017716673	12.29036011	9.16201161	15.45741081	9.16201161	0	0	13.34169629	8.127666769	9.16201161	25.20065864	6.071430814	24.09958167	13.34169629	16.52186141	19.74202966
Apex2	0	0	2.00785343	0	0	0	0	0	1.001958226	0	0	0	0	0	0	0	0	0	0	0	0	0	0	0	0	0	0	0	0	0	0	0	0	0	0	0	0	0	0	0	0	0	1.001958226	0	0	0	0	0	1.001958226
Aph1a	0	0	1.001958226	1.001958226	3.017716673	3.017716673	0	1.001958226	0	2.00785343	0	2.00785343	5.049473369	0	0	1.001958226	3.017716673	0	1.001958226	1.001958226	0	0	0	0	1.001958226	0	1.001958226	0	1.001958226	0	0	0	2.00785343	2.00785343	2.00785343	1.001958226	2.00785343	1.001958226	0	0	3.017716673	5.049473369	2.00785343	3.017716673	4.031579384	4.031579384	2.00785343	0	5.049473369
Aph1c	1.001958226	0	1.073676955	0	1.001958226	0	0.217483659	1.632002574	0	7.195418493	1.001958226	1.001958226	3.059880882	0	0	0	1.08563203	5.936364174	0	0	0	3.645618445	1.351386706	0	0.428930567	1.411681231	0	0	0.751100783	3.149732146	0	0	3.017716673	0	2.979067883	2.00785343	5.27129125	1.001958226	0	0	0.534522808	2.049851626	2.00785343	1.001958226	0	1.001958226	1.001958226	0.041670058	1.187272715
Api5	2.00785343	1.001958226	2.00785343	5.049473369	0	0	3.017716673	2.00785343	4.031579384	1.001958226	2.00785343	0	2.00785343	0	1.001958226	2.00785343	2.00785343	3.017716673	2.00785343	4.031579384	1.001958226	6.071430814	0	2.00785343	1.001958226	2.00785343	2.00785343	2.00785343	2.00785343	1.001958226	0	1.001958226	4.031579384	2.00785343	3.017716673	4.031579384	8.127666769	5.049473369	0	0	3.017716673	3.017716673	2.00785343	5.049473369	3.017716673	4.031579384	2.00785343	3.017716673	4.031579384
Apip	2.00785343	0	0	3.017716673	2.00785343	0	0	0	1.001958226	0	1.001958226	0	0	1.001958226	0	0	0	0	0	2.00785343	0	1.001958226	0	0	0	0	0	0	4.031579384	1.001958226	0	0	0	0	1.001958226	1.001958226	1.001958226	0	0	0	0	1.001958226	2.00785343	4.031579384	4.031579384	2.00785343	2.00785343	0	0
Apitd1	2.00785343	3.017716673	5.049473369	1.001958226	0	0	1.001958226	1.001958226	6.071430814	3.017716673	1.001958226	1.001958226	0	0	0	1.001958226	0	2.00785343	0	1.001958226	0	1.001958226	7.097484292	1.001958226	1.001958226	0	0	0	0	1.001958226	0	2.00785343	5.049473369	1.001958226	2.00785343	1.001958226	3.017716673	3.017716673	0	0	6.071430814	2.00785343	0	5.049473369	1.001958226	1.001958226	6.071430814	0	0
Aplf	1.001958226	1.001958226	1.001958226	1.001958226	2.00785343	1.001958226	0	1.001958226	0	1.001958226	2.00785343	0	0	0	1.001958226	1.001958226	0	1.001958226	1.001958226	1.001958226	0	1.001958226	2.00785343	2.00785343	2.00785343	0	0	0	2.00785343	2.00785343	1.001958226	0	0	4.031579384	2.00785343	3.017716673	1.001958226	1.001958226	0	0	1.001958226	2.00785343	1.001958226	2.00785343	2.00785343	2.00785343	1.001958226	2.00785343	3.017716673
Aplp1	0	0	0	0	0	1.001958226	1.001958226	3.017716673	1.001958226	0	0	0	1.001958226	1.001958226	0	0	0	0	0	0	0	3.017716673	1.001958226	1.001958226	0	0	0	2.00785343	1.001958226	0	0	0	2.00785343	0	0	2.00785343	2.00785343	0	0	0	1.001958226	0	1.001958226	2.00785343	0	4.031579384	0	3.017716673	8.127666769
Aplp2	0	1.001958226	1.001958226	2.00785343	0	1.001958226	3.017716673	1.001958226	3.017716673	1.001958226	3.017716673	1.001958226	1.001958226	2.00785343	2.00785343	1.001958226	2.00785343	6.071430814	1.001958226	3.017716673	1.001958226	2.00785343	4.031579384	0	1.001958226	1.001958226	0	1.001958226	5.049473369	3.017716673	3.017716673	0	0	6.071430814	2.00785343	6.071430814	6.071430814	0	0	0	7.097484292	9.16201161	9.16201161	8.127666769	0	4.031579384	3.017716673	4.031579384	15.45741081
Apmap	0	0	0	0	0	1.001958226	0	1.001958226	1.001958226	0	0	0	0	0	0	1.001958226	0	0	0	0	0	1.001958226	0	0	0	0	0	1.001958226	0	0	0	0	0	1.001958226	0	3.017716673	2.00785343	2.00785343	0	0	0	1.001958226	0	0	0	2.00785343	1.001958226	0	0
Apoa1bp	0	2.00785343	2.00785343	0	1.001958226	0	0	2.00785343	4.031579384	1.001958226	2.00785343	0	0	1.001958226	1.001958226	2.00785343	2.00785343	3.017716673	0	3.017716673	0	0	0	1.001958226	0	1.001958226	1.001958226	0	4.031579384	0	0	1.001958226	0	1.001958226	2.00785343	6.071430814	6.071430814	2.00785343	0	0	1.001958226	3.017716673	2.00785343	3.017716673	0	4.031579384	5.049473369	3.017716673	4.031579384
Apob	0	0	0	0	0	0	0	0	0	0	0	0	0	0	0	0	0	0	0	0	0	0	0	0	0	0	0	0	0	0	0	0	0	0	0	0	0	0	0	0	0	0	0	0	0	0	0	0	0
Apobec1	0	0	0	1.001958226	1.001958226	0	0	0	0	0	0	1.001958226	0	0	0	0	0	0	0	0	1.001958226	4.031579384	2.00785343	0	0	0	1.001958226	0	2.00785343	0	1.001958226	0	1.001958226	2.00785343	1.001958226	1.001958226	0	1.001958226	0	0	2.00785343	1.001958226	0	0	0	0	1.001958226	0	1.001958226
Apobec2	1.001958226	1.001958226	0	0	0	0	0	1.001958226	0	0	0	0	0	0	0	0	0	0	1.001958226	1.001958226	0	0	2.00785343	2.00785343	0	2.00785343	0	0	0	0	0	1.001958226	0	0	1.001958226	0	2.00785343	0	0	0	2.00785343	0	1.001958226	0	2.00785343	0	1.001958226	0	2.00785343
Apobec3	4.031579384	1.001958226	7.097484292	5.049473369	0	2.00785343	3.017716673	2.00785343	5.049473369	2.00785343	5.049473369	1.001958226	0	1.001958226	1.001958226	2.00785343	2.00785343	1.001958226	1.001958226	1.001958226	1.001958226	4.031579384	1.001958226	3.017716673	1.001958226	3.017716673	5.049473369	0	12.29036011	1.001958226	1.001958226	0	2.00785343	5.049473369	6.071430814	4.031579384	5.049473369	1.001958226	0	0	4.031579384	5.049473369	3.017716673	9.16201161	3.017716673	5.049473369	5.049473369	5.049473369	8.127666769
Apoc1	2.00785343	3.017716673	4.031579384	3.017716673	4.031579384	5.049473369	2.00785343	4.031579384	4.031579384	3.017716673	2.00785343	1.001958226	5.049473369	1.001958226	2.00785343	4.031579384	6.071430814	5.049473369	2.00785343	0	0	3.017716673	2.00785343	2.00785343	1.001958226	0	3.017716673	0	2.00785343	0	0	1.001958226	6.071430814	2.00785343	6.071430814	9.16201161	3.017716673	2.00785343	0	0	5.049473369	1.001958226	5.049473369	11.24332389	0	8.127666769	3.017716673	2.00785343	5.049473369
Apod	0	1.001958226	4.031579384	2.00785343	0	0	0	1.001958226	3.017716673	0	0	0	1.001958226	0	1.001958226	0	0	2.00785343	0	4.031579384	0	1.001958226	1.001958226	0	0	0	4.031579384	0	1.001958226	0	0	2.00785343	1.001958226	1.001958226	2.00785343	2.00785343	2.241931167	3.017716673	0	0	2.00785343	3.017716673	1.001958226	7.097484292	2.00785343	0.040003125	2.00785343	3.017716673	7.097484292
Apoe	24.09958167	8.127666769	58.12670736	23.00322026	11.24332389	13.34169629	16.52186141	13.34169629	63.19617995	12.29036011	26.30649189	5.049473369	13.34169629	1.001958226	14.39736789	15.45741081	25.20065864	21.91153417	11.24332389	9.16201161	3.017716673	8.127666769	5.049473369	8.127666769	13.34169629	10.20055259	11.24332389	2.00785343	27.4171227	11.24332389	14.39736789	13.34169629	23.00322026	18.66413333	70.99373707	21.91153417	69.67753879	25.20065864	0	0	60.64889525	19.74202966	53.15567738	70.99373707	16.52186141	19.74202966	14.39736789	20.8244837	74.98342821
Apof	5.049473369	1.001958226	3.625552336	4.540020465	0	0	3.524146116	5.049473369	4.618331875	3.60864851	3.777737023	2.498261615	1.001958226	2.00785343	5.049473369	1.839929515	2.00785343	1.001958226	0	0	0	1.0116115	4.1077812	3.017716673	1.079194612	2.764877146	1.001958226	1.001958226	1.557106877	0	1.001958226	2.00785343	2.512287091	3.524146116	5.881329986	5.857828076	6.755009324	2.00785343	0	0	1.504411773	1.705669645	2.512287091	3.085182742	1.001958226	5.176995165	5.535611001	3.543348756	1.728041401
Apol6	0.264446303	0.10920443	0	0	0	1.001958226	0	0	0.1538924	0	0	0	0	0	0	0.293437341	0	0.047623477	0	0	0	0	0	0	0	1.001958226	0	0	0	0	0	0	0	0.066675349	0.045458581	0	0.500488918	0	0	0	0.166720944	0	0.038464428	2.429618351	0.055561585	0	0	0	0
Apom	0	0	0	2.00785343	0	1.001958226	0	0	0	0	0	0	2.00785343	0	0	0	0	0	0	0	0	0	0	0	0	0	0	0	1.001958226	0	1.001958226	1.001958226	0	0	1.001958226	1.001958226	0	0	0	0	0	0	0	1.001958226	0	0	2.00785343	1.001958226	0
Apoo	0	0	1.001958226	2.00785343	2.00785343	0	1.001958226	0	2.00785343	0	1.001958226	0	0	0.80125261	0	1.001958226	0	2.00785343	0	0	0	0	0	2.00785343	0	1.001958226	0	0	2.00785343	0	1.001958226	0	4.031579384	1.001958226	0	1.001958226	0	4.031579384	0	0	4.845570531	1.001958226	1.001958226	4.031579384	3.017716673	0	0	0.80125261	2.00785343
Apoo-ps	0	0	0	0	1.001958226	0	0	0	0	0	0	0	0	0.200078166	0	0	0	1.001958226	0	0	0	0	0	1.001958226	0	0	0	0	0	0	0	0	2.00785343	0	0	0	0	0	0	0	1.102370073	0	0	0	0.600704226	0	0	0.200078166	1.20282132
Apool	0	0	1.001958226	0	0	0	0	2.00785343	1.001958226	0	0	0	0	0	1.001958226	0	0	0	1.001958226	2.00785343	0	2.00785343	2.00785343	0	0	0	3.017716673	0	4.031579384	0	0	0	2.00785343	0	0	0	0	2.00785343	0	0	0	2.00785343	1.001958226	4.031579384	0	0	0	2.00785343	4.031579384
Apopt1	13.46969104	22.68373937	18.51776995	29.67740655	5.516433974	20.99838021	7.211744503	10.0715826	18.46999594	9.010778328	4.995392398	12.02819931	22.26127651	8.352650395	14.42675433	11.93338819	22.78230205	53.74817492	14.41255683	12.69498506	6.618147519	31.29490952	13.59055979	5.122335188	1.935872549	11.856375	8.057856502	19.39784552	24.99452029	3.017716673	2.295749621	13.35340209	13.84552967	24.18641717	20.17575028	19.7774922	26.02036037	29.18108806	0	0	10.63452455	43.66288469	9.960900074	31.09795825	17.70169221	25.62361609	19.15249788	16.23080999	57.93089785
App	0	0	0	0	0	0	0	0	0	0	0	0	0	0	0	0	0	0	0	0	0	0	0	0	0	0	0	0	0	1.001958226	0	0	0	0	0	0	0	0	0	0	0	0	0	0	0	0	0	0	0
Appbp2	0	0	0	0	0	0	1.001958226	0	0	0	0	1.001958226	0	0	0	1.001958226	0	0	1.001958226	1.001958226	0	1.001958226	0	0	0	0	0	1.001958226	1.001958226	0	0	0	1.001958226	1.001958226	0	1.001958226	4.031579384	3.017716673	0	0	0	4.031579384	2.00785343	2.00785343	2.00785343	0	0	2.00785343	4.031579384
Appl1	0	3.017716673	1.001958226	6.071430814	0	0	2.00785343	1.001958226	2.00785343	1.001958226	0	0	1.001958226	1.001958226	1.001958226	0	0	4.031579384	1.001958226	0	0	3.017716673	3.017716673	0	0	0	0	4.031579384	1.001958226	2.00785343	0	1.001958226	1.001958226	1.001958226	2.00785343	1.001958226	4.031579384	2.00785343	0	0	2.00785343	2.00785343	5.049473369	1.001958226	1.001958226	4.031579384	1.001958226	1.001958226	4.031579384
Appl2	1.001958226	0	0	0	1.001958226	0	0	0	0	1.001958226	0	0	0	1.001958226	0	0	1.001958226	0	0	2.00785343	0	0	0	0	0	0	0	2.00785343	0	0	0	0	0	2.00785343	0	0	0	0	0	0	1.001958226	1.001958226	0	2.00785343	0	0	2.00785343	0	0
Aprt	0	5.049473369	10.20055259	11.24332389	3.017716673	5.049473369	4.031579384	3.017716673	16.52186141	3.017716673	5.049473369	2.00785343	7.097484292	2.00785343	4.031579384	7.097484292	6.071430814	9.16201161	5.049473369	6.071430814	1.001958226	4.031579384	6.071430814	6.071430814	1.001958226	6.071430814	4.031579384	0	13.34169629	5.049473369	7.097484292	2.00785343	5.049473369	7.097484292	9.16201161	17.59075649	17.59075649	10.20055259	0	0	12.29036011	13.34169629	9.16201161	18.66413333	2.00785343	12.29036011	8.127666769	14.39736789	25.20065864
Aptx	2.00785343	0	0	0	0	0	0	0	0	0	0.148191032	0	1.001958226	1.001958226	0	1.001958226	2.00785343	3.017716673	0	0	0	0	0	0	1.001958226	0	3.017716673	0	0	1.001958226	0	0	1.001958226	1.001958226	2.00785343	1.001958226	0	2.00785343	0	0	0	0	0	1.001958226	0	0	1.001958226	2.00785343	1.001958226
Aqp11	0	0	0	0	0	0	0	0	0	1.001958226	0	0	0	0	0	0	0	0	2.00785343	0	0	0	0	0	0	0	0	0	1.001958226	0	0	0	0	0	0	0	0	1.001958226	0	0	0	1.001958226	0	0	0	1.001958226	0	0	0
Aqp3	4.031579384	0	2.00785343	5.049473369	0	0	0	1.001958226	2.00785343	0	0	0	0	1.001958226	0	0	0	0	0	9.16201161	0	0	0	2.00785343	0	0	1.001958226	0	2.00785343	0	0	1.001958226	1.001958226	0	6.071430814	6.071430814	3.017716673	0	0	0	7.097484292	0	0	4.031579384	4.031579384	2.00785343	2.00785343	1.001958226	4.031579384
Aqp5	0	0	0	0	0	0	0	0	0	0	0	0	0	0	0	0	0	0	0	0	0	0	0	0	0	0	0	0	0	0	0	0	0	0	0	0	0	0	0	0	0	0	0	0	0	0	0	0	0
Aqp7	0	0	0	0	0.189259131	0	0	0	0.482597455	0	0	0	1.378705903	0	0.500488918	1.378705903	0	1.001958226	0	0	1.001958226	1.001958226	0	0	1.001958226	0	0	0	0	0	0.200078166	0	0.229204744	0	2.00785343	0.604428151	0	0.111135231	0	0	0.884860828	0.071438538	0.79289329	0	0	0	0.043481953	0	0.417006119
Aqr	2.00785343	0	2.00785343	2.00785343	2.00785343	1.001958226	2.00785343	3.017716673	5.049473369	1.001958226	0	1.001958226	1.001958226	1.001958226	1.001958226	0	0	1.001958226	1.001958226	0	0	2.00785343	0	2.00785343	0	3.017716673	0	0	1.001958226	0	1.001958226	0	1.001958226	1.001958226	1.001958226	3.017716673	2.00785343	2.00785343	0	0	0	1.001958226	3.017716673	7.097484292	2.00785343	0	0	1.001958226	6.071430814
Araf	2.00785343	2.00785343	2.00785343	1.001958226	0	1.001958226	2.00785343	0	0	0	0	0	0	1.001958226	0	0	0	0	0	0	0	1.001958226	0	0	1.001958226	3.017716673	0	1.001958226	1.001958226	3.017716673	0	0	3.017716673	0	4.031579384	3.017716673	2.00785343	0	0	0	4.031579384	0	2.00785343	5.049473369	2.00785343	2.00785343	1.001958226	0	0
Arap1	0	0	0	0	0	0	0	0	1.001958226	0	0	0	0	0	0	0	0	0	0	0	0	0	0	0	0	0	0	0	0	0	0	0	1.001958226	0	1.001958226	1.001958226	0	1.001958226	0	0	1.001958226	0	2.00785343	2.00785343	0	0	0	0	2.00785343
Arap2	0	0	0	1.001958226	0	0	0	0	1.001958226	0	0	0	0	0	0	0	0	0	0	0	0	0	0	0	0	0	0	0	0	0	0	0	0	0	0	0	0	0	0	0	1.001958226	0	0	0	0	0	0	0	0
Arap3	0	0	0	0	0	0	0	0	0	0	0	0	0	0	0	0	0	0	0	0	0	0	0	0	0	0	0	0	0	0	0	0	0	0	0	0	0	0	0	0	0	0	0	0	0	0	0	0	0
Arc	0	1.001958226	0	0	0	2.00785343	1.001958226	0	0	1.001958226	0	0	1.001958226	0	0	0	0	0	1.001958226	0	0	0	0	0	2.00785343	0	0	0	1.001958226	0	0	0	0	0	1.001958226	0	1.001958226	0	0	0	1.001958226	0	0	3.017716673	0	0	0	0	1.001958226
Arcn1	0	1.001958226	2.00785343	0	0	0	0	1.001958226	3.017716673	0	2.00785343	0	0	1.001958226	0	3.017716673	3.017716673	4.031579384	4.031579384	2.00785343	0	1.001958226	1.001958226	0	1.001958226	1.001958226	1.001958226	1.001958226	6.071430814	0	0	2.00785343	3.017716673	4.031579384	4.031579384	0	1.001958226	3.017716673	0	0	2.00785343	3.017716673	2.00785343	5.049473369	3.017716673	1.001958226	3.017716673	2.00785343	4.031579384
Arf1	9.16201161	5.049473369	13.34169629	9.16201161	1.001958226	4.031579384	4.031579384	3.017716673	11.24332389	3.017716673	4.031579384	4.031579384	0	5.049473369	2.00785343	1.001958226	3.017716673	11.24332389	6.071430814	6.071430814	2.00785343	10.20055259	1.001958226	5.049473369	2.00785343	4.031579384	4.031579384	2.00785343	6.071430814	3.017716673	2.00785343	2.00785343	7.097484292	8.127666769	4.031579384	7.097484292	8.127666769	13.34169629	0	0	5.049473369	10.20055259	14.39736789	18.66413333	8.127666769	17.59075649	12.29036011	6.071430814	25.20065864
Arf2	1.001958226	0	0	0	0	0	0	0	0	0	0	0	0	0	0	0	0	0	0	0	0	0	2.00785343	0	0	2.00785343	0	0	0	0	0	1.001958226	0	0	0	0	0	0	0	0	0	0	0	1.001958226	1.001958226	1.001958226	0	0	0
Arf3	1.001958226	4.031579384	2.00785343	4.031579384	4.031579384	0	2.00785343	1.001958226	7.097484292	3.017716673	2.00785343	0.485808651	3.017716673	2.00785343	0	3.017716673	6.071430814	1.001958226	3.017716673	2.00785343	0	3.017716673	2.00785343	1.001958226	3.017716673	0	4.031579384	1.001958226	9.16201161	2.00785343	1.001958226	5.049473369	3.017716673	4.031579384	5.049473369	8.127666769	4.031579384	5.049473369	0	0	6.071430814	9.16201161	5.049473369	4.031579384	1.001958226	7.097484292	5.049473369	4.031579384	4.031579384
Arf4	2.00785343	5.049473369	5.049473369	3.017716673	4.031579384	0	0	2.00785343	3.017716673	1.001958226	1.001958226	4.031579384	4.031579384	1.001958226	0	2.00785343	2.00785343	5.049473369	0	2.00785343	0	1.001958226	2.00785343	1.001958226	2.00785343	3.017716673	1.001958226	0	1.001958226	2.00785343	0	2.00785343	1.001958226	1.001958226	3.017716673	2.00785343	5.049473369	4.031579384	0	0	3.017716673	2.00785343	3.017716673	4.031579384	4.031579384	5.049473369	1.001958226	3.017716673	9.16201161
Arf5	0	1.001958226	0	4.031579384	1.001958226	0	1.001958226	1.001958226	3.017716673	2.00785343	0	1.001958226	1.001958226	0	0	1.001958226	0	0	1.001958226	2.00785343	0	2.00785343	1.001958226	1.001958226	0	0	1.001958226	2.00785343	1.001958226	2.00785343	1.001958226	1.001958226	2.00785343	1.001958226	1.001958226	1.001958226	2.00785343	0	0	0	3.017716673	2.00785343	5.049473369	11.24332389	3.017716673	8.127666769	8.127666769	1.001958226	4.031579384
Arf6	3.017716673	3.017716673	6.071430814	3.017716673	4.031579384	4.031579384	5.049473369	3.017716673	8.127666769	4.031579384	2.00785343	5.049473369	2.00785343	2.00785343	1.001958226	3.017716673	2.00785343	8.127666769	3.017716673	6.071430814	2.00785343	9.16201161	2.00785343	0	4.031579384	4.031579384	1.001958226	5.049473369	5.049473369	4.031579384	3.017716673	2.00785343	7.097484292	6.071430814	10.20055259	9.16201161	8.127666769	2.00785343	0	0	5.049473369	11.24332389	1.001958226	14.39736789	2.00785343	11.24332389	5.049473369	4.031579384	8.127666769
Arfgap1	1.001958226	0	2.00785343	1.001958226	0	1.001958226	1.001958226	2.00785343	2.00785343	1.001958226	0	0	0	1.001958226	0	1.001958226	0	2.00785343	2.00785343	1.001958226	0	0	1.001958226	0	0	0	1.001958226	1.001958226	3.017716673	0	0	1.001958226	0	0	0	0	1.001958226	0	0	0	0	1.001958226	1.001958226	2.00785343	1.001958226	0	1.001958226	0	0
Arfgap2	3.017716673	0	0	1.001958226	0	1.001958226	0	0	2.00785343	0	0	0	0	0	1.001958226	1.001958226	0	1.001958226	0	0	1.001958226	0	0	1.001958226	1.001958226	2.00785343	0	0	2.00785343	0	0	2.00785343	1.001958226	0	1.001958226	0	0	1.001958226	0	0	1.001958226	1.001958226	2.00785343	2.00785343	2.00785343	4.031579384	4.031579384	2.00785343	0
Arfgap3	1.001958226	0	0	0	0	0	1.001958226	0	0	1.001958226	1.001958226	0	0	0	3.017716673	0	0	0	0	0	0	0	0	0	1.001958226	0	1.001958226	0	0	0	0	0	1.001958226	0	0	1.001958226	1.001958226	0	0	0	0	0	3.017716673	2.00785343	1.001958226	1.001958226	2.00785343	2.00785343	0
Arfgef1	3.017716673	0	1.001958226	1.001958226	2.00785343	1.001958226	0	0	0	0	0	2.00785343	0	0	1.001958226	1.001958226	0	0	0	0	0	2.00785343	2.00785343	0	0	0	0	0	0	0	0	3.017716673	1.001958226	1.001958226	2.00785343	2.00785343	2.00785343	1.001958226	0	0	3.017716673	4.031579384	2.00785343	5.049473369	0	1.001958226	0	0	3.017716673
Arfgef2	2.00785343	1.001958226	0	1.001958226	2.00785343	0	0	3.017716673	1.001958226	1.001958226	1.001958226	0	0	1.001958226	1.001958226	1.001958226	0	0	1.001958226	1.001958226	0	1.001958226	1.001958226	0	0	0	0	0	0	0	2.00785343	0	1.001958226	2.00785343	0	1.001958226	2.00785343	3.017716673	0	0	1.001958226	4.031579384	2.00785343	3.017716673	0	4.031579384	0	1.001958226	4.031579384
Arfip1	0	2.00785343	1.001958226	0	0	0	0	0	1.001958226	1.001958226	0	0	0	0	0	1.001958226	0	0	0	0	1.001958226	0	4.031579384	1.001958226	2.00785343	0	0	0	1.001958226	0	0	1.001958226	1.001958226	1.001958226	0	1.001958226	3.017716673	4.031579384	0	0	0	0	1.001958226	0	0	1.001958226	1.001958226	0	0
Arfip2	2.00785343	1.001958226	0	0	2.00785343	0	2.00785343	0	4.031579384	1.001958226	0	0	1.001958226	0	0	0	0	1.001958226	0	2.00785343	0	1.001958226	0	0	0	0	1.001958226	1.001958226	0	0	0	0	0	0	0	2.00785343	1.001958226	0	0	0	0	0	0	1.001958226	1.001958226	2.00785343	0	1.001958226	4.031579384
Arfrp1	1.001958226	0	0	3.017716673	0	0	1.001958226	0	5.049473369	0	0	0	1.001958226	1.001958226	0	0	0	0	0	2.00785343	0	1.001958226	1.001958226	5.049473369	3.017716673	0	0	1.001958226	1.001958226	1.001958226	0	0	1.001958226	3.017716673	3.017716673	0	3.017716673	1.001958226	0	0	2.00785343	3.017716673	2.00785343	1.001958226	2.00785343	2.00785343	1.001958226	4.031579384	1.001958226
Arglu1	24.09958167	8.127666769	7.097484292	13.34169629	1.001958226	3.017716673	10.20055259	5.049473369	10.20055259	3.017716673	4.031579384	0	3.017716673	6.071430814	4.031579384	3.017716673	4.031579384	12.29036011	6.071430814	7.097484292	0	7.097484292	1.001958226	6.071430814	3.017716673	1.001958226	4.031579384	2.00785343	16.52186141	4.031579384	5.049473369	3.017716673	3.017716673	3.017716673	11.24332389	5.049473369	7.097484292	5.049473369	0	0	12.29036011	12.29036011	5.049473369	20.8244837	2.00785343	8.127666769	12.29036011	5.049473369	28.53259288
Arhgap1	1.001958226	0	4.031579384	1.001958226	3.017716673	1.001958226	3.017716673	0	4.031579384	0	1.001958226	0	2.00785343	0	0	0	1.001958226	1.001958226	3.017716673	0	0	1.001958226	3.017716673	2.00785343	2.00785343	0	0	3.017716673	1.001958226	2.00785343	0	1.001958226	1.001958226	1.001958226	4.031579384	3.017716673	3.017716673	3.017716673	0	0	2.00785343	5.049473369	2.00785343	6.071430814	3.017716673	1.001958226	2.00785343	1.001958226	4.031579384
Arhgap10	0	0	0	0	0	0	0	0	0	0	0	0	2.00785343	0	0	0	0	0	0	0	0	0	0	0	0	0	0	1.001958226	0	0	0	0	0	0	1.001958226	0	0	0	0	0	0	1.001958226	0	0	0	1.001958226	0	0	0
Arhgap11a	0	0	5.049473369	0	0	0	1.001958226	0	2.00785343	4.031579384	0	0	0	1.001958226	0	1.001958226	0	0	0	0	0	1.001958226	0	0	0	3.017716673	0	0	4.031579384	0	0	0	5.049473369	3.017716673	2.00785343	2.00785343	1.001958226	1.001958226	0	0	1.001958226	7.097484292	2.00785343	7.097484292	1.001958226	2.00785343	1.001958226	1.001958226	3.017716673
Arhgap12	0	0	0	2.00785343	0	0	0	0	1.001958226	0	1.001958226	0	0	1.001958226	1.001958226	0	1.001958226	0	1.001958226	0	1.001958226	0	1.001958226	0	0	0	0	3.017716673	2.00785343	2.00785343	0	1.001958226	0	0	0	0	0	2.00785343	0	0	1.001958226	3.017716673	0	3.017716673	1.001958226	1.001958226	0	1.001958226	1.001958226
Arhgap17	5.049473369	1.001958226	3.017716673	2.00785343	6.071430814	0	3.017716673	0	3.017716673	1.001958226	1.001958226	1.001958226	0	2.00785343	1.001958226	1.001958226	1.001958226	1.001958226	0	3.017716673	0	4.031579384	3.017716673	2.00785343	2.00785343	1.001958226	1.001958226	0	3.017716673	2.00785343	0	1.001958226	5.049473369	3.017716673	1.001958226	4.031579384	6.071430814	2.00785343	0	0	2.00785343	3.017716673	3.017716673	2.00785343	3.017716673	3.017716673	4.031579384	4.031579384	1.001958226
Arhgap19	0	0	2.00785343	1.001958226	0	0	2.00785343	1.001958226	0	0	1.001958226	0	0	0	1.001958226	1.001958226	0	5.049473369	1.001958226	0	0	0	0	0	0	0	3.017716673	0	3.017716673	0	0	0	2.00785343	1.001958226	2.185775365	2.00785343	0	2.00785343	0	0	2.00785343	5.049473369	0	7.097484292	1.001958226	2.00785343	2.00785343	3.148312263	2.137934734
Arhgap21	1.001958226	2.00785343	0	1.001958226	0	0	0	0	2.00785343	4.031579384	1.001958226	0	0	3.017716673	0	0	0	2.00785343	0	2.00785343	0	1.001958226	0	0	0	0	1.001958226	1.001958226	1.001958226	0	0	2.00785343	1.001958226	0	0	2.00785343	2.00785343	1.001958226	0	0	0	0	1.001958226	4.031579384	1.001958226	2.00785343	2.00785343	2.00785343	1.001958226
Arhgap22	0	0	0	0	0	0	0	0	0	0	0	0	0	0	0	0	0	0	0	0	0	0	0	0	0	0	0	0	0	0	0	0	0	1.001958226	0	0	0	0	0	0	0	0	0	0	0	0	0	0	0
Arhgap23	0	0	0	0	0	0	0	0	2.00785343	0	1.001958226	0	0	0	0	0	0	0	0	0	0	0	0	0	0	0	0	0	0	0	0	0	1.001958226	1.001958226	0	1.001958226	0	0	0	0	2.00785343	1.001958226	0	3.017716673	1.001958226	1.001958226	0	0	0
Arhgap26	0	0	0	0	0	0	0	0	0	0	0	0	0	0	0	0	0	0	0	0	0	0	0	0	0	0	0	0	0	0	0	0	0	0	0	0	0	0	0	0	0	0	0	0	0	0	0	0	0
Arhgap27	1.001958226	0	0	0	0	0	0	0	1.001958226	0	0	0	0	0	0	0	0	0	0	0	0	0	0	0	0	0	0	0	0	0	0	0	0	0	0	0	0	0	0	0	0	0	0	0	1.001958226	0	0	0	0
Arhgap28	0	0	0	0	0	0	0	0	0	0	0	0	0	0	0	0	0	0	0	0	0	0	0	0	0	0	0	0	0	0	0	0	0	0	0	0	0	0	0	0	0	0	1.001958226	1.001958226	0	1.001958226	0	0	0
Arhgap29	0	0	0	0	0	0	0	0	0	0	0	0	0	0	0	0	0	0	0	0	0	0	0	0	0	0	0	0	0	0	0	0	0	0	0	0	0	0	0	0	0	0	0	0	0	0	0	0	0
Arhgap30	2.00785343	1.001958226	2.00785343	2.00785343	0.500488918	0	0	0	5.049473369	4.031579384	1.001958226	0	0.363894873	0	0	1.001958226	1.001958226	0	3.017716673	0	0	3.017716673	1.001958226	0	0	0	1.001958226	0	2.00785343	1.001958226	0	0	0	0	1.001958226	1.001958226	0	0.090925236	0	0	2.00785343	1.001958226	0	2.119381024	2.00785343	1.001958226	0	0	4.031579384
Arhgap32	2.00785343	0	0	1.001958226	1.001958226	0	0	0	0	0	0	2.00785343	0	0	0	0	0	0	0	0	0	0	1.001958226	0	0	1.001958226	1.001958226	0	1.001958226	0	0	0	0	2.00785343	1.001958226	0	1.001958226	1.001958226	0	0	0	1.001958226	2.00785343	3.017716673	0	0	1.001958226	1.001958226	0
Arhgap33	0	0	0	0	0	0	0	0	0	0	0	0	0	0	0	0	0	0	0	0	0	0	0	0	0	0	0	0	0	0	0	0	0	0	0	0	0	0	0	0	0	0	0	0	0	0	0	0	0
Arhgap39	0	0	0	0	0	0	0	0	0	0	1.001958226	0	0	0	0	0	0	0	0	1.001958226	0	0	0	0	2.00785343	0	0	0	0	0	0	0	1.001958226	2.00785343	1.001958226	0	0	4.031579384	0	0	0	2.00785343	1.001958226	0	0	1.001958226	1.001958226	0	3.017716673
Arhgap4	0	0	0	0	0	0	0	0	0	0	0	0	0	0	0	0	0	0	0	0	0	0	0	0	1.001958226	0	0	0	0	0	0	0	0	0	0	0	0	0	0	0	0	0	0	0	0	1.001958226	0	0	0
Arhgap42	1.001958226	0	0	0	1.001958226	0	0	1.001958226	0	0	0	1.001958226	0	0	0	0	0	0	0	0	0	0	0	0	0	0	0	0	0	0	0	0	0	0	0	0	1.001958226	0	0	0	0	2.00785343	0	1.001958226	0	0	0	1.001958226	0
Arhgap44	0	0	0	1.001958226	0	0	0	0	1.001958226	0	0	3.017716673	0	0	1.001958226	0	0	0	0	0	0	0	0	0	0	0	0	0	1.001958226	1.001958226	0	0	1.001958226	1.001958226	0	3.017716673	0	0	0	0	0	0	1.001958226	1.001958226	0	0	0	0	0
Arhgap5	3.017716673	4.031579384	2.00785343	1.001958226	0	0	2.00785343	0	0	0	0	2.00785343	0	0	1.001958226	1.001958226	1.001958226	1.001958226	2.00785343	0	0	1.001958226	1.001958226	0	1.001958226	1.001958226	0	0	1.001958226	1.001958226	0	0	0	1.001958226	0	2.00785343	0	0	0	0	0	4.031579384	2.00785343	3.017716673	1.001958226	2.00785343	0	1.001958226	3.017716673
Arhgap8	0	1.001958226	4.031579384	0	0	0	0	0	0	0	0	0	2.00785343	0	0	0	0	0	0	0	0	0	5.049473369	0	0	0	0	0	0	1.001958226	0	2.00785343	0	1.001958226	2.00785343	0	0	3.017716673	0	0	1.001958226	0	0	2.00785343	0	2.00785343	0	1.001958226	5.049473369
Arhgap9	0	0	0	0	0	0	0	0	0	0	0	0	0	1.001958226	1.001958226	2.00785343	0	0	0	0	0	0	0	0	0	0	0	0	0	0	0	0	0	1.001958226	0	0	0	0	0	0	0	0	0	0	0	0	0	0	0
Arhgdia	4.031579384	3.017716673	19.74202966	7.097484292	0	5.049473369	8.127666769	6.071430814	18.66413333	4.031579384	9.16201161	8.127666769	4.031579384	2.00785343	9.16201161	3.017716673	5.049473369	4.031579384	7.097484292	3.017716673	2.00785343	7.097484292	6.071430814	4.031579384	6.071430814	5.049473369	3.017716673	2.00785343	7.097484292	2.00785343	7.097484292	6.071430814	8.127666769	14.39736789	6.071430814	15.45741081	26.30649189	5.049473369	0	0	11.24332389	15.45741081	13.34169629	37.6357742	10.20055259	21.91153417	7.097484292	18.66413333	26.30649189
Arhgdib	0	0	0	0	0	0	0	0	0	0	0	0	0	0	0	0	0	0	0	0	0	0	0	0	0	0	0	0	0	0	0	0	0	0	0	0	1.001958226	0	0	0	2.00785343	0	0	0	0	3.017716673	0	1.001958226	1.001958226
Arhgdig	0	0	0	0	0	0	0	0	0	0	0	0	0	0	0	0	0	0	0	0	0	0	0	0	0	0	0	0	0	0	0	0	0	0	0	0	0	0	0	0	0	0	0	0	0	0	0	0	0
Arhgef1	2.00785343	0	1.001958226	0	0	0	0	1.001958226	1.001958226	0	1.001958226	0	0	1.001958226	0	2.00785343	0	1.001958226	0	0	0	0	0	0	1.001958226	0	0	2.00785343	0	2.00785343	0	1.001958226	2.00785343	1.001958226	2.00785343	1.001958226	2.00785343	0	0	0	0	4.031579384	0	3.017716673	0	1.001958226	0	2.00785343	1.001958226
Arhgef10	0	0	0	0	0	0	0	0	0	0	0	0	0	0	0	0	0	0	0	0	0	0	0	0	0	0	0	0	0	0	0	0	0	0	0	0	0	0	0	0	0	0	0	0	0	0	0	0	0
Arhgef10l	0	0	0	0	0	1.001958226	0	2.00785343	0	0	3.017716673	0	0	0	1.001958226	0	0	0	0	1.001958226	0	6.071430814	1.001958226	0	0	1.001958226	0	1.001958226	2.00785343	2.00785343	0	0	2.00785343	0	5.049473369	0	2.00785343	0	0	0	0	1.001958226	0	1.001958226	1.001958226	1.001958226	0	0	6.071430814
Arhgef11	0	0	1.001958226	1.001958226	0	0	0	0	0	0	0	0	1.001958226	1.001958226	0	0	1.001958226	1.001958226	0	0	0	1.001958226	0	0	3.017716673	0	0	0	0	1.001958226	1.001958226	0	0	0	0	0	0	0	0	0	0	0	3.017716673	0	1.001958226	0	0	0	2.00785343
Arhgef12	1.001958226	0	0	0	1.001958226	0	0	0	1.001958226	0	0	1.001958226	0	1.001958226	0	1.001958226	1.001958226	1.001958226	0	1.001958226	1.001958226	2.00785343	0	0	0	2.00785343	0	0	0	0	0	1.001958226	1.001958226	5.049473369	2.00785343	1.001958226	2.00785343	1.001958226	0	0	1.001958226	2.00785343	2.00785343	3.017716673	0	1.001958226	2.00785343	0	4.031579384
Arhgef15	1.001958226	0	0	0	0	0	0	0	0	0	1.001958226	0	0	0	0	0	0	0.554170811	1.001958226	0	0	0	0	0	0	0	1.001958226	0	0	0	0	0	0	0	0.233439735	0	2.00785343	0	0	0	1.001958226	2.038396889	0	2.065641427	0	0	0	0.030304824	0
Arhgef16	1.001958226	0	0	0	0	0	0	0	0	0	0	0	0	0	0	0	0	0	0	0	0	0	0	1.001958226	0	0	0	0	0	0	0	0	0	0	0	1.001958226	0	2.00785343	0	0	0	0	0	1.001958226	0	1.001958226	0	0	0
Arhgef17	0	0	0	0	0	1.001958226	1.001958226	0	0	0	0	0	0	0	0	0	0	1.001958226	0	0	0	2.00785343	0	0	0	0	0	0	0	0	0	0	1.001958226	0	0	0	0	0	0	0	1.001958226	0	0	2.00785343	1.001958226	1.001958226	1.001958226	0	3.017716673
Arhgef18	5.049473369	3.017716673	3.017716673	3.017716673	1.001958226	3.017716673	1.001958226	0	4.031579384	0	0	0	0	2.00785343	2.00785343	0	3.017716673	2.00785343	0	2.00785343	1.001958226	1.001958226	0	0	0	2.00785343	4.031579384	0	5.049473369	2.00785343	1.001958226	1.001958226	3.017716673	1.001958226	2.00785343	3.017716673	5.049473369	2.00785343	0	0	2.00785343	4.031579384	3.017716673	8.127666769	4.031579384	2.00785343	3.017716673	6.071430814	8.127666769
Arhgef19	1.001958226	0	0	0	0	0	0	0	0	0	0	0	0	0	0	0	0	0	0	0	0	0	0	0	0	0	0	0	0	0	0	1.001958226	0	0	0	1.001958226	0	0	0	0	0	0	0	0	1.001958226	0	0	1.001958226	0
Arhgef2	2.00785343	1.001958226	3.017716673	0	1.001958226	1.001958226	0	0	1.001958226	1.001958226	1.001958226	1.001958226	0	0	0	2.00785343	0	0	1.001958226	1.001958226	0	3.017716673	2.00785343	0	1.001958226	0	0	0	1.001958226	0	1.001958226	2.00785343	0	0	0	2.00785343	1.001958226	1.001958226	0	0	1.001958226	2.00785343	3.017716673	1.001958226	1.001958226	3.017716673	4.031579384	0	3.017716673
Arhgef25	1.001958226	0	3.017716673	5.049473369	0	0	0	0	2.00785343	0	1.001958226	1.001958226	0	0	0	0	0	2.00785343	0	1.001958226	1.001958226	0	0	0	0	0	0	0	0	0	0	2.00785343	1.001958226	0	0	0	0	2.00785343	0	0	0	1.001958226	1.001958226	0	0	0	0	0	4.031579384
Arhgef26	0	0	0	0	0	0	0	0	0	0	0	1.001958226	0	0	0	0	0	0	0	0	0	0	0	0	0	0	0	0	0	0	1.001958226	0	0	0	0	0	0	0	0	0	0	0	0	0	0	0	0	0	0
Arhgef28	0	0	0	0	0	0	0	0	0	0	0	0	0	0	0	0	0	0	0	0	0	0	0	0	0	0	0	0	0	0	0	0	0	0	0	0	0	0	0	0	0	0	0	0	0	0	0	0	0
Arhgef3	0	0	3.017716673	0	0	0	0	0	0	0	0	0	0	0	0	0	0	1.001958226	0	0	0	1.001958226	0	0	0	0	0	0	0	0	0	1.001958226	0	1.001958226	0	2.00785343	0	0	0	0	0	0	1.001958226	0	2.00785343	0	0	0	0
Arhgef39	1.001958226	1.001958226	1.001958226	0	0	0	1.001958226	0	3.017716673	0	2.00785343	0	0	0	0	5.049473369	0	0	0	0	0	0	0	0	0	0	0	0	2.00785343	0	0	0	2.00785343	1.001958226	2.00785343	1.001958226	1.001958226	1.001958226	0	0	0	3.017716673	1.001958226	2.00785343	1.001958226	1.001958226	0	1.001958226	4.031579384
Arhgef4	0	0	0	0	0	0	0	0	0	0	0	0	0	0	0	0	0	0	0	0	0	0	0	0	0	0	0	0	0	0	0	0	0	0	0	0	0	0	0	0	0	0	3.017716673	0	0	0	0	0	0
Arhgef40	0	0	0	0	0	0	0	0	0	0	0	0	0	0	0	0	0	0	0	0	0	0	0	0	0	0	0	0	0	0	0	0	0	0	0	0	0	0	0	0	0	0	0	0	0	0	0	0	0
Arhgef5	0	0	0	0	0	0	0	0	0	0	0	0	0	0	0	0	0	0	0	0	0	0	0	0	0	0	0	0	0	0	0	0	0	0	0	0	0	0	0	0	0	0	0	0	0	0	0	0	0
Arhgef7	0	0	3.017716673	0	0	0	1.001958226	0	1.001958226	0	3.017716673	0	0	0	0	0	0	0	0	0	0	1.001958226	1.001958226	0	0	0	0	0	2.00785343	0	0	1.001958226	0	0	1.001958226	0	1.001958226	0	0	0	0	2.00785343	0	1.001958226	1.001958226	0	0	1.001958226	1.001958226
Arhgef9	0	0	0	0	0	0	0	0	0	0	0	0	0	0	0	0	0	0	0	0	0	0	0	0	0	0	0	0	0	0	0	0	0	0	0	0	0	0	0	0	0	0	0	0	0	0	0	0	0
Arid1a	1.001958226	0	1.001958226	4.031579384	2.00785343	1.001958226	3.017716673	3.017716673	11.24332389	0	0	0	5.049473369	0	2.00785343	1.001958226	3.017716673	6.071430814	3.017716673	5.049473369	0	2.00785343	0	1.001958226	1.001958226	3.017716673	0	2.00785343	6.071430814	1.001958226	0	1.001958226	3.017716673	3.017716673	12.29036011	4.031579384	5.049473369	7.097484292	0	0	5.049473369	5.049473369	3.017716673	15.45741081	8.127666769	8.127666769	3.017716673	6.071430814	5.049473369
Arid1b	1.001958226	0	0	0	0	1.001958226	0	0	1.001958226	1.001958226	0	0	0	0	1.001958226	0	0	0	0	1.001958226	0	0	1.001958226	0	2.00785343	0	0	3.017716673	1.001958226	0	0	0	1.001958226	0	0	1.001958226	0	1.001958226	0	0	3.017716673	1.001958226	0	5.049473369	2.00785343	0	0	1.001958226	1.001958226
Arid2	1.001958226	0	3.017716673	1.001958226	0	1.001958226	0	0	0	1.001958226	0	0	0	0	0	0	1.001958226	0	1.001958226	0	0	2.00785343	0	1.001958226	0	0	1.001958226	0	5.049473369	0	0	0	1.001958226	1.001958226	0	1.001958226	0	1.001958226	0	0	1.001958226	0	1.001958226	7.097484292	5.049473369	2.00785343	2.00785343	0	2.00785343
Arid3a	1.001958226	0	1.001958226	1.001958226	0	0	2.00785343	0	0	1.001958226	2.00785343	0	1.001958226	0	0	0	0	1.001958226	1.001958226	0	0	0	0	1.001958226	2.00785343	0	0	0	1.001958226	0	1.001958226	0	0	0	0	0	2.00785343	2.00785343	0	0	1.001958226	0	2.00785343	2.00785343	0	4.031579384	0	1.001958226	2.00785343
Arid3b	2.00785343	0	0	1.001958226	0	1.001958226	0	2.00785343	0	0	0	0	2.00785343	0	0	1.001958226	1.001958226	0	0	0	1.001958226	0	0	1.001958226	2.00785343	0	1.001958226	4.031579384	0	0	0	0	0	2.00785343	1.001958226	1.001958226	1.001958226	0	0	0	1.001958226	1.001958226	1.001958226	0	0	1.001958226	2.00785343	0	5.049473369
Arid4a	3.017716673	1.001958226	2.00785343	2.00785343	0	2.00785343	0	0	0	0	2.00785343	0	3.017716673	0	2.00785343	1.001958226	0	1.001958226	0	0	0	0	0	1.001958226	0	0	1.001958226	0	1.001958226	0	0	0	0	5.049473369	3.017716673	1.001958226	2.00785343	0	0	0	1.001958226	1.001958226	2.00785343	1.001958226	0	4.031579384	1.001958226	2.00785343	2.00785343
Arid4b	1.001958226	2.00785343	1.001958226	1.001958226	0	1.001958226	0	2.00785343	1.001958226	0	0	1.001958226	1.001958226	0	1.001958226	1.001958226	0	3.017716673	1.001958226	3.017716673	0	0	0	1.001958226	0	0	0	5.049473369	3.017716673	2.00785343	3.017716673	0	2.00785343	0	0	0	3.017716673	0	0	0	0	1.001958226	0	4.031579384	1.001958226	0	0	2.00785343	2.00785343
Arid5a	0	0	0	0	0	0	0	0	1.001958226	0	1.001958226	0	0	0	0	0	0	0	0	0	0	0	0	0	0	0	0	0	0	0	0	0	0	0	0	0	0	0	0	0	1.001958226	0	0	0	0	0	0	0	1.001958226
Arid5b	4.031579384	2.00785343	9.16201161	5.049473369	0	3.017716673	1.001958226	0	1.001958226	1.001958226	0	0	0	1.001958226	0	7.097484292	1.001958226	0	1.001958226	0	0	1.001958226	1.001958226	0	0	0	0	6.071430814	1.001958226	0	1.001958226	2.00785343	0	1.001958226	2.00785343	1.001958226	3.017716673	0	0	0	2.00785343	4.031579384	1.001958226	4.031579384	6.071430814	3.017716673	2.00785343	0	3.017716673
Arih1	1.001958226	1.001958226	1.001958226	4.031579384	0	2.00785343	1.001958226	1.001958226	3.017716673	2.00785343	0	0	1.001958226	1.001958226	1.001958226	2.00785343	0	4.031579384	0	0	0	4.031579384	0	0	0	0	3.017716673	2.00785343	1.001958226	4.031579384	2.00785343	2.00785343	7.097484292	2.00785343	6.071430814	1.001958226	0	3.017716673	0	0	4.031579384	1.001958226	1.001958226	7.097484292	1.001958226	1.001958226	0	1.001958226	10.20055259
Arih2	3.017716673	2.00785343	0	3.017716673	2.00785343	0	0	1.001958226	2.00785343	4.031579384	3.017716673	1.001958226	1.001958226	2.00785343	1.001958226	0	1.001958226	1.001958226	2.00785343	1.001958226	0	7.097484292	3.017716673	0	4.031579384	1.001958226	2.00785343	2.00785343	0	1.001958226	1.001958226	1.001958226	3.017716673	0	2.00785343	4.031579384	2.00785343	3.017716673	0	0	2.00785343	3.017716673	3.017716673	7.097484292	6.071430814	2.00785343	3.017716673	6.071430814	3.017716673
Arl1	0	0	0	2.00785343	0	0	2.00785343	0	0	0	1.001958226	0	0	0	0	0	0	1.001958226	0	0	0	0	0	0	0	0	0	0	1.001958226	0	0	0	0	0	0	0	0	0	0	0	0	0	1.001958226	0	1.001958226	0	0	0	0
Arl13b	0	0	0	0	1.001958226	0	0	1.001958226	0	0	0	0	0	0	0	0	0	0	0	1.001958226	0	3.017716673	0	1.001958226	0	0	0	0	0	0	0	0	0	0	0	0	0	0	0	0	3.017716673	0	0	0	1.001958226	0	2.00785343	0	0
Arl14ep	0	1.001958226	3.017716673	0	0	2.00785343	2.00785343	0	3.017716673	0	0	1.001958226	0	1.001958226	1.001958226	1.001958226	0	2.00785343	0	2.00785343	0	1.001958226	0	0	0	1.001958226	0	1.001958226	1.001958226	1.001958226	1.001958226	2.00785343	1.001958226	2.00785343	1.001958226	2.00785343	3.017716673	1.001958226	0	0	1.001958226	3.017716673	2.00785343	3.017716673	0	1.001958226	3.017716673	1.001958226	3.017716673
Arl14epl	4.031579384	1.001958226	0	3.017716673	1.001958226	1.001958226	3.017716673	0	3.017716673	0	0	2.00785343	0	2.00785343	3.017716673	0	0	0	0	1.001958226	0	4.031579384	0	2.00785343	0	2.00785343	0	0	3.017716673	0	0	2.00785343	0	2.00785343	3.017716673	0	4.031579384	0	0	0	2.00785343	5.049473369	1.001958226	4.031579384	1.001958226	2.00785343	0	1.001958226	2.00785343
Arl15	2.00785343	0	0	0	0	1.001958226	3.017716673	0	3.017716673	1.001958226	1.001958226	1.001958226	1.001958226	0	2.00785343	1.001958226	1.001958226	2.00785343	1.001958226	2.00785343	0	2.00785343	0	0	1.001958226	0	1.001958226	0	1.001958226	1.001958226	0	0	1.001958226	0	2.00785343	2.00785343	1.001958226	2.00785343	0	0	2.00785343	2.00785343	1.001958226	3.017716673	2.00785343	1.001958226	1.001958226	3.017716673	6.071430814
Arl16	1.290426374	5.474793287	6.488956298	8.041659712	1.001958226	3.855071842	0	0.0833469	11.27011754	1.001958226	3.017716673	6.247691412	0.822749258	1.001958226	3.046628525	8.644316793	5.900821011	10.54767129	2.988318919	2.512287091	1.001958226	3.017716673	7.218467281	2.950268378	4.116249469	4.363907329	1.001958226	4.458896949	5.3125617	3.160165901	0	2.209507635	3.35100336	3.689797058	6.755009324	4.313921973	10.72140729	0.333550536	0	0	0.410585493	14.98279342	9.238796254	5.404337659	1.001958226	7.383230498	3.426678001	0.500488918	4.446730639
Arl2	0	4.031579384	1.001958226	1.001958226	0	2.00785343	1.001958226	0	0	2.00785343	0	2.00785343	1.001958226	2.00785343	0	0	2.00785343	1.001958226	0	3.017716673	1.001958226	0	1.001958226	3.017716673	0	1.001958226	0	0	3.017716673	0	1.001958226	1.001958226	2.00785343	1.001958226	0	1.001958226	1.001958226	3.017716673	0	0	2.00785343	2.00785343	2.00785343	8.127666769	2.00785343	1.001958226	6.071430814	1.001958226	3.017716673
Arl2bp	1.001958226	0	1.001958226	2.00785343	3.017716673	5.049473369	0	0	2.00785343	1.001958226	1.001958226	0	0	0	0	0	0	2.00785343	1.001958226	1.001958226	0	0	2.00785343	1.001958226	0	1.001958226	4.031579384	0	1.001958226	0	0	0	2.00785343	0	0	0	1.001958226	1.001958226	0	0	4.031579384	2.00785343	0	4.031579384	0	0	0	2.00785343	1.001958226
Arl3	2.00785343	1.001958226	0	4.031579384	0	1.001958226	3.017716673	3.017716673	2.00785343	1.001958226	0	1.001958226	3.017716673	0	2.00785343	0	1.001958226	0	2.00785343	1.001958226	0	0	1.001958226	0	2.00785343	0	5.049473369	2.00785343	2.00785343	1.001958226	0	2.00785343	3.017716673	1.001958226	4.031579384	6.071430814	2.00785343	5.049473369	0	0	1.001958226	6.071430814	1.001958226	11.24332389	3.017716673	4.031579384	1.001958226	0	3.017716673
Arl4a	4.031579384	1.001958226	0	0	0	0	0	0	0	0	0	0	0	0	0	0	0	1.001958226	0	0	0	0	0	0	1.001958226	1.001958226	0	0	1.001958226	0	0	0	0	0	1.001958226	0	1.001958226	0	0	0	0	2.00785343	0	0	0	1.001958226	1.001958226	0	1.001958226
Arl4c	0	0	0	0	0	0	0	0	0	0	0	0	0	0	0	0	0	0	0	0	0	0	0	3.017716673	0	0	0	0	0	0	0	0	0	0	0	0	0	0	0	0	0	0	0	1.001958226	0	0	0	0	0
Arl4d	0	0	0	0	0	0	0	0	0	0	0	0	0	0	0	0	0	0	0	0	0	1.001958226	0	0	0	0	0	0	1.001958226	0	0	0	0	0	0	1.001958226	0	0	0	0	0	1.001958226	1.001958226	0	0	0	0	0	0
Arl5a	0	1.001958226	1.001958226	2.00785343	0	1.001958226	0	2.00785343	1.001958226	1.001958226	0	0	0	1.001958226	0	0	0	2.00785343	0	2.00785343	0	1.001958226	2.00785343	0	0	0	0	0	2.00785343	0	0	1.001958226	0	1.001958226	2.00785343	3.017716673	0	0	0	0	2.00785343	2.00785343	4.031579384	4.031579384	2.00785343	1.001958226	0	1.001958226	2.00785343
Arl5b	0	0.453973714	0.135170815	0	0	0	0	0	0	1.045610712	0	2.00785343	0	0	0.050004883	0	0	2.00785343	0	0.593855968	0	0	0	0.600704226	0.133315612	0	0	0	0.540252202	0	0	0	0.018519188	2.295979516	0	1.001958226	0.100019536	1.001958226	0	0	0	0	0.309009953	0	1.001958226	0	0.027028454	1.001958226	0
Arl5c	0	0	0	0	0	0	0	0	0	0	0	0	0	0	0	0	0	0	0	0	0	0	0	0	0	0	0	0	0	0	0	0	0	0	0	0	1.001958226	1.001958226	0	0	0	0	1.001958226	1.001958226	0	1.001958226	0	0	2.00785343
Arl6	1.001958226	1.001958226	0	0	0	0	0	0	1.001958226	1.001958226	0	0	1.001958226	0	0	0	0	1.001958226	0	1.001958226	1.001958226	2.00785343	1.001958226	2.00785343	0	0	1.001958226	0	3.017716673	0	0	1.001958226	1.001958226	0	0	1.001958226	1.001958226	3.017716673	0	0	0	1.001958226	0	3.017716673	0	1.001958226	2.00785343	0	0
Arl6ip1	4.031579384	7.097484292	21.91153417	4.031579384	2.00785343	7.097484292	14.39736789	2.00785343	21.91153417	11.24332389	2.00785343	4.031579384	2.00785343	7.097484292	2.00785343	10.20055259	7.097484292	21.91153417	13.34169629	4.031579384	0	11.24332389	4.031579384	6.071430814	3.017716673	2.00785343	2.00785343	6.071430814	18.66413333	4.031579384	2.00785343	1.001958226	8.127666769	16.52186141	13.34169629	18.66413333	12.29036011	17.59075649	0	0	4.031579384	21.91153417	3.017716673	51.92785728	17.59075649	25.20065864	5.049473369	16.52186141	70.99373707
Arl6ip4	2.00785343	4.031579384	3.017716673	4.031579384	4.031579384	5.049473369	1.001958226	0	4.031579384	2.00785343	1.001958226	1.001958226	1.001958226	0	4.031579384	4.031579384	1.001958226	4.031579384	0	5.049473369	0	4.031579384	5.049473369	1.001958226	4.031579384	1.001958226	0	0	7.097484292	1.001958226	1.001958226	0	2.00785343	2.00785343	4.031579384	1.001958226	1.001958226	3.017716673	0	0	3.017716673	3.017716673	4.031579384	8.127666769	7.097484292	5.049473369	4.031579384	3.017716673	4.031579384
Arl6ip5	0	1.001958226	0	2.00785343	0	0	0	0	0	0	0	0	0	0	0	0	0	1.001958226	0	0	0	1.001958226	0	1.001958226	0	0	1.001958226	0	0	0	0	0	0	0	1.001958226	2.00785343	1.001958226	0	0	0	0	1.001958226	2.00785343	3.017716673	2.00785343	1.001958226	1.001958226	0	3.017716673
Arl6ip6	4.031579384	3.017716673	3.017716673	1.001958226	2.00785343	1.001958226	3.017716673	4.031579384	4.031579384	1.001958226	1.001958226	1.001958226	2.00785343	1.001958226	0	5.049473369	2.00785343	1.001958226	6.071430814	6.071430814	1.001958226	9.16201161	0	4.031579384	0	0	1.001958226	1.001958226	3.017716673	1.001958226	2.00785343	1.001958226	0	2.00785343	7.097484292	2.00785343	6.071430814	0	0	0	3.017716673	0	2.00785343	5.049473369	2.00785343	5.049473369	0	0	2.00785343
Arl8a	2.00785343	0	3.017716673	2.00785343	0	0	4.031579384	0	0	0	0	0	0	0	0	0	0	0	0	1.001958226	0	0	1.001958226	0	0	0	1.001958226	0	1.001958226	0	0	1.001958226	0	0	2.00785343	0	3.017716673	2.00785343	0	0	3.017716673	0	0	1.001958226	1.001958226	1.001958226	1.001958226	3.017716673	2.00785343
Arl8b	3.017716673	1.001958226	3.017716673	4.031579384	1.001958226	1.001958226	1.001958226	0	1.001958226	1.001958226	1.001958226	1.001958226	0	1.001958226	1.001958226	0	2.00785343	1.001958226	0	2.00785343	0	2.00785343	1.001958226	0	3.017716673	0	1.001958226	0	3.017716673	0	0	1.001958226	5.049473369	1.001958226	1.001958226	3.017716673	2.00785343	1.001958226	0	0	2.00785343	4.031579384	0	3.017716673	1.001958226	4.031579384	3.017716673	3.017716673	3.017716673
Armc1	2.00785343	2.00785343	3.017716673	5.049473369	2.00785343	0	3.017716673	1.001958226	0	1.001958226	0	2.00785343	0	0	3.017716673	0	4.031579384	2.00785343	2.00785343	1.001958226	0	2.00785343	0	0	0	0	0	1.001958226	4.031579384	0	1.001958226	0	3.017716673	1.001958226	2.00785343	2.00785343	1.001958226	2.00785343	0	0	0	2.00785343	2.00785343	7.097484292	1.001958226	5.049473369	0	1.001958226	6.071430814
Armc10	3.017716673	1.001958226	1.001958226	3.017716673	3.017716673	1.001958226	1.001958226	0	2.00785343	2.00785343	2.00785343	1.001958226	3.017716673	4.031579384	0	2.00785343	4.031579384	0	3.017716673	2.00785343	1.001958226	3.017716673	3.017716673	4.031579384	0	0	1.001958226	1.001958226	2.00785343	0	0	2.00785343	3.017716673	3.017716673	1.001958226	0	7.097484292	3.017716673	0	0	2.00785343	3.017716673	0	5.049473369	3.017716673	1.001958226	4.031579384	1.001958226	7.097484292
Armc5	0	1.001958226	0	3.017716673	1.001958226	0	0	0	0	0	0	0	1.001958226	0	0	2.00785343	0	0	0	0	0	2.00785343	1.001958226	1.001958226	0	0	0	0	1.001958226	1.001958226	0	1.001958226	0	0	1.001958226	1.001958226	0	1.001958226	0	0	1.001958226	0	1.001958226	1.001958226	0	0	0	2.00785343	2.00785343
Armc6	0	0	0	0	0	0	0	0	0	0	1.001958226	3.017716673	0	1.001958226	0	1.001958226	0	0	2.00785343	0	0	0	0	0	3.017716673	0	1.001958226	0	2.00785343	0	0	0	0	0	1.001958226	2.00785343	0	2.00785343	0	0	1.001958226	1.001958226	0	3.017716673	2.00785343	1.001958226	0	0	2.00785343
Armc7	0	0	0	0	0	0	0	0	0	0	0	0	0	0	0	0	0	0	0	0	0	0	0	0	0	0	0	0	0	0	0	0	0	0	0	0	0	0	0	0	1.001958226	1.001958226	0	0	1.001958226	0	1.001958226	0	0
Armc8	0	0	2.00785343	0.25012215	0	0	1.001958226	0	1.001958226	0	0	2.00785343	0	0	1.001958226	1.001958226	0	0	0	1.001958226	0	2.00785343	1.001958226	0	0	0	4.031579384	0	1.001958226	1.001958226	0	1.001958226	2.00785343	5.049473369	3.017716673	6.071430814	0	0	0	0	1.001958226	3.017716673	0	3.524146116	0	0	4.031579384	1.001958226	1.001958226
Armc9	0	0	0	0	0	0	0	0	0	0	0	1.001958226	0	0	0	0	0	0	1.001958226	1.001958226	0	0	0	0	0	0	1.001958226	0	0	0	0	0	0	0	0	0	0	0	0	0	1.001958226	1.001958226	2.00785343	1.001958226	1.001958226	0	0	0	0
Armcx1	1.001958226	1.001958226	0	1.001958226	0	1.001958226	1.001958226	0	0	1.001958226	0	1.001958226	1.001958226	0	0	1.001958226	0	1.001958226	0	0	0	0	0	0	0	0	0	0	0	1.001958226	1.001958226	0	0	1.001958226	2.00785343	1.001958226	0	3.017716673	0	0	0	0	4.031579384	3.017716673	1.001958226	1.001958226	1.001958226	0	0
Armcx2	1.001958226	0	0	1.001958226	0	0	0	0	0	0	0	0	0	0	2.00785343	0	0	0	0	1.001958226	0	0	1.001958226	0	0	0	0	0	1.001958226	0	1.001958226	1.001958226	1.001958226	0	0	2.00785343	2.00785343	2.00785343	0	0	0	0	1.001958226	1.001958226	1.001958226	1.001958226	0	1.001958226	3.017716673
Armcx3	0	0	1.001958226	0	0	0	0	0	0	0	0	0	0	0	0	0	0	0	0	1.001958226	0	0	0	0	0	0	0	0	1.001958226	0	0	2.00785343	0	0	0	0	2.00785343	0	0	0	0	0	0	0	0	0	0	0	0
Armcx4	14.03488049	9.318095943	20.49852149	9.905570622	3.966805426	6.079438127	2.817518431	15.84962553	21.14080218	9.876237417	12.58760581	3.477099454	15.67814636	3.200134285	9.654863278	11.45215518	13.88979029	14.46903345	14.69492383	10.47869799	0.655600666	17.28798591	17.30539067	4.323267954	3.231366412	7.15581008	9.167995941	8.387131382	18.30618799	9.436460111	3.585895773	11.36714105	17.4260917	14.057265	25.94225599	13.48673362	25.63103785	10.52346445	0	0	5.573906113	32.16060212	9.378901684	20.16627661	3.934914043	10.91122517	11.6972977	3.29249077	15.76440902
Armcx5	1.001958226	0	0	0	0	0	0	0	0	0	0	0	0	0	0	0	0	0	0	0	0	1.001958226	0	0	0	0	0	0	0	0	0	0	0	0	0	1.001958226	0	1.001958226	0	0	0	0	0	0	1.001958226	0	1.001958226	0	0
Armcx6	0	0	0	0	0	0	0	0	0	0	0	0	0	0	0	1.001958226	0	0	0	0	0	0	0	0	0	0	0	0	0	0	1.001958226	0	2.00785343	0	0	0	2.00785343	0	0	0	0	0	0	0	0	1.001958226	0	0	0
Arnt	2.00785343	0	0	2.00785343	1.001958226	1.001958226	1.001958226	3.017716673	0	1.001958226	0	0	3.017716673	0	0	1.001958226	0	0	1.001958226	2.00785343	0	1.001958226	2.00785343	1.001958226	1.001958226	0	1.001958226	0	1.001958226	0	0	2.00785343	0	2.00785343	2.00785343	1.001958226	1.001958226	2.00785343	0	0	0	4.031579384	3.017716673	6.071430814	3.017716673	1.001958226	1.001958226	1.001958226	0
Arnt2	0	0	0	0	0	0	0	0	0	0	0	0	0	0	0	0	0	0	0	0	0	0	0	0	0	0	0	0	0	0	0	0	0	0	0	0	0	0	0	0	0	0	0	0	0	0	0	0	0
Arntl	1.001958226	0	0	0	0	0	0	0	0	0	0	0	0	0	0	0	0	2.00785343	0	0	0	0	0	0	0	0	0	0	0	0	1.001958226	0	2.00785343	0	0	2.00785343	1.001958226	0	0	0	1.001958226	1.001958226	1.001958226	1.001958226	0	2.00785343	1.001958226	1.001958226	0
Arpc1a	3.017716673	0	3.017716673	5.049473369	2.00785343	6.071430814	5.049473369	0	10.20055259	1.001958226	0	0	0	0	3.017716673	0	1.001958226	3.017716673	5.049473369	2.00785343	0	0	1.001958226	1.001958226	3.017716673	0	1.001958226	1.001958226	2.00785343	0	0	4.031579384	4.031579384	0	2.00785343	8.127666769	2.00785343	5.049473369	0	0	2.00785343	2.00785343	4.031579384	7.097484292	2.00785343	4.031579384	0	2.00785343	9.16201161
Arpc1b	5.049473369	2.00785343	11.24332389	18.66413333	4.031579384	5.049473369	3.017716673	3.017716673	14.39736789	2.00785343	5.049473369	5.049473369	4.031579384	4.031579384	5.049473369	6.071430814	0	4.031579384	9.16201161	15.45741081	3.017716673	13.34169629	7.097484292	8.127666769	1.001958226	2.00785343	2.00785343	5.049473369	4.031579384	0	5.049473369	4.031579384	6.071430814	4.031579384	7.097484292	11.24332389	13.34169629	10.20055259	0	0	13.34169629	10.20055259	12.29036011	30.77822131	10.20055259	15.45741081	5.049473369	8.127666769	16.52186141
Arpc2	2.00785343	8.127666769	7.097484292	13.34169629	6.071430814	4.031579384	6.071430814	2.00785343	11.24332389	1.001958226	1.001958226	2.00785343	3.017716673	2.00785343	1.001958226	1.001958226	6.071430814	10.20055259	3.017716673	3.017716673	4.031579384	12.29036011	10.20055259	10.20055259	6.071430814	3.017716673	3.017716673	1.001958226	12.29036011	1.001958226	3.017716673	0	8.127666769	7.097484292	4.031579384	5.049473369	19.74202966	10.20055259	0	0	7.097484292	14.39736789	17.59075649	23.00322026	6.071430814	16.52186141	7.097484292	8.127666769	16.52186141
Arpc3	9.16201161	4.031579384	6.071430814	3.017716673	4.031579384	2.00785343	0	7.097484292	9.16201161	2.00785343	6.071430814	3.017716673	2.00785343	1.001958226	2.00785343	3.017716673	2.00785343	2.00785343	4.031579384	4.031579384	1.001958226	3.017716673	9.16201161	6.071430814	0	3.017716673	2.00785343	0	6.071430814	0	1.001958226	2.00785343	2.00785343	2.00785343	6.071430814	9.16201161	3.017716673	5.049473369	0	0	3.017716673	3.017716673	9.16201161	12.29036011	2.00785343	8.127666769	2.00785343	3.017716673	5.049473369
Arpc4	6.071430814	3.017716673	8.903033338	6.071430814	0	2.00785343	4.031579384	3.017716673	9.16201161	1.001958226	3.777737023	2.00785343	3.017716673	4.031579384	2.00785343	3.017716673	3.017716673	2.00785343	1.001958226	3.017716673	0	10.20055259	4.031579384	1.001958226	8.127666769	3.017716673	5.049473369	4.031579384	13.07845719	2.00785343	5.049473369	10.20055259	11.24332389	4.031579384	7.869732238	9.16201161	12.29036011	10.98223258	0	0	2.00785343	18.3953669	6.840585123	17.32311402	10.20055259	9.16201161	9.16201161	4.031579384	16.52186141
Arpc5	4.031579384	1.001958226	5.049473369	9.16201161	2.00785343	1.001958226	2.00785343	1.001958226	4.031579384	1.001958226	3.017716673	1.001958226	3.017716673	3.017716673	1.001958226	0	0	1.001958226	0	1.001958226	0	1.001958226	7.097484292	1.001958226	4.031579384	0	3.017716673	0	3.017716673	0	1.001958226	2.00785343	2.00785343	4.031579384	4.031579384	7.097484292	0	2.00785343	0	0	0	1.001958226	3.017716673	10.20055259	2.00785343	3.017716673	1.001958226	1.001958226	10.20055259
Arpc5l	2.00785343	1.001958226	5.049473369	6.071430814	4.031579384	0	1.001958226	4.031579384	1.001958226	0	3.017716673	0	0	2.00785343	2.00785343	3.017716673	1.001958226	2.00785343	2.00785343	3.017716673	0	2.00785343	0	2.00785343	2.00785343	0	5.049473369	1.001958226	2.00785343	2.00785343	0	0	0	1.001958226	0	1.001958226	1.001958226	5.049473369	0	0	3.017716673	0	0	8.127666769	1.001958226	4.031579384	1.001958226	3.017716673	4.031579384
Arpp19	6.071430814	4.031579384	10.20055259	3.017716673	2.00785343	6.071430814	2.00785343	5.049473369	10.20055259	4.031579384	2.00785343	7.097484292	1.001958226	4.031579384	3.017716673	5.049473369	2.00785343	2.00785343	3.017716673	5.049473369	0	9.16201161	4.031579384	0	1.001958226	9.16201161	3.017716673	1.001958226	2.00785343	3.017716673	6.071430814	5.049473369	9.16201161	8.127666769	4.031579384	3.017716673	14.39736789	4.031579384	0	0	4.031579384	10.20055259	11.24332389	16.52186141	6.071430814	11.24332389	11.24332389	9.16201161	18.66413333
Arrb2	1.001958226	0	7.097484292	3.017716673	0	1.001958226	0	0	4.031579384	3.017716673	1.001958226	1.001958226	2.00785343	0	3.017716673	0	0	0	2.00785343	2.00785343	0	1.001958226	3.017716673	1.001958226	2.00785343	0	2.00785343	1.001958226	0	0	0	2.00785343	0	0	3.017716673	2.00785343	4.031579384	2.00785343	0	0	3.017716673	1.001958226	3.017716673	0	0	0	0	4.031579384	5.049473369
Arrdc1	0	4.031579384	0	2.00785343	2.00785343	0	1.001958226	0	0	0	0	1.001958226	0	1.001958226	0	0	0	1.001958226	0	2.00785343	0	0	0	0	0	0	0	0	0	0	0	0	0	0	0	0	0	0	0	0	0	0	1.001958226	0	0	1.001958226	0	0	0
Arrdc2	0	0	0	0	0	0	0	0	0	0	0	0	0	0	0	0	1.001958226	0	0	0	0	0	0	0	0	0	1.001958226	0	0	0	0	0	1.001958226	2.00785343	0	1.001958226	0	0	0	0	2.00785343	0	0	0	0	0	1.001958226	1.001958226	0
Arrdc3	1.001958226	0	0	1.001958226	0	0	0	0	0	0	1.001958226	0	0	0	0	0	0	0	0	0	0	2.00785343	0	0	0	0	0	0	0	0	0	2.00785343	0	0	0	0	0	0	0	0	2.00785343	0	0	1.001958226	0	1.001958226	0	0	1.001958226
Arrdc4	0	0	2.00785343	1.001958226	0	1.001958226	1.001958226	0	3.017716673	1.001958226	0	0	0	0	0	0	0	0	0	0	0	0	3.017716673	1.001958226	0	0	2.00785343	0	0	1.001958226	0	0	0	0	1.001958226	0	3.017716673	0	0	0	0	3.017716673	2.00785343	2.00785343	0	0	0	1.001958226	2.00785343
Arsa	0	0	0	0	0	0	0	1.001958226	0	0	0	0	3.017716673	0	0	0	0	0	0	0	0	2.00785343	0	0	0	0	0	0	0	0	0	0	0	0	1.001958226	0	0	0	0	0	1.001958226	0	0	1.001958226	0	0	0	0	0
Arsk	0	0	0	0	0	0	0	0	0	0	0	0	0	0	0	0	0	0	0	1.001958226	0	0	0	0	0	0	0	0	0	0	0	0	0	0	0	0	0	0	0	0	0	0	0	0	0	0	0	0	0
Arv1	0	0	1.001958226	0	0	0	0	0	0	0	0	0	0	0	0	0	0	0	0	1.001958226	0	0	0	0	0	0	0	0	1.001958226	0	1.001958226	0	2.00785343	0	0	0	1.001958226	0	0	0	0	0	1.001958226	1.001958226	0	0	1.001958226	2.00785343	1.001958226
Arvcf	0	1.001958226	0	5.049473369	1.001958226	0	0	1.001958226	2.00785343	1.001958226	1.001958226	0	2.00785343	0	0	1.001958226	0	1.001958226	3.017716673	2.00785343	0	2.00785343	0	1.001958226	0	0	1.001958226	0	1.001958226	1.001958226	0	0	0	0	1.001958226	2.00785343	1.001958226	0	0	0	3.017716673	0	1.001958226	2.00785343	1.001958226	0	0	1.001958226	2.00785343
Arxes1	0	0	0	0	0	0	0	1.001958226	1.001958226	0	0	0	0	0	0	0	0	0	1.001958226	0	0	1.001958226	0	0	1.001958226	1.001958226	2.00785343	0	0.500488918	1.001958226	0	0	1.001958226	1.001958226	0	0	1.001958226	0	0	0	0	1.001958226	0	2.00785343	2.00785343	1.001958226	0	0	0
Arxes2	0	0	1.001958226	0	0	0	0	0	0	0	0	0	0	0	0	0	1.001958226	0	0	0	0	1.001958226	0	0	0	0	0	0	0	1.001958226	0	0	0	0	0	0	0	0	0	0	1.001958226	0	0	0	1.001958226	0	0	0	2.00785343
As3mt	0	2.00785343	0	0	0	0	0	0	0	0	0	0	0	0	0	0	0	0	1.001958226	0	0	2.00785343	0	2.00785343	0	0	0	0	0	0	0	0	0	0	0	0	0	0	0	0	0	0	0	1.001958226	5.049473369	1.001958226	0	0	1.001958226
Asah1	2.00785343	0	3.017716673	4.031579384	2.00785343	3.017716673	1.001958226	0	10.20055259	1.001958226	1.001958226	1.001958226	1.001958226	2.00785343	0	4.031579384	1.001958226	5.049473369	0	6.071430814	0	9.16201161	3.017716673	0	5.049473369	1.001958226	1.001958226	1.001958226	3.017716673	3.017716673	1.001958226	1.001958226	2.00785343	6.071430814	4.031579384	7.097484292	0	6.071430814	0	0	1.001958226	1.001958226	3.017716673	4.031579384	2.00785343	5.049473369	0	5.049473369	7.097484292
Asap1	2.00785343	0	2.00785343	1.001958226	1.001958226	2.00785343	2.00785343	2.00785343	2.00785343	3.017716673	0	2.00785343	0	0	0	0	3.017716673	1.001958226	0	1.001958226	0	3.017716673	1.001958226	0	4.031579384	0	1.001958226	4.031579384	1.001958226	0	1.001958226	1.001958226	1.001958226	3.017716673	0	2.00785343	2.00785343	3.017716673	0	0	2.00785343	3.017716673	0	3.017716673	7.097484292	1.001958226	0	0	6.071430814
Asap2	0	0.27287265	2.00785343	0	0	0	0	1.001958226	1.001958226	2.00785343	0	0	2.00785343	2.00785343	0	0	0	0	0	0.858581017	0	1.001958226	0	0	0	0	0	2.00785343	0.200078166	0	0	0	0	0	0	0.606779142	4.370427878	0	0	0	2.00785343	2.613293208	0	0	0	1.001958226	0.103469183	0	1.001958226
Asap3	2.140591249	3.606443745	3.906480199	3.165671212	0.038464428	1.362962484	0	4.688316879	1.680104318	2.038396889	0.184848605	2.922436323	0	0.955112839	1.102370073	1.162636091	0.166720944	0.418967671	0.187752117	0.25012215	0	4.304412595	1.303311999	0.075725485	3.157858399	1.702619103	1.672115677	0.284615634	0.402177218	2.07288582	1.672115677	1.425389449	2.00785343	3.24097158	0.739704011	0.384964226	3.236827234	1.131444012	0	0	2.281177262	5.263248276	4.196738304	4.107363293	0.080012503	3.515692365	0.643014671	0.758698913	0.33836165
Asb1	1.001958226	2.00785343	0	0	1.001958226	0	0	0	2.00785343	0	0	0	0	0	0	0	1.001958226	0	0	0	0	2.00785343	0	0	0	0	0	0	0	0	2.00785343	0	1.001958226	0	0	0	0	0	0	0	0	2.00785343	0	2.00785343	0	1.001958226	0	1.001958226	1.001958226
Asb13	0	0	1.001958226	0	0	0	0	0	0	0	0	0	0	0	0	0	0	0	0	1.403842139	0.200078166	0	0	0	0	0	0	0	2.00785343	1.001958226	0	0	0	0	1.001958226	2.344032073	0	0	0	0	0.200078166	0	1.001958226	2.00785343	0	0	0	0.400312826	1.001958226
Asb3	0	0	2.00785343	0	0	1.001958226	0	0	0	0	0	0	0	1.001958226	0	0	0	1.001958226	0	0	0	1.001958226	1.001958226	0	0	0	0	1.001958226	0	1.001958226	0	0	0	0	0	0	0	0	0	0	0	1.001958226	0	2.00785343	0	2.00785343	0	0	1.001958226
Asb6	0	1.001958226	1.001958226	0	2.00785343	1.001958226	0	1.001958226	4.031579384	1.001958226	0	0	1.001958226	0	0	0	0	0	0	0	0	1.001958226	0	1.001958226	0	0	0	1.001958226	0	1.001958226	1.001958226	2.00785343	2.00785343	0	0	1.001958226	3.017716673	0	0	0	1.001958226	2.00785343	1.001958226	3.017716673	2.00785343	0	0	1.001958226	4.031579384
Asb7	1.001958226	0	1.001958226	0	0	0	0	0	1.001958226	1.001958226	1.001958226	1.001958226	0	0.500488918	0	0	0	1.001958226	0	1.001958226	0	0	0	0	0	0	1.001958226	2.00785343	0	0	0	0	0	1.001958226	0	0	0	0	0	0	1.001958226	0	1.001958226	0	0	1.001958226	1.001958226	2.00785343	1.001958226
Asb8	0	0	0	2.00785343	2.00785343	1.001958226	1.001958226	0	1.001958226	0	1.001958226	1.001958226	1.001958226	1.001958226	1.001958226	0	0	0	2.00785343	1.001958226	1.001958226	0	0	0	1.001958226	0	0	0	2.00785343	0	0	0	0	0	1.001958226	2.00785343	5.049473369	0	0	0	5.049473369	2.00785343	3.017716673	2.00785343	0	5.049473369	0	7.097484292	5.049473369
Ascc1	0	0	2.00785343	0	0	0	0	1.001958226	2.00785343	0	4.031579384	0	0	0	0	0	0	0	1.001958226	0	0	0	1.001958226	0	1.001958226	0	0	0	1.001958226	1.001958226	0	0	0	0	0	0	0	0	0	0	3.017716673	1.001958226	0	3.017716673	0	0	0	1.001958226	2.00785343
Ascc2	0	0	2.00785343	1.001958226	1.001958226	1.001958226	1.001958226	0	1.001958226	1.001958226	0	1.001958226	0	0	3.017716673	0	0	1.001958226	1.001958226	2.00785343	0	1.001958226	0	2.00785343	0	0	1.001958226	0	0	1.001958226	0	0	2.00785343	2.00785343	1.001958226	1.001958226	1.001958226	1.001958226	0	0	1.001958226	0	0	3.017716673	1.001958226	3.017716673	0	3.017716673	3.017716673
Ascc3	2.00785343	0	0	0	0	0	1.001958226	0	1.001958226	0	0	0	1.001958226	0	0	0	0	2.00785343	0	0	0	1.001958226	3.017716673	0	0	0	0	0	1.001958226	0	0	1.001958226	0	0	2.00785343	1.001958226	0	0	0	0	1.001958226	0	0	3.017716673	0	1.001958226	1.001958226	0	2.00785343
Ascl2	0	0	0	0	0	0	0	0	0	0	0	0	0	0	1.001958226	0	0	0	0	0	0	0	0	0	0	0	0	0	0	0	0	0	0	0	0	0	0	0	0	0	0	0	0	1.001958226	0	0	1.001958226	0	0
Asf1a	0	1.001958226	3.017716673	2.00785343	0	0	0	1.001958226	2.00785343	0	0	1.001958226	0	0	1.001958226	0	0	0	1.001958226	2.00785343	0	0	2.00785343	1.001958226	1.001958226	0	4.031579384	1.001958226	2.00785343	1.001958226	0	0	4.031579384	0	3.017716673	5.049473369	2.00785343	0	0	0	3.017716673	4.031579384	2.00785343	4.031579384	1.001958226	0	0	1.001958226	4.031579384
Asf1b	1.001958226	1.001958226	3.017716673	0	0	1.001958226	3.017716673	1.001958226	1.001958226	1.001958226	1.001958226	0	1.001958226	0	0	0	0	2.00785343	2.00785343	0	0	1.001958226	2.00785343	1.001958226	0	1.001958226	1.001958226	0	0	0	0	3.017716673	0	2.00785343	1.001958226	3.017716673	1.001958226	1.001958226	0	0	2.00785343	2.00785343	2.00785343	5.049473369	2.00785343	4.031579384	3.017716673	0	1.001958226
Ash1l	0	0	0	0	0	0	0	0	2.00785343	1.001958226	1.001958226	0	0	0	0	0	0	0	2.00785343	0	0	1.001958226	1.001958226	0	0	0	0	0	0	0	0	0	1.001958226	0	0	0	1.001958226	1.001958226	0	0	1.001958226	0	0	3.017716673	1.001958226	1.001958226	0	2.00785343	0
Ash2l	4.031579384	7.097484292	7.097484292	6.071430814	6.071430814	6.071430814	5.049473369	1.001958226	15.45741081	6.071430814	9.16201161	5.049473369	9.16201161	1.001958226	5.049473369	7.097484292	4.031579384	3.017716673	12.29036011	7.097484292	6.071430814	4.031579384	7.097484292	1.001958226	6.071430814	5.049473369	8.127666769	4.031579384	21.91153417	6.071430814	2.00785343	2.00785343	9.16201161	12.29036011	15.45741081	18.66413333	15.45741081	10.20055259	0	0	17.59075649	11.24332389	7.097484292	16.52186141	14.39736789	15.45741081	5.049473369	14.39736789	23.00322026
Asic1	0	0	0	0	0	0	0	0	0	0	0	0	0	0	0	0	0	0	0	0	0	0	0	0	0	0	0	0	0	0	0	0	0	0	0	0	0	0	0	0	0	0	0	0	0	0	0	0	0
Asl	1.001958226	1.001958226	1.001958226	1.001958226	1.001958226	1.001958226	1.001958226	2.00785343	1.001958226	0	0	0	0	0	0	0	0	0	3.017716673	0	0	6.071430814	0	0	2.00785343	0	1.001958226	2.00785343	1.001958226	0	0	1.001958226	2.00785343	0	3.017716673	1.001958226	3.017716673	1.001958226	0	0	0	1.001958226	4.031579384	1.001958226	1.001958226	0	0	0	3.017716673
Asna1	6.071430814	1.001958226	14.39736789	8.127666769	2.00785343	5.049473369	2.00785343	5.049473369	9.16201161	6.071430814	5.049473369	3.017716673	6.071430814	0	2.00785343	2.00785343	5.049473369	5.049473369	8.127666769	4.031579384	3.017716673	8.127666769	4.031579384	3.017716673	6.071430814	5.049473369	2.00785343	3.017716673	9.16201161	0	5.049473369	6.071430814	3.017716673	4.031579384	19.74202966	11.24332389	14.39736789	4.031579384	0	0	12.29036011	6.071430814	10.20055259	13.34169629	8.127666769	8.127666769	12.29036011	8.127666769	12.29036011
Asns	18.66413333	14.39736789	26.30649189	16.52186141	10.20055259	17.59075649	14.39736789	11.24332389	45.87556594	10.20055259	6.071430814	12.29036011	9.16201161	18.66413333	17.59075649	15.45741081	21.91153417	15.45741081	14.39736789	19.74202966	2.00785343	29.65294477	18.66413333	12.29036011	13.34169629	8.127666769	9.16201161	15.45741081	25.20065864	12.29036011	12.29036011	11.24332389	19.74202966	23.00322026	30.77822131	33.04372282	37.6357742	18.66413333	0	0	30.77822131	48.27933947	26.30649189	42.31170328	24.09958167	42.31170328	24.09958167	16.52186141	49.48974362
Asnsd1	2.00785343	0	3.017716673	1.001958226	0	1.001958226	0	1.001958226	0	2.00785343	0	1.001958226	2.00785343	0	0	2.00785343	1.001958226	0	1.001958226	2.00785343	0	2.00785343	2.00785343	2.00785343	2.00785343	0	0	2.00785343	5.049473369	0	1.001958226	0	0	1.001958226	1.001958226	1.001958226	11.24332389	1.001958226	0	0	2.00785343	10.20055259	2.00785343	4.031579384	1.001958226	2.00785343	1.001958226	2.00785343	6.071430814
Aspa	0	0	0	0	0	0	1.001958226	0	0	0	1.001958226	0	1.001958226	0	2.00785343	0	0	0	1.001958226	3.017716673	0	0	0	0	0	1.001958226	1.001958226	0	0	0	0	0	0	0	1.001958226	1.001958226	0	0	0	0	0	0	0	0	0	0	1.001958226	0	0
Aspg	0	0	0	0	0	0	0	0	0	0	0	0	0	0	0	0	0	0	0	0	0	0	0	0	0	0	0	0	0	0	0	0	0	0	0	0	0	0	0	0	0	0	0	0	0	0	0	0	0
Asph	0	0	0	0	1.001958226	0	0	0	1.001958226	1.001958226	1.001958226	0	0	2.00785343	1.001958226	1.001958226	0	2.00785343	0	0	0	1.001958226	0	0	1.001958226	0	0	0	2.00785343	0	1.001958226	2.00785343	0	1.001958226	0	1.001958226	1.001958226	0	0	0	3.017716673	1.001958226	1.001958226	2.00785343	4.031579384	0	3.017716673	0	2.00785343
Asphd2	0	0	0	0	0	0	0	0	0	0	0	0	0	0	0	0	0	0	0	0	0	0	0	0	0	0	0	0	0	0	0	0	0	0	0	0	0	0	0	0	0	0	0	0	0	0	0	0	0
Aspm	0	0	2.00785343	1.001958226	0	0	0	0	2.00785343	3.017716673	0	1.001958226	0	1.001958226	0	0	0	0	0	0	2.00785343	1.001958226	1.001958226	0	1.001958226	0	0	2.00785343	2.00785343	0	1.001958226	0	1.001958226	0	2.00785343	3.017716673	1.001958226	0	0	0	0	3.017716673	1.001958226	4.031579384	3.017716673	0	2.00785343	0	6.071430814
Aspscr1	5.049473369	0	5.049473369	8.127666769	5.049473369	2.00785343	1.001958226	1.001958226	7.097484292	0	3.017716673	5.049473369	1.001958226	2.00785343	4.031579384	5.049473369	2.00785343	6.071430814	2.00785343	0	0	6.071430814	5.049473369	2.00785343	1.001958226	1.001958226	0	4.031579384	9.16201161	0	2.00785343	2.00785343	4.031579384	1.001958226	9.16201161	4.031579384	9.16201161	3.017716673	0	0	11.24332389	3.017716673	1.001958226	26.30649189	4.031579384	15.45741081	0	5.049473369	7.097484292
Asrgl1	2.00785343	0	1.001958226	1.001958226	0	1.001958226	0	0	1.001958226	0	0	1.001958226	0	1.001958226	0	1.001958226	0	1.001958226	0	1.001958226	0	1.001958226	2.00785343	0	0	0	0	0	0	0	0	0	0	0	0	0	0	0	0	0	0	2.00785343	0	0	0	1.001958226	1.001958226	0	2.00785343
Ass1	16.52186141	5.049473369	18.66413333	5.559942132	4.031579384	5.049473369	10.72140729	6.071430814	14.39736789	5.049473369	7.097484292	2.512287091	2.00785343	5.049473369	1.001958226	8.644316793	4.031579384	3.524146116	6.583943498	8.644316793	0	6.071430814	9.16201161	4.031579384	0	5.049473369	6.071430814	8.127666769	9.16201161	7.097484292	3.017716673	3.017716673	7.612057329	6.583943498	12.8154885	7.097484292	8.644316793	5.049473369	0	0	25.20065864	15.45741081	19.74202966	15.98908286	16.52186141	13.34169629	10.20055259	12.8154885	22.45679529
Aste1	0	0	0	1.001958226	0	0	0	0	0	0	0	0	0	0	0	0	0	0	1.001958226	0	0	0	0	0	0	1.001958226	0	1.001958226	1.001958226	3.017716673	0	0	0	1.001958226	0	0	0	1.001958226	0	0	0	0	1.001958226	0	0	1.001958226	1.001958226	0	3.017716673
Asun	2.00785343	0	1.001958226	2.00785343	1.001958226	1.001958226	0	1.001958226	1.001958226	1.001958226	0	0	0	0	0	0	1.001958226	2.00785343	0	0	0	1.001958226	0	0	1.001958226	1.001958226	0	0	0	2.00785343	1.001958226	2.00785343	3.017716673	0	1.001958226	4.031579384	1.001958226	3.017716673	0	0	4.031579384	1.001958226	1.001958226	3.017716673	1.001958226	3.017716673	3.017716673	3.017716673	2.00785343
Asxl1	2.00785343	1.001958226	1.001958226	1.001958226	2.00785343	0	2.00785343	1.001958226	4.031579384	1.001958226	1.001958226	3.017716673	2.00785343	1.001958226	0	4.031579384	1.001958226	0	0	1.001958226	0	1.001958226	2.00785343	1.001958226	0	0	2.00785343	2.00785343	3.017716673	0	2.00785343	1.001958226	3.017716673	5.049473369	5.049473369	2.00785343	1.001958226	3.017716673	0	0	2.00785343	2.00785343	3.017716673	7.097484292	4.031579384	3.017716673	2.00785343	5.049473369	5.049473369
Asxl2	5.234980624	10.54767129	16.5929824	6.536591626	2.00785343	3.017716673	3.946937293	20.31506766	18.18652125	6.966148063	3.017716673	4.272637083	7.98694299	4.031579384	4.612737409	4.596576303	4.504788144	3.017716673	3.389000276	6.071430814	2.00785343	5.404474293	5.389672755	2.632536987	1.20282132	1.504411773	5.900821011	6.071430814	35.48698034	0	1.504411773	5.21951655	7.612057329	6.071430814	15.52823665	6.08950204	14.24745266	6.364169554	0	0	2.00785343	22.00751974	9.688173702	18.89729269	3.186415196	8.253862742	9.075656406	9.333238042	13.9946938
Atad1	0	1.001958226	2.00785343	1.001958226	0	1.001958226	0	0	3.017716673	0	0	0	2.00785343	0	1.001958226	1.001958226	0	2.00785343	2.00785343	1.001958226	0	1.001958226	2.00785343	2.00785343	2.00785343	1.001958226	0	1.001958226	1.001958226	0	1.001958226	1.001958226	0	1.001958226	3.017716673	2.00785343	2.00785343	1.001958226	0	0	1.001958226	4.031579384	2.00785343	2.00785343	0	2.00785343	0	3.017716673	4.031579384
Atad2	4.031579384	4.031579384	1.55978689	9.421252138	0.715284064	4.817458742	2.165382202	1.863911902	8.482986884	4.249359065	1.001958226	1.001958226	5.395751854	4.973108239	6.81449749	0.020834181	1.001958226	2.017185767	5.410186853	4.031579384	1.001958226	3.524146116	1.278724391	5.166062236	3.560358012	2.613293208	2.849129245	1.336817659	4.947501649	0	0.088250504	4.031579384	6.414050078	0.364123777	0.839305379	2.58443025	4.528140574	2.634808918	0	0	0.248605522	5.401020524	6.44506293	7.190966126	3.304570343	7.245229562	5.917219486	6.142061246	8.160967582
Atad2b	1.001958226	0	1.001958226	2.00785343	1.001958226	0	1.001958226	1.001958226	1.001958226	3.017716673	3.017716673	0	3.017716673	1.001958226	0	1.001958226	0	1.001958226	1.001958226	0	0	5.049473369	0	1.001958226	0	0	1.001958226	2.00785343	1.001958226	1.001958226	1.001958226	2.00785343	1.001958226	0	3.017716673	1.001958226	2.00785343	1.001958226	0	0	4.031579384	5.049473369	0	3.017716673	3.017716673	3.017716673	4.031579384	1.001958226	3.017716673
Atad3a	2.00785343	0	5.049473369	0	0	1.001958226	3.017716673	2.00785343	4.031579384	1.001958226	2.00785343	2.00785343	0	0	0	0	0	1.001958226	1.001958226	2.00785343	3.017716673	1.001958226	0	1.001958226	0	1.001958226	1.001958226	0	6.071430814	0	1.001958226	1.001958226	3.017716673	2.00785343	0	4.031579384	3.017716673	3.017716673	0	0	1.001958226	2.00785343	4.031579384	7.097484292	5.049473369	7.097484292	8.127666769	3.017716673	7.097484292
Atad5	0	1.001958226	1.001958226	1.001958226	1.001958226	1.001958226	0	3.017716673	1.001958226	0	0	0	4.031579384	0	1.001958226	0	0	0	1.001958226	1.001958226	0	0	1.001958226	1.001958226	1.001958226	1.001958226	1.001958226	1.001958226	1.001958226	0	0	0	0	0	3.017716673	2.00785343	1.001958226	0	0	0	1.001958226	0	7.097484292	1.001958226	3.017716673	0	0	0	3.017716673
Atat1	0	0	1.001958226	0	1.001958226	0	0	2.00785343	0	0	0	1.001958226	0	0	0	1.001958226	1.001958226	1.001958226	0	0	0	1.001958226	1.001958226	0	0	0	0	1.001958226	1.001958226	1.001958226	0	0	0	0	0	0	0	1.001958226	0	0	0	0	0	1.001958226	1.001958226	0	0	1.001958226	1.001958226
Ate1	0	0	2.00785343	0	0	0	1.001958226	0	0	0	0	0	0	1.001958226	0	0	0	1.001958226	1.001958226	2.00785343	0	0	0	0	0	1.001958226	0	0	0	0	0	0	2.00785343	1.001958226	0	0	0	1.001958226	0	0	0	1.001958226	2.00785343	0	0	4.031579384	0	0	0
Atf1	1.001958226	1.160281181	1.137659263	2.00785343	2.00785343	1.001958226	1.001958226	1.001958226	6.657243427	2.00785343	0	4.031579384	0	1.001958226	1.052159226	2.00785343	1.001958226	3.017716673	2.00785343	1.001958226	0	0	2.00785343	2.00785343	0.114788117	0	0	0	2.00785343	0	1.001958226	2.00785343	5.049473369	2.00785343	3.017716673	5.049473369	1.001958226	1.001958226	0	0	0	3.017716673	2.00785343	6.071430814	3.017716673	4.031579384	2.035094718	6.071430814	5.049473369
Atf2	0	3.017716673	0	1.001958226	1.001958226	0.667536232	7.097484292	4.031579384	2.00785343	0	0	0	0	0	0	0	2.428145759	3.017716673	0	1.001958226	1.001958226	1.001958226	0	1.001958226	0	1.001958226	1.001958226	0	2.00785343	1.001958226	1.001958226	0	0	1.001958226	6.478102861	1.001958226	1.001958226	6.071430814	0	0	1.001958226	6.071430814	0	2.00785343	3.017716673	2.00785343	0	3.017716673	5.049473369
Atf3	0	0	0	0	0	0	0	0	0	0	0	0	0	0	0	0	0	0	0	0	0	0	0	0	0	0	0	0	0	0	0	0	0	0	0	0	0	0	0	0	0	0	0	0	0	0	0	0	0
Atf4	7.097484292	5.049473369	16.52186141	10.20055259	7.097484292	4.031579384	8.127666769	3.017716673	6.071430814	8.127666769	4.031579384	6.071430814	5.049473369	10.20055259	0	11.24332389	5.049473369	20.8244837	3.017716673	19.74202966	2.00785343	28.53259288	12.29036011	10.20055259	9.16201161	5.049473369	3.017716673	6.071430814	7.097484292	3.017716673	1.001958226	5.049473369	18.66413333	15.45741081	6.071430814	18.66413333	14.39736789	10.20055259	0	0	16.52186141	6.071430814	16.52186141	45.87556594	17.59075649	15.45741081	21.91153417	8.127666769	18.66413333
Atf5	0	1.001958226	5.049473369	0	0	0	0	0	0	1.001958226	1.001958226	1.001958226	0	0	0	1.001958226	1.001958226	0	0	1.001958226	0	1.001958226	1.001958226	1.001958226	0	0	0	0	3.017716673	0	0	1.001958226	1.001958226	1.001958226	6.071430814	3.017716673	2.00785343	0	0	0	0	2.00785343	2.00785343	10.20055259	2.00785343	5.049473369	3.017716673	2.00785343	1.001958226
Atf6	0	0	0	1.001958226	0	0	0	0	2.00785343	0	0	0	0	0	0	0	0	0	0	0	0	0	0	0	1.001958226	0	0	0	0	1.001958226	0	0	0	0	1.001958226	3.017716673	0	0	0	0	0	1.001958226	0	2.00785343	0	0	0	0	1.001958226
Atf6b	0	0	3.017716673	1.001958226	0	2.00785343	0	0	0	0	3.017716673	0	0	1.001958226	0	1.001958226	3.017716673	1.001958226	2.00785343	1.001958226	0	4.031579384	0	0	0	2.00785343	0	0	2.00785343	1.001958226	2.00785343	0	0	1.001958226	0	1.001958226	1.001958226	1.001958226	0	0	2.00785343	8.127666769	0	4.031579384	1.001958226	1.001958226	0	3.017716673	2.00785343
Atf7ip	0	1.001958226	0	1.001958226	1.001958226	0	0	0	1.001958226	1.001958226	1.001958226	0	0	1.001958226	0	1.001958226	0	0	0	0	0	4.031579384	2.00785343	0	0	0	0	0	2.00785343	0	0	0	0	1.001958226	1.001958226	1.001958226	2.00785343	1.001958226	0	0	1.001958226	3.017716673	4.031579384	3.017716673	1.001958226	1.001958226	1.001958226	0	2.00785343
Atf7ip2	0	1.001958226	1.001958226	0	0	0	0	0	0	0	0	0	0	0	0	0	0	0	0	0	0	0	0	1.001958226	0	0	0	0	0	0	0	0	0	0	0	0	0	0	0	0	0	1.001958226	0	0	1.001958226	0	0	0	0
Atg10	0	0	1.001958226	0	0	0	0	0	0	0	0	0	0	0	0	0	0	1.001958226	0	0	0	0	0	0	0	0	0	0	0	0	0	0	0	0	0	0	0	0	0	0	1.001958226	0	0	1.001958226	1.001958226	0	0	1.001958226	0
Atg12	2.00785343	0	1.001958226	0	3.017716673	0	1.001958226	0	0	0	0	0	1.001958226	1.001958226	0	0	0	5.049473369	3.017716673	0	0	2.00785343	1.001958226	0	0	0	0	1.001958226	2.00785343	0	1.001958226	0	2.00785343	1.001958226	1.001958226	0	0	1.001958226	0	0	2.00785343	2.00785343	4.031579384	2.00785343	4.031579384	4.031579384	0	1.001958226	5.049473369
Atg13	1.001958226	0	1.001958226	2.00785343	1.001958226	0	2.00785343	0	2.00785343	1.001958226	1.001958226	0	2.00785343	3.017716673	1.001958226	0	2.00785343	2.00785343	0	0	0	2.00785343	1.001958226	1.001958226	0	1.001958226	4.031579384	0	0	2.00785343	0	0	8.127666769	3.017716673	2.00785343	0	2.00785343	0	0	0	4.031579384	6.071430814	1.001958226	7.097484292	0	3.017716673	1.001958226	1.001958226	3.017716673
Atg14	0	0	0	2.00785343	0	0	0	0	0	0	0	0	0	0	0	0	1.001958226	1.001958226	0	0	0	0	0	0	1.001958226	0	0	0	0	1.001958226	1.001958226	0	2.00785343	1.001958226	1.001958226	1.001958226	0	0	0	0	2.00785343	1.001958226	2.00785343	3.017716673	1.001958226	3.017716673	0	2.00785343	0
Atg16l1	0	0	1.001958226	0	0	0	1.001958226	1.001958226	0	0	1.001958226	1.001958226	0	0	1.001958226	0	2.00785343	0	1.001958226	1.001958226	0	2.00785343	0	0	0	0	0	0	1.001958226	0	1.001958226	1.001958226	0	1.001958226	1.001958226	0	9.16201161	2.00785343	0	0	2.00785343	0	1.001958226	3.017716673	1.001958226	2.00785343	0	0	1.001958226
Atg16l2	0	0	0	0	0	0	0	0	0	0	0	0	0	0	0	0	0	0	0	0	0	0	0	0	0	0	0	0	0	0	0	0	0	0	1.001958226	0	0	1.001958226	0	0	0	0	0	0	0	0	0	0	0
Atg2a	1.001958226	0	0	2.00785343	1.001958226	0	0	1.001958226	0	0	5.049473369	0	0	1.001958226	1.001958226	3.017716673	5.049473369	3.017716673	0	0	0	0	1.001958226	0	3.017716673	0	3.017716673	0	5.049473369	0	1.001958226	0	1.001958226	0	1.001958226	1.001958226	1.001958226	1.001958226	0	0	0	0	3.017716673	3.017716673	1.001958226	4.031579384	1.001958226	1.001958226	6.071430814
Atg2b	1.001958226	2.00785343	0	0	0	1.001958226	0	0	0	0	1.001958226	0	1.001958226	0	0	1.001958226	0	0	0	1.001958226	0	0	0	0	0	0	0	1.001958226	1.001958226	0	0	1.001958226	0	1.001958226	0	3.017716673	0	0	0	0	0	2.00785343	0	1.001958226	0	2.00785343	1.001958226	0	1.001958226
Atg3	1.001958226	1.001958226	2.00785343	3.017716673	1.001958226	0	0	0	0	1.001958226	1.001958226	0	0	0	1.001958226	0	0	1.001958226	0	0	0	2.00785343	1.001958226	0	1.001958226	2.00785343	0	0	5.049473369	0	0	1.001958226	0	0	2.00785343	0	0	0	0	0	0	0	0	3.017716673	0	3.017716673	0	0	1.001958226
Atg4a	0	0	0	0	1.001958226	0	0	0	0	0	0	0	0	0	0	0	0	0	0	0	0	0	0	0	0	0	0	0	0	0	0	0	0	0	0	1.001958226	0	0	0	0	0	1.001958226	0	0	0	0	0	0	0
Atg4b	0	1.001958226	1.001958226	1.001958226	0	0	1.001958226	4.031579384	4.031579384	0	2.00785343	0	1.001958226	3.017716673	0	2.00785343	0	2.00785343	1.001958226	1.001958226	0	5.049473369	6.071430814	1.001958226	0	2.00785343	2.00785343	1.001958226	2.00785343	0	0	2.00785343	2.00785343	3.017716673	0	0	3.017716673	1.001958226	0	0	3.017716673	3.017716673	1.001958226	3.017716673	0	2.00785343	3.017716673	0	2.00785343
Atg4c	0	0	1.474828368	1.001958226	0	0	0	0	0	2.00785343	1.001958226	1.001958226	1.001958226	0	0	0	0	0	0	0	0	0	0	0	0	0	1.001958226	1.001958226	0	0	0	0	0	0	1.001958226	0	0	0	0	0	0	0	1.504411773	0	0	0	0	0	1.001958226
Atg4d	1.001958226	0	2.00785343	2.00785343	2.00785343	0	0	1.001958226	0	2.00785343	1.001958226	0	0	0	0	1.001958226	1.001958226	1.001958226	3.017716673	0	0	3.017716673	1.001958226	0	0	2.00785343	2.00785343	0	0	0	0	0	2.00785343	0	7.097484292	1.001958226	5.049473369	1.001958226	0	0	1.001958226	1.001958226	1.001958226	4.031579384	3.017716673	6.071430814	0	3.017716673	0
Atg5	0	0	0	0	0	1.001958226	0	1.001958226	2.00785343	0	0	0	1.001958226	0	0	2.00785343	0	0	0	2.00785343	0	0	5.049473369	0	1.001958226	0	1.001958226	0	0	1.001958226	0	1.001958226	1.001958226	0	0	0	3.017716673	1.001958226	0	0	3.017716673	2.00785343	1.001958226	3.017716673	2.00785343	1.001958226	6.071430814	2.00785343	2.00785343
Atg7	0	1.001958226	0	2.00785343	1.001958226	0	0	0	0	1.001958226	0	0	0	0	1.001958226	1.001958226	0	2.00785343	0	0	0	1.001958226	1.001958226	0	0	0	0	0	1.001958226	1.001958226	3.017716673	0	1.001958226	0	2.00785343	0	2.00785343	0	0	0	0	4.031579384	1.001958226	0	1.001958226	2.00785343	0	0	0
Atg9a	0	0	0	0	0	0	0	0	0	0	0	0	0	1.001958226	0	0	0	0	0	0	0	0	0	0	0	0	0	0	0	0	0	0	0	1.001958226	0	0	0	0	0	0	0	1.001958226	1.001958226	1.001958226	0	2.00785343	0	1.001958226	0
Atg9b	0	0	0	0	0	0	0	0	0	0	0	0	0	0	0	0	0	0	0	0	0	0	0	0	0	0	0	0	0	0	0	0	0	0	0	0	0	0	0	0	0	0	0	0	0	0	0	0	0
Athl1	0	0	0	1.001958226	0	0	0	0	0	1.001958226	1.001958226	0	0	0	0	0	0	2.00785343	0	2.00785343	0	0	0	0	0	0	0	0	1.001958226	0	0	0	2.00785343	1.001958226	2.00785343	0	2.00785343	0	0	0	0	1.001958226	0	3.017716673	0	0	2.00785343	1.001958226	3.017716673
Atic	1.001958226	4.031579384	2.00785343	3.017716673	4.031579384	3.017716673	1.001958226	0	5.049473369	2.00785343	0	0	1.001958226	2.00785343	1.001958226	4.031579384	2.00785343	1.001958226	2.00785343	1.001958226	0	4.031579384	1.001958226	0	0	1.001958226	0	1.001958226	1.001958226	0	1.001958226	0	0	1.001958226	1.001958226	2.00785343	3.017716673	4.031579384	0	0	3.017716673	3.017716673	2.00785343	8.127666769	9.16201161	6.071430814	2.00785343	0	9.16201161
Atl2	0	0	1.001958226	2.00785343	0.516650024	0	0	0	2.00785343	2.00785343	0	0	0	1.001958226	0	0	1.001958226	0	0	0	0	1.001958226	0	0	2.00785343	0	1.306357786	1.001958226	1.001958226	0	0	0	0	0	0.538661552	0.06452426	5.049473369	1.001958226	0	0	0	1.062809189	1.001958226	3.343776195	2.00785343	1.066735554	0	1.062809189	0
Atl3	0	0	1.001958226	0	2.00785343	0	0	0	1.001958226	0	1.001958226	2.00785343	0	0	1.001958226	0	0	0	4.031579384	0	0	0	0	0	0	2.00785343	0	0	2.00785343	0	0	1.001958226	0	1.001958226	0	1.001958226	0	0	0	0	0	1.001958226	0	2.00785343	0	0	0	0	1.001958226
Atm	1.001958226	2.061852376	0.135170815	0	0	0	1.001958226	0	2.344032073	0	0	1.052159226	1.024775642	0	0.050004883	0	0	3.017716673	0	2.00785343	0	0	1.001958226	0	0.114788117	0	0	0	4.031579384	0	1.001958226	1.001958226	1.001958226	1.001958226	1.145415781	0	1.001958226	0	0	0	2.00785343	1.001958226	1.001958226	1.504411773	1.001958226	1.001958226	1.02909268	1.001958226	2.00785343
Atmin	2.00785343	0	3.017716673	3.017716673	0	1.001958226	2.00785343	2.00785343	4.031579384	1.001958226	1.001958226	5.049473369	2.00785343	0	2.00785343	0	2.00785343	0	2.00785343	4.031579384	0	1.001958226	4.031579384	0	3.017716673	3.017716673	0	0	4.031579384	2.00785343	1.001958226	1.001958226	1.001958226	0	3.017716673	8.127666769	2.00785343	4.031579384	0	0	9.16201161	1.001958226	1.001958226	7.097484292	3.017716673	9.16201161	3.017716673	3.017716673	2.00785343
Atn1	1.001958226	0	2.00785343	4.031579384	2.00785343	0	1.001958226	0	6.071430814	0	1.001958226	0	0	0	1.001958226	0	1.001958226	0	0	2.00785343	0	3.017716673	1.001958226	1.001958226	0	1.001958226	0	0	1.001958226	0	0	1.001958226	4.031579384	1.001958226	3.017716673	1.001958226	0	2.00785343	0	0	4.031579384	3.017716673	5.049473369	5.049473369	2.00785343	5.049473369	2.00785343	2.00785343	3.017716673
Atox1	4.031579384	2.00785343	11.24332389	2.00785343	4.031579384	4.031579384	2.00785343	3.017716673	12.29036011	2.00785343	2.00785343	3.017716673	6.071430814	3.017716673	2.00785343	3.017716673	2.00785343	3.017716673	3.017716673	7.097484292	1.001958226	4.031579384	2.00785343	3.017716673	1.001958226	6.071430814	3.017716673	2.00785343	6.071430814	1.001958226	4.031579384	3.017716673	4.031579384	6.071430814	8.127666769	10.20055259	16.52186141	4.031579384	0	0	14.39736789	9.16201161	11.24332389	19.74202966	5.049473369	15.45741081	4.031579384	6.071430814	14.39736789
[truncated: 11,200 more rows]
[truncated: 271 more columns]
