# Supplementary material for: Characterizing noise structure in single-cell RNA-seq distinguishes genuine from technical stochastic allelic expression
Source: Nat Commun. 2015 Oct 22;6:8687. doi: 10.1038/ncomms9687 (PMC4627577; doi:10.1038/ncomms9687)
Supplement: Supplementary Software — Ancillary files and scripts that are necessary to run the code. [file ncomms9687-s3.zip › SupplementaryCode/mESC_2i_BL6Count.txt]

	10	11	12	13	15	16	17	18	19	20	21	23	25	26	28	2	30	31	33	36	37	38	41	42	43	45	46	47	49	4	52	56	58	5	62	65	66	6	73	76	77	78	79	7	80	82	83	84	87
181704	0	0	0	0	0	0	0	0	0	0	0	0	0	0	0	0	0	0	0	0	0	0	0	0	0	0	0	0	0	0	0	0	0	0	0	0	0	0	0	0	0	0	0	0	0	0	0	0	0
181705	0	0	0	0	0	0	0	0	0	0	0	0	0	0	0	0	0	0	0	0	0	0	0	0	0	0	0	0	0	0	0	0	0	0	0	0	0	0	0	0	0	0	0	0	0	0	0	0	0
133663	0	0	0	0	0	0	0	0	0	0	0	0	0	0	0	0	0	0	0	0	0	0	0	0	0	0	0	0	0	0	0	0	0	0	0	0	0	0	0	16	0	0	0	0	0	0	0	0	0
127961	0	0	0	0	0	0	0	0	0	0	0	0	0	0	0	0	0	0	0	0	0	0	0	0	0	0	0	0	0	0	0	0	0	0	0	0	0	0	0	11	0	0	0	0	0	0	0	0	0
79146	0	0	0	0	0	0	0	0	0	0	0	0	0	0	0	0	0	0	0	0	0	0	0	0	0	0	0	0	0	0	0	0	0	0	0	0	0	0	17	0	0	0	0	0	0	0	0	0	0
64952	0	0	0	0	0	0	0	0	0	0	0	0	0	0	0	0	0	0	0	0	0	0	0	0	0	0	0	0	0	0	0	0	0	0	0	0	0	0	22	0	0	0	0	0	0	0	0	0	0
89334	0	0	0	0	0	0	0	0	0	0	0	0	0	0	0	0	0	0	0	0	0	0	0	0	0	0	0	0	0	0	0	0	0	0	0	0	0	0	21	0	0	0	0	0	0	0	0	0	0
116589	0	0	0	0	0	0	0	0	0	0	0	0	0	0	0	0	0	0	0	0	0	0	0	0	0	0	0	0	0	0	0	0	0	0	0	0	0	0	10	0	0	0	0	0	0	0	0	0	0
133664	0	0	0	0	0	0	0	0	0	0	0	0	0	0	0	0	0	0	0	0	0	0	0	0	0	0	0	0	0	0	0	0	0	0	0	0	0	0	0	16	0	0	0	0	0	0	0	0	0
63403	0	0	0	0	0	0	0	0	0	0	0	0	0	0	0	0	0	0	0	0	0	0	0	0	0	0	0	0	0	0	0	0	0	0	0	0	0	0	0	0	0	0	0	0	0	0	0	0	0
63404	0	0	0	0	0	0	0	0	0	0	0	0	0	0	0	0	0	0	0	0	0	0	0	0	0	0	0	0	0	0	0	0	0	0	0	0	0	0	0	0	0	0	0	0	0	0	0	0	0
63405	0	0	0	0	0	0	0	0	0	0	0	0	0	0	0	0	0	0	0	0	0	0	0	0	0	0	0	0	0	0	0	0	0	0	0	0	0	0	0	0	0	0	0	0	0	0	0	0	0
104974	0	0	0	0	0	0	0	0	0	0	0	0	0	0	0	0	0	0	0	0	0	2	0	0	0	0	0	0	9	0	0	0	0	0	0	0	0	0	11	0	0	0	0	0	0	0	0	0	0
104978	0	0	0	0	0	0	0	0	0	0	0	0	0	0	0	0	0	0	0	0	0	2	0	0	0	0	0	0	9	0	0	0	0	0	0	0	0	0	11	0	0	0	0	0	0	0	0	0	0
104979	0	0	0	0	0	0	0	0	0	0	0	0	0	0	0	0	0	0	0	0	0	2	0	0	0	0	0	0	9	0	0	0	0	0	0	0	0	0	11	0	0	0	0	0	0	0	0	0	0
104975	0	0	0	0	0	0	0	0	0	0	0	0	0	0	0	0	0	0	0	0	0	2	0	0	0	0	0	0	9	0	0	0	0	0	0	0	0	0	11	0	0	0	0	0	0	0	0	0	0
104977	0	0	0	0	0	0	0	0	0	0	0	0	0	0	0	0	0	0	0	0	0	2	0	0	0	0	0	0	9	0	0	0	0	0	0	0	0	0	11	0	0	0	0	0	0	0	0	0	0
104976	0	0	0	0	0	0	0	0	0	0	0	0	0	0	0	0	0	0	0	0	0	2	0	0	0	0	0	0	9	0	0	0	0	0	0	0	0	0	11	0	0	0	0	0	0	0	0	0	0
67361	0	0	0	0	0	0	0	0	0	3	0	0	0	0	0	0	0	0	0	0	0	0	12	0	0	0	0	0	19	0	0	0	0	0	0	0	0	0	0	0	0	0	0	0	0	0	0	0	0
19063	0	0	0	0	0	0	0	0	0	0	0	0	0	0	0	0	0	0	0	0	0	0	0	0	0	0	0	0	0	12	0	0	0	0	0	0	0	0	0	0	0	0	0	0	0	0	0	0	0
8693	0	0	0	0	0	0	0	0	0	0	0	0	0	0	0	0	0	0	0	0	0	0	0	0	0	0	0	0	0	0	0	0	0	0	0	0	0	0	0	0	0	0	0	0	0	0	0	0	0
8694	0	0	0	0	0	0	0	0	0	0	0	0	0	0	0	0	0	0	0	0	0	0	0	0	0	0	0	0	0	0	0	0	0	0	0	0	0	0	0	0	0	0	0	0	0	0	0	0	0
76509	0	0	0	0	0	0	0	0	0	0	0	0	0	0	0	0	0	0	0	0	0	0	0	0	0	0	0	0	0	0	0	0	0	0	0	0	0	0	0	0	0	0	0	0	0	0	0	0	0
105664	0	0	0	0	0	0	0	0	0	0	0	0	0	0	0	0	0	0	0	0	0	0	0	0	0	0	0	0	0	0	0	0	0	0	0	0	0	0	0	0	0	0	0	0	0	0	0	0	0
76510	0	0	0	0	0	0	0	0	0	0	0	0	0	0	0	0	0	0	0	0	0	0	0	0	0	0	0	0	0	0	0	0	0	0	0	0	0	0	0	0	0	0	0	0	0	0	0	0	0
105666	0	0	0	0	0	0	0	0	0	0	0	0	0	0	0	0	0	0	0	0	0	0	0	0	0	0	0	0	0	0	0	0	0	0	0	0	0	0	0	0	0	0	0	0	0	0	0	0	0
105665	0	0	0	0	0	0	0	0	0	0	0	0	0	0	0	0	0	0	0	0	0	0	0	0	0	0	0	0	0	0	0	0	0	0	0	0	0	0	0	0	0	0	0	0	0	0	0	0	0
105667	0	0	0	0	0	0	0	0	0	0	0	0	0	0	0	0	0	0	0	0	0	0	0	0	0	0	0	0	0	0	0	0	0	0	0	0	0	0	0	0	0	0	0	0	0	0	0	0	0
174087	0	0	0	0	0	0	0	0	0	0	0	0	0	0	0	0	0	0	0	0	0	0	0	0	0	0	0	0	0	0	0	0	0	0	0	0	0	0	0	0	0	0	0	0	0	0	0	0	0
183059	0	0	0	0	0	0	0	0	0	0	0	0	0	0	0	0	0	0	0	0	0	0	0	0	0	1	0	0	0	0	0	0	0	0	0	0	0	0	0	0	0	0	0	0	0	0	0	0	0
19568	0	0	0	0	0	0	0	0	0	0	0	0	0	0	0	0	0	0	0	0	0	0	0	0	0	0	0	0	0	0	0	0	0	0	0	0	0	0	0	0	1	0	0	0	0	0	0	0	0
5547	0	0	0	0	0	0	0	0	0	0	0	0	0	0	0	0	0	0	0	0	0	0	0	0	0	0	0	0	0	0	0	0	0	0	0	0	0	0	0	0	3	0	0	0	0	0	0	0	0
163795	0	0	0	0	0	0	0	0	0	0	0	0	0	0	0	0	0	0	0	0	0	0	0	0	0	0	0	0	0	0	0	0	0	0	0	0	0	0	0	0	4	0	0	0	0	0	0	0	0
94351	0	0	0	0	0	0	0	0	0	0	0	0	0	0	0	0	0	0	0	0	0	0	0	0	0	0	0	0	0	0	0	0	0	0	0	0	0	0	0	0	5	0	0	0	0	0	0	0	0
110963	0	0	0	0	0	0	0	0	0	0	0	0	0	0	0	0	0	0	0	0	0	0	0	0	0	1	0	0	0	0	0	0	0	0	0	0	0	0	0	0	0	0	0	0	0	0	0	0	0
107382	0	0	0	0	0	0	0	0	0	0	0	0	0	0	0	0	0	0	0	0	0	0	0	0	0	1	0	0	0	0	0	0	0	0	0	0	0	0	0	0	0	0	0	0	0	0	0	0	0
125907	0	0	0	0	0	0	0	0	0	0	0	0	0	0	0	0	0	0	0	0	0	0	0	0	0	0	0	0	0	0	0	0	0	0	0	0	0	0	0	0	0	0	0	0	0	0	0	0	0
118813	0	0	0	0	0	0	0	0	0	0	0	0	0	0	0	0	0	0	0	0	0	0	0	0	0	0	0	0	0	0	0	0	0	0	0	0	0	0	0	0	0	0	0	0	0	0	0	0	0
17755	0	0	0	0	0	0	0	0	0	0	0	0	0	0	0	0	0	0	0	0	0	0	0	0	0	0	0	0	0	0	0	0	0	0	0	0	0	0	0	0	0	0	0	0	0	0	0	0	0
142019	0	0	0	0	0	0	0	0	0	0	0	0	0	0	0	0	0	0	0	0	0	0	0	0	0	0	0	0	0	0	0	0	0	0	0	0	0	0	0	0	0	0	0	0	0	0	0	0	0
183060	0	0	0	0	0	0	0	0	0	0	0	0	0	0	0	0	0	0	0	0	0	0	0	0	0	1	0	0	0	0	0	0	0	0	0	0	0	0	0	0	0	0	0	0	0	0	0	0	0
19569	0	0	0	0	0	0	0	0	0	0	0	0	0	0	0	0	0	0	0	0	0	0	0	0	0	0	0	0	0	0	0	0	0	0	0	0	0	0	0	0	1	0	0	0	0	0	0	0	0
5548	0	0	0	0	0	0	0	0	0	0	0	0	0	0	0	0	0	0	0	0	0	0	0	0	0	0	0	0	0	0	0	0	0	0	0	0	0	0	0	0	3	0	0	0	0	0	0	0	0
163796	0	0	0	0	0	0	0	0	0	0	0	0	0	0	0	0	0	0	0	0	0	0	0	0	0	0	0	0	0	0	0	0	0	0	0	0	0	0	0	0	4	0	0	0	0	0	0	0	0
94352	0	0	0	0	0	0	0	0	0	0	0	0	0	0	0	0	0	0	0	0	0	0	0	0	0	0	0	0	0	0	0	0	0	0	0	0	0	0	0	0	5	0	0	0	0	0	0	0	0
118814	0	0	0	0	0	0	0	0	0	0	0	0	0	0	0	0	0	0	0	0	0	0	0	0	0	0	0	0	0	0	0	0	0	0	0	0	0	0	0	0	0	0	0	0	0	0	0	0	0
17756	0	0	0	0	0	0	0	0	0	0	0	0	0	0	0	0	0	0	0	0	0	0	0	0	0	0	0	0	0	0	0	0	0	0	0	0	0	0	0	0	0	0	0	0	0	0	0	0	0
50759	0	0	0	0	0	0	0	0	0	0	0	0	0	0	0	0	0	0	0	0	0	0	0	0	0	0	0	0	0	0	0	0	0	0	0	0	0	0	0	0	0	0	0	0	0	0	0	0	0
133956	0	0	0	0	0	0	0	0	0	0	0	0	0	0	0	0	0	0	0	0	0	0	0	0	0	0	0	0	0	0	0	0	0	0	0	0	0	0	0	0	0	0	0	0	0	0	0	0	0
16783	0	0	0	0	0	0	0	0	0	0	0	0	0	0	0	0	0	0	0	0	0	0	0	0	0	0	0	0	0	0	0	0	0	0	0	0	0	0	0	0	0	0	0	0	0	0	0	0	0
150502	0	0	0	0	0	0	0	0	0	0	0	0	0	0	0	0	0	0	0	0	0	0	0	0	0	0	0	0	0	0	0	0	0	0	0	0	0	0	0	0	0	0	0	0	0	0	0	0	0
74919	0	0	0	0	0	0	0	0	0	0	0	0	0	0	0	0	0	0	0	0	0	0	0	0	0	0	0	0	0	0	0	0	0	0	0	0	0	0	0	0	0	0	0	0	0	0	0	0	0
144209	0	0	0	0	0	0	0	0	0	0	0	0	0	0	0	0	0	0	0	0	0	0	0	0	0	0	0	0	0	0	0	0	0	0	0	0	0	0	0	0	0	0	0	0	0	0	0	0	0
5553	0	0	0	0	0	0	0	0	0	0	0	0	0	0	0	0	0	0	0	0	0	0	0	0	0	0	0	0	0	0	0	0	0	0	0	0	0	0	0	0	3	0	0	0	0	0	0	0	0
163801	0	0	0	0	0	0	0	0	0	0	0	0	0	0	0	0	0	0	0	0	0	0	0	0	0	0	0	0	0	0	0	0	0	0	0	0	0	0	0	0	4	0	0	0	0	0	0	0	0
94357	0	0	0	0	0	0	0	0	0	0	0	0	0	0	0	0	0	0	0	0	0	0	0	0	0	0	0	0	0	0	0	0	0	0	0	0	0	0	0	0	5	0	0	0	0	0	0	0	0
110967	0	0	0	0	0	0	0	0	0	0	0	0	0	0	0	0	0	0	0	0	0	0	0	0	0	1	0	0	0	0	0	0	0	0	0	0	0	0	0	0	0	0	0	0	0	0	0	0	0
107386	0	0	0	0	0	0	0	0	0	0	0	0	0	0	0	0	0	0	0	0	0	0	0	0	0	1	0	0	0	0	0	0	0	0	0	0	0	0	0	0	0	0	0	0	0	0	0	0	0
125910	0	0	0	0	0	0	0	0	0	0	0	0	0	0	0	0	0	0	0	0	0	0	0	0	0	0	0	0	0	0	0	0	0	0	0	0	0	0	0	0	0	0	0	0	0	0	0	0	0
183062	0	0	0	0	0	0	0	0	0	0	0	0	0	0	0	0	0	0	0	0	0	0	0	0	0	1	0	0	0	0	0	0	0	0	0	0	0	0	0	0	0	0	0	0	0	0	0	0	0
19571	0	0	0	0	0	0	0	0	0	0	0	0	0	0	0	0	0	0	0	0	0	0	0	0	0	0	0	0	0	0	0	0	0	0	0	0	0	0	0	0	1	0	0	0	0	0	0	0	0
5550	0	0	0	0	0	0	0	0	0	0	0	0	0	0	0	0	0	0	0	0	0	0	0	0	0	0	0	0	0	0	0	0	0	0	0	0	0	0	0	0	3	0	0	0	0	0	0	0	0
163798	0	0	0	0	0	0	0	0	0	0	0	0	0	0	0	0	0	0	0	0	0	0	0	0	0	0	0	0	0	0	0	0	0	0	0	0	0	0	0	0	4	0	0	0	0	0	0	0	0
94354	0	0	0	0	0	0	0	0	0	0	0	0	0	0	0	0	0	0	0	0	0	0	0	0	0	0	0	0	0	0	0	0	0	0	0	0	0	0	0	0	5	0	0	0	0	0	0	0	0
110965	0	0	0	0	0	0	0	0	0	0	0	0	0	0	0	0	0	0	0	0	0	0	0	0	0	1	0	0	0	0	0	0	0	0	0	0	0	0	0	0	0	0	0	0	0	0	0	0	0
107384	0	0	0	0	0	0	0	0	0	0	0	0	0	0	0	0	0	0	0	0	0	0	0	0	0	1	0	0	0	0	0	0	0	0	0	0	0	0	0	0	0	0	0	0	0	0	0	0	0
118816	0	0	0	0	0	0	0	0	0	0	0	0	0	0	0	0	0	0	0	0	0	0	0	0	0	0	0	0	0	0	0	0	0	0	0	0	0	0	0	0	0	0	0	0	0	0	0	0	0
17757	0	0	0	0	0	0	0	0	0	0	0	0	0	0	0	0	0	0	0	0	0	0	0	0	0	0	0	0	0	0	0	0	0	0	0	0	0	0	0	0	0	0	0	0	0	0	0	0	0
142020	0	0	0	0	0	0	0	0	0	0	0	0	0	0	0	0	0	0	0	0	0	0	0	0	0	0	0	0	0	0	0	0	0	0	0	0	0	0	0	0	0	0	0	0	0	0	0	0	0
19573	0	0	0	0	0	0	0	0	0	0	0	0	0	0	0	0	0	0	0	0	0	0	0	0	0	0	0	0	0	0	0	0	0	0	0	0	0	0	0	0	1	0	0	0	0	0	0	0	0
191854	0	0	0	0	0	0	0	0	0	0	0	0	0	0	0	0	0	0	0	0	0	0	0	0	0	1	0	0	0	0	0	0	0	0	0	0	0	0	0	0	0	0	0	0	0	0	0	0	0
5552	0	0	0	0	0	0	0	0	0	0	0	0	0	0	0	0	0	0	0	0	0	0	0	0	0	0	0	0	0	0	0	0	0	0	0	0	0	0	0	0	3	0	0	0	0	0	0	0	0
163800	0	0	0	0	0	0	0	0	0	0	0	0	0	0	0	0	0	0	0	0	0	0	0	0	0	0	0	0	0	0	0	0	0	0	0	0	0	0	0	0	4	0	0	0	0	0	0	0	0
94356	0	0	0	0	0	0	0	0	0	0	0	0	0	0	0	0	0	0	0	0	0	0	0	0	0	0	0	0	0	0	0	0	0	0	0	0	0	0	0	0	5	0	0	0	0	0	0	0	0
110966	0	0	0	0	0	0	0	0	0	0	0	0	0	0	0	0	0	0	0	0	0	0	0	0	0	1	0	0	0	0	0	0	0	0	0	0	0	0	0	0	0	0	0	0	0	0	0	0	0
107385	0	0	0	0	0	0	0	0	0	0	0	0	0	0	0	0	0	0	0	0	0	0	0	0	0	1	0	0	0	0	0	0	0	0	0	0	0	0	0	0	0	0	0	0	0	0	0	0	0
125909	0	0	0	0	0	0	0	0	0	0	0	0	0	0	0	0	0	0	0	0	0	0	0	0	0	0	0	0	0	0	0	0	0	0	0	0	0	0	0	0	0	0	0	0	0	0	0	0	0
183061	0	0	0	0	0	0	0	0	0	0	0	0	0	0	0	0	0	0	0	0	0	0	0	0	0	1	0	0	0	0	0	0	0	0	0	0	0	0	0	0	0	0	0	0	0	0	0	0	0
19570	0	0	0	0	0	0	0	0	0	0	0	0	0	0	0	0	0	0	0	0	0	0	0	0	0	0	0	0	0	0	0	0	0	0	0	0	0	0	0	0	1	0	0	0	0	0	0	0	0
74918	0	0	0	0	0	0	0	0	0	0	0	0	0	0	0	0	0	0	0	0	0	0	0	0	0	0	0	0	0	0	0	0	0	0	0	0	0	0	0	0	0	0	0	0	0	0	0	0	0
5549	0	0	0	0	0	0	0	0	0	0	0	0	0	0	0	0	0	0	0	0	0	0	0	0	0	0	0	0	0	0	0	0	0	0	0	0	0	0	0	0	3	0	0	0	0	0	0	0	0
163797	0	0	0	0	0	0	0	0	0	0	0	0	0	0	0	0	0	0	0	0	0	0	0	0	0	0	0	0	0	0	0	0	0	0	0	0	0	0	0	0	4	0	0	0	0	0	0	0	0
94353	0	0	0	0	0	0	0	0	0	0	0	0	0	0	0	0	0	0	0	0	0	0	0	0	0	0	0	0	0	0	0	0	0	0	0	0	0	0	0	0	5	0	0	0	0	0	0	0	0
110964	0	0	0	0	0	0	0	0	0	0	0	0	0	0	0	0	0	0	0	0	0	0	0	0	0	1	0	0	0	0	0	0	0	0	0	0	0	0	0	0	0	0	0	0	0	0	0	0	0
107383	0	0	0	0	0	0	0	0	0	0	0	0	0	0	0	0	0	0	0	0	0	0	0	0	0	1	0	0	0	0	0	0	0	0	0	0	0	0	0	0	0	0	0	0	0	0	0	0	0
125908	0	0	0	0	0	0	0	0	0	0	0	0	0	0	0	0	0	0	0	0	0	0	0	0	0	0	0	0	0	0	0	0	0	0	0	0	0	0	0	0	0	0	0	0	0	0	0	0	0
118815	0	0	0	0	0	0	0	0	0	0	0	0	0	0	0	0	0	0	0	0	0	0	0	0	0	0	0	0	0	0	0	0	0	0	0	0	0	0	0	0	0	0	0	0	0	0	0	0	0
19572	0	0	0	0	0	0	0	0	0	0	0	0	0	0	0	0	0	0	0	0	0	0	0	0	0	0	0	0	0	0	0	0	0	0	0	0	0	0	0	0	1	0	0	0	0	0	0	0	0
5551	0	0	0	0	0	0	0	0	0	0	0	0	0	0	0	0	0	0	0	0	0	0	0	0	0	0	0	0	0	0	0	0	0	0	0	0	0	0	0	0	3	0	0	0	0	0	0	0	0
163799	0	0	0	0	0	0	0	0	0	0	0	0	0	0	0	0	0	0	0	0	0	0	0	0	0	0	0	0	0	0	0	0	0	0	0	0	0	0	0	0	4	0	0	0	0	0	0	0	0
94355	0	0	0	0	0	0	0	0	0	0	0	0	0	0	0	0	0	0	0	0	0	0	0	0	0	0	0	0	0	0	0	0	0	0	0	0	0	0	0	0	5	0	0	0	0	0	0	0	0
163052	0	0	0	0	0	0	0	10	0	0	11	0	0	0	0	0	0	0	0	0	0	0	0	0	0	0	0	0	0	0	0	0	0	0	0	0	0	0	0	5	0	0	0	0	0	0	0	0	0
43907	0	0	0	0	0	0	0	59	0	0	55	0	0	0	0	0	0	0	0	0	0	0	0	0	0	0	0	0	0	0	0	0	0	0	0	0	0	0	30	19	0	0	0	0	0	0	0	0	0
189516	0	0	0	0	0	0	0	37	0	0	47	0	0	0	0	0	0	0	0	0	0	0	0	0	0	0	0	0	0	0	0	0	0	0	0	0	0	0	23	0	0	0	0	0	0	0	0	0	0
19666	0	0	0	0	0	0	0	35	0	0	46	0	0	0	0	0	0	0	0	0	0	0	0	0	0	0	0	0	0	0	0	0	0	0	0	0	0	0	25	0	0	0	0	0	0	0	0	0	0
180128	0	0	0	0	0	0	0	51	2	0	45	0	0	0	0	0	0	0	0	0	0	0	0	0	0	0	0	0	0	0	0	0	0	0	0	0	0	0	29	0	0	0	0	0	2	0	0	0	0
138558	0	0	0	0	0	0	0	48	5	0	49	0	0	0	0	0	0	0	0	1	0	0	0	10	0	0	0	0	1	0	0	0	0	0	0	0	0	0	0	0	0	0	0	0	15	0	0	0	0
124157	0	0	0	0	0	0	0	48	6	0	55	0	0	0	0	0	0	0	0	0	0	0	0	4	0	0	0	0	0	0	0	0	0	0	0	0	0	0	0	0	0	0	0	0	20	0	0	0	0
184318	0	0	0	0	0	0	0	46	6	0	52	0	0	0	0	0	0	0	0	1	0	0	0	0	0	0	0	0	0	0	0	0	0	0	0	0	0	0	0	0	0	0	0	0	23	0	0	0	0
140226	0	4	0	0	0	0	0	32	7	2	29	2	0	0	0	0	2	8	3	0	0	2	0	0	3	0	0	0	0	2	0	0	0	7	0	0	0	1	0	1	0	0	0	1	18	3	0	0	0
57468	0	0	1	1	0	0	0	45	30	0	46	0	0	0	0	14	3	0	0	37	1	0	5	17	0	0	10	12	0	21	0	0	0	0	0	0	0	3	0	1	0	0	0	6	0	38	0	5	0
103954	0	1	1	0	0	0	0	36	30	0	33	0	0	0	0	17	5	0	0	55	1	0	5	9	0	0	15	7	0	23	0	0	0	0	0	0	0	3	0	1	0	0	0	5	0	53	0	7	0
174757	0	0	1	0	0	0	0	0	12	0	0	0	12	0	0	6	6	0	0	30	1	0	10	23	0	0	25	9	0	16	0	0	13	2	0	0	0	1	0	1	0	0	0	0	0	0	0	8	0
88630	0	0	0	0	0	0	0	0	8	0	0	0	0	0	0	0	7	0	0	36	0	0	2	0	0	0	11	4	0	13	0	0	11	0	0	0	0	3	0	1	0	0	0	0	0	0	0	5	0
193459	0	0	0	0	0	0	0	9	2	0	0	0	6	0	28	0	12	0	0	0	3	0	4	0	0	0	19	0	20	0	3	1	19	22	0	0	0	1	0	0	0	0	11	0	1	1	0	0	0
155811	0	0	0	0	0	0	0	9	2	0	0	0	6	0	27	0	11	0	0	0	3	0	4	0	0	0	18	0	21	0	3	1	19	22	0	0	0	1	0	0	0	0	10	0	1	1	0	0	0
98127	0	0	0	0	0	0	0	11	0	0	0	0	3	0	35	0	17	0	0	0	1	0	4	0	0	0	18	1	12	0	2	0	0	14	0	0	0	1	0	0	0	0	7	0	1	0	0	0	0
119118	0	0	0	0	0	0	0	8	0	0	0	0	0	0	30	0	20	0	0	0	0	0	3	0	0	0	15	1	12	0	3	0	0	16	0	0	0	2	0	0	0	0	7	0	1	0	0	0	0
103956	0	1	1	0	0	0	0	36	30	0	33	0	0	0	0	17	5	0	0	55	1	0	5	9	0	0	15	7	0	23	0	0	0	0	0	0	0	3	0	1	0	0	0	5	0	53	0	7	0
57469	0	0	1	1	0	0	0	45	30	0	46	0	0	0	0	14	3	0	0	37	1	0	5	17	0	0	10	12	0	21	0	0	0	0	0	0	0	3	0	1	0	0	0	6	0	38	0	5	0
103955	0	1	1	0	0	0	0	36	30	0	33	0	0	0	0	17	5	0	0	55	1	0	5	9	0	0	15	7	0	23	0	0	0	0	0	0	0	3	0	1	0	0	0	5	0	53	0	7	0
41254	0	0	0	0	0	0	0	0	0	0	0	0	0	0	0	0	0	0	0	0	0	0	0	0	0	0	0	0	0	0	0	0	0	0	0	0	0	0	0	0	0	0	0	0	0	0	0	0	0
52106	0	0	0	0	0	0	0	0	0	0	0	0	0	0	0	0	0	0	0	0	0	0	0	0	0	0	0	0	0	0	0	0	0	0	0	0	0	0	0	0	0	0	0	0	0	0	0	0	0
157551	0	0	0	0	0	0	0	0	0	0	0	0	0	0	0	0	0	0	0	0	0	0	0	0	0	0	0	0	0	0	0	0	0	0	0	0	0	0	0	0	0	0	0	0	0	0	0	0	0
20699	0	0	0	0	0	0	0	0	0	0	0	0	0	0	0	0	0	0	0	0	0	0	0	0	0	0	0	0	0	0	0	0	0	0	0	0	0	0	0	0	0	0	0	0	0	0	0	0	0
110392	0	0	0	0	0	0	0	0	0	0	0	0	0	0	0	0	0	0	0	0	0	0	0	0	0	0	0	0	0	0	0	0	0	0	0	0	0	0	0	0	0	0	0	0	0	0	0	0	0
174758	0	0	1	0	0	0	0	0	12	0	0	0	12	0	0	6	6	0	0	30	1	0	10	23	0	0	25	9	0	16	0	0	13	2	0	0	0	1	0	1	0	0	0	0	0	0	0	8	0
98013	0	0	0	0	0	0	0	0	0	0	0	0	5	0	0	0	0	0	0	0	0	0	0	15	0	0	0	0	0	0	0	0	0	0	0	0	0	0	0	0	0	0	0	0	0	0	0	0	0
25074	0	2	78	38	71	98	142	31	73	54	0	142	77	156	6	66	86	58	24	28	36	62	27	20	64	1	18	31	242	14	71	73	2	73	64	72	80	34	34	73	84	5	10	58	18	60	57	22	8
174180	0	1	83	38	77	134	161	35	79	57	0	147	79	196	5	92	84	63	18	43	43	58	26	27	104	0	22	26	292	29	51	89	1	80	83	64	102	34	53	88	107	9	12	58	31	55	53	21	7
155232	0	5	80	24	73	141	185	38	78	52	0	165	76	214	9	95	93	69	20	43	45	63	26	24	105	0	19	27	288	31	54	90	0	91	84	89	117	34	50	90	95	15	13	64	24	66	56	17	14
66498	0	5	79	22	77	119	169	41	71	44	0	155	69	193	10	90	90	66	23	35	37	50	26	19	94	0	16	27	251	26	53	78	0	75	75	77	89	29	43	72	93	10	11	49	23	61	57	15	13
51041	0	0	0	0	0	0	0	0	0	0	0	0	0	0	0	0	0	0	0	0	0	0	0	0	0	0	0	0	0	0	0	0	0	0	0	0	0	0	0	0	0	0	0	0	0	0	0	0	0
161568	0	0	0	0	0	0	0	0	0	0	0	0	0	0	0	0	0	0	0	0	0	0	0	0	0	0	0	0	0	0	0	0	0	0	0	0	0	0	0	0	0	0	0	0	0	0	0	0	0
100943	0	0	0	0	0	0	0	0	0	0	0	0	0	0	0	0	0	0	0	0	0	0	0	0	0	0	0	0	0	0	0	0	0	0	0	0	0	0	0	0	0	0	0	0	0	0	0	0	0
81432	0	0	0	0	0	0	0	0	0	0	0	0	0	0	0	0	0	0	0	0	0	0	0	0	0	0	0	0	0	0	0	0	0	0	0	0	0	0	0	0	0	0	0	0	0	0	0	0	0
162093	0	0	0	0	0	0	0	0	0	0	0	0	0	0	0	0	0	0	0	0	0	0	0	0	0	0	0	0	0	0	0	0	0	0	0	0	0	0	0	0	0	0	0	0	0	0	0	0	0
85326	0	0	0	0	0	0	0	0	0	0	0	0	0	0	0	0	0	0	0	0	0	0	0	0	0	0	0	0	0	0	0	0	0	0	0	0	0	0	0	0	0	0	0	0	0	0	0	0	0
154634	0	0	0	0	0	0	0	0	0	0	0	0	0	0	0	0	0	0	0	0	0	0	0	0	0	0	0	0	0	0	0	0	0	0	0	0	0	0	0	0	0	0	0	0	0	0	0	0	0
74311	0	0	0	0	0	0	0	0	0	0	0	0	0	0	0	0	0	0	0	0	0	0	0	0	0	0	0	0	0	0	0	0	0	0	0	0	0	0	0	0	0	0	0	0	0	0	0	0	0
34528	0	0	0	0	0	0	0	0	0	0	0	0	0	0	0	0	0	0	0	0	0	0	0	0	0	0	0	0	0	0	0	0	0	0	0	0	0	0	0	0	0	0	0	0	0	0	0	0	0
121683	0	0	0	0	0	0	0	0	0	0	0	0	0	0	0	0	0	0	0	0	0	0	0	0	0	0	0	0	0	0	0	0	0	0	0	0	0	0	0	0	0	0	0	0	0	0	0	0	0
31888	0	0	0	0	0	0	0	0	0	0	0	0	0	0	0	0	0	0	0	0	0	0	0	0	0	0	22	0	0	0	0	0	0	0	0	0	0	0	0	0	0	0	0	0	0	0	0	0	0
31887	0	0	0	0	0	0	0	0	0	0	0	0	0	0	0	0	0	0	0	0	0	0	0	0	0	0	22	0	0	0	0	0	0	0	0	0	0	0	0	0	0	0	0	0	0	0	0	0	0
87821	0	0	0	0	0	0	0	0	0	0	0	0	0	0	0	0	0	0	0	0	0	0	0	0	0	0	0	0	0	0	0	0	0	0	0	0	0	0	0	0	0	0	0	0	0	0	0	0	0
116655	0	0	0	0	0	0	0	0	0	0	0	0	0	0	0	0	0	0	0	0	0	0	0	0	0	0	0	0	0	0	0	0	0	0	0	0	0	0	0	0	0	0	0	0	0	0	0	0	0
31889	0	0	0	0	0	0	0	0	0	0	0	0	0	0	0	0	0	0	0	0	0	0	0	0	0	0	22	0	0	0	0	0	0	0	0	0	0	0	0	0	0	0	0	0	0	0	0	0	0
24868	0	0	0	0	0	0	0	0	0	0	0	0	0	0	0	0	0	0	0	0	0	0	0	0	0	0	0	0	0	0	0	0	0	0	0	0	0	0	0	0	0	0	0	0	0	0	0	0	0
70590	0	0	0	0	0	0	0	0	0	0	0	0	0	0	0	0	0	0	0	0	0	0	0	0	0	0	0	0	0	0	0	0	0	0	0	0	0	0	0	0	0	0	0	0	0	0	0	0	0
58210	0	0	0	0	0	0	0	0	0	0	0	0	0	0	0	0	0	0	0	0	0	0	0	0	0	0	0	0	0	0	0	0	0	0	0	0	0	0	0	0	0	0	0	0	0	0	0	0	0
149893	0	0	0	0	0	0	0	0	0	0	0	0	0	0	0	0	0	0	0	0	0	0	0	0	0	0	0	0	0	0	0	0	0	0	0	0	0	0	0	0	0	0	0	0	0	0	0	0	0
130097	0	0	0	0	0	0	0	0	0	0	0	0	0	0	0	0	0	0	0	0	0	0	0	0	0	0	0	0	0	0	0	0	0	0	0	0	0	0	0	0	0	0	0	0	0	0	0	0	0
24866	0	0	0	0	0	0	0	0	0	0	0	0	0	0	0	0	0	0	0	0	0	0	0	0	0	0	0	0	0	0	0	0	0	0	0	0	0	0	0	0	0	0	0	0	0	0	0	0	0
70588	0	0	0	0	0	0	0	0	0	0	0	0	0	0	0	0	0	0	0	0	0	0	0	0	0	0	0	0	0	0	0	0	0	0	0	0	0	0	0	0	0	0	0	0	0	0	0	0	0
58208	0	0	0	0	0	0	0	0	0	0	0	0	0	0	0	0	0	0	0	0	0	0	0	0	0	0	0	0	0	0	0	0	0	0	0	0	0	0	0	0	0	0	0	0	0	0	0	0	0
149891	0	0	0	0	0	0	0	0	0	0	0	0	0	0	0	0	0	0	0	0	0	0	0	0	0	0	0	0	0	0	0	0	0	0	0	0	0	0	0	0	0	0	0	0	0	0	0	0	0
130095	0	0	0	0	0	0	0	0	0	0	0	0	0	0	0	0	0	0	0	0	0	0	0	0	0	0	0	0	0	0	0	0	0	0	0	0	0	0	0	0	0	0	0	0	0	0	0	0	0
24867	0	0	0	0	0	0	0	0	0	0	0	0	0	0	0	0	0	0	0	0	0	0	0	0	0	0	0	0	0	0	0	0	0	0	0	0	0	0	0	0	0	0	0	0	0	0	0	0	0
70589	0	0	0	0	0	0	0	0	0	0	0	0	0	0	0	0	0	0	0	0	0	0	0	0	0	0	0	0	0	0	0	0	0	0	0	0	0	0	0	0	0	0	0	0	0	0	0	0	0
58209	0	0	0	0	0	0	0	0	0	0	0	0	0	0	0	0	0	0	0	0	0	0	0	0	0	0	0	0	0	0	0	0	0	0	0	0	0	0	0	0	0	0	0	0	0	0	0	0	0
149892	0	0	0	0	0	0	0	0	0	0	0	0	0	0	0	0	0	0	0	0	0	0	0	0	0	0	0	0	0	0	0	0	0	0	0	0	0	0	0	0	0	0	0	0	0	0	0	0	0
130096	0	0	0	0	0	0	0	0	0	0	0	0	0	0	0	0	0	0	0	0	0	0	0	0	0	0	0	0	0	0	0	0	0	0	0	0	0	0	0	0	0	0	0	0	0	0	0	0	0
81649	0	0	0	0	0	0	0	0	0	0	0	0	0	0	0	0	0	0	0	0	0	0	0	0	0	0	0	0	0	0	0	0	0	0	0	0	0	0	0	0	1	0	0	0	0	0	0	0	0
8657	0	0	0	4	0	0	0	0	0	0	0	0	0	0	0	0	0	0	0	0	0	42	0	0	0	0	0	0	0	0	0	0	0	0	0	0	0	0	0	0	1	0	0	0	0	0	0	0	0
8658	0	0	0	4	0	0	0	0	0	0	0	0	0	0	0	0	0	0	0	0	0	42	0	0	0	0	0	0	0	0	0	0	0	0	0	0	0	0	0	0	1	0	0	0	0	0	0	0	0
47907	0	0	0	0	0	0	0	0	0	0	0	0	0	0	0	0	0	0	0	0	0	0	0	0	0	0	0	0	0	0	0	0	0	0	0	0	0	0	0	0	0	0	0	0	0	0	0	0	0
47906	0	0	0	0	0	0	0	0	0	0	0	0	0	0	0	0	0	0	0	0	0	0	0	0	0	0	0	0	0	0	0	0	0	0	0	0	0	0	0	0	0	0	0	0	0	0	0	0	0
47905	0	0	0	0	0	0	0	0	0	0	0	0	0	0	0	0	0	0	0	0	0	0	0	0	0	0	0	0	0	0	0	0	0	0	0	0	0	0	0	0	0	0	0	0	0	0	0	0	0
156173	3	0	0	0	2	0	0	0	0	0	0	0	0	0	0	1	0	0	0	0	0	0	4	1	0	0	0	0	1	0	0	0	0	0	0	0	0	0	0	0	0	0	0	0	0	0	0	10	0
21998	3	0	0	0	2	0	0	0	0	0	0	0	0	0	0	1	0	0	0	0	0	0	4	1	0	0	0	0	0	0	0	0	0	0	0	0	0	0	0	0	0	0	0	0	0	0	0	10	0
120820	2	0	0	0	3	0	0	1	0	13	0	0	0	0	0	0	0	0	0	1	0	0	5	1	0	0	0	0	0	0	0	0	0	0	0	0	0	0	0	0	5	0	0	0	0	0	0	27	0
135902	2	0	0	0	4	0	0	1	0	15	0	0	0	0	0	0	0	0	0	1	0	0	5	1	0	0	0	0	0	0	0	0	0	0	0	0	0	0	0	0	5	0	0	0	0	0	0	27	0
93136	4	0	0	1	1	0	0	0	21	9	0	0	0	0	0	0	0	0	0	2	0	0	5	2	0	0	0	0	0	0	0	0	0	0	0	0	0	0	0	0	8	0	0	0	0	0	0	20	0
23242	6	0	0	1	4	0	0	0	15	12	0	0	0	0	0	0	0	0	0	1	0	0	8	3	0	0	0	0	0	0	0	0	0	0	0	0	0	0	0	0	6	0	0	0	0	0	0	19	0
80824	8	0	0	0	2	0	0	0	17	14	0	0	0	0	0	0	0	0	0	0	0	0	6	2	0	0	0	0	0	0	0	0	0	0	0	0	0	1	0	7	0	0	0	0	0	0	0	0	0
124233	8	0	0	0	2	0	0	0	16	14	0	0	0	0	0	0	0	0	0	0	0	0	5	2	0	0	0	0	0	0	0	0	0	0	0	0	0	1	0	6	0	0	0	0	0	0	0	0	0
23080	0	0	0	0	0	0	0	0	4	0	0	0	0	0	0	0	0	0	0	0	0	0	0	1	0	0	0	0	0	0	0	0	0	0	0	0	0	0	0	0	0	0	0	0	0	0	2	0	0
54102	0	0	0	0	0	0	0	1	16	0	0	0	0	0	0	0	0	0	0	0	0	0	1	1	0	0	0	0	0	0	0	0	0	0	0	0	0	0	0	0	0	0	0	0	0	0	0	0	0
160190	0	0	0	0	0	0	0	0	22	0	0	0	0	0	0	0	0	0	0	3	0	0	0	0	0	0	0	0	0	0	0	0	0	0	0	0	0	0	0	0	0	0	0	0	0	0	1	0	0
154932	0	0	0	0	0	0	0	0	21	0	0	0	0	0	0	0	0	0	0	3	0	0	0	0	0	0	0	0	0	0	0	0	0	0	0	0	0	0	0	0	0	0	0	0	0	0	1	0	0
154840	0	0	0	0	0	0	0	0	14	0	0	0	0	0	0	0	0	0	0	1	0	0	0	6	0	0	0	0	0	0	0	0	0	0	0	0	0	0	0	0	0	0	0	0	0	0	1	0	0
177813	0	0	0	0	0	0	0	0	22	0	0	0	0	0	0	0	0	0	0	1	0	0	1	4	0	0	0	0	0	0	0	0	0	0	0	0	0	0	0	0	0	0	0	0	0	0	3	0	0
36965	0	0	0	0	0	0	0	1	11	0	0	0	0	0	0	0	0	0	0	0	0	0	0	1	0	0	0	0	0	0	0	0	0	0	0	0	0	0	0	0	0	0	0	0	0	0	1	0	0
170286	0	0	0	0	0	0	0	0	5	0	0	0	0	0	0	0	0	0	0	0	0	0	0	0	0	0	0	0	0	0	0	0	0	0	0	0	0	0	0	0	0	0	0	0	0	0	3	0	0
67341	0	0	0	0	0	0	0	0	7	0	0	0	0	0	0	0	0	0	0	0	0	0	0	0	0	0	0	0	0	0	0	0	0	0	0	0	0	0	0	0	0	0	0	0	0	0	0	0	0
80878	0	0	0	0	0	0	0	0	0	0	0	0	0	0	0	0	0	0	10	0	0	0	0	0	0	0	0	0	0	0	1	0	0	0	0	0	0	0	0	0	0	0	0	0	0	0	0	0	0
140607	0	0	0	0	0	0	0	0	0	0	0	0	0	0	0	0	0	3	7	0	0	0	0	1	0	0	0	0	0	0	0	0	0	0	19	0	0	0	0	0	0	0	0	0	0	0	0	0	0
138011	0	0	0	0	0	0	0	0	0	0	0	0	0	0	0	0	0	139	12	0	0	0	0	0	0	0	0	0	0	0	0	0	0	0	38	0	0	0	0	0	0	0	0	0	0	0	0	0	0
155260	0	0	0	0	0	0	0	0	0	0	0	0	0	0	0	0	0	212	11	0	0	0	0	0	0	0	1	0	0	0	0	0	0	0	80	0	0	0	0	0	0	0	0	0	0	0	0	0	0
138882	0	24	2	0	0	0	0	0	0	0	0	1	0	0	0	0	0	202	5	0	0	74	0	0	0	0	0	0	0	0	3	0	0	0	69	0	0	5	0	0	0	0	0	0	0	0	0	0	0
30068	0	79	9	0	0	0	0	108	10	0	0	0	0	0	0	1	0	250	6	0	0	118	0	0	0	0	0	0	0	0	0	1	0	0	69	0	0	5	0	0	0	0	0	0	0	0	0	0	0
33393	0	60	7	0	0	0	0	124	7	0	0	0	0	0	0	0	0	233	7	0	0	100	0	0	78	0	0	0	0	0	14	0	17	0	75	0	0	6	0	0	0	0	1	0	0	0	0	0	0
17573	0	147	8	0	0	0	0	107	6	0	0	12	0	0	0	27	0	203	5	0	0	93	0	0	79	1	0	0	0	0	10	7	29	0	61	2	0	4	0	0	0	0	1	0	0	0	0	5	2
67790	1	130	7	0	0	0	0	86	4	8	0	20	14	0	0	29	0	166	5	0	0	90	0	0	80	0	4	13	0	0	13	6	29	1	51	7	29	6	0	0	0	0	0	19	4	0	2	9	2
62396	1	99	5	0	0	0	0	64	4	3	0	14	16	0	0	19	0	140	3	0	0	65	0	0	71	0	3	9	0	0	8	5	31	1	49	8	26	4	0	0	0	0	0	18	4	0	2	8	1
156171	3	0	0	0	2	0	0	0	0	0	0	0	0	0	0	1	0	0	0	0	0	0	4	1	0	0	0	0	1	0	0	0	0	0	0	0	0	0	0	0	0	0	0	0	0	0	0	10	0
21996	3	0	0	0	2	0	0	0	0	0	0	0	0	0	0	1	0	0	0	0	0	0	4	1	0	0	0	0	0	0	0	0	0	0	0	0	0	0	0	0	0	0	0	0	0	0	0	10	0
120818	2	0	0	0	3	0	0	1	0	13	0	0	0	0	0	0	0	0	0	1	0	0	5	1	0	0	0	0	0	0	0	0	0	0	0	0	0	0	0	0	5	0	0	0	0	0	0	27	0
135900	2	0	0	0	4	0	0	1	0	15	0	0	0	0	0	0	0	0	0	1	0	0	5	1	0	0	0	0	0	0	0	0	0	0	0	0	0	0	0	0	5	0	0	0	0	0	0	27	0
93134	4	0	0	1	1	0	0	0	21	9	0	0	0	0	0	0	0	0	0	2	0	0	5	2	0	0	0	0	0	0	0	0	0	0	0	0	0	0	0	0	8	0	0	0	0	0	0	20	0
23240	6	0	0	1	4	0	0	0	15	12	0	0	0	0	0	0	0	0	0	1	0	0	8	3	0	0	0	0	0	0	0	0	0	0	0	0	0	0	0	0	6	0	0	0	0	0	0	19	0
80822	8	0	0	0	2	0	0	0	17	14	0	0	0	0	0	0	0	0	0	0	0	0	6	2	0	0	0	0	0	0	0	0	0	0	0	0	0	1	0	7	0	0	0	0	0	0	0	0	0
124231	8	0	0	0	2	0	0	0	16	14	0	0	0	0	0	0	0	0	0	0	0	0	5	2	0	0	0	0	0	0	0	0	0	0	0	0	0	1	0	6	0	0	0	0	0	0	0	0	0
156172	3	0	0	0	2	0	0	0	0	0	0	0	0	0	0	1	0	0	0	0	0	0	4	1	0	0	0	0	1	0	0	0	0	0	0	0	0	0	0	0	0	0	0	0	0	0	0	10	0
21997	3	0	0	0	2	0	0	0	0	0	0	0	0	0	0	1	0	0	0	0	0	0	4	1	0	0	0	0	0	0	0	0	0	0	0	0	0	0	0	0	0	0	0	0	0	0	0	10	0
120819	2	0	0	0	3	0	0	1	0	13	0	0	0	0	0	0	0	0	0	1	0	0	5	1	0	0	0	0	0	0	0	0	0	0	0	0	0	0	0	0	5	0	0	0	0	0	0	27	0
135901	2	0	0	0	4	0	0	1	0	15	0	0	0	0	0	0	0	0	0	1	0	0	5	1	0	0	0	0	0	0	0	0	0	0	0	0	0	0	0	0	5	0	0	0	0	0	0	27	0
93135	4	0	0	1	1	0	0	0	21	9	0	0	0	0	0	0	0	0	0	2	0	0	5	2	0	0	0	0	0	0	0	0	0	0	0	0	0	0	0	0	8	0	0	0	0	0	0	20	0
23241	6	0	0	1	4	0	0	0	15	12	0	0	0	0	0	0	0	0	0	1	0	0	8	3	0	0	0	0	0	0	0	0	0	0	0	0	0	0	0	0	6	0	0	0	0	0	0	19	0
80823	8	0	0	0	2	0	0	0	17	14	0	0	0	0	0	0	0	0	0	0	0	0	6	2	0	0	0	0	0	0	0	0	0	0	0	0	0	1	0	7	0	0	0	0	0	0	0	0	0
124232	8	0	0	0	2	0	0	0	16	14	0	0	0	0	0	0	0	0	0	0	0	0	5	2	0	0	0	0	0	0	0	0	0	0	0	0	0	1	0	6	0	0	0	0	0	0	0	0	0
23079	0	0	0	0	0	0	0	0	4	0	0	0	0	0	0	0	0	0	0	0	0	0	0	1	0	0	0	0	0	0	0	0	0	0	0	0	0	0	0	0	0	0	0	0	0	0	2	0	0
54101	0	0	0	0	0	0	0	1	16	0	0	0	0	0	0	0	0	0	0	0	0	0	1	1	0	0	0	0	0	0	0	0	0	0	0	0	0	0	0	0	0	0	0	0	0	0	0	0	0
160189	0	0	0	0	0	0	0	0	22	0	0	0	0	0	0	0	0	0	0	3	0	0	0	0	0	0	0	0	0	0	0	0	0	0	0	0	0	0	0	0	0	0	0	0	0	0	1	0	0
154931	0	0	0	0	0	0	0	0	21	0	0	0	0	0	0	0	0	0	0	3	0	0	0	0	0	0	0	0	0	0	0	0	0	0	0	0	0	0	0	0	0	0	0	0	0	0	1	0	0
154839	0	0	0	0	0	0	0	0	14	0	0	0	0	0	0	0	0	0	0	1	0	0	0	6	0	0	0	0	0	0	0	0	0	0	0	0	0	0	0	0	0	0	0	0	0	0	1	0	0
177812	0	0	0	0	0	0	0	0	22	0	0	0	0	0	0	0	0	0	0	1	0	0	1	4	0	0	0	0	0	0	0	0	0	0	0	0	0	0	0	0	0	0	0	0	0	0	3	0	0
36964	0	0	0	0	0	0	0	1	11	0	0	0	0	0	0	0	0	0	0	0	0	0	0	1	0	0	0	0	0	0	0	0	0	0	0	0	0	0	0	0	0	0	0	0	0	0	1	0	0
170285	0	0	0	0	0	0	0	0	5	0	0	0	0	0	0	0	0	0	0	0	0	0	0	0	0	0	0	0	0	0	0	0	0	0	0	0	0	0	0	0	0	0	0	0	0	0	3	0	0
67340	0	0	0	0	0	0	0	0	7	0	0	0	0	0	0	0	0	0	0	0	0	0	0	0	0	0	0	0	0	0	0	0	0	0	0	0	0	0	0	0	0	0	0	0	0	0	0	0	0
80877	0	0	0	0	0	0	0	0	0	0	0	0	0	0	0	0	0	0	10	0	0	0	0	0	0	0	0	0	0	0	1	0	0	0	0	0	0	0	0	0	0	0	0	0	0	0	0	0	0
140606	0	0	0	0	0	0	0	0	0	0	0	0	0	0	0	0	0	3	7	0	0	0	0	1	0	0	0	0	0	0	0	0	0	0	19	0	0	0	0	0	0	0	0	0	0	0	0	0	0
138010	0	0	0	0	0	0	0	0	0	0	0	0	0	0	0	0	0	139	12	0	0	0	0	0	0	0	0	0	0	0	0	0	0	0	38	0	0	0	0	0	0	0	0	0	0	0	0	0	0
155259	0	0	0	0	0	0	0	0	0	0	0	0	0	0	0	0	0	212	11	0	0	0	0	0	0	0	1	0	0	0	0	0	0	0	80	0	0	0	0	0	0	0	0	0	0	0	0	0	0
138881	0	24	2	0	0	0	0	0	0	0	0	1	0	0	0	0	0	202	5	0	0	74	0	0	0	0	0	0	0	0	3	0	0	0	69	0	0	5	0	0	0	0	0	0	0	0	0	0	0
30067	0	79	9	0	0	0	0	108	10	0	0	0	0	0	0	1	0	250	6	0	0	118	0	0	0	0	0	0	0	0	0	1	0	0	69	0	0	5	0	0	0	0	0	0	0	0	0	0	0
33392	0	60	7	0	0	0	0	124	7	0	0	0	0	0	0	0	0	233	7	0	0	100	0	0	78	0	0	0	0	0	14	0	17	0	75	0	0	6	0	0	0	0	1	0	0	0	0	0	0
17572	0	147	8	0	0	0	0	107	6	0	0	12	0	0	0	27	0	203	5	0	0	93	0	0	79	1	0	0	0	0	10	7	29	0	61	2	0	4	0	0	0	0	1	0	0	0	0	5	2
67789	1	130	7	0	0	0	0	86	4	8	0	20	14	0	0	29	0	166	5	0	0	90	0	0	80	0	4	13	0	0	13	6	29	1	51	7	29	6	0	0	0	0	0	19	4	0	2	9	2
62395	1	99	5	0	0	0	0	64	4	3	0	14	16	0	0	19	0	140	3	0	0	65	0	0	71	0	3	9	0	0	8	5	31	1	49	8	26	4	0	0	0	0	0	18	4	0	2	8	1
98243	0	0	0	0	0	0	1	0	0	0	0	0	0	0	0	0	1	0	0	0	0	0	0	0	0	0	0	0	0	0	0	0	0	0	0	0	0	0	0	0	0	0	0	0	0	7	0	0	0
177090	0	0	0	0	0	0	0	0	0	4	0	0	0	26	0	0	9	0	31	0	0	0	0	0	12	0	0	0	0	0	0	0	0	0	0	0	0	0	0	0	0	0	0	0	0	0	0	0	0
44378	0	0	0	0	0	0	0	0	0	2	0	0	0	72	0	0	9	0	53	0	0	0	0	0	31	0	0	0	11	0	0	0	0	0	0	0	0	0	0	0	0	0	0	0	0	0	0	0	0
64936	0	0	0	0	0	0	0	0	0	0	0	0	1	78	0	0	14	2	58	0	0	0	0	0	0	0	0	0	17	0	0	0	0	0	0	0	0	0	0	0	0	0	0	0	0	0	0	0	0
52872	0	0	0	0	0	0	0	0	0	0	0	0	0	0	0	0	28	0	42	0	0	0	0	0	0	0	0	0	0	0	0	0	0	0	0	0	0	0	0	0	0	0	0	0	0	0	0	0	0
143325	0	0	0	0	0	0	0	0	0	0	0	0	0	0	0	0	24	0	50	0	0	0	0	0	0	0	1	0	0	0	0	0	0	0	0	0	0	0	0	1	0	0	0	0	0	0	0	0	0
106650	0	0	0	0	0	0	0	0	0	0	0	0	0	0	0	0	20	2	56	0	0	0	0	0	0	0	0	0	0	0	0	0	0	0	0	0	0	0	0	1	0	0	0	0	0	0	0	0	0
90801	4	0	0	0	0	0	0	0	0	0	0	0	0	0	0	0	0	0	75	0	0	0	0	0	0	0	0	0	0	0	0	39	0	0	0	0	0	0	0	1	0	0	0	0	0	0	0	0	0
145813	0	0	0	0	0	0	0	0	0	0	0	0	0	0	0	0	0	3	40	0	0	0	0	0	0	0	0	0	0	0	0	30	0	0	0	0	0	0	0	2	0	0	0	0	0	0	0	0	0
181810	0	0	0	1	0	0	0	0	0	0	0	0	0	0	0	0	0	1	39	0	0	0	0	0	0	0	1	0	0	0	0	30	0	0	0	0	0	0	0	1	0	0	0	0	0	0	0	1	5
115228	0	0	0	0	0	0	0	0	0	0	0	0	0	0	0	0	0	0	0	0	0	0	0	0	0	0	4	0	0	0	0	0	0	0	0	0	0	0	0	0	0	0	0	0	0	0	0	0	0
166588	10	0	0	0	0	0	0	0	0	0	0	0	0	0	0	25	0	0	0	0	0	0	0	0	0	0	5	0	0	0	0	0	0	0	0	0	0	0	0	0	0	0	0	0	0	0	0	0	0
112176	0	0	0	0	0	0	0	0	0	0	0	0	0	0	0	30	0	0	0	0	0	0	0	0	0	0	9	0	0	0	0	0	0	0	0	0	0	0	5	0	0	0	0	0	0	0	0	1	8
121112	0	0	0	0	0	0	0	0	0	0	0	0	0	0	0	32	0	0	0	0	0	0	0	0	0	0	9	0	0	0	0	0	0	0	0	0	0	0	0	0	0	0	0	0	0	0	0	0	7
165223	0	0	0	0	0	0	0	0	0	0	0	0	0	0	0	0	0	0	0	0	0	0	0	0	0	0	0	0	0	0	0	0	0	0	0	0	0	0	0	0	0	0	0	0	0	0	0	0	0
173903	0	0	0	5	0	0	0	0	0	0	0	11	0	0	0	0	0	0	0	0	0	0	0	0	0	0	32	0	0	0	4	0	0	0	0	0	0	0	0	0	0	0	0	6	0	0	0	0	0
50016	0	0	0	6	0	0	0	0	0	0	0	21	0	0	0	0	0	0	0	0	0	0	0	0	0	0	48	0	0	0	2	0	0	0	0	0	0	0	0	0	0	0	0	8	0	0	0	0	0
173163	1	0	0	1	0	0	0	0	0	0	0	0	0	0	0	0	0	0	0	0	0	0	0	0	0	0	59	0	0	0	2	0	0	0	0	0	0	0	0	0	0	0	0	0	0	0	0	0	0
18253	0	0	0	0	0	0	0	0	0	0	0	0	0	0	0	0	0	0	0	0	0	0	0	0	0	0	76	0	0	0	0	0	0	0	0	0	0	0	0	0	0	0	0	0	0	0	0	0	0
135178	0	0	0	0	0	0	0	0	0	0	0	0	0	0	0	0	0	0	0	0	0	0	0	0	0	0	78	0	0	0	0	0	0	0	0	0	0	0	0	0	0	0	0	0	0	0	0	0	0
168160	0	78	0	0	0	0	0	0	0	0	0	0	0	0	0	0	0	0	0	0	0	0	0	0	0	0	66	0	0	0	0	0	0	0	0	0	0	0	0	0	0	0	0	0	0	0	0	0	0
8680	0	59	0	0	0	0	0	0	0	0	0	0	0	0	0	0	0	0	0	0	0	0	0	0	0	0	28	0	0	0	0	0	0	0	0	0	0	0	0	0	0	0	0	0	0	0	0	0	0
98242	0	0	0	0	0	0	1	0	0	0	0	0	0	0	0	0	1	0	0	0	0	0	0	0	0	0	0	0	0	0	0	0	0	0	0	0	0	0	0	0	0	0	0	0	0	7	0	0	0
177089	0	0	0	0	0	0	0	0	0	4	0	0	0	26	0	0	9	0	31	0	0	0	0	0	12	0	0	0	0	0	0	0	0	0	0	0	0	0	0	0	0	0	0	0	0	0	0	0	0
44377	0	0	0	0	0	0	0	0	0	2	0	0	0	72	0	0	9	0	53	0	0	0	0	0	31	0	0	0	11	0	0	0	0	0	0	0	0	0	0	0	0	0	0	0	0	0	0	0	0
64935	0	0	0	0	0	0	0	0	0	0	0	0	1	78	0	0	14	2	58	0	0	0	0	0	0	0	0	0	17	0	0	0	0	0	0	0	0	0	0	0	0	0	0	0	0	0	0	0	0
52870	0	0	0	0	0	0	0	0	0	0	0	0	0	0	0	0	28	0	42	0	0	0	0	0	0	0	0	0	0	0	0	0	0	0	0	0	0	0	0	0	0	0	0	0	0	0	0	0	0
143323	0	0	0	0	0	0	0	0	0	0	0	0	0	0	0	0	24	0	50	0	0	0	0	0	0	0	1	0	0	0	0	0	0	0	0	0	0	0	0	1	0	0	0	0	0	0	0	0	0
106648	0	0	0	0	0	0	0	0	0	0	0	0	0	0	0	0	20	2	56	0	0	0	0	0	0	0	0	0	0	0	0	0	0	0	0	0	0	0	0	1	0	0	0	0	0	0	0	0	0
90799	4	0	0	0	0	0	0	0	0	0	0	0	0	0	0	0	0	0	75	0	0	0	0	0	0	0	0	0	0	0	0	39	0	0	0	0	0	0	0	1	0	0	0	0	0	0	0	0	0
145811	0	0	0	0	0	0	0	0	0	0	0	0	0	0	0	0	0	3	40	0	0	0	0	0	0	0	0	0	0	0	0	30	0	0	0	0	0	0	0	2	0	0	0	0	0	0	0	0	0
181808	0	0	0	1	0	0	0	0	0	0	0	0	0	0	0	0	0	1	39	0	0	0	0	0	0	0	1	0	0	0	0	30	0	0	0	0	0	0	0	1	0	0	0	0	0	0	0	1	5
115226	0	0	0	0	0	0	0	0	0	0	0	0	0	0	0	0	0	0	0	0	0	0	0	0	0	0	4	0	0	0	0	0	0	0	0	0	0	0	0	0	0	0	0	0	0	0	0	0	0
166586	10	0	0	0	0	0	0	0	0	0	0	0	0	0	0	25	0	0	0	0	0	0	0	0	0	0	5	0	0	0	0	0	0	0	0	0	0	0	0	0	0	0	0	0	0	0	0	0	0
112174	0	0	0	0	0	0	0	0	0	0	0	0	0	0	0	30	0	0	0	0	0	0	0	0	0	0	9	0	0	0	0	0	0	0	0	0	0	0	5	0	0	0	0	0	0	0	0	1	8
121110	0	0	0	0	0	0	0	0	0	0	0	0	0	0	0	32	0	0	0	0	0	0	0	0	0	0	9	0	0	0	0	0	0	0	0	0	0	0	0	0	0	0	0	0	0	0	0	0	7
165221	0	0	0	0	0	0	0	0	0	0	0	0	0	0	0	0	0	0	0	0	0	0	0	0	0	0	0	0	0	0	0	0	0	0	0	0	0	0	0	0	0	0	0	0	0	0	0	0	0
71615	0	0	0	0	0	0	0	0	0	0	0	0	0	0	0	0	0	0	0	0	0	0	0	0	0	0	0	0	0	0	0	0	0	0	0	0	0	0	0	0	0	0	0	0	0	0	0	0	0
144395	0	0	0	0	0	0	0	0	0	0	0	0	0	0	0	0	0	0	0	0	0	0	0	0	0	0	0	0	0	0	0	0	0	0	0	0	0	0	0	0	0	0	0	0	0	0	0	0	0
168996	0	0	0	0	0	0	0	0	0	0	0	0	0	0	0	0	0	0	0	0	0	0	0	0	0	0	0	0	0	0	0	0	0	0	0	0	0	0	0	0	0	0	0	0	0	0	0	0	0
52871	0	0	0	0	0	0	0	0	0	0	0	0	0	0	0	0	28	0	42	0	0	0	0	0	0	0	0	0	0	0	0	0	0	0	0	0	0	0	0	0	0	0	0	0	0	0	0	0	0
143324	0	0	0	0	0	0	0	0	0	0	0	0	0	0	0	0	24	0	50	0	0	0	0	0	0	0	1	0	0	0	0	0	0	0	0	0	0	0	0	1	0	0	0	0	0	0	0	0	0
106649	0	0	0	0	0	0	0	0	0	0	0	0	0	0	0	0	20	2	56	0	0	0	0	0	0	0	0	0	0	0	0	0	0	0	0	0	0	0	0	1	0	0	0	0	0	0	0	0	0
90800	4	0	0	0	0	0	0	0	0	0	0	0	0	0	0	0	0	0	75	0	0	0	0	0	0	0	0	0	0	0	0	39	0	0	0	0	0	0	0	1	0	0	0	0	0	0	0	0	0
145812	0	0	0	0	0	0	0	0	0	0	0	0	0	0	0	0	0	3	40	0	0	0	0	0	0	0	0	0	0	0	0	30	0	0	0	0	0	0	0	2	0	0	0	0	0	0	0	0	0
181809	0	0	0	1	0	0	0	0	0	0	0	0	0	0	0	0	0	1	39	0	0	0	0	0	0	0	1	0	0	0	0	30	0	0	0	0	0	0	0	1	0	0	0	0	0	0	0	1	5
115227	0	0	0	0	0	0	0	0	0	0	0	0	0	0	0	0	0	0	0	0	0	0	0	0	0	0	4	0	0	0	0	0	0	0	0	0	0	0	0	0	0	0	0	0	0	0	0	0	0
166587	10	0	0	0	0	0	0	0	0	0	0	0	0	0	0	25	0	0	0	0	0	0	0	0	0	0	5	0	0	0	0	0	0	0	0	0	0	0	0	0	0	0	0	0	0	0	0	0	0
112175	0	0	0	0	0	0	0	0	0	0	0	0	0	0	0	30	0	0	0	0	0	0	0	0	0	0	9	0	0	0	0	0	0	0	0	0	0	0	5	0	0	0	0	0	0	0	0	1	8
121111	0	0	0	0	0	0	0	0	0	0	0	0	0	0	0	32	0	0	0	0	0	0	0	0	0	0	9	0	0	0	0	0	0	0	0	0	0	0	0	0	0	0	0	0	0	0	0	0	7
165222	0	0	0	0	0	0	0	0	0	0	0	0	0	0	0	0	0	0	0	0	0	0	0	0	0	0	0	0	0	0	0	0	0	0	0	0	0	0	0	0	0	0	0	0	0	0	0	0	0
176356	0	5	12	12	20	14	30	3	22	7	15	25	3	0	38	0	7	2	3	22	15	1	0	33	27	4	9	8	0	53	11	15	15	22	9	1	15	11	4	14	10	0	6	18	5	7	10	15	7
125145	0	6	15	18	27	16	35	7	28	8	15	34	4	0	50	0	9	3	3	30	17	2	0	33	32	4	11	10	0	62	12	15	16	26	12	5	17	12	6	22	10	0	6	20	5	8	13	22	7
101992	0	12	55	43	35	42	134	23	37	11	62	81	42	0	133	17	22	0	27	12	66	8	6	63	158	57	53	9	8	149	20	20	57	56	39	48	35	16	14	21	1	1	9	49	21	10	23	88	12
130550	1	11	75	63	31	61	153	41	34	18	58	95	52	1	169	26	21	0	11	12	65	9	1	89	200	63	82	17	14	161	18	22	64	64	49	65	38	28	13	30	1	1	6	57	30	7	28	130	5
40822	0	7	70	98	48	78	180	43	28	24	53	138	72	0	152	35	53	0	31	14	94	6	10	120	264	48	96	17	20	249	21	44	83	65	69	78	32	44	23	54	0	0	11	68	42	13	32	145	13
147960	0	9	92	90	30	82	212	41	28	17	55	145	86	0	139	35	57	0	13	17	108	18	13	79	287	24	85	19	20	225	29	33	87	76	84	89	41	43	22	62	0	0	0	57	48	7	25	167	9
76383	0	12	80	127	27	95	278	52	41	26	70	186	114	0	97	26	50	0	12	24	120	16	13	72	281	31	106	33	45	244	24	39	101	69	93	99	43	49	23	73	0	0	1	64	36	9	41	183	9
161825	0	22	82	105	20	94	274	37	33	22	77	179	43	0	77	22	66	0	11	24	95	14	10	30	306	32	137	16	35	173	27	41	84	46	103	75	58	38	18	55	0	0	1	48	26	13	47	137	8
9228	0	10	71	98	21	73	216	47	41	14	71	183	35	0	63	28	45	0	24	23	77	8	18	24	211	29	112	30	19	142	16	35	81	71	102	69	42	43	19	71	0	0	1	41	10	2	28	190	11
12227	0	10	74	89	23	61	205	45	36	16	77	159	25	0	68	11	45	0	20	14	64	7	12	7	184	29	102	21	20	125	17	26	63	50	84	75	32	39	13	65	0	1	1	34	10	4	28	132	7
91087	0	14	77	72	14	66	204	44	35	13	49	141	24	0	59	1	38	0	38	18	72	10	5	4	159	20	147	15	0	153	11	35	74	42	88	59	36	35	14	53	0	0	3	47	12	5	30	99	19
5262	3	11	57	61	18	55	145	20	17	12	24	104	32	0	35	0	44	0	26	8	45	5	2	25	102	23	83	6	0	109	7	27	66	39	57	38	11	21	8	38	0	0	0	31	2	5	27	68	0
25850	2	12	54	54	23	62	153	27	13	7	26	97	38	0	48	1	44	0	33	9	45	9	4	48	106	19	88	10	0	84	9	11	47	52	54	37	21	27	7	31	0	0	0	34	2	11	28	73	0
5882	0	0	11	9	0	0	0	0	0	0	0	0	0	0	0	0	0	0	0	4	17	0	0	0	0	0	0	0	0	56	8	20	0	0	0	0	0	1	5	1	0	0	0	0	0	0	6	0	0
52684	0	0	11	9	0	1	0	0	0	0	0	0	0	0	0	0	0	0	0	4	17	0	0	0	0	0	0	0	0	57	8	20	0	0	0	0	0	1	5	1	0	0	0	0	0	0	6	0	0
30814	0	34	0	0	0	0	0	0	0	0	0	0	0	0	0	0	0	0	0	0	0	0	0	0	0	0	0	0	0	0	0	0	0	0	0	0	0	0	0	0	0	0	0	0	0	0	0	0	0
89740	0	88	0	0	0	0	0	0	0	0	0	0	0	0	0	0	0	0	0	0	0	0	0	0	0	0	0	0	0	0	0	0	0	0	0	0	0	0	0	1	0	0	0	0	0	0	0	0	0
163496	0	0	0	0	0	0	49	0	0	0	0	0	0	0	0	0	0	0	0	29	0	0	0	0	0	0	0	0	0	0	0	0	0	0	0	0	43	0	0	2	0	0	0	0	0	0	0	0	9
49579	76	2	1	7	11	27	0	0	8	5	12	5	0	0	20	31	3	0	1	11	5	22	8	11	0	91	5	3	16	2	3	4	11	8	11	2	0	9	0	1	0	17	12	12	13	4	16	39	0
127223	67	4	2	11	9	3	1	0	25	21	0	5	1	0	12	30	19	0	4	8	1	9	1	7	0	84	5	1	23	0	1	2	7	0	8	1	0	2	1	0	2	21	2	2	4	4	11	61	0
47403	73	4	2	11	8	3	1	0	25	20	0	5	1	0	12	30	20	0	3	8	1	9	1	7	0	89	6	2	23	0	1	2	7	0	8	1	0	2	1	0	2	20	2	2	4	4	12	60	0
130553	107	0	1	14	14	5	0	0	37	19	0	10	6	0	16	34	34	0	4	7	5	13	1	6	51	108	5	0	26	0	1	6	13	0	20	28	0	9	2	0	1	35	12	6	9	0	11	74	1
156586	108	0	1	14	14	5	0	0	37	19	0	11	6	0	16	36	34	1	4	7	5	13	1	6	51	108	5	0	27	0	1	6	13	0	18	28	0	9	2	0	1	33	12	6	9	0	12	76	1
5858	112	0	1	15	14	5	0	0	39	21	0	11	7	0	16	37	38	0	4	6	5	13	2	5	59	109	5	0	27	0	1	6	14	0	18	28	0	9	2	0	1	35	12	6	9	0	13	78	1
100457	119	0	3	15	18	5	0	0	40	23	0	11	7	0	16	40	39	0	3	5	5	13	6	6	69	115	4	0	27	0	1	6	14	0	16	23	0	8	4	0	1	37	11	6	11	0	13	85	1
79435	19	0	2	15	8	0	0	0	48	37	0	12	6	0	34	35	10	0	7	18	3	22	10	17	0	17	17	20	66	0	2	5	15	0	21	4	0	9	1	0	0	61	15	2	0	1	16	75	0
50999	18	0	2	12	12	2	0	0	39	20	0	10	10	0	29	40	2	0	6	18	4	7	10	15	0	9	13	9	33	0	3	6	10	0	24	1	0	8	1	0	0	49	9	1	0	1	22	56	1
48703	8	0	3	14	3	34	0	0	21	36	0	9	29	0	12	41	5	0	2	10	3	7	2	13	0	7	14	2	38	0	2	9	14	0	19	7	0	10	0	0	0	49	32	0	0	1	23	36	0
59981	0	0	0	5	3	63	0	23	0	0	0	0	12	71	0	1	5	0	0	7	23	33	0	5	0	0	165	55	34	0	5	21	0	0	26	47	151	25	0	0	0	30	8	11	43	0	0	40	1
49580	76	2	1	7	11	27	0	0	8	5	12	5	0	0	20	31	3	0	1	11	5	22	8	11	0	91	5	3	16	2	3	4	11	8	11	2	0	9	0	1	0	17	12	12	13	4	16	39	0
127224	67	4	2	11	9	3	1	0	25	21	0	5	1	0	12	30	19	0	4	8	1	9	1	7	0	84	5	1	23	0	1	2	7	0	8	1	0	2	1	0	2	21	2	2	4	4	11	61	0
47404	73	4	2	11	8	3	1	0	25	20	0	5	1	0	12	30	20	0	3	8	1	9	1	7	0	89	6	2	23	0	1	2	7	0	8	1	0	2	1	0	2	20	2	2	4	4	12	60	0
49581	76	2	1	7	11	27	0	0	8	5	12	5	0	0	20	31	3	0	1	11	5	22	8	11	0	91	5	3	16	2	3	4	11	8	11	2	0	9	0	1	0	17	12	12	13	4	16	39	0
127225	67	4	2	11	9	3	1	0	25	21	0	5	1	0	12	30	19	0	4	8	1	9	1	7	0	84	5	1	23	0	1	2	7	0	8	1	0	2	1	0	2	21	2	2	4	4	11	61	0
47405	73	4	2	11	8	3	1	0	25	20	0	5	1	0	12	30	20	0	3	8	1	9	1	7	0	89	6	2	23	0	1	2	7	0	8	1	0	2	1	0	2	20	2	2	4	4	12	60	0
130554	107	0	1	14	14	5	0	0	37	19	0	10	6	0	16	34	34	0	4	7	5	13	1	6	51	108	5	0	26	0	1	6	13	0	20	28	0	9	2	0	1	35	12	6	9	0	11	74	1
156587	108	0	1	14	14	5	0	0	37	19	0	11	6	0	16	36	34	1	4	7	5	13	1	6	51	108	5	0	27	0	1	6	13	0	18	28	0	9	2	0	1	33	12	6	9	0	12	76	1
5859	112	0	1	15	14	5	0	0	39	21	0	11	7	0	16	37	38	0	4	6	5	13	2	5	59	109	5	0	27	0	1	6	14	0	18	28	0	9	2	0	1	35	12	6	9	0	13	78	1
100458	119	0	3	15	18	5	0	0	40	23	0	11	7	0	16	40	39	0	3	5	5	13	6	6	69	115	4	0	27	0	1	6	14	0	16	23	0	8	4	0	1	37	11	6	11	0	13	85	1
79436	19	0	2	15	8	0	0	0	48	37	0	12	6	0	34	35	10	0	7	18	3	22	10	17	0	17	17	20	66	0	2	5	15	0	21	4	0	9	1	0	0	61	15	2	0	1	16	75	0
51000	18	0	2	12	12	2	0	0	39	20	0	10	10	0	29	40	2	0	6	18	4	7	10	15	0	9	13	9	33	0	3	6	10	0	24	1	0	8	1	0	0	49	9	1	0	1	22	56	1
48704	8	0	3	14	3	34	0	0	21	36	0	9	29	0	12	41	5	0	2	10	3	7	2	13	0	7	14	2	38	0	2	9	14	0	19	7	0	10	0	0	0	49	32	0	0	1	23	36	0
59982	0	0	0	5	3	63	0	23	0	0	0	0	12	71	0	1	5	0	0	7	23	33	0	5	0	0	165	55	34	0	5	21	0	0	26	47	151	25	0	0	0	30	8	11	43	0	0	40	1
66492	0	0	0	0	0	0	0	0	0	0	0	0	0	0	0	0	0	0	0	0	0	0	0	0	0	0	0	0	0	0	0	0	0	0	0	0	0	0	0	0	0	0	0	0	0	0	0	0	0
191621	0	0	0	0	0	0	0	0	0	0	0	0	0	0	0	0	0	0	0	0	0	0	0	0	0	0	0	0	0	0	0	0	0	0	0	0	0	0	0	0	0	0	0	0	0	0	0	71	0
39349	0	0	0	0	0	0	0	0	0	0	0	0	0	8	0	0	0	0	0	0	0	0	0	0	0	0	0	0	0	0	0	0	0	0	0	0	0	0	0	0	2	0	0	0	0	0	0	0	0
128031	0	0	0	0	0	0	0	0	0	0	0	0	0	0	0	0	0	0	0	0	0	0	0	0	0	0	0	0	0	0	0	0	0	0	0	0	0	0	0	0	0	0	0	0	0	0	0	0	0
159915	0	0	0	0	0	0	0	0	0	0	0	0	0	0	0	0	0	0	0	0	0	0	0	0	0	0	0	0	0	0	0	0	0	0	0	0	0	0	0	0	0	0	0	0	0	0	0	0	0
32038	0	0	0	0	0	0	0	0	0	0	0	0	0	0	0	0	0	0	0	0	0	0	0	0	0	0	0	0	0	0	0	0	0	0	0	0	0	0	0	0	0	0	0	0	0	0	0	0	0
157458	0	0	0	0	0	0	0	0	0	0	0	0	0	0	0	0	0	0	0	0	0	0	0	0	0	0	0	0	0	0	0	0	0	0	0	0	0	0	0	0	0	0	0	0	0	0	0	0	0
39104	0	0	0	0	0	0	0	0	0	0	0	0	0	0	0	0	0	0	0	0	7	0	0	0	0	0	0	0	0	0	0	0	0	0	0	0	0	0	0	0	2	25	0	2	0	0	0	25	0
94834	0	0	10	0	0	0	0	0	0	8	0	0	0	0	0	0	0	2	0	0	17	13	0	20	0	0	0	2	0	0	0	0	0	0	0	0	0	3	0	0	0	0	0	0	0	0	0	0	10
179351	0	0	0	0	5	0	0	0	1	6	0	0	0	0	0	0	0	0	0	0	73	39	2	37	48	0	0	0	0	0	0	0	0	0	0	0	0	9	0	0	0	0	0	0	0	0	0	28	29
47840	0	0	26	0	13	0	0	0	0	2	0	0	0	0	0	1	0	0	3	3	29	85	0	21	37	0	0	1	0	0	5	0	0	0	0	0	0	4	0	0	0	0	0	7	7	0	0	45	19
42962	0	0	18	0	14	0	0	0	0	6	0	0	0	0	0	5	0	1	2	0	33	61	1	10	19	0	0	0	0	0	8	0	0	0	0	1	0	9	0	0	0	0	0	9	3	0	0	21	21
94831	0	0	10	0	0	0	0	0	0	8	0	0	0	0	0	0	0	2	0	0	17	13	0	20	0	0	0	2	0	0	0	0	0	0	0	0	0	3	0	0	0	0	0	0	0	0	0	0	10
179349	0	0	0	0	5	0	0	0	1	6	0	0	0	0	0	0	0	0	0	0	73	39	2	37	48	0	0	0	0	0	0	0	0	0	0	0	0	9	0	0	0	0	0	0	0	0	0	28	29
47839	0	0	26	0	13	0	0	0	0	2	0	0	0	0	0	1	0	0	3	3	29	85	0	21	37	0	0	1	0	0	5	0	0	0	0	0	0	4	0	0	0	0	0	7	7	0	0	45	19
42961	0	0	18	0	14	0	0	0	0	6	0	0	0	0	0	5	0	1	2	0	33	61	1	10	19	0	0	0	0	0	8	0	0	0	0	1	0	9	0	0	0	0	0	9	3	0	0	21	21
94832	0	0	10	0	0	0	0	0	0	8	0	0	0	0	0	0	0	2	0	0	17	13	0	20	0	0	0	2	0	0	0	0	0	0	0	0	0	3	0	0	0	0	0	0	0	0	0	0	10
94830	0	0	10	0	0	0	0	0	0	8	0	0	0	0	0	0	0	2	0	0	17	13	0	20	0	0	0	2	0	0	0	0	0	0	0	0	0	3	0	0	0	0	0	0	0	0	0	0	10
94835	0	0	10	0	0	0	0	0	0	8	0	0	0	0	0	0	0	2	0	0	17	13	0	20	0	0	0	2	0	0	0	0	0	0	0	0	0	3	0	0	0	0	0	0	0	0	0	0	10
94837	0	0	10	0	0	0	0	0	0	8	0	0	0	0	0	0	0	2	0	0	17	13	0	20	0	0	0	2	0	0	0	0	0	0	0	0	0	3	0	0	0	0	0	0	0	0	0	0	10
179352	0	0	0	0	5	0	0	0	1	6	0	0	0	0	0	0	0	0	0	0	73	39	2	37	48	0	0	0	0	0	0	0	0	0	0	0	0	9	0	0	0	0	0	0	0	0	0	28	29
94836	0	0	10	0	0	0	0	0	0	8	0	0	0	0	0	0	0	2	0	0	17	13	0	20	0	0	0	2	0	0	0	0	0	0	0	0	0	3	0	0	0	0	0	0	0	0	0	0	10
129888	0	0	0	0	0	0	0	0	0	0	0	0	0	0	0	0	0	0	0	0	0	0	0	0	0	0	0	0	0	0	0	0	0	0	0	0	0	4	0	0	0	0	0	0	0	0	0	0	0
94833	0	0	10	0	0	0	0	0	0	8	0	0	0	0	0	0	0	2	0	0	17	13	0	20	0	0	0	2	0	0	0	0	0	0	0	0	0	3	0	0	0	0	0	0	0	0	0	0	10
179350	0	0	0	0	5	0	0	0	1	6	0	0	0	0	0	0	0	0	0	0	73	39	2	37	48	0	0	0	0	0	0	0	0	0	0	0	0	9	0	0	0	0	0	0	0	0	0	28	29
46093	0	0	0	0	0	0	0	0	0	0	0	0	0	0	0	0	0	0	0	0	0	0	0	0	0	0	0	0	0	0	0	0	0	0	0	0	0	0	0	0	0	0	0	0	0	0	0	0	0
47841	0	0	26	0	13	0	0	0	0	2	0	0	0	0	0	1	0	0	3	3	29	85	0	21	37	0	0	1	0	0	5	0	0	0	0	0	0	4	0	0	0	0	0	7	7	0	0	45	19
42963	0	0	18	0	14	0	0	0	0	6	0	0	0	0	0	5	0	1	2	0	33	61	1	10	19	0	0	0	0	0	8	0	0	0	0	1	0	9	0	0	0	0	0	9	3	0	0	21	21
127645	0	95	0	15	9	0	0	314	1	0	0	1	0	0	64	0	60	0	37	1	24	0	0	0	14	107	0	48	0	86	0	5	19	0	0	59	0	13	12	15	0	2	24	30	0	0	0	17	17
88815	0	0	0	0	0	0	0	0	0	0	0	0	0	0	0	0	0	0	0	0	0	0	0	0	0	0	0	0	0	0	0	0	0	0	0	0	0	0	0	0	2	0	0	0	0	0	0	0	0
16384	0	0	0	0	0	0	0	0	0	0	0	0	0	0	0	0	0	0	0	0	0	0	0	0	0	0	0	0	0	0	0	0	0	0	0	0	0	0	0	0	2	0	0	0	0	0	0	0	0
55365	0	0	0	0	0	0	0	0	0	0	0	0	0	0	0	0	0	0	0	0	0	0	0	0	0	0	0	0	0	0	0	0	0	0	0	0	0	0	0	0	4	0	0	0	0	0	0	0	0
44827	0	0	0	0	0	0	0	0	0	0	0	0	0	0	0	0	0	0	0	0	0	0	0	0	0	0	0	0	0	0	0	0	0	0	0	0	0	0	0	0	0	0	0	0	0	0	0	0	0
81522	0	0	0	0	0	0	0	0	0	0	0	0	0	0	0	0	0	0	0	0	0	0	0	0	0	0	0	0	0	0	0	0	0	0	0	0	0	0	0	0	6	0	0	0	0	0	0	0	0
43828	0	0	0	0	0	0	0	0	0	0	0	0	0	0	0	0	0	0	0	0	0	0	0	0	0	0	0	0	0	0	0	0	0	0	0	0	0	0	0	0	0	0	0	0	0	0	0	0	0
94623	0	0	0	0	0	0	0	0	0	0	0	0	0	0	0	0	0	0	0	0	0	0	0	0	0	0	0	0	0	0	0	0	0	0	0	0	0	0	0	0	0	0	0	0	0	0	0	0	0
68386	0	0	0	0	0	0	0	0	0	0	0	0	0	0	0	0	0	0	0	0	0	0	0	0	0	0	0	0	0	0	0	0	0	0	0	0	0	0	0	0	0	0	0	0	0	0	0	0	0
96	0	0	0	0	0	0	0	0	0	0	0	0	0	0	0	0	0	0	0	0	0	0	0	0	0	0	0	0	0	0	0	0	0	0	0	0	0	0	0	0	0	0	0	0	0	0	0	0	0
173734	0	0	0	0	0	0	0	0	0	0	0	0	0	0	0	0	0	0	0	0	0	0	0	0	0	0	0	0	0	0	0	0	0	0	0	0	0	0	0	0	0	0	0	0	0	0	0	0	0
104733	0	0	0	0	0	0	0	0	0	0	0	0	0	0	0	0	0	0	0	0	0	0	0	0	0	0	0	0	0	0	0	0	0	0	0	0	0	0	0	0	0	0	0	0	0	0	0	0	0
43829	0	0	0	0	0	0	0	0	0	0	0	0	0	0	0	0	0	0	0	0	0	0	0	0	0	0	0	0	0	0	0	0	0	0	0	0	0	0	0	0	0	0	0	0	0	0	0	0	0
94624	0	0	0	0	0	0	0	0	0	0	0	0	0	0	0	0	0	0	0	0	0	0	0	0	0	0	0	0	0	0	0	0	0	0	0	0	0	0	0	0	0	0	0	0	0	0	0	0	0
68387	0	0	0	0	0	0	0	0	0	0	0	0	0	0	0	0	0	0	0	0	0	0	0	0	0	0	0	0	0	0	0	0	0	0	0	0	0	0	0	0	0	0	0	0	0	0	0	0	0
97	0	0	0	0	0	0	0	0	0	0	0	0	0	0	0	0	0	0	0	0	0	0	0	0	0	0	0	0	0	0	0	0	0	0	0	0	0	0	0	0	0	0	0	0	0	0	0	0	0
173735	0	0	0	0	0	0	0	0	0	0	0	0	0	0	0	0	0	0	0	0	0	0	0	0	0	0	0	0	0	0	0	0	0	0	0	0	0	0	0	0	0	0	0	0	0	0	0	0	0
104734	0	0	0	0	0	0	0	0	0	0	0	0	0	0	0	0	0	0	0	0	0	0	0	0	0	0	0	0	0	0	0	0	0	0	0	0	0	0	0	0	0	0	0	0	0	0	0	0	0
55366	0	0	0	0	0	0	0	0	0	0	0	0	0	0	0	0	0	0	0	0	0	0	0	0	0	0	0	0	0	0	0	0	0	0	0	0	0	0	0	0	4	0	0	0	0	0	0	0	0
113880	0	9	0	1	0	6	0	82	14	12	30	0	0	61	0	80	0	26	41	1	25	0	20	8	0	25	0	0	14	0	20	39	26	0	0	0	50	21	0	0	0	49	47	0	0	0	17	2	13
154699	0	9	0	1	0	7	0	87	14	14	33	0	0	64	0	76	0	29	36	1	26	0	20	10	1	26	0	0	15	0	20	43	26	0	0	0	51	21	0	0	0	51	46	0	0	0	17	1	13
119717	0	9	0	1	0	7	0	87	13	13	31	0	0	63	0	73	0	27	32	1	25	0	19	8	1	26	0	0	15	0	19	37	26	0	2	0	48	19	0	0	0	47	45	0	0	0	13	1	14
88926	0	0	0	0	0	0	0	0	22	0	0	0	0	0	54	0	0	0	0	0	0	0	11	0	0	0	0	0	0	0	0	0	0	0	0	0	0	0	0	0	0	0	2	0	2	0	0	0	0
186450	0	0	0	0	0	0	4	0	33	0	0	0	0	0	40	0	0	0	0	7	0	0	19	0	0	0	0	0	0	0	11	0	0	0	0	0	0	0	0	0	0	0	2	0	3	0	0	0	0
101033	0	0	0	0	0	0	2	0	45	0	0	0	2	0	66	0	0	0	0	0	0	0	8	0	0	0	0	0	0	0	5	0	0	0	0	0	0	0	0	0	0	0	3	0	1	0	0	0	0
37070	0	0	0	0	0	0	1	0	23	0	0	0	1	0	58	0	0	0	0	0	0	0	8	0	0	0	0	0	0	0	3	0	0	0	0	0	0	0	0	0	0	0	4	0	0	0	0	0	0
162669	0	0	0	0	0	0	0	0	29	0	0	0	1	0	67	0	0	0	0	0	0	0	9	0	0	0	0	0	0	0	4	0	0	0	0	0	0	0	0	0	0	0	4	0	0	0	0	0	0
139553	0	0	0	0	0	0	0	0	34	0	0	0	0	0	50	0	0	0	0	0	0	0	10	0	0	0	0	0	0	0	4	0	0	0	0	0	0	0	0	0	0	0	5	0	2	0	0	0	0
133146	0	0	0	0	0	0	0	0	39	0	0	0	0	0	52	0	0	0	0	0	0	0	6	0	0	0	0	0	0	5	4	0	0	0	0	0	0	0	0	0	0	0	1	0	0	0	0	0	0
84197	0	0	0	0	0	0	0	0	38	0	0	0	0	0	56	0	0	0	0	0	0	0	2	0	0	0	0	0	0	8	5	0	0	0	0	0	0	0	0	0	0	0	6	0	0	1	0	0	0
131311	0	0	0	0	0	0	0	0	10	0	0	0	0	0	20	0	0	0	0	0	0	0	3	0	0	0	0	0	0	3	1	0	0	0	0	0	0	0	0	0	0	0	0	0	0	0	0	0	0
88931	0	0	0	0	0	0	0	0	22	0	0	0	0	0	54	0	0	0	0	0	0	0	11	0	0	0	0	0	0	0	0	0	0	0	0	0	0	0	0	0	0	0	2	0	2	0	0	0	0
186454	0	0	0	0	0	0	4	0	33	0	0	0	0	0	40	0	0	0	0	7	0	0	19	0	0	0	0	0	0	0	11	0	0	0	0	0	0	0	0	0	0	0	2	0	3	0	0	0	0
101036	0	0	0	0	0	0	2	0	45	0	0	0	2	0	66	0	0	0	0	0	0	0	8	0	0	0	0	0	0	0	5	0	0	0	0	0	0	0	0	0	0	0	3	0	1	0	0	0	0
37072	0	0	0	0	0	0	1	0	23	0	0	0	1	0	58	0	0	0	0	0	0	0	8	0	0	0	0	0	0	0	3	0	0	0	0	0	0	0	0	0	0	0	4	0	0	0	0	0	0
162671	0	0	0	0	0	0	0	0	29	0	0	0	1	0	67	0	0	0	0	0	0	0	9	0	0	0	0	0	0	0	4	0	0	0	0	0	0	0	0	0	0	0	4	0	0	0	0	0	0
139555	0	0	0	0	0	0	0	0	34	0	0	0	0	0	50	0	0	0	0	0	0	0	10	0	0	0	0	0	0	0	4	0	0	0	0	0	0	0	0	0	0	0	5	0	2	0	0	0	0
133148	0	0	0	0	0	0	0	0	39	0	0	0	0	0	52	0	0	0	0	0	0	0	6	0	0	0	0	0	0	5	4	0	0	0	0	0	0	0	0	0	0	0	1	0	0	0	0	0	0
84199	0	0	0	0	0	0	0	0	38	0	0	0	0	0	56	0	0	0	0	0	0	0	2	0	0	0	0	0	0	8	5	0	0	0	0	0	0	0	0	0	0	0	6	0	0	1	0	0	0
131313	0	0	0	0	0	0	0	0	10	0	0	0	0	0	20	0	0	0	0	0	0	0	3	0	0	0	0	0	0	3	1	0	0	0	0	0	0	0	0	0	0	0	0	0	0	0	0	0	0
14361	0	0	0	0	0	0	0	0	0	0	0	0	0	0	0	0	0	0	0	0	0	0	0	0	0	0	0	0	0	0	0	0	0	0	0	0	0	0	0	0	0	0	0	0	0	0	0	0	0
88928	0	0	0	0	0	0	0	0	22	0	0	0	0	0	54	0	0	0	0	0	0	0	11	0	0	0	0	0	0	0	0	0	0	0	0	0	0	0	0	0	0	0	2	0	2	0	0	0	0
186451	0	0	0	0	0	0	4	0	33	0	0	0	0	0	40	0	0	0	0	7	0	0	19	0	0	0	0	0	0	0	11	0	0	0	0	0	0	0	0	0	0	0	2	0	3	0	0	0	0
101034	0	0	0	0	0	0	2	0	45	0	0	0	2	0	66	0	0	0	0	0	0	0	8	0	0	0	0	0	0	0	5	0	0	0	0	0	0	0	0	0	0	0	3	0	1	0	0	0	0
37071	0	0	0	0	0	0	1	0	23	0	0	0	1	0	58	0	0	0	0	0	0	0	8	0	0	0	0	0	0	0	3	0	0	0	0	0	0	0	0	0	0	0	4	0	0	0	0	0	0
162670	0	0	0	0	0	0	0	0	29	0	0	0	1	0	67	0	0	0	0	0	0	0	9	0	0	0	0	0	0	0	4	0	0	0	0	0	0	0	0	0	0	0	4	0	0	0	0	0	0
139554	0	0	0	0	0	0	0	0	34	0	0	0	0	0	50	0	0	0	0	0	0	0	10	0	0	0	0	0	0	0	4	0	0	0	0	0	0	0	0	0	0	0	5	0	2	0	0	0	0
133147	0	0	0	0	0	0	0	0	39	0	0	0	0	0	52	0	0	0	0	0	0	0	6	0	0	0	0	0	0	5	4	0	0	0	0	0	0	0	0	0	0	0	1	0	0	0	0	0	0
84198	0	0	0	0	0	0	0	0	38	0	0	0	0	0	56	0	0	0	0	0	0	0	2	0	0	0	0	0	0	8	5	0	0	0	0	0	0	0	0	0	0	0	6	0	0	1	0	0	0
131312	0	0	0	0	0	0	0	0	10	0	0	0	0	0	20	0	0	0	0	0	0	0	3	0	0	0	0	0	0	3	1	0	0	0	0	0	0	0	0	0	0	0	0	0	0	0	0	0	0
14363	0	0	0	0	0	0	0	0	0	0	0	0	0	0	0	0	0	0	0	0	0	0	0	0	0	0	0	0	0	0	0	0	0	0	0	0	0	0	0	0	0	0	0	0	0	0	0	0	0
155306	0	0	0	0	0	0	0	0	0	0	0	0	0	0	0	0	0	0	0	0	0	0	0	0	0	0	0	0	0	0	0	0	0	0	0	0	0	0	0	0	0	0	0	0	0	0	0	0	0
157006	0	0	0	0	0	0	0	0	0	0	0	0	0	0	0	0	0	0	0	0	0	0	0	0	0	0	0	0	0	0	0	0	0	0	0	0	0	0	0	0	0	0	0	0	0	0	0	0	0
88927	0	0	0	0	0	0	0	0	22	0	0	0	0	0	54	0	0	0	0	0	0	0	11	0	0	0	0	0	0	0	0	0	0	0	0	0	0	0	0	0	0	0	2	0	2	0	0	0	0
14364	0	0	0	0	0	0	0	0	0	0	0	0	0	0	0	0	0	0	0	0	0	0	0	0	0	0	0	0	0	0	0	0	0	0	0	0	0	0	0	0	0	0	0	0	0	0	0	0	0
88930	0	0	0	0	0	0	0	0	22	0	0	0	0	0	54	0	0	0	0	0	0	0	11	0	0	0	0	0	0	0	0	0	0	0	0	0	0	0	0	0	0	0	2	0	2	0	0	0	0
186453	0	0	0	0	0	0	4	0	33	0	0	0	0	0	40	0	0	0	0	7	0	0	19	0	0	0	0	0	0	0	11	0	0	0	0	0	0	0	0	0	0	0	2	0	3	0	0	0	0
14362	0	0	0	0	0	0	0	0	0	0	0	0	0	0	0	0	0	0	0	0	0	0	0	0	0	0	0	0	0	0	0	0	0	0	0	0	0	0	0	0	0	0	0	0	0	0	0	0	0
88929	0	0	0	0	0	0	0	0	22	0	0	0	0	0	54	0	0	0	0	0	0	0	11	0	0	0	0	0	0	0	0	0	0	0	0	0	0	0	0	0	0	0	2	0	2	0	0	0	0
186452	0	0	0	0	0	0	4	0	33	0	0	0	0	0	40	0	0	0	0	7	0	0	19	0	0	0	0	0	0	0	11	0	0	0	0	0	0	0	0	0	0	0	2	0	3	0	0	0	0
57388	0	0	0	0	0	0	3	0	0	0	0	0	0	0	0	0	0	0	0	0	0	0	0	0	0	0	0	0	0	0	0	0	0	0	0	0	0	0	0	0	0	0	0	0	0	0	0	0	0
52047	0	0	0	0	0	0	2	0	0	0	0	0	0	0	0	0	0	0	0	0	0	0	0	0	0	0	0	0	0	0	0	0	0	0	0	0	0	0	0	0	0	0	0	0	0	0	0	0	0
101035	0	0	0	0	0	0	2	0	45	0	0	0	2	0	66	0	0	0	0	0	0	0	8	0	0	0	0	0	0	0	5	0	0	0	0	0	0	0	0	0	0	0	3	0	1	0	0	0	0
91312	0	0	0	0	0	0	0	0	0	0	0	0	0	0	0	0	0	0	0	0	0	0	0	0	0	0	0	0	0	0	0	0	0	0	0	0	0	0	0	0	0	0	0	0	0	0	0	0	0
106393	0	0	0	0	0	0	0	0	0	0	0	0	0	0	0	0	0	0	0	0	0	0	0	0	0	0	0	0	0	0	0	0	0	0	0	0	0	0	0	0	0	0	0	0	0	0	0	0	0
94531	0	0	0	0	0	0	0	0	0	0	0	0	0	0	0	0	0	0	0	0	0	0	0	0	0	0	0	0	0	0	0	0	0	0	0	0	0	0	0	0	0	0	0	0	0	0	0	0	0
154262	0	0	0	0	0	0	0	0	0	0	0	0	0	0	0	0	0	0	0	0	0	0	0	0	0	0	0	0	0	0	0	0	0	0	0	0	0	0	0	0	0	0	0	0	0	0	0	0	0
112386	0	0	0	0	0	0	0	0	0	0	0	0	0	0	0	0	0	0	0	0	0	0	0	0	0	0	0	0	0	0	0	0	0	0	0	0	0	0	0	0	0	0	0	0	0	0	0	0	0
144331	0	0	0	0	0	0	0	0	0	0	0	0	0	0	0	0	0	0	0	0	0	0	0	0	0	0	0	0	0	0	0	0	0	0	0	0	0	0	0	0	0	0	0	0	0	0	0	0	0
144328	0	0	0	0	0	0	0	0	0	0	0	0	0	0	0	0	0	0	0	0	0	0	0	0	0	0	0	0	0	0	0	0	0	0	0	0	0	0	0	0	0	0	0	0	0	0	0	0	0
144329	0	0	0	0	0	0	0	0	0	0	0	0	0	0	0	0	0	0	0	0	0	0	0	0	0	0	0	0	0	0	0	0	0	0	0	0	0	0	0	0	0	0	0	0	0	0	0	0	0
155229	0	0	0	0	0	0	0	0	0	0	0	0	0	0	0	0	0	0	0	0	0	0	0	0	0	0	0	0	0	0	0	0	0	0	0	0	0	0	0	0	0	0	0	0	0	0	0	0	0
144330	0	0	0	0	0	0	0	0	0	0	0	0	0	0	0	0	0	0	0	0	0	0	0	0	0	0	0	0	0	0	0	0	0	0	0	0	0	0	0	0	0	0	0	0	0	0	0	0	0
144332	0	0	0	0	0	0	0	0	0	0	0	0	0	0	0	0	0	0	0	0	0	0	0	0	0	0	0	0	0	0	0	0	0	0	0	0	0	0	0	0	0	0	0	0	0	0	0	0	0
139935	0	0	0	12	0	0	19	0	0	0	0	0	0	0	35	0	28	0	0	9	0	0	0	71	15	0	0	0	0	0	0	0	0	0	156	7	1	0	0	0	0	26	0	0	13	0	1	0	0
77514	0	0	0	6	0	0	36	0	0	0	0	0	0	0	37	0	28	0	0	9	0	0	0	119	15	0	0	0	0	0	0	0	0	0	193	15	0	0	0	0	0	25	0	0	16	0	1	0	0
37193	0	0	0	0	0	0	37	0	0	0	0	0	0	0	0	0	27	2	0	8	0	0	0	128	0	0	0	0	0	0	0	0	0	0	0	0	1	0	0	0	0	0	0	0	16	0	0	0	0
62677	0	0	0	0	0	0	31	0	0	0	0	1	0	0	0	0	17	0	0	5	0	0	0	77	0	0	0	0	0	0	1	0	0	0	0	0	1	0	0	0	0	2	0	0	9	0	0	0	0
2148	0	0	0	0	0	0	23	0	0	0	0	0	0	0	0	0	0	0	0	4	0	0	0	61	0	0	0	0	0	0	0	0	0	0	0	0	0	0	0	0	0	0	0	0	0	0	0	0	0
167325	0	0	0	0	0	0	13	0	0	0	0	0	0	0	0	0	0	0	0	2	0	0	0	72	0	0	0	0	0	0	0	0	0	0	0	0	0	0	0	0	0	0	0	0	0	0	0	0	0
139934	0	0	0	12	0	0	19	0	0	0	0	0	0	0	35	0	28	0	0	9	0	0	0	71	15	0	0	0	0	0	0	0	0	0	156	7	1	0	0	0	0	26	0	0	13	0	1	0	0
77513	0	0	0	6	0	0	36	0	0	0	0	0	0	0	37	0	28	0	0	9	0	0	0	119	15	0	0	0	0	0	0	0	0	0	193	15	0	0	0	0	0	25	0	0	16	0	1	0	0
37192	0	0	0	0	0	0	37	0	0	0	0	0	0	0	0	0	27	2	0	8	0	0	0	128	0	0	0	0	0	0	0	0	0	0	0	0	1	0	0	0	0	0	0	0	16	0	0	0	0
62676	0	0	0	0	0	0	31	0	0	0	0	1	0	0	0	0	17	0	0	5	0	0	0	77	0	0	0	0	0	0	1	0	0	0	0	0	1	0	0	0	0	2	0	0	9	0	0	0	0
2147	0	0	0	0	0	0	23	0	0	0	0	0	0	0	0	0	0	0	0	4	0	0	0	61	0	0	0	0	0	0	0	0	0	0	0	0	0	0	0	0	0	0	0	0	0	0	0	0	0
37191	0	0	0	0	0	0	37	0	0	0	0	0	0	0	0	0	27	2	0	8	0	0	0	128	0	0	0	0	0	0	0	0	0	0	0	0	1	0	0	0	0	0	0	0	16	0	0	0	0
62675	0	0	0	0	0	0	31	0	0	0	0	1	0	0	0	0	17	0	0	5	0	0	0	77	0	0	0	0	0	0	1	0	0	0	0	0	1	0	0	0	0	2	0	0	9	0	0	0	0
2146	0	0	0	0	0	0	23	0	0	0	0	0	0	0	0	0	0	0	0	4	0	0	0	61	0	0	0	0	0	0	0	0	0	0	0	0	0	0	0	0	0	0	0	0	0	0	0	0	0
51753	0	0	0	0	0	0	0	0	0	0	0	0	0	0	0	0	0	0	0	0	0	0	0	0	0	0	0	0	0	0	0	0	0	0	0	0	0	0	0	0	0	0	0	0	0	0	0	0	0
146881	0	0	0	0	0	0	0	0	0	0	0	0	0	0	0	0	0	0	0	0	0	0	0	0	0	0	0	0	0	0	0	0	0	0	0	0	0	0	0	0	0	0	0	0	0	0	0	0	0
1893	0	0	0	0	0	0	0	0	0	0	0	0	0	0	0	0	0	0	0	0	0	0	0	0	0	0	0	0	0	0	0	0	0	0	0	0	0	0	0	0	0	0	0	0	0	0	0	0	0
139933	0	0	0	12	0	0	19	0	0	0	0	0	0	0	35	0	28	0	0	9	0	0	0	71	15	0	0	0	0	0	0	0	0	0	156	7	1	0	0	0	0	26	0	0	13	0	1	0	0
77512	0	0	0	6	0	0	36	0	0	0	0	0	0	0	37	0	28	0	0	9	0	0	0	119	15	0	0	0	0	0	0	0	0	0	193	15	0	0	0	0	0	25	0	0	16	0	1	0	0
37190	0	0	0	0	0	0	37	0	0	0	0	0	0	0	0	0	27	2	0	8	0	0	0	128	0	0	0	0	0	0	0	0	0	0	0	0	1	0	0	0	0	0	0	0	16	0	0	0	0
62674	0	0	0	0	0	0	31	0	0	0	0	1	0	0	0	0	17	0	0	5	0	0	0	77	0	0	0	0	0	0	1	0	0	0	0	0	1	0	0	0	0	2	0	0	9	0	0	0	0
2145	0	0	0	0	0	0	23	0	0	0	0	0	0	0	0	0	0	0	0	4	0	0	0	61	0	0	0	0	0	0	0	0	0	0	0	0	0	0	0	0	0	0	0	0	0	0	0	0	0
133846	0	0	0	0	0	0	0	0	0	0	0	0	0	0	1	0	0	0	0	0	0	0	0	0	0	0	0	0	0	0	0	0	0	0	0	0	0	0	0	0	0	0	0	0	0	0	0	0	0
11032	0	0	0	0	0	0	0	0	0	0	0	0	0	0	1	0	0	0	0	0	0	0	0	0	0	0	0	0	0	0	0	0	0	0	0	0	0	0	0	0	0	0	0	0	0	0	0	0	0
57940	0	0	0	0	0	0	0	0	0	0	0	0	0	0	0	0	0	0	0	0	0	0	0	0	0	0	0	0	0	0	0	0	0	0	0	0	0	0	0	0	0	0	0	0	0	0	0	0	0
34181	0	0	0	0	0	0	0	0	0	0	0	0	0	0	0	0	0	0	0	0	0	0	0	0	0	0	0	0	0	0	0	0	0	0	0	0	0	0	0	0	0	0	0	0	0	0	0	0	0
192848	0	0	0	0	0	0	0	0	0	0	0	0	0	0	0	0	0	0	0	0	0	0	0	0	0	0	0	0	0	0	0	0	0	0	0	0	0	0	0	0	0	0	0	0	0	0	0	0	0
102675	0	0	0	0	0	0	0	0	0	0	0	0	0	0	0	0	0	0	0	0	0	0	0	0	0	0	0	0	0	0	0	0	0	0	0	0	0	0	0	0	0	0	0	0	0	0	0	0	0
83815	0	0	0	0	0	0	0	0	0	0	0	0	0	0	0	0	0	0	0	0	0	0	0	0	0	0	0	0	0	0	0	0	0	0	0	0	0	0	0	0	0	0	0	0	0	0	0	0	0
159872	0	0	0	0	0	0	0	0	0	0	0	0	0	0	0	0	0	0	0	0	0	0	0	0	0	0	0	0	0	0	0	1	0	0	0	0	0	0	0	0	0	0	0	0	0	0	0	0	0
32841	0	0	0	0	0	0	0	0	0	0	0	0	0	0	0	0	0	0	0	0	0	0	0	0	0	0	0	0	0	0	0	1	0	0	0	0	0	0	0	0	0	0	0	0	0	0	0	0	0
61980	0	0	0	0	0	0	0	0	0	0	0	0	0	0	0	0	0	0	0	0	0	0	0	0	0	0	0	0	0	0	0	0	0	0	0	0	0	0	0	0	0	0	0	0	0	0	0	0	0
92241	0	0	0	0	0	0	0	0	0	0	0	0	2	0	0	0	0	0	0	0	0	0	0	0	0	0	0	0	0	0	0	0	0	0	0	0	0	0	0	0	0	0	0	0	0	0	0	0	0
21445	0	0	0	0	0	0	0	0	0	0	0	0	0	0	0	0	0	0	0	0	0	0	0	0	0	0	0	0	0	0	0	0	0	0	0	0	0	0	0	0	0	0	0	0	0	0	0	0	0
56388	0	0	0	0	0	0	0	0	0	0	0	0	0	0	0	0	0	0	0	0	0	0	0	0	0	0	0	0	0	0	0	0	0	0	0	0	0	0	0	0	0	0	0	0	0	0	0	0	0
113901	0	0	0	0	0	0	0	0	0	0	0	0	0	0	0	0	0	0	0	0	0	0	0	0	0	0	0	0	0	0	0	0	0	0	0	0	0	0	0	0	0	0	0	0	0	0	0	0	0
91144	0	0	0	0	0	0	0	0	0	0	0	0	0	0	0	0	0	0	0	0	0	0	0	0	0	0	0	0	0	0	0	0	0	0	0	0	0	0	0	0	0	0	0	0	0	0	0	0	0
172068	0	0	0	0	0	0	0	0	0	0	0	0	0	0	0	0	0	0	0	0	0	0	0	0	0	0	0	0	0	0	0	0	0	0	0	0	0	0	0	0	0	0	0	0	0	0	0	0	0
36211	0	0	0	0	0	0	0	0	0	0	0	0	0	0	0	0	0	0	0	0	0	0	0	0	0	0	0	0	0	0	0	0	0	0	0	0	0	0	0	0	0	0	0	0	0	0	0	0	0
30858	0	0	0	0	0	0	0	0	0	0	0	0	0	0	0	0	0	0	0	0	0	0	0	0	0	0	0	0	0	0	0	0	0	0	0	0	0	0	0	0	0	0	0	0	0	0	0	0	0
110378	0	0	0	0	0	0	0	0	0	0	0	0	0	0	0	0	0	0	0	0	0	0	0	0	0	0	0	0	0	0	0	0	0	0	0	0	0	0	0	0	0	0	0	0	0	0	0	0	0
102815	0	0	0	0	0	0	0	0	0	0	0	0	0	0	0	0	0	0	0	0	0	0	0	0	0	0	0	0	0	0	0	0	0	0	0	0	0	0	0	0	0	0	0	27	0	0	0	0	0
186904	0	0	0	0	0	0	0	0	0	0	0	0	0	0	0	0	0	0	0	0	0	0	0	0	0	0	0	0	0	0	0	0	0	0	0	0	0	0	0	0	0	0	0	35	0	0	0	0	0
187323	0	0	0	0	0	0	0	0	0	0	0	0	0	0	0	0	0	0	0	0	0	0	0	0	0	0	0	0	0	0	0	0	0	0	0	0	0	0	0	0	0	0	0	31	0	0	0	0	0
11559	0	0	0	0	0	0	0	0	0	0	0	0	0	0	0	0	0	0	0	0	0	0	0	0	0	0	0	0	0	0	0	0	0	0	0	0	0	0	0	0	0	0	0	0	0	0	0	0	0
170629	0	0	0	0	0	0	0	0	0	0	0	0	0	0	0	0	0	0	0	0	0	0	0	0	0	0	0	0	0	0	0	0	0	0	0	0	0	0	0	0	0	0	0	0	0	0	0	0	0
181503	0	0	0	0	0	0	0	0	0	0	0	0	0	0	0	0	0	5	0	0	0	0	0	0	0	0	0	0	0	0	0	0	0	0	0	0	0	0	8	0	0	0	0	0	0	0	10	0	0
80534	0	0	0	0	0	0	0	0	0	0	0	0	0	0	0	0	0	9	0	0	0	0	0	0	0	0	0	0	0	0	0	0	0	0	0	0	0	0	5	0	0	0	0	0	0	0	10	0	0
44077	0	0	0	0	0	0	0	0	0	0	0	0	0	0	1	0	0	11	0	0	0	0	0	0	0	0	0	0	0	0	0	0	0	0	0	0	0	0	6	0	0	0	0	0	0	0	14	0	0
92264	0	0	0	0	0	0	0	0	0	0	0	0	0	0	0	0	1	18	0	0	0	0	0	0	0	0	0	0	0	0	0	0	0	0	0	0	0	0	1	0	0	0	0	0	0	0	0	0	0
44080	0	0	0	0	0	0	0	0	0	0	0	0	0	0	1	0	0	11	0	0	0	0	0	0	0	0	0	0	0	0	0	0	0	0	0	0	0	0	6	0	0	0	0	0	0	0	14	0	0
140761	0	0	0	0	0	0	0	0	0	0	0	0	0	0	0	0	0	0	0	0	0	0	0	0	0	0	0	0	0	0	0	1	0	0	0	0	0	0	0	0	0	0	0	0	0	0	0	0	0
58292	0	0	0	0	0	0	0	0	0	0	0	0	0	0	0	0	0	0	0	0	0	0	0	0	0	0	0	0	0	0	0	0	0	0	0	0	0	0	0	0	0	0	0	0	0	0	0	0	0
165310	0	0	0	0	0	0	0	0	0	0	0	0	0	0	0	0	0	0	0	0	0	0	0	0	0	0	0	0	0	0	0	0	0	0	0	0	0	0	0	0	0	0	0	0	0	0	0	0	0
80097	0	0	0	0	0	0	0	0	0	0	0	0	0	0	0	0	0	0	0	0	0	0	0	0	0	0	0	0	0	0	0	0	0	0	0	0	0	0	0	0	0	0	0	0	0	0	0	0	0
26029	0	0	0	0	0	0	0	0	0	0	0	0	0	0	0	0	0	0	0	0	0	0	0	0	0	0	0	0	0	0	0	0	0	0	0	0	0	0	0	0	0	0	0	0	0	0	0	0	0
67021	0	0	0	0	0	0	0	0	0	0	0	0	0	0	0	0	0	0	0	0	0	0	0	0	0	0	0	0	0	0	0	0	0	0	0	0	0	0	0	0	0	0	0	0	0	0	0	0	0
83197	0	0	0	0	0	0	0	0	0	0	0	0	0	0	0	0	0	0	0	0	0	0	0	0	0	0	0	0	0	0	0	0	0	0	0	0	0	0	0	0	0	0	0	0	0	0	0	0	0
35763	0	0	0	0	0	0	0	0	0	0	0	0	0	0	0	0	0	0	0	0	0	0	0	0	0	0	0	0	0	0	0	0	0	0	0	0	0	0	0	0	0	0	0	0	0	0	0	0	0
136287	0	0	0	0	0	0	0	0	0	0	0	0	0	0	0	0	0	0	0	0	0	0	0	0	0	0	0	0	0	0	0	0	0	0	0	0	0	0	0	0	0	0	0	0	0	0	0	0	0
43095	0	0	0	0	0	0	0	0	0	0	0	0	0	0	0	0	0	0	0	0	0	0	0	0	0	0	0	0	0	0	0	0	0	0	0	0	0	0	0	0	0	0	0	0	0	0	0	0	0
128198	0	0	0	0	0	0	0	0	0	0	0	0	0	0	0	0	0	0	0	0	0	0	0	0	0	0	0	0	0	0	0	0	0	0	0	0	0	0	0	0	0	0	0	0	0	0	0	0	0
50448	0	0	0	0	0	0	0	0	0	0	0	0	0	0	0	0	0	0	0	0	0	0	0	0	0	0	0	0	0	0	0	0	0	0	0	0	0	0	0	0	0	0	0	0	0	0	0	0	0
102818	0	0	0	0	0	0	0	0	0	0	0	0	0	0	0	0	0	0	0	0	0	0	0	0	0	0	0	0	0	0	0	0	0	0	0	0	0	0	0	0	0	0	0	27	0	0	0	0	0
186907	0	0	0	0	0	0	0	0	0	0	0	0	0	0	0	0	0	0	0	0	0	0	0	0	0	0	0	0	0	0	0	0	0	0	0	0	0	0	0	0	0	0	0	35	0	0	0	0	0
187326	0	0	0	0	0	0	0	0	0	0	0	0	0	0	0	0	0	0	0	0	0	0	0	0	0	0	0	0	0	0	0	0	0	0	0	0	0	0	0	0	0	0	0	31	0	0	0	0	0
11561	0	0	0	0	0	0	0	0	0	0	0	0	0	0	0	0	0	0	0	0	0	0	0	0	0	0	0	0	0	0	0	0	0	0	0	0	0	0	0	0	0	0	0	0	0	0	0	0	0
170631	0	0	0	0	0	0	0	0	0	0	0	0	0	0	0	0	0	0	0	0	0	0	0	0	0	0	0	0	0	0	0	0	0	0	0	0	0	0	0	0	0	0	0	0	0	0	0	0	0
181505	0	0	0	0	0	0	0	0	0	0	0	0	0	0	0	0	0	5	0	0	0	0	0	0	0	0	0	0	0	0	0	0	0	0	0	0	0	0	8	0	0	0	0	0	0	0	10	0	0
80536	0	0	0	0	0	0	0	0	0	0	0	0	0	0	0	0	0	9	0	0	0	0	0	0	0	0	0	0	0	0	0	0	0	0	0	0	0	0	5	0	0	0	0	0	0	0	10	0	0
44079	0	0	0	0	0	0	0	0	0	0	0	0	0	0	1	0	0	11	0	0	0	0	0	0	0	0	0	0	0	0	0	0	0	0	0	0	0	0	6	0	0	0	0	0	0	0	14	0	0
46643	0	0	0	0	0	0	0	0	0	0	0	0	0	0	0	0	0	0	0	0	0	0	0	0	0	0	0	0	0	0	0	0	0	0	0	0	0	0	0	0	0	0	0	0	0	0	0	0	0
119413	0	0	0	0	0	0	0	0	0	0	0	0	0	0	0	0	0	0	0	0	0	0	0	0	0	0	0	0	0	0	0	0	0	0	0	0	0	0	0	0	0	0	0	0	0	0	0	0	0
95796	0	0	0	0	0	0	0	0	0	0	0	0	0	0	0	0	0	0	0	0	0	0	0	0	0	0	0	0	0	0	0	0	0	0	0	0	0	0	0	0	0	0	0	0	0	0	0	0	0
69309	0	0	0	0	0	0	0	0	0	0	0	0	0	0	0	0	0	0	0	0	0	0	0	0	0	0	0	0	0	0	0	0	0	0	0	0	0	0	0	0	0	0	0	0	0	0	0	0	0
90863	0	0	0	0	0	0	0	0	0	0	0	0	0	0	0	0	0	0	0	0	0	0	0	0	0	0	0	0	0	0	0	0	0	0	0	0	0	0	0	0	0	0	0	0	0	0	0	0	0
24551	0	0	0	0	0	0	0	0	0	0	0	0	0	0	0	0	0	0	0	0	0	0	0	0	0	0	0	0	0	0	0	0	0	0	0	0	0	0	0	0	0	0	0	0	0	0	0	0	0
92265	0	0	0	0	0	0	0	0	0	0	0	0	0	0	0	0	1	18	0	0	0	0	0	0	0	0	0	0	0	0	0	0	0	0	0	0	0	0	1	0	0	0	0	0	0	0	0	0	0
113904	0	0	0	0	0	0	0	0	0	0	0	0	0	0	0	0	0	0	0	0	0	0	0	0	0	0	0	0	0	0	0	0	0	0	0	0	0	0	0	0	0	0	0	0	0	0	0	0	0
91147	0	0	0	0	0	0	0	0	0	0	0	0	0	0	0	0	0	0	0	0	0	0	0	0	0	0	0	0	0	0	0	0	0	0	0	0	0	0	0	0	0	0	0	0	0	0	0	0	0
172071	0	0	0	0	0	0	0	0	0	0	0	0	0	0	0	0	0	0	0	0	0	0	0	0	0	0	0	0	0	0	0	0	0	0	0	0	0	0	0	0	0	0	0	0	0	0	0	0	0
133847	0	0	0	0	0	0	0	0	0	0	0	0	0	0	1	0	0	0	0	0	0	0	0	0	0	0	0	0	0	0	0	0	0	0	0	0	0	0	0	0	0	0	0	0	0	0	0	0	0
11033	0	0	0	0	0	0	0	0	0	0	0	0	0	0	1	0	0	0	0	0	0	0	0	0	0	0	0	0	0	0	0	0	0	0	0	0	0	0	0	0	0	0	0	0	0	0	0	0	0
57941	0	0	0	0	0	0	0	0	0	0	0	0	0	0	0	0	0	0	0	0	0	0	0	0	0	0	0	0	0	0	0	0	0	0	0	0	0	0	0	0	0	0	0	0	0	0	0	0	0
34182	0	0	0	0	0	0	0	0	0	0	0	0	0	0	0	0	0	0	0	0	0	0	0	0	0	0	0	0	0	0	0	0	0	0	0	0	0	0	0	0	0	0	0	0	0	0	0	0	0
192849	0	0	0	0	0	0	0	0	0	0	0	0	0	0	0	0	0	0	0	0	0	0	0	0	0	0	0	0	0	0	0	0	0	0	0	0	0	0	0	0	0	0	0	0	0	0	0	0	0
102676	0	0	0	0	0	0	0	0	0	0	0	0	0	0	0	0	0	0	0	0	0	0	0	0	0	0	0	0	0	0	0	0	0	0	0	0	0	0	0	0	0	0	0	0	0	0	0	0	0
83816	0	0	0	0	0	0	0	0	0	0	0	0	0	0	0	0	0	0	0	0	0	0	0	0	0	0	0	0	0	0	0	0	0	0	0	0	0	0	0	0	0	0	0	0	0	0	0	0	0
159873	0	0	0	0	0	0	0	0	0	0	0	0	0	0	0	0	0	0	0	0	0	0	0	0	0	0	0	0	0	0	0	1	0	0	0	0	0	0	0	0	0	0	0	0	0	0	0	0	0
32842	0	0	0	0	0	0	0	0	0	0	0	0	0	0	0	0	0	0	0	0	0	0	0	0	0	0	0	0	0	0	0	1	0	0	0	0	0	0	0	0	0	0	0	0	0	0	0	0	0
61981	0	0	0	0	0	0	0	0	0	0	0	0	0	0	0	0	0	0	0	0	0	0	0	0	0	0	0	0	0	0	0	0	0	0	0	0	0	0	0	0	0	0	0	0	0	0	0	0	0
92242	0	0	0	0	0	0	0	0	0	0	0	0	2	0	0	0	0	0	0	0	0	0	0	0	0	0	0	0	0	0	0	0	0	0	0	0	0	0	0	0	0	0	0	0	0	0	0	0	0
21446	0	0	0	0	0	0	0	0	0	0	0	0	0	0	0	0	0	0	0	0	0	0	0	0	0	0	0	0	0	0	0	0	0	0	0	0	0	0	0	0	0	0	0	0	0	0	0	0	0
56389	0	0	0	0	0	0	0	0	0	0	0	0	0	0	0	0	0	0	0	0	0	0	0	0	0	0	0	0	0	0	0	0	0	0	0	0	0	0	0	0	0	0	0	0	0	0	0	0	0
113902	0	0	0	0	0	0	0	0	0	0	0	0	0	0	0	0	0	0	0	0	0	0	0	0	0	0	0	0	0	0	0	0	0	0	0	0	0	0	0	0	0	0	0	0	0	0	0	0	0
91145	0	0	0	0	0	0	0	0	0	0	0	0	0	0	0	0	0	0	0	0	0	0	0	0	0	0	0	0	0	0	0	0	0	0	0	0	0	0	0	0	0	0	0	0	0	0	0	0	0
172069	0	0	0	0	0	0	0	0	0	0	0	0	0	0	0	0	0	0	0	0	0	0	0	0	0	0	0	0	0	0	0	0	0	0	0	0	0	0	0	0	0	0	0	0	0	0	0	0	0
36212	0	0	0	0	0	0	0	0	0	0	0	0	0	0	0	0	0	0	0	0	0	0	0	0	0	0	0	0	0	0	0	0	0	0	0	0	0	0	0	0	0	0	0	0	0	0	0	0	0
30859	0	0	0	0	0	0	0	0	0	0	0	0	0	0	0	0	0	0	0	0	0	0	0	0	0	0	0	0	0	0	0	0	0	0	0	0	0	0	0	0	0	0	0	0	0	0	0	0	0
110379	0	0	0	0	0	0	0	0	0	0	0	0	0	0	0	0	0	0	0	0	0	0	0	0	0	0	0	0	0	0	0	0	0	0	0	0	0	0	0	0	0	0	0	0	0	0	0	0	0
102816	0	0	0	0	0	0	0	0	0	0	0	0	0	0	0	0	0	0	0	0	0	0	0	0	0	0	0	0	0	0	0	0	0	0	0	0	0	0	0	0	0	0	0	27	0	0	0	0	0
186905	0	0	0	0	0	0	0	0	0	0	0	0	0	0	0	0	0	0	0	0	0	0	0	0	0	0	0	0	0	0	0	0	0	0	0	0	0	0	0	0	0	0	0	35	0	0	0	0	0
187324	0	0	0	0	0	0	0	0	0	0	0	0	0	0	0	0	0	0	0	0	0	0	0	0	0	0	0	0	0	0	0	0	0	0	0	0	0	0	0	0	0	0	0	31	0	0	0	0	0
133848	0	0	0	0	0	0	0	0	0	0	0	0	0	0	1	0	0	0	0	0	0	0	0	0	0	0	0	0	0	0	0	0	0	0	0	0	0	0	0	0	0	0	0	0	0	0	0	0	0
11034	0	0	0	0	0	0	0	0	0	0	0	0	0	0	1	0	0	0	0	0	0	0	0	0	0	0	0	0	0	0	0	0	0	0	0	0	0	0	0	0	0	0	0	0	0	0	0	0	0
57942	0	0	0	0	0	0	0	0	0	0	0	0	0	0	0	0	0	0	0	0	0	0	0	0	0	0	0	0	0	0	0	0	0	0	0	0	0	0	0	0	0	0	0	0	0	0	0	0	0
34183	0	0	0	0	0	0	0	0	0	0	0	0	0	0	0	0	0	0	0	0	0	0	0	0	0	0	0	0	0	0	0	0	0	0	0	0	0	0	0	0	0	0	0	0	0	0	0	0	0
192850	0	0	0	0	0	0	0	0	0	0	0	0	0	0	0	0	0	0	0	0	0	0	0	0	0	0	0	0	0	0	0	0	0	0	0	0	0	0	0	0	0	0	0	0	0	0	0	0	0
102677	0	0	0	0	0	0	0	0	0	0	0	0	0	0	0	0	0	0	0	0	0	0	0	0	0	0	0	0	0	0	0	0	0	0	0	0	0	0	0	0	0	0	0	0	0	0	0	0	0
83817	0	0	0	0	0	0	0	0	0	0	0	0	0	0	0	0	0	0	0	0	0	0	0	0	0	0	0	0	0	0	0	0	0	0	0	0	0	0	0	0	0	0	0	0	0	0	0	0	0
159874	0	0	0	0	0	0	0	0	0	0	0	0	0	0	0	0	0	0	0	0	0	0	0	0	0	0	0	0	0	0	0	1	0	0	0	0	0	0	0	0	0	0	0	0	0	0	0	0	0
32843	0	0	0	0	0	0	0	0	0	0	0	0	0	0	0	0	0	0	0	0	0	0	0	0	0	0	0	0	0	0	0	1	0	0	0	0	0	0	0	0	0	0	0	0	0	0	0	0	0
61982	0	0	0	0	0	0	0	0	0	0	0	0	0	0	0	0	0	0	0	0	0	0	0	0	0	0	0	0	0	0	0	0	0	0	0	0	0	0	0	0	0	0	0	0	0	0	0	0	0
92243	0	0	0	0	0	0	0	0	0	0	0	0	2	0	0	0	0	0	0	0	0	0	0	0	0	0	0	0	0	0	0	0	0	0	0	0	0	0	0	0	0	0	0	0	0	0	0	0	0
21447	0	0	0	0	0	0	0	0	0	0	0	0	0	0	0	0	0	0	0	0	0	0	0	0	0	0	0	0	0	0	0	0	0	0	0	0	0	0	0	0	0	0	0	0	0	0	0	0	0
56390	0	0	0	0	0	0	0	0	0	0	0	0	0	0	0	0	0	0	0	0	0	0	0	0	0	0	0	0	0	0	0	0	0	0	0	0	0	0	0	0	0	0	0	0	0	0	0	0	0
113903	0	0	0	0	0	0	0	0	0	0	0	0	0	0	0	0	0	0	0	0	0	0	0	0	0	0	0	0	0	0	0	0	0	0	0	0	0	0	0	0	0	0	0	0	0	0	0	0	0
91146	0	0	0	0	0	0	0	0	0	0	0	0	0	0	0	0	0	0	0	0	0	0	0	0	0	0	0	0	0	0	0	0	0	0	0	0	0	0	0	0	0	0	0	0	0	0	0	0	0
172070	0	0	0	0	0	0	0	0	0	0	0	0	0	0	0	0	0	0	0	0	0	0	0	0	0	0	0	0	0	0	0	0	0	0	0	0	0	0	0	0	0	0	0	0	0	0	0	0	0
36213	0	0	0	0	0	0	0	0	0	0	0	0	0	0	0	0	0	0	0	0	0	0	0	0	0	0	0	0	0	0	0	0	0	0	0	0	0	0	0	0	0	0	0	0	0	0	0	0	0
30860	0	0	0	0	0	0	0	0	0	0	0	0	0	0	0	0	0	0	0	0	0	0	0	0	0	0	0	0	0	0	0	0	0	0	0	0	0	0	0	0	0	0	0	0	0	0	0	0	0
110380	0	0	0	0	0	0	0	0	0	0	0	0	0	0	0	0	0	0	0	0	0	0	0	0	0	0	0	0	0	0	0	0	0	0	0	0	0	0	0	0	0	0	0	0	0	0	0	0	0
102817	0	0	0	0	0	0	0	0	0	0	0	0	0	0	0	0	0	0	0	0	0	0	0	0	0	0	0	0	0	0	0	0	0	0	0	0	0	0	0	0	0	0	0	27	0	0	0	0	0
186906	0	0	0	0	0	0	0	0	0	0	0	0	0	0	0	0	0	0	0	0	0	0	0	0	0	0	0	0	0	0	0	0	0	0	0	0	0	0	0	0	0	0	0	35	0	0	0	0	0
187325	0	0	0	0	0	0	0	0	0	0	0	0	0	0	0	0	0	0	0	0	0	0	0	0	0	0	0	0	0	0	0	0	0	0	0	0	0	0	0	0	0	0	0	31	0	0	0	0	0
11560	0	0	0	0	0	0	0	0	0	0	0	0	0	0	0	0	0	0	0	0	0	0	0	0	0	0	0	0	0	0	0	0	0	0	0	0	0	0	0	0	0	0	0	0	0	0	0	0	0
170630	0	0	0	0	0	0	0	0	0	0	0	0	0	0	0	0	0	0	0	0	0	0	0	0	0	0	0	0	0	0	0	0	0	0	0	0	0	0	0	0	0	0	0	0	0	0	0	0	0
181504	0	0	0	0	0	0	0	0	0	0	0	0	0	0	0	0	0	5	0	0	0	0	0	0	0	0	0	0	0	0	0	0	0	0	0	0	0	0	8	0	0	0	0	0	0	0	10	0	0
80535	0	0	0	0	0	0	0	0	0	0	0	0	0	0	0	0	0	9	0	0	0	0	0	0	0	0	0	0	0	0	0	0	0	0	0	0	0	0	5	0	0	0	0	0	0	0	10	0	0
44078	0	0	0	0	0	0	0	0	0	0	0	0	0	0	1	0	0	11	0	0	0	0	0	0	0	0	0	0	0	0	0	0	0	0	0	0	0	0	6	0	0	0	0	0	0	0	14	0	0
83818	0	0	0	0	0	0	0	0	0	0	0	0	0	0	0	0	0	0	0	0	0	0	0	0	0	0	0	0	0	0	0	0	0	0	0	0	0	0	0	0	0	0	0	0	0	0	0	0	0
159875	0	0	0	0	0	0	0	0	0	0	0	0	0	0	0	0	0	0	0	0	0	0	0	0	0	0	0	0	0	0	0	1	0	0	0	0	0	0	0	0	0	0	0	0	0	0	0	0	0
32844	0	0	0	0	0	0	0	0	0	0	0	0	0	0	0	0	0	0	0	0	0	0	0	0	0	0	0	0	0	0	0	1	0	0	0	0	0	0	0	0	0	0	0	0	0	0	0	0	0
61983	0	0	0	0	0	0	0	0	0	0	0	0	0	0	0	0	0	0	0	0	0	0	0	0	0	0	0	0	0	0	0	0	0	0	0	0	0	0	0	0	0	0	0	0	0	0	0	0	0
92244	0	0	0	0	0	0	0	0	0	0	0	0	2	0	0	0	0	0	0	0	0	0	0	0	0	0	0	0	0	0	0	0	0	0	0	0	0	0	0	0	0	0	0	0	0	0	0	0	0
21448	0	0	0	0	0	0	0	0	0	0	0	0	0	0	0	0	0	0	0	0	0	0	0	0	0	0	0	0	0	0	0	0	0	0	0	0	0	0	0	0	0	0	0	0	0	0	0	0	0
164213	0	0	0	0	0	0	0	5	0	0	0	0	0	0	0	0	0	0	0	0	0	0	0	0	0	0	0	0	0	0	0	0	0	0	0	0	0	0	0	0	0	0	0	0	0	0	0	0	0
52639	0	0	0	0	0	0	0	5	0	0	0	0	0	0	0	0	0	0	0	0	0	0	0	0	0	0	0	0	0	0	0	0	0	0	0	0	0	0	0	0	0	0	0	0	0	0	0	0	0
87625	0	0	0	0	0	0	0	5	0	0	0	0	0	0	0	0	0	0	0	0	0	0	0	0	0	0	0	0	0	0	0	0	0	0	0	0	0	0	0	0	0	0	0	0	0	0	0	0	0
133845	0	0	0	0	0	0	0	0	0	0	0	0	0	0	1	0	0	0	0	0	0	0	0	0	0	0	0	0	0	0	0	0	0	0	0	0	0	0	0	0	0	0	0	0	0	0	0	0	0
11031	0	0	0	0	0	0	0	0	0	0	0	0	0	0	1	0	0	0	0	0	0	0	0	0	0	0	0	0	0	0	0	0	0	0	0	0	0	0	0	0	0	0	0	0	0	0	0	0	0
57939	0	0	0	0	0	0	0	0	0	0	0	0	0	0	0	0	0	0	0	0	0	0	0	0	0	0	0	0	0	0	0	0	0	0	0	0	0	0	0	0	0	0	0	0	0	0	0	0	0
34180	0	0	0	0	0	0	0	0	0	0	0	0	0	0	0	0	0	0	0	0	0	0	0	0	0	0	0	0	0	0	0	0	0	0	0	0	0	0	0	0	0	0	0	0	0	0	0	0	0
192847	0	0	0	0	0	0	0	0	0	0	0	0	0	0	0	0	0	0	0	0	0	0	0	0	0	0	0	0	0	0	0	0	0	0	0	0	0	0	0	0	0	0	0	0	0	0	0	0	0
102674	0	0	0	0	0	0	0	0	0	0	0	0	0	0	0	0	0	0	0	0	0	0	0	0	0	0	0	0	0	0	0	0	0	0	0	0	0	0	0	0	0	0	0	0	0	0	0	0	0
83814	0	0	0	0	0	0	0	0	0	0	0	0	0	0	0	0	0	0	0	0	0	0	0	0	0	0	0	0	0	0	0	0	0	0	0	0	0	0	0	0	0	0	0	0	0	0	0	0	0
159871	0	0	0	0	0	0	0	0	0	0	0	0	0	0	0	0	0	0	0	0	0	0	0	0	0	0	0	0	0	0	0	1	0	0	0	0	0	0	0	0	0	0	0	0	0	0	0	0	0
32840	0	0	0	0	0	0	0	0	0	0	0	0	0	0	0	0	0	0	0	0	0	0	0	0	0	0	0	0	0	0	0	1	0	0	0	0	0	0	0	0	0	0	0	0	0	0	0	0	0
61979	0	0	0	0	0	0	0	0	0	0	0	0	0	0	0	0	0	0	0	0	0	0	0	0	0	0	0	0	0	0	0	0	0	0	0	0	0	0	0	0	0	0	0	0	0	0	0	0	0
92240	0	0	0	0	0	0	0	0	0	0	0	0	2	0	0	0	0	0	0	0	0	0	0	0	0	0	0	0	0	0	0	0	0	0	0	0	0	0	0	0	0	0	0	0	0	0	0	0	0
21444	0	0	0	0	0	0	0	0	0	0	0	0	0	0	0	0	0	0	0	0	0	0	0	0	0	0	0	0	0	0	0	0	0	0	0	0	0	0	0	0	0	0	0	0	0	0	0	0	0
56387	0	0	0	0	0	0	0	0	0	0	0	0	0	0	0	0	0	0	0	0	0	0	0	0	0	0	0	0	0	0	0	0	0	0	0	0	0	0	0	0	0	0	0	0	0	0	0	0	0
113900	0	0	0	0	0	0	0	0	0	0	0	0	0	0	0	0	0	0	0	0	0	0	0	0	0	0	0	0	0	0	0	0	0	0	0	0	0	0	0	0	0	0	0	0	0	0	0	0	0
91143	0	0	0	0	0	0	0	0	0	0	0	0	0	0	0	0	0	0	0	0	0	0	0	0	0	0	0	0	0	0	0	0	0	0	0	0	0	0	0	0	0	0	0	0	0	0	0	0	0
172067	0	0	0	0	0	0	0	0	0	0	0	0	0	0	0	0	0	0	0	0	0	0	0	0	0	0	0	0	0	0	0	0	0	0	0	0	0	0	0	0	0	0	0	0	0	0	0	0	0
36210	0	0	0	0	0	0	0	0	0	0	0	0	0	0	0	0	0	0	0	0	0	0	0	0	0	0	0	0	0	0	0	0	0	0	0	0	0	0	0	0	0	0	0	0	0	0	0	0	0
30857	0	0	0	0	0	0	0	0	0	0	0	0	0	0	0	0	0	0	0	0	0	0	0	0	0	0	0	0	0	0	0	0	0	0	0	0	0	0	0	0	0	0	0	0	0	0	0	0	0
110377	0	0	0	0	0	0	0	0	0	0	0	0	0	0	0	0	0	0	0	0	0	0	0	0	0	0	0	0	0	0	0	0	0	0	0	0	0	0	0	0	0	0	0	0	0	0	0	0	0
177849	0	0	0	0	0	0	0	0	0	0	0	0	0	0	0	0	0	0	0	0	0	0	0	0	0	0	0	0	0	0	0	0	0	0	0	0	0	0	0	0	0	0	0	0	0	0	0	0	0
190641	0	0	0	0	0	0	0	0	0	0	0	0	0	0	0	0	0	0	0	0	0	0	0	0	0	0	0	0	0	0	0	0	0	0	0	0	0	0	0	0	0	0	0	0	0	0	0	0	0
32908	0	0	0	0	0	0	0	0	0	0	0	0	0	0	0	0	0	0	0	0	0	0	0	0	0	0	0	0	0	0	0	0	0	0	0	0	0	0	0	0	0	0	0	0	0	0	0	0	0
36463	0	0	0	0	0	0	0	0	0	0	0	0	0	0	0	0	0	0	0	0	0	0	0	0	0	0	0	0	0	0	0	0	0	0	0	0	0	0	0	0	0	0	0	0	0	0	0	0	0
9422	0	0	0	0	0	0	0	0	0	0	0	0	0	0	0	0	0	0	0	0	0	0	0	0	0	0	0	0	0	0	0	0	0	0	0	0	0	0	0	0	0	0	0	0	0	0	0	0	0
3947	0	0	0	0	0	0	0	0	0	0	0	0	0	0	0	0	0	0	0	0	0	0	0	0	0	0	0	0	0	0	0	0	0	0	0	0	0	0	0	0	0	0	0	0	0	0	0	0	0
151700	0	0	0	0	0	0	0	0	0	0	0	0	0	0	0	0	0	0	0	0	0	0	0	0	0	0	0	0	0	0	0	0	0	0	0	0	0	0	0	0	0	0	0	0	0	0	0	0	0
60077	0	0	0	0	0	0	0	0	0	0	0	0	0	0	0	0	0	0	0	0	0	0	0	0	0	0	0	0	0	0	0	0	0	0	0	0	0	0	0	0	0	0	0	0	0	0	0	0	0
187075	0	0	0	0	0	0	0	0	0	0	0	0	0	0	0	0	0	0	0	0	0	0	0	0	0	0	0	0	0	0	0	0	0	0	0	0	0	0	0	0	0	0	0	0	0	0	0	0	0
102404	0	0	0	0	0	0	0	0	0	0	0	0	0	0	0	0	0	0	0	0	0	0	0	0	0	0	0	0	0	0	0	0	0	0	0	0	0	0	0	0	0	0	0	0	0	0	0	0	0
149616	0	0	0	0	0	0	0	0	0	0	0	0	0	0	0	0	0	0	0	0	0	0	0	0	0	0	0	0	0	0	0	0	0	0	0	0	0	0	0	0	0	0	0	0	0	0	0	0	0
28387	0	0	0	0	0	0	0	0	0	0	0	0	0	0	0	0	0	0	0	0	0	0	0	0	0	0	0	0	0	0	0	0	0	0	0	0	0	0	0	0	0	0	0	0	0	0	0	0	0
87324	0	0	0	0	0	0	0	0	0	0	0	0	0	0	0	0	0	0	0	0	0	0	0	0	0	0	0	0	0	0	0	0	0	0	0	0	0	0	0	0	0	0	0	0	0	0	0	0	0
65537	0	0	0	0	0	0	0	0	0	0	0	0	0	0	0	0	0	0	0	0	0	0	0	0	0	0	0	0	0	0	0	0	0	0	0	0	0	0	0	0	0	0	0	0	0	0	0	0	0
76913	0	0	0	0	0	0	0	0	0	0	0	0	0	0	0	0	0	0	0	0	0	0	0	0	0	0	0	0	0	0	0	0	0	0	0	0	0	0	0	0	0	0	0	0	0	0	0	0	0
152215	0	0	0	0	0	0	0	0	0	0	0	0	0	0	0	0	0	0	0	0	0	0	0	0	0	0	0	0	0	0	0	0	0	0	0	0	0	0	0	0	0	0	0	0	0	0	0	0	0
180284	0	0	0	0	0	0	0	0	0	0	0	0	0	0	0	0	0	0	0	0	0	0	0	0	0	0	0	0	0	0	0	0	0	0	0	0	0	0	0	0	0	0	0	0	0	0	0	0	0
13188	0	0	0	0	0	0	0	0	0	0	0	0	0	0	0	0	0	0	0	0	0	0	0	0	0	0	0	0	0	0	0	0	0	0	0	0	0	0	0	0	0	0	0	0	0	0	0	0	0
175291	0	0	0	0	0	0	0	0	0	0	0	0	0	0	0	0	0	0	0	0	0	0	0	0	0	0	0	0	0	0	0	0	0	0	0	0	0	0	0	0	0	0	0	0	0	0	0	0	0
181069	0	0	0	0	0	0	0	0	0	0	0	0	0	0	0	0	0	0	0	0	0	0	0	0	0	0	0	0	0	0	0	0	0	0	0	0	0	0	0	0	0	0	0	0	0	0	0	0	0
20641	0	0	0	0	0	0	0	0	0	0	0	0	0	0	0	0	0	0	0	0	0	0	0	0	0	0	0	0	0	0	0	0	0	0	0	0	0	0	0	0	0	0	0	0	0	0	0	0	0
167641	0	0	0	0	0	0	0	0	0	0	0	0	0	0	0	0	0	0	0	0	0	0	0	0	0	0	0	0	0	0	0	0	0	0	0	0	0	0	0	0	0	0	0	0	0	0	0	0	0
126126	0	0	0	0	0	0	0	0	0	0	0	0	0	0	0	0	0	0	0	0	0	0	0	0	0	0	0	0	0	0	0	0	0	0	0	0	0	0	0	0	0	0	0	0	0	0	0	0	0
41758	0	0	0	0	0	0	0	0	0	0	0	0	0	0	0	0	0	0	0	0	0	0	0	0	0	0	0	0	0	0	0	0	0	0	0	0	0	0	0	0	0	0	0	0	0	0	0	0	0
130787	0	0	0	0	0	0	0	0	0	0	0	0	0	0	0	0	0	0	0	0	0	0	0	0	0	0	0	0	0	0	0	0	0	0	0	0	0	0	0	0	0	0	0	0	0	0	0	0	0
3553	0	0	0	0	0	0	0	0	0	0	0	0	0	0	0	0	0	0	0	0	0	0	0	0	0	0	0	0	0	0	0	0	0	0	0	0	0	0	0	0	0	0	0	0	0	0	0	0	0
42856	0	0	0	0	0	0	0	0	0	0	0	0	0	0	0	0	0	0	0	0	0	0	0	0	0	0	0	0	0	0	0	0	0	0	0	0	0	0	0	0	0	0	0	0	0	0	0	0	0
137917	0	0	0	0	0	0	0	0	0	0	0	0	0	0	0	0	0	0	0	0	0	0	0	0	0	0	0	0	0	0	0	0	0	0	0	0	0	0	0	0	0	0	0	0	0	0	0	0	0
4709	0	0	0	0	0	0	0	0	0	0	0	0	0	0	0	0	0	0	0	0	0	0	0	0	0	0	0	0	0	0	0	0	0	0	0	0	0	0	0	0	0	0	0	0	0	0	0	0	0
68276	0	0	0	0	0	0	0	0	0	0	0	0	0	0	0	0	0	0	0	0	0	0	0	0	0	0	0	0	0	0	0	0	0	0	0	0	0	0	0	0	0	0	0	0	0	0	0	0	0
182617	0	0	0	0	0	0	0	0	0	0	0	0	0	0	0	0	0	0	0	0	0	0	0	0	0	0	0	0	0	0	0	0	0	0	0	0	0	0	0	0	0	0	0	0	0	0	0	0	0
123863	0	0	0	0	0	0	0	0	0	0	0	0	0	0	0	0	0	0	0	0	0	0	0	0	0	0	0	0	0	0	0	0	0	0	0	0	0	0	0	0	0	0	0	0	0	0	0	0	0
65541	0	0	0	0	0	0	0	0	0	0	0	0	0	0	0	0	0	0	0	0	0	0	0	0	0	0	0	0	0	0	0	0	0	0	0	0	0	0	0	0	0	0	0	0	0	0	0	0	0
76916	0	0	0	0	0	0	0	0	0	0	0	0	0	0	0	0	0	0	0	0	0	0	0	0	0	0	0	0	0	0	0	0	0	0	0	0	0	0	0	0	0	0	0	0	0	0	0	0	0
152217	0	0	0	0	0	0	0	0	0	0	0	0	0	0	0	0	0	0	0	0	0	0	0	0	0	0	0	0	0	0	0	0	0	0	0	0	0	0	0	0	0	0	0	0	0	0	0	0	0
180286	0	0	0	0	0	0	0	0	0	0	0	0	0	0	0	0	0	0	0	0	0	0	0	0	0	0	0	0	0	0	0	0	0	0	0	0	0	0	0	0	0	0	0	0	0	0	0	0	0
13190	0	0	0	0	0	0	0	0	0	0	0	0	0	0	0	0	0	0	0	0	0	0	0	0	0	0	0	0	0	0	0	0	0	0	0	0	0	0	0	0	0	0	0	0	0	0	0	0	0
175293	0	0	0	0	0	0	0	0	0	0	0	0	0	0	0	0	0	0	0	0	0	0	0	0	0	0	0	0	0	0	0	0	0	0	0	0	0	0	0	0	0	0	0	0	0	0	0	0	0
181071	0	0	0	0	0	0	0	0	0	0	0	0	0	0	0	0	0	0	0	0	0	0	0	0	0	0	0	0	0	0	0	0	0	0	0	0	0	0	0	0	0	0	0	0	0	0	0	0	0
20643	0	0	0	0	0	0	0	0	0	0	0	0	0	0	0	0	0	0	0	0	0	0	0	0	0	0	0	0	0	0	0	0	0	0	0	0	0	0	0	0	0	0	0	0	0	0	0	0	0
167643	0	0	0	0	0	0	0	0	0	0	0	0	0	0	0	0	0	0	0	0	0	0	0	0	0	0	0	0	0	0	0	0	0	0	0	0	0	0	0	0	0	0	0	0	0	0	0	0	0
126128	0	0	0	0	0	0	0	0	0	0	0	0	0	0	0	0	0	0	0	0	0	0	0	0	0	0	0	0	0	0	0	0	0	0	0	0	0	0	0	0	0	0	0	0	0	0	0	0	0
65542	0	0	0	0	0	0	0	0	0	0	0	0	0	0	0	0	0	0	0	0	0	0	0	0	0	0	0	0	0	0	0	0	0	0	0	0	0	0	0	0	0	0	0	0	0	0	0	0	0
76917	0	0	0	0	0	0	0	0	0	0	0	0	0	0	0	0	0	0	0	0	0	0	0	0	0	0	0	0	0	0	0	0	0	0	0	0	0	0	0	0	0	0	0	0	0	0	0	0	0
152218	0	0	0	0	0	0	0	0	0	0	0	0	0	0	0	0	0	0	0	0	0	0	0	0	0	0	0	0	0	0	0	0	0	0	0	0	0	0	0	0	0	0	0	0	0	0	0	0	0
180287	0	0	0	0	0	0	0	0	0	0	0	0	0	0	0	0	0	0	0	0	0	0	0	0	0	0	0	0	0	0	0	0	0	0	0	0	0	0	0	0	0	0	0	0	0	0	0	0	0
13191	0	0	0	0	0	0	0	0	0	0	0	0	0	0	0	0	0	0	0	0	0	0	0	0	0	0	0	0	0	0	0	0	0	0	0	0	0	0	0	0	0	0	0	0	0	0	0	0	0
175294	0	0	0	0	0	0	0	0	0	0	0	0	0	0	0	0	0	0	0	0	0	0	0	0	0	0	0	0	0	0	0	0	0	0	0	0	0	0	0	0	0	0	0	0	0	0	0	0	0
181072	0	0	0	0	0	0	0	0	0	0	0	0	0	0	0	0	0	0	0	0	0	0	0	0	0	0	0	0	0	0	0	0	0	0	0	0	0	0	0	0	0	0	0	0	0	0	0	0	0
20644	0	0	0	0	0	0	0	0	0	0	0	0	0	0	0	0	0	0	0	0	0	0	0	0	0	0	0	0	0	0	0	0	0	0	0	0	0	0	0	0	0	0	0	0	0	0	0	0	0
167644	0	0	0	0	0	0	0	0	0	0	0	0	0	0	0	0	0	0	0	0	0	0	0	0	0	0	0	0	0	0	0	0	0	0	0	0	0	0	0	0	0	0	0	0	0	0	0	0	0
126129	0	0	0	0	0	0	0	0	0	0	0	0	0	0	0	0	0	0	0	0	0	0	0	0	0	0	0	0	0	0	0	0	0	0	0	0	0	0	0	0	0	0	0	0	0	0	0	0	0
65539	0	0	0	0	0	0	0	0	0	0	0	0	0	0	0	0	0	0	0	0	0	0	0	0	0	0	0	0	0	0	0	0	0	0	0	0	0	0	0	0	0	0	0	0	0	0	0	0	0
76914	0	0	0	0	0	0	0	0	0	0	0	0	0	0	0	0	0	0	0	0	0	0	0	0	0	0	0	0	0	0	0	0	0	0	0	0	0	0	0	0	0	0	0	0	0	0	0	0	0
152216	0	0	0	0	0	0	0	0	0	0	0	0	0	0	0	0	0	0	0	0	0	0	0	0	0	0	0	0	0	0	0	0	0	0	0	0	0	0	0	0	0	0	0	0	0	0	0	0	0
180285	0	0	0	0	0	0	0	0	0	0	0	0	0	0	0	0	0	0	0	0	0	0	0	0	0	0	0	0	0	0	0	0	0	0	0	0	0	0	0	0	0	0	0	0	0	0	0	0	0
13189	0	0	0	0	0	0	0	0	0	0	0	0	0	0	0	0	0	0	0	0	0	0	0	0	0	0	0	0	0	0	0	0	0	0	0	0	0	0	0	0	0	0	0	0	0	0	0	0	0
175292	0	0	0	0	0	0	0	0	0	0	0	0	0	0	0	0	0	0	0	0	0	0	0	0	0	0	0	0	0	0	0	0	0	0	0	0	0	0	0	0	0	0	0	0	0	0	0	0	0
181070	0	0	0	0	0	0	0	0	0	0	0	0	0	0	0	0	0	0	0	0	0	0	0	0	0	0	0	0	0	0	0	0	0	0	0	0	0	0	0	0	0	0	0	0	0	0	0	0	0
20642	0	0	0	0	0	0	0	0	0	0	0	0	0	0	0	0	0	0	0	0	0	0	0	0	0	0	0	0	0	0	0	0	0	0	0	0	0	0	0	0	0	0	0	0	0	0	0	0	0
167642	0	0	0	0	0	0	0	0	0	0	0	0	0	0	0	0	0	0	0	0	0	0	0	0	0	0	0	0	0	0	0	0	0	0	0	0	0	0	0	0	0	0	0	0	0	0	0	0	0
126127	0	0	0	0	0	0	0	0	0	0	0	0	0	0	0	0	0	0	0	0	0	0	0	0	0	0	0	0	0	0	0	0	0	0	0	0	0	0	0	0	0	0	0	0	0	0	0	0	0
76920	0	0	0	0	0	0	0	0	0	0	0	0	0	0	0	0	0	0	0	0	0	0	0	0	0	0	0	0	0	0	0	0	0	0	0	0	0	0	0	0	0	0	0	0	0	0	0	0	0
152221	0	0	0	0	0	0	0	0	0	0	0	0	0	0	0	0	0	0	0	0	0	0	0	0	0	0	0	0	0	0	0	0	0	0	0	0	0	0	0	0	0	0	0	0	0	0	0	0	0
180290	0	0	0	0	0	0	0	0	0	0	0	0	0	0	0	0	0	0	0	0	0	0	0	0	0	0	0	0	0	0	0	0	0	0	0	0	0	0	0	0	0	0	0	0	0	0	0	0	0
13193	0	0	0	0	0	0	0	0	0	0	0	0	0	0	0	0	0	0	0	0	0	0	0	0	0	0	0	0	0	0	0	0	0	0	0	0	0	0	0	0	0	0	0	0	0	0	0	0	0
175296	0	0	0	0	0	0	0	0	0	0	0	0	0	0	0	0	0	0	0	0	0	0	0	0	0	0	0	0	0	0	0	0	0	0	0	0	0	0	0	0	0	0	0	0	0	0	0	0	0
181074	0	0	0	0	0	0	0	0	0	0	0	0	0	0	0	0	0	0	0	0	0	0	0	0	0	0	0	0	0	0	0	0	0	0	0	0	0	0	0	0	0	0	0	0	0	0	0	0	0
20646	0	0	0	0	0	0	0	0	0	0	0	0	0	0	0	0	0	0	0	0	0	0	0	0	0	0	0	0	0	0	0	0	0	0	0	0	0	0	0	0	0	0	0	0	0	0	0	0	0
167646	0	0	0	0	0	0	0	0	0	0	0	0	0	0	0	0	0	0	0	0	0	0	0	0	0	0	0	0	0	0	0	0	0	0	0	0	0	0	0	0	0	0	0	0	0	0	0	0	0
126131	0	0	0	0	0	0	0	0	0	0	0	0	0	0	0	0	0	0	0	0	0	0	0	0	0	0	0	0	0	0	0	0	0	0	0	0	0	0	0	0	0	0	0	0	0	0	0	0	0
41759	0	0	0	0	0	0	0	0	0	0	0	0	0	0	0	0	0	0	0	0	0	0	0	0	0	0	0	0	0	0	0	0	0	0	0	0	0	0	0	0	0	0	0	0	0	0	0	0	0
130788	0	0	0	0	0	0	0	0	0	0	0	0	0	0	0	0	0	0	0	0	0	0	0	0	0	0	0	0	0	0	0	0	0	0	0	0	0	0	0	0	0	0	0	0	0	0	0	0	0
3554	0	0	0	0	0	0	0	0	0	0	0	0	0	0	0	0	0	0	0	0	0	0	0	0	0	0	0	0	0	0	0	0	0	0	0	0	0	0	0	0	0	0	0	0	0	0	0	0	0
42857	0	0	0	0	0	0	0	0	0	0	0	0	0	0	0	0	0	0	0	0	0	0	0	0	0	0	0	0	0	0	0	0	0	0	0	0	0	0	0	0	0	0	0	0	0	0	0	0	0
137918	0	0	0	0	0	0	0	0	0	0	0	0	0	0	0	0	0	0	0	0	0	0	0	0	0	0	0	0	0	0	0	0	0	0	0	0	0	0	0	0	0	0	0	0	0	0	0	0	0
4710	0	0	0	0	0	0	0	0	0	0	0	0	0	0	0	0	0	0	0	0	0	0	0	0	0	0	0	0	0	0	0	0	0	0	0	0	0	0	0	0	0	0	0	0	0	0	0	0	0
68277	0	0	0	0	0	0	0	0	0	0	0	0	0	0	0	0	0	0	0	0	0	0	0	0	0	0	0	0	0	0	0	0	0	0	0	0	0	0	0	0	0	0	0	0	0	0	0	0	0
182618	0	0	0	0	0	0	0	0	0	0	0	0	0	0	0	0	0	0	0	0	0	0	0	0	0	0	0	0	0	0	0	0	0	0	0	0	0	0	0	0	0	0	0	0	0	0	0	0	0
123864	0	0	0	0	0	0	0	0	0	0	0	0	0	0	0	0	0	0	0	0	0	0	0	0	0	0	0	0	0	0	0	0	0	0	0	0	0	0	0	0	0	0	0	0	0	0	0	0	0
65543	0	0	0	0	0	0	0	0	0	0	0	0	0	0	0	0	0	0	0	0	0	0	0	0	0	0	0	0	0	0	0	0	0	0	0	0	0	0	0	0	0	0	0	0	0	0	0	0	0
76918	0	0	0	0	0	0	0	0	0	0	0	0	0	0	0	0	0	0	0	0	0	0	0	0	0	0	0	0	0	0	0	0	0	0	0	0	0	0	0	0	0	0	0	0	0	0	0	0	0
152219	0	0	0	0	0	0	0	0	0	0	0	0	0	0	0	0	0	0	0	0	0	0	0	0	0	0	0	0	0	0	0	0	0	0	0	0	0	0	0	0	0	0	0	0	0	0	0	0	0
180288	0	0	0	0	0	0	0	0	0	0	0	0	0	0	0	0	0	0	0	0	0	0	0	0	0	0	0	0	0	0	0	0	0	0	0	0	0	0	0	0	0	0	0	0	0	0	0	0	0
13192	0	0	0	0	0	0	0	0	0	0	0	0	0	0	0	0	0	0	0	0	0	0	0	0	0	0	0	0	0	0	0	0	0	0	0	0	0	0	0	0	0	0	0	0	0	0	0	0	0
175295	0	0	0	0	0	0	0	0	0	0	0	0	0	0	0	0	0	0	0	0	0	0	0	0	0	0	0	0	0	0	0	0	0	0	0	0	0	0	0	0	0	0	0	0	0	0	0	0	0
181073	0	0	0	0	0	0	0	0	0	0	0	0	0	0	0	0	0	0	0	0	0	0	0	0	0	0	0	0	0	0	0	0	0	0	0	0	0	0	0	0	0	0	0	0	0	0	0	0	0
20645	0	0	0	0	0	0	0	0	0	0	0	0	0	0	0	0	0	0	0	0	0	0	0	0	0	0	0	0	0	0	0	0	0	0	0	0	0	0	0	0	0	0	0	0	0	0	0	0	0
167645	0	0	0	0	0	0	0	0	0	0	0	0	0	0	0	0	0	0	0	0	0	0	0	0	0	0	0	0	0	0	0	0	0	0	0	0	0	0	0	0	0	0	0	0	0	0	0	0	0
126130	0	0	0	0	0	0	0	0	0	0	0	0	0	0	0	0	0	0	0	0	0	0	0	0	0	0	0	0	0	0	0	0	0	0	0	0	0	0	0	0	0	0	0	0	0	0	0	0	0
76919	0	0	0	0	0	0	0	0	0	0	0	0	0	0	0	0	0	0	0	0	0	0	0	0	0	0	0	0	0	0	0	0	0	0	0	0	0	0	0	0	0	0	0	0	0	0	0	0	0
152220	0	0	0	0	0	0	0	0	0	0	0	0	0	0	0	0	0	0	0	0	0	0	0	0	0	0	0	0	0	0	0	0	0	0	0	0	0	0	0	0	0	0	0	0	0	0	0	0	0
180289	0	0	0	0	0	0	0	0	0	0	0	0	0	0	0	0	0	0	0	0	0	0	0	0	0	0	0	0	0	0	0	0	0	0	0	0	0	0	0	0	0	0	0	0	0	0	0	0	0
126132	0	0	0	0	0	0	0	0	0	0	0	0	0	0	0	0	0	0	0	0	0	0	0	0	0	0	0	0	0	0	0	0	0	0	0	0	0	0	0	0	0	0	0	0	0	0	0	0	0
148322	0	0	0	0	0	0	0	0	0	0	0	0	0	0	0	0	0	0	0	0	0	0	0	0	0	0	0	0	0	0	0	0	0	0	0	0	0	0	0	0	0	0	0	0	0	0	0	0	0
58400	0	0	0	0	0	0	0	0	0	0	0	0	0	0	0	0	0	0	0	0	0	0	0	0	0	0	0	0	0	0	0	0	0	0	0	0	0	0	0	0	0	0	0	0	0	0	0	0	0
162546	0	0	0	0	0	0	0	0	0	0	0	0	0	0	0	0	0	0	0	0	0	0	0	0	0	0	0	0	0	0	0	0	0	0	0	0	0	0	0	0	0	0	0	0	0	0	0	0	0
13194	0	0	0	0	0	0	0	0	0	0	0	0	0	0	0	0	0	0	0	0	0	0	0	0	0	0	0	0	0	0	0	0	0	0	0	0	0	0	0	0	0	0	0	0	0	0	0	0	0
175297	0	0	0	0	0	0	0	0	0	0	0	0	0	0	0	0	0	0	0	0	0	0	0	0	0	0	0	0	0	0	0	0	0	0	0	0	0	0	0	0	0	0	0	0	0	0	0	0	0
181075	0	0	0	0	0	0	0	0	0	0	0	0	0	0	0	0	0	0	0	0	0	0	0	0	0	0	0	0	0	0	0	0	0	0	0	0	0	0	0	0	0	0	0	0	0	0	0	0	0
20647	0	0	0	0	0	0	0	0	0	0	0	0	0	0	0	0	0	0	0	0	0	0	0	0	0	0	0	0	0	0	0	0	0	0	0	0	0	0	0	0	0	0	0	0	0	0	0	0	0
65540	0	0	0	0	0	0	0	0	0	0	0	0	0	0	0	0	0	0	0	0	0	0	0	0	0	0	0	0	0	0	0	0	0	0	0	0	0	0	0	0	0	0	0	0	0	0	0	0	0
76915	0	0	0	0	0	0	0	0	0	0	0	0	0	0	0	0	0	0	0	0	0	0	0	0	0	0	0	0	0	0	0	0	0	0	0	0	0	0	0	0	0	0	0	0	0	0	0	0	0
65538	0	0	0	0	0	0	0	0	0	0	0	0	0	0	0	0	0	0	0	0	0	0	0	0	0	0	0	0	0	0	0	0	0	0	0	0	0	0	0	0	0	0	0	0	0	0	0	0	0
141532	0	0	0	0	0	0	0	0	0	0	0	0	0	0	0	0	0	0	0	0	0	0	0	0	0	0	0	0	0	0	0	0	0	0	0	0	0	0	0	0	0	0	0	0	0	0	0	0	0
61919	0	0	0	0	0	0	0	0	0	0	0	0	0	0	0	0	0	0	0	0	0	0	0	0	0	0	0	0	0	0	0	0	0	0	0	0	0	0	0	0	0	0	0	0	0	0	0	0	0
147727	0	0	0	0	0	0	0	0	0	0	0	0	0	0	0	0	10	0	0	0	0	0	0	0	0	0	0	0	0	0	0	0	0	0	0	0	0	0	0	0	0	0	14	0	0	0	0	0	0
190276	0	0	0	0	0	0	0	0	0	0	0	0	0	0	0	0	0	0	0	0	0	0	0	0	0	0	0	0	0	0	0	0	0	0	0	0	0	0	0	0	0	0	0	0	0	26	0	0	0
145404	0	0	0	0	0	0	0	1	0	0	0	0	0	0	0	0	0	0	1	0	0	0	0	0	0	0	0	0	0	0	0	0	0	0	0	0	0	0	0	0	0	0	0	0	0	0	0	0	0
81754	0	0	0	0	0	0	0	0	0	0	0	0	0	0	0	0	0	0	0	0	0	0	0	0	0	0	0	0	0	0	0	0	0	0	0	0	0	0	0	0	0	0	0	0	0	0	0	0	6
156692	0	0	0	0	0	0	0	0	0	0	0	0	0	0	0	0	0	0	0	0	0	0	0	0	0	0	0	0	0	0	0	0	0	0	0	0	0	0	0	0	0	0	0	0	0	0	0	0	0
62616	0	0	0	0	0	0	0	0	0	0	0	0	0	0	0	0	0	0	0	0	0	0	0	0	0	0	0	0	0	0	0	0	0	0	0	0	0	0	0	0	0	0	0	0	0	0	0	0	0
180474	0	0	0	0	0	0	0	1	0	0	0	0	0	0	0	0	0	0	0	0	0	0	0	0	0	0	0	0	0	0	0	0	0	0	0	0	0	0	0	0	0	0	0	0	0	0	0	0	0
3285	0	0	0	0	0	0	0	0	0	0	0	0	0	0	0	0	0	0	0	0	0	0	0	0	0	0	0	0	0	0	0	0	0	0	0	0	0	0	0	0	0	0	0	0	0	0	0	0	0
81943	0	0	0	0	0	0	0	0	0	0	0	0	0	0	0	0	0	0	0	0	0	0	0	0	0	0	0	0	0	0	0	0	0	0	0	0	0	0	0	0	0	0	0	0	0	0	0	0	0
93184	0	0	0	0	0	0	0	2	0	0	0	0	0	0	0	0	0	0	0	0	0	0	0	0	0	0	0	0	0	0	0	0	0	0	0	0	0	0	0	0	0	0	0	0	0	0	0	0	0
145399	0	0	0	0	0	0	0	1	0	0	0	0	0	0	0	0	0	0	1	0	0	0	0	0	0	0	0	0	0	0	0	0	0	0	0	0	0	0	0	0	0	0	0	0	0	0	0	0	0
81755	0	0	0	0	0	0	0	0	0	0	0	0	0	0	0	0	0	0	0	0	0	0	0	0	0	0	0	0	0	0	0	0	0	0	0	0	0	0	0	0	0	0	0	0	0	0	0	0	6
156693	0	0	0	0	0	0	0	0	0	0	0	0	0	0	0	0	0	0	0	0	0	0	0	0	0	0	0	0	0	0	0	0	0	0	0	0	0	0	0	0	0	0	0	0	0	0	0	0	0
62617	0	0	0	0	0	0	0	0	0	0	0	0	0	0	0	0	0	0	0	0	0	0	0	0	0	0	0	0	0	0	0	0	0	0	0	0	0	0	0	0	0	0	0	0	0	0	0	0	0
180475	0	0	0	0	0	0	0	1	0	0	0	0	0	0	0	0	0	0	0	0	0	0	0	0	0	0	0	0	0	0	0	0	0	0	0	0	0	0	0	0	0	0	0	0	0	0	0	0	0
3286	0	0	0	0	0	0	0	0	0	0	0	0	0	0	0	0	0	0	0	0	0	0	0	0	0	0	0	0	0	0	0	0	0	0	0	0	0	0	0	0	0	0	0	0	0	0	0	0	0
81944	0	0	0	0	0	0	0	0	0	0	0	0	0	0	0	0	0	0	0	0	0	0	0	0	0	0	0	0	0	0	0	0	0	0	0	0	0	0	0	0	0	0	0	0	0	0	0	0	0
93185	0	0	0	0	0	0	0	2	0	0	0	0	0	0	0	0	0	0	0	0	0	0	0	0	0	0	0	0	0	0	0	0	0	0	0	0	0	0	0	0	0	0	0	0	0	0	0	0	0
145400	0	0	0	0	0	0	0	1	0	0	0	0	0	0	0	0	0	0	1	0	0	0	0	0	0	0	0	0	0	0	0	0	0	0	0	0	0	0	0	0	0	0	0	0	0	0	0	0	0
81758	0	0	0	0	0	0	0	0	0	0	0	0	0	0	0	0	0	0	0	0	0	0	0	0	0	0	0	0	0	0	0	0	0	0	0	0	0	0	0	0	0	0	0	0	0	0	0	0	6
156696	0	0	0	0	0	0	0	0	0	0	0	0	0	0	0	0	0	0	0	0	0	0	0	0	0	0	0	0	0	0	0	0	0	0	0	0	0	0	0	0	0	0	0	0	0	0	0	0	0
62620	0	0	0	0	0	0	0	0	0	0	0	0	0	0	0	0	0	0	0	0	0	0	0	0	0	0	0	0	0	0	0	0	0	0	0	0	0	0	0	0	0	0	0	0	0	0	0	0	0
180478	0	0	0	0	0	0	0	1	0	0	0	0	0	0	0	0	0	0	0	0	0	0	0	0	0	0	0	0	0	0	0	0	0	0	0	0	0	0	0	0	0	0	0	0	0	0	0	0	0
3289	0	0	0	0	0	0	0	0	0	0	0	0	0	0	0	0	0	0	0	0	0	0	0	0	0	0	0	0	0	0	0	0	0	0	0	0	0	0	0	0	0	0	0	0	0	0	0	0	0
81947	0	0	0	0	0	0	0	0	0	0	0	0	0	0	0	0	0	0	0	0	0	0	0	0	0	0	0	0	0	0	0	0	0	0	0	0	0	0	0	0	0	0	0	0	0	0	0	0	0
93188	0	0	0	0	0	0	0	2	0	0	0	0	0	0	0	0	0	0	0	0	0	0	0	0	0	0	0	0	0	0	0	0	0	0	0	0	0	0	0	0	0	0	0	0	0	0	0	0	0
145402	0	0	0	0	0	0	0	1	0	0	0	0	0	0	0	0	0	0	1	0	0	0	0	0	0	0	0	0	0	0	0	0	0	0	0	0	0	0	0	0	0	0	0	0	0	0	0	0	0
182793	0	0	0	0	0	0	0	0	0	0	0	0	0	0	0	0	0	0	0	0	0	0	0	0	0	0	0	0	0	0	0	0	0	0	0	0	0	0	0	0	0	0	0	0	0	0	0	0	0
145403	0	0	0	0	0	0	0	1	0	0	0	0	0	0	0	0	0	0	1	0	0	0	0	0	0	0	0	0	0	0	0	0	0	0	0	0	0	0	0	0	0	0	0	0	0	0	0	0	0
81756	0	0	0	0	0	0	0	0	0	0	0	0	0	0	0	0	0	0	0	0	0	0	0	0	0	0	0	0	0	0	0	0	0	0	0	0	0	0	0	0	0	0	0	0	0	0	0	0	6
156694	0	0	0	0	0	0	0	0	0	0	0	0	0	0	0	0	0	0	0	0	0	0	0	0	0	0	0	0	0	0	0	0	0	0	0	0	0	0	0	0	0	0	0	0	0	0	0	0	0
62618	0	0	0	0	0	0	0	0	0	0	0	0	0	0	0	0	0	0	0	0	0	0	0	0	0	0	0	0	0	0	0	0	0	0	0	0	0	0	0	0	0	0	0	0	0	0	0	0	0
180476	0	0	0	0	0	0	0	1	0	0	0	0	0	0	0	0	0	0	0	0	0	0	0	0	0	0	0	0	0	0	0	0	0	0	0	0	0	0	0	0	0	0	0	0	0	0	0	0	0
3287	0	0	0	0	0	0	0	0	0	0	0	0	0	0	0	0	0	0	0	0	0	0	0	0	0	0	0	0	0	0	0	0	0	0	0	0	0	0	0	0	0	0	0	0	0	0	0	0	0
81945	0	0	0	0	0	0	0	0	0	0	0	0	0	0	0	0	0	0	0	0	0	0	0	0	0	0	0	0	0	0	0	0	0	0	0	0	0	0	0	0	0	0	0	0	0	0	0	0	0
93186	0	0	0	0	0	0	0	2	0	0	0	0	0	0	0	0	0	0	0	0	0	0	0	0	0	0	0	0	0	0	0	0	0	0	0	0	0	0	0	0	0	0	0	0	0	0	0	0	0
145401	0	0	0	0	0	0	0	1	0	0	0	0	0	0	0	0	0	0	1	0	0	0	0	0	0	0	0	0	0	0	0	0	0	0	0	0	0	0	0	0	0	0	0	0	0	0	0	0	0
81941	0	0	0	0	0	0	0	0	0	0	0	0	0	0	0	0	0	0	0	0	0	0	0	0	0	0	0	0	0	0	0	0	0	0	0	0	0	0	0	0	0	0	0	0	0	0	0	0	0
93182	0	0	0	0	0	0	0	2	0	0	0	0	0	0	0	0	0	0	0	0	0	0	0	0	0	0	0	0	0	0	0	0	0	0	0	0	0	0	0	0	0	0	0	0	0	0	0	0	0
145398	0	0	0	0	0	0	0	1	0	0	0	0	0	0	0	0	0	0	1	0	0	0	0	0	0	0	0	0	0	0	0	0	0	0	0	0	0	0	0	0	0	0	0	0	0	0	0	0	0
39147	0	0	0	0	0	0	0	0	0	0	0	0	0	0	0	0	0	0	0	0	0	0	0	0	0	0	0	0	0	0	0	0	0	0	0	0	0	0	0	0	0	0	0	0	0	0	0	0	0
81948	0	0	0	0	0	0	0	0	0	0	0	0	0	0	0	0	0	0	0	0	0	0	0	0	0	0	0	0	0	0	0	0	0	0	0	0	0	0	0	0	0	0	0	0	0	0	0	0	0
93189	0	0	0	0	0	0	0	2	0	0	0	0	0	0	0	0	0	0	0	0	0	0	0	0	0	0	0	0	0	0	0	0	0	0	0	0	0	0	0	0	0	0	0	0	0	0	0	0	0
145405	0	0	0	0	0	0	0	1	0	0	0	0	0	0	0	0	0	0	1	0	0	0	0	0	0	0	0	0	0	0	0	0	0	0	0	0	0	0	0	0	0	0	0	0	0	0	0	0	0
3284	0	0	0	0	0	0	0	0	0	0	0	0	0	0	0	0	0	0	0	0	0	0	0	0	0	0	0	0	0	0	0	0	0	0	0	0	0	0	0	0	0	0	0	0	0	0	0	0	0
81942	0	0	0	0	0	0	0	0	0	0	0	0	0	0	0	0	0	0	0	0	0	0	0	0	0	0	0	0	0	0	0	0	0	0	0	0	0	0	0	0	0	0	0	0	0	0	0	0	0
93183	0	0	0	0	0	0	0	2	0	0	0	0	0	0	0	0	0	0	0	0	0	0	0	0	0	0	0	0	0	0	0	0	0	0	0	0	0	0	0	0	0	0	0	0	0	0	0	0	0
81757	0	0	0	0	0	0	0	0	0	0	0	0	0	0	0	0	0	0	0	0	0	0	0	0	0	0	0	0	0	0	0	0	0	0	0	0	0	0	0	0	0	0	0	0	0	0	0	0	6
156695	0	0	0	0	0	0	0	0	0	0	0	0	0	0	0	0	0	0	0	0	0	0	0	0	0	0	0	0	0	0	0	0	0	0	0	0	0	0	0	0	0	0	0	0	0	0	0	0	0
62619	0	0	0	0	0	0	0	0	0	0	0	0	0	0	0	0	0	0	0	0	0	0	0	0	0	0	0	0	0	0	0	0	0	0	0	0	0	0	0	0	0	0	0	0	0	0	0	0	0
180477	0	0	0	0	0	0	0	1	0	0	0	0	0	0	0	0	0	0	0	0	0	0	0	0	0	0	0	0	0	0	0	0	0	0	0	0	0	0	0	0	0	0	0	0	0	0	0	0	0
3288	0	0	0	0	0	0	0	0	0	0	0	0	0	0	0	0	0	0	0	0	0	0	0	0	0	0	0	0	0	0	0	0	0	0	0	0	0	0	0	0	0	0	0	0	0	0	0	0	0
81946	0	0	0	0	0	0	0	0	0	0	0	0	0	0	0	0	0	0	0	0	0	0	0	0	0	0	0	0	0	0	0	0	0	0	0	0	0	0	0	0	0	0	0	0	0	0	0	0	0
93187	0	0	0	0	0	0	0	2	0	0	0	0	0	0	0	0	0	0	0	0	0	0	0	0	0	0	0	0	0	0	0	0	0	0	0	0	0	0	0	0	0	0	0	0	0	0	0	0	0
117868	0	0	0	0	0	0	0	0	0	0	0	0	0	0	0	0	0	0	0	0	0	0	0	0	0	0	0	0	0	0	0	0	0	0	0	0	0	0	0	0	0	0	0	0	0	0	0	0	0
86538	0	0	0	0	0	0	0	0	17	0	0	0	0	0	0	0	0	0	0	0	0	0	0	0	0	0	0	0	58	0	0	0	16	0	0	0	0	0	0	0	0	0	0	0	17	0	0	0	0
120690	0	0	0	0	0	0	0	0	16	0	0	0	0	0	0	0	0	0	0	0	0	0	0	0	0	0	0	0	50	0	0	0	19	0	0	0	0	0	0	0	0	0	0	0	21	0	0	0	0
173499	0	0	0	0	0	0	0	0	27	0	0	0	0	0	0	0	0	0	0	0	0	0	0	0	0	0	0	0	52	0	0	0	31	0	0	0	0	0	0	0	0	0	0	0	27	0	0	0	3
132318	0	0	0	0	0	0	0	0	13	0	0	0	0	0	0	0	0	0	0	0	0	0	0	0	0	0	0	0	0	0	0	0	27	0	0	0	0	0	0	0	0	0	0	0	21	0	0	0	3
62632	0	0	0	0	0	0	0	0	2	0	3	0	0	0	0	0	0	0	0	0	0	0	0	2	0	0	0	6	0	0	0	0	6	0	0	0	0	0	4	0	0	0	0	0	0	0	2	0	4
30401	0	0	0	0	0	0	0	0	0	0	14	0	0	0	0	0	0	0	0	0	0	0	0	9	0	0	0	24	0	0	0	0	0	0	0	0	0	0	9	0	0	0	0	0	0	0	4	0	7
142526	0	0	0	0	0	0	0	0	0	0	0	0	0	0	0	0	0	0	0	0	0	0	0	0	0	0	1	0	0	0	0	0	0	0	0	0	0	0	28	0	0	0	0	0	0	0	0	0	9
101270	0	0	0	0	0	0	0	0	0	0	0	0	0	0	0	0	0	0	0	0	0	0	0	0	0	0	0	0	0	0	0	0	0	0	0	0	0	0	31	0	0	0	0	0	0	0	0	0	11
164788	0	0	0	0	0	0	0	0	0	0	0	0	0	0	0	0	0	0	0	0	0	0	0	0	0	0	0	0	0	0	0	0	0	0	0	0	0	0	0	0	0	0	0	0	0	0	0	0	0
165143	0	0	0	0	0	0	0	0	0	0	0	0	0	0	0	0	0	0	0	0	0	0	0	0	0	0	0	0	0	0	0	0	0	0	0	0	0	0	0	0	0	0	0	0	0	0	0	0	0
97512	0	0	0	0	0	0	0	0	0	0	0	0	0	0	0	0	0	0	0	0	0	0	0	0	0	0	0	0	0	0	0	0	0	0	0	0	0	0	0	0	0	0	0	0	0	0	0	0	0
109835	0	0	0	0	0	0	0	0	0	0	0	0	0	0	0	0	0	0	0	0	0	0	0	0	0	0	0	0	0	0	0	0	0	0	0	0	0	0	0	0	0	0	0	0	0	0	0	0	0
159143	0	0	0	0	0	0	0	0	0	0	0	0	0	0	0	0	0	0	0	0	0	0	0	0	0	0	0	0	0	0	0	0	0	0	0	0	0	0	0	0	0	0	0	0	0	0	0	0	0
164787	0	0	0	0	0	0	0	0	0	0	0	0	0	0	0	0	0	0	0	0	0	0	0	0	0	0	0	0	0	0	0	0	0	0	0	0	0	0	0	0	0	0	0	0	0	0	0	0	0
165142	0	0	0	0	0	0	0	0	0	0	0	0	0	0	0	0	0	0	0	0	0	0	0	0	0	0	0	0	0	0	0	0	0	0	0	0	0	0	0	0	0	0	0	0	0	0	0	0	0
97511	0	0	0	0	0	0	0	0	0	0	0	0	0	0	0	0	0	0	0	0	0	0	0	0	0	0	0	0	0	0	0	0	0	0	0	0	0	0	0	0	0	0	0	0	0	0	0	0	0
109834	0	0	0	0	0	0	0	0	0	0	0	0	0	0	0	0	0	0	0	0	0	0	0	0	0	0	0	0	0	0	0	0	0	0	0	0	0	0	0	0	0	0	0	0	0	0	0	0	0
159142	0	0	0	0	0	0	0	0	0	0	0	0	0	0	0	0	0	0	0	0	0	0	0	0	0	0	0	0	0	0	0	0	0	0	0	0	0	0	0	0	0	0	0	0	0	0	0	0	0
91128	0	0	0	0	0	0	0	0	0	0	0	0	0	0	0	0	0	0	0	0	0	0	0	0	0	0	0	0	0	0	0	0	0	0	0	0	0	0	0	0	0	0	0	0	0	0	0	0	0
8219	0	0	0	0	0	0	0	0	0	0	0	0	0	0	0	0	0	0	0	0	0	0	0	0	0	0	0	0	0	0	0	0	0	0	0	0	0	0	0	0	0	0	0	0	0	0	0	0	0
30339	0	0	0	0	0	0	0	0	0	0	0	0	0	0	0	0	0	0	0	0	0	0	0	0	0	0	0	0	0	0	0	0	0	0	0	0	0	0	0	0	0	0	0	0	0	0	0	0	0
164786	0	0	0	0	0	0	0	0	0	0	0	0	0	0	0	0	0	0	0	0	0	0	0	0	0	0	0	0	0	0	0	0	0	0	0	0	0	0	0	0	0	0	0	0	0	0	0	0	0
165141	0	0	0	0	0	0	0	0	0	0	0	0	0	0	0	0	0	0	0	0	0	0	0	0	0	0	0	0	0	0	0	0	0	0	0	0	0	0	0	0	0	0	0	0	0	0	0	0	0
97510	0	0	0	0	0	0	0	0	0	0	0	0	0	0	0	0	0	0	0	0	0	0	0	0	0	0	0	0	0	0	0	0	0	0	0	0	0	0	0	0	0	0	0	0	0	0	0	0	0
109833	0	0	0	0	0	0	0	0	0	0	0	0	0	0	0	0	0	0	0	0	0	0	0	0	0	0	0	0	0	0	0	0	0	0	0	0	0	0	0	0	0	0	0	0	0	0	0	0	0
159141	0	0	0	0	0	0	0	0	0	0	0	0	0	0	0	0	0	0	0	0	0	0	0	0	0	0	0	0	0	0	0	0	0	0	0	0	0	0	0	0	0	0	0	0	0	0	0	0	0
91127	0	0	0	0	0	0	0	0	0	0	0	0	0	0	0	0	0	0	0	0	0	0	0	0	0	0	0	0	0	0	0	0	0	0	0	0	0	0	0	0	0	0	0	0	0	0	0	0	0
8218	0	0	0	0	0	0	0	0	0	0	0	0	0	0	0	0	0	0	0	0	0	0	0	0	0	0	0	0	0	0	0	0	0	0	0	0	0	0	0	0	0	0	0	0	0	0	0	0	0
30338	0	0	0	0	0	0	0	0	0	0	0	0	0	0	0	0	0	0	0	0	0	0	0	0	0	0	0	0	0	0	0	0	0	0	0	0	0	0	0	0	0	0	0	0	0	0	0	0	0
158054	0	0	0	0	0	0	0	0	8	0	0	0	0	0	0	0	1	0	0	0	0	0	0	0	0	0	0	0	0	0	0	0	0	0	0	1	15	0	0	0	0	2	0	0	0	15	0	0	0
77424	0	0	0	0	0	0	0	0	8	0	0	0	0	0	0	0	0	0	0	0	0	0	0	0	0	0	0	0	0	0	0	0	0	0	0	5	11	0	0	0	0	0	0	0	0	11	0	0	0
124421	0	0	1	0	0	0	0	0	2	0	0	0	0	0	0	0	0	0	0	0	0	0	0	0	0	0	0	0	0	0	0	0	0	0	0	0	14	0	0	0	0	2	0	0	0	34	0	0	0
2365	0	0	1	0	0	0	0	0	2	0	0	0	0	0	0	0	0	0	0	0	0	0	0	0	0	0	0	0	0	0	0	0	0	0	0	0	15	0	0	0	0	2	0	0	0	33	0	0	0
158055	0	0	0	0	0	0	0	0	8	0	0	0	0	0	0	0	1	0	0	0	0	0	0	0	0	0	0	0	0	0	0	0	0	0	0	1	15	0	0	0	0	2	0	0	0	15	0	0	0
77425	0	0	0	0	0	0	0	0	8	0	0	0	0	0	0	0	0	0	0	0	0	0	0	0	0	0	0	0	0	0	0	0	0	0	0	5	11	0	0	0	0	0	0	0	0	11	0	0	0
124422	0	0	1	0	0	0	0	0	2	0	0	0	0	0	0	0	0	0	0	0	0	0	0	0	0	0	0	0	0	0	0	0	0	0	0	0	14	0	0	0	0	2	0	0	0	34	0	0	0
2366	0	0	1	0	0	0	0	0	2	0	0	0	0	0	0	0	0	0	0	0	0	0	0	0	0	0	0	0	0	0	0	0	0	0	0	0	15	0	0	0	0	2	0	0	0	33	0	0	0
73018	0	0	0	0	0	0	0	0	0	0	0	0	0	0	0	0	0	0	0	0	0	0	0	0	0	0	0	0	0	0	0	0	0	0	0	0	0	0	0	0	0	0	0	0	0	0	0	0	0
18674	0	0	0	0	0	0	0	0	0	0	0	0	0	0	0	0	0	0	0	0	0	0	0	0	0	0	0	0	0	0	0	0	0	0	0	0	0	0	0	0	0	0	0	0	0	0	0	0	0
40508	0	0	0	0	0	0	0	0	0	0	0	0	0	0	0	0	0	0	0	0	0	0	0	0	0	0	0	0	0	0	0	0	0	0	0	0	0	0	0	0	0	0	0	0	0	0	0	0	0
160631	0	0	0	0	0	0	0	0	0	0	0	0	0	0	0	0	0	0	0	0	0	0	0	0	0	0	0	0	0	0	0	0	0	0	0	0	0	0	0	0	0	0	0	0	0	0	0	0	0
136060	0	0	0	0	0	0	0	0	0	0	0	0	0	0	0	0	0	0	0	0	0	0	0	0	0	0	0	0	0	0	0	0	0	0	0	0	0	0	0	0	0	0	0	0	0	0	0	0	0
40509	0	0	0	0	0	0	0	0	0	0	0	0	0	0	0	0	0	0	0	0	0	0	0	0	0	0	0	0	0	0	0	0	0	0	0	0	0	0	0	0	0	0	0	0	0	0	0	0	0
103658	0	0	0	0	0	0	0	0	0	0	0	0	0	0	0	0	0	0	0	0	0	0	0	0	0	0	0	0	0	0	0	0	0	0	0	0	0	0	0	0	0	0	0	0	0	0	0	0	0
71714	0	0	0	0	0	0	0	0	0	0	0	0	0	0	0	0	0	3	0	0	0	3	0	0	0	0	0	0	0	0	0	0	0	0	0	0	0	0	0	0	0	8	0	0	0	0	0	0	5
40507	0	0	0	0	0	0	0	0	0	0	0	0	0	0	0	0	0	0	0	0	0	0	0	0	0	0	0	0	0	0	0	0	0	0	0	0	0	0	0	0	0	0	0	0	0	0	0	0	0
78975	0	0	0	0	0	0	0	0	0	0	0	0	0	0	0	0	0	0	0	0	0	0	0	0	0	0	0	0	0	0	0	0	0	0	0	0	0	0	0	0	0	0	0	0	0	0	0	0	0
24087	0	0	0	0	0	0	0	0	0	0	0	0	0	0	0	0	0	0	0	0	0	0	0	0	0	0	0	0	0	0	0	0	0	0	0	0	0	0	0	0	0	0	0	0	0	0	0	0	0
192200	0	0	0	0	0	0	0	0	0	0	0	0	0	0	0	0	0	0	0	0	0	0	0	0	0	0	0	0	0	0	0	0	0	0	0	0	0	0	0	0	0	0	0	0	0	0	0	0	0
78977	0	0	0	0	0	0	0	0	0	0	0	0	0	0	0	0	0	0	0	0	0	0	0	0	0	0	0	0	0	0	0	0	0	0	0	0	0	0	0	0	0	0	0	0	0	0	0	0	0
24089	0	0	0	0	0	0	0	0	0	0	0	0	0	0	0	0	0	0	0	0	0	0	0	0	0	0	0	0	0	0	0	0	0	0	0	0	0	0	0	0	0	0	0	0	0	0	0	0	0
192201	0	0	0	0	0	0	0	0	0	0	0	0	0	0	0	0	0	0	0	0	0	0	0	0	0	0	0	0	0	0	0	0	0	0	0	0	0	0	0	0	0	0	0	0	0	0	0	0	0
78976	0	0	0	0	0	0	0	0	0	0	0	0	0	0	0	0	0	0	0	0	0	0	0	0	0	0	0	0	0	0	0	0	0	0	0	0	0	0	0	0	0	0	0	0	0	0	0	0	0
24088	0	0	0	0	0	0	0	0	0	0	0	0	0	0	0	0	0	0	0	0	0	0	0	0	0	0	0	0	0	0	0	0	0	0	0	0	0	0	0	0	0	0	0	0	0	0	0	0	0
35117	0	0	0	0	0	0	0	0	0	0	0	0	0	0	0	0	0	0	0	0	0	0	0	0	0	0	0	0	0	0	0	0	0	0	0	0	0	0	0	0	0	0	0	0	0	0	0	0	0
187385	0	0	0	0	0	10	0	0	0	0	0	0	0	0	0	15	3	0	0	0	0	0	9	68	0	0	0	14	1	0	10	0	0	0	0	0	0	0	0	0	0	0	12	10	0	0	0	3	0
79083	0	0	0	0	0	0	0	0	0	0	0	0	0	0	0	0	0	0	0	0	0	0	0	0	0	0	0	0	0	0	0	0	0	0	0	0	0	0	0	0	0	0	0	0	0	0	0	0	0
112832	0	0	0	0	0	0	0	0	0	0	0	0	0	0	0	0	0	0	0	0	0	0	0	0	0	0	0	0	0	0	0	0	0	0	0	0	0	0	0	0	0	0	0	0	0	0	0	0	0
113547	0	0	0	0	0	0	0	0	0	0	0	7	0	0	0	0	1	0	0	0	0	0	4	0	0	0	0	0	0	0	0	0	0	0	0	0	0	0	0	0	0	0	4	0	0	0	0	1	0
94471	0	17	0	0	0	0	0	0	0	0	0	3	0	0	0	0	0	0	0	0	0	0	3	0	0	0	0	0	0	0	0	0	0	0	0	0	0	3	0	0	0	0	0	0	0	0	0	0	0
109563	0	13	0	0	0	0	0	0	0	0	0	5	0	0	0	0	0	0	0	0	0	0	3	0	0	0	0	0	0	0	0	0	0	0	0	0	0	2	0	0	0	0	1	0	0	0	0	0	0
113542	0	0	0	0	0	0	0	0	0	0	0	7	0	0	0	0	1	0	0	0	0	0	4	0	0	0	0	0	0	0	0	0	0	0	0	0	0	0	0	0	0	0	4	0	0	0	0	1	0
94465	0	17	0	0	0	0	0	0	0	0	0	3	0	0	0	0	0	0	0	0	0	0	3	0	0	0	0	0	0	0	0	0	0	0	0	0	0	3	0	0	0	0	0	0	0	0	0	0	0
109557	0	13	0	0	0	0	0	0	0	0	0	5	0	0	0	0	0	0	0	0	0	0	3	0	0	0	0	0	0	0	0	0	0	0	0	0	0	2	0	0	0	0	1	0	0	0	0	0	0
113545	0	0	0	0	0	0	0	0	0	0	0	7	0	0	0	0	1	0	0	0	0	0	4	0	0	0	0	0	0	0	0	0	0	0	0	0	0	0	0	0	0	0	4	0	0	0	0	1	0
182818	0	0	0	0	0	0	0	0	0	0	0	0	0	0	0	0	0	0	0	0	0	0	0	0	0	0	0	0	0	0	0	0	0	0	0	0	0	3	0	0	0	0	0	0	0	0	0	0	0
184357	0	0	0	0	0	0	0	0	0	0	0	0	0	0	0	0	0	0	0	0	0	0	0	0	0	0	0	0	0	0	0	0	0	0	0	0	0	2	0	0	0	0	0	0	0	0	0	0	0
111577	0	0	0	0	0	0	0	0	0	0	0	0	0	0	0	0	0	0	0	0	0	0	0	0	0	0	0	0	0	0	0	0	0	0	0	0	0	2	0	0	0	0	0	0	0	0	0	0	0
94468	0	17	0	0	0	0	0	0	0	0	0	3	0	0	0	0	0	0	0	0	0	0	3	0	0	0	0	0	0	0	0	0	0	0	0	0	0	3	0	0	0	0	0	0	0	0	0	0	0
109560	0	13	0	0	0	0	0	0	0	0	0	5	0	0	0	0	0	0	0	0	0	0	3	0	0	0	0	0	0	0	0	0	0	0	0	0	0	2	0	0	0	0	1	0	0	0	0	0	0
184358	0	0	0	0	0	0	0	0	0	0	0	0	0	0	0	0	0	0	0	0	0	0	0	0	0	0	0	0	0	0	0	0	0	0	0	0	0	2	0	0	0	0	0	0	0	0	0	0	0
111578	0	0	0	0	0	0	0	0	0	0	0	0	0	0	0	0	0	0	0	0	0	0	0	0	0	0	0	0	0	0	0	0	0	0	0	0	0	2	0	0	0	0	0	0	0	0	0	0	0
94470	0	17	0	0	0	0	0	0	0	0	0	3	0	0	0	0	0	0	0	0	0	0	3	0	0	0	0	0	0	0	0	0	0	0	0	0	0	3	0	0	0	0	0	0	0	0	0	0	0
109562	0	13	0	0	0	0	0	0	0	0	0	5	0	0	0	0	0	0	0	0	0	0	3	0	0	0	0	0	0	0	0	0	0	0	0	0	0	2	0	0	0	0	1	0	0	0	0	0	0
113541	0	0	0	0	0	0	0	0	0	0	0	7	0	0	0	0	1	0	0	0	0	0	4	0	0	0	0	0	0	0	0	0	0	0	0	0	0	0	0	0	0	0	4	0	0	0	0	1	0
79082	0	0	0	0	0	0	0	0	0	0	0	0	0	0	0	0	0	0	0	0	0	0	0	0	0	0	0	0	0	0	0	0	0	0	0	0	0	0	0	0	0	0	0	0	0	0	0	0	0
112831	0	0	0	0	0	0	0	0	0	0	0	0	0	0	0	0	0	0	0	0	0	0	0	0	0	0	0	0	0	0	0	0	0	0	0	0	0	0	0	0	0	0	0	0	0	0	0	0	0
113543	0	0	0	0	0	0	0	0	0	0	0	7	0	0	0	0	1	0	0	0	0	0	4	0	0	0	0	0	0	0	0	0	0	0	0	0	0	0	0	0	0	0	4	0	0	0	0	1	0
94466	0	17	0	0	0	0	0	0	0	0	0	3	0	0	0	0	0	0	0	0	0	0	3	0	0	0	0	0	0	0	0	0	0	0	0	0	0	3	0	0	0	0	0	0	0	0	0	0	0
109558	0	13	0	0	0	0	0	0	0	0	0	5	0	0	0	0	0	0	0	0	0	0	3	0	0	0	0	0	0	0	0	0	0	0	0	0	0	2	0	0	0	0	1	0	0	0	0	0	0
113544	0	0	0	0	0	0	0	0	0	0	0	7	0	0	0	0	1	0	0	0	0	0	4	0	0	0	0	0	0	0	0	0	0	0	0	0	0	0	0	0	0	0	4	0	0	0	0	1	0
94467	0	17	0	0	0	0	0	0	0	0	0	3	0	0	0	0	0	0	0	0	0	0	3	0	0	0	0	0	0	0	0	0	0	0	0	0	0	3	0	0	0	0	0	0	0	0	0	0	0
109559	0	13	0	0	0	0	0	0	0	0	0	5	0	0	0	0	0	0	0	0	0	0	3	0	0	0	0	0	0	0	0	0	0	0	0	0	0	2	0	0	0	0	1	0	0	0	0	0	0
113546	0	0	0	0	0	0	0	0	0	0	0	7	0	0	0	0	1	0	0	0	0	0	4	0	0	0	0	0	0	0	0	0	0	0	0	0	0	0	0	0	0	0	4	0	0	0	0	1	0
94469	0	17	0	0	0	0	0	0	0	0	0	3	0	0	0	0	0	0	0	0	0	0	3	0	0	0	0	0	0	0	0	0	0	0	0	0	0	3	0	0	0	0	0	0	0	0	0	0	0
109561	0	13	0	0	0	0	0	0	0	0	0	5	0	0	0	0	0	0	0	0	0	0	3	0	0	0	0	0	0	0	0	0	0	0	0	0	0	2	0	0	0	0	1	0	0	0	0	0	0
90219	0	0	0	0	0	0	0	0	0	0	0	0	0	0	0	0	1	0	0	0	0	0	7	0	0	0	0	0	0	0	0	0	0	0	0	0	0	0	0	0	0	0	0	0	0	0	0	0	0
90220	0	0	0	0	0	0	0	0	0	0	0	0	0	0	0	0	1	0	0	0	0	0	7	0	0	0	0	0	0	0	0	0	0	0	0	0	0	0	0	0	0	0	0	0	0	0	0	0	0
90221	0	0	0	0	0	0	0	0	0	0	0	0	0	0	0	0	1	0	0	0	0	0	7	0	0	0	0	0	0	0	0	0	0	0	0	0	0	0	0	0	0	0	0	0	0	0	0	0	0
90222	0	0	0	0	0	0	0	0	0	0	0	0	0	0	0	0	1	0	0	0	0	0	7	0	0	0	0	0	0	0	0	0	0	0	0	0	0	0	0	0	0	0	0	0	0	0	0	0	0
75756	0	0	2	0	0	0	0	0	0	0	0	0	0	0	0	0	0	0	0	0	0	0	0	0	1	0	16	0	0	0	0	0	0	0	0	11	0	0	0	0	0	0	0	13	0	0	0	0	0
108803	0	0	2	0	0	0	0	0	0	0	0	0	0	0	0	0	0	0	0	0	0	0	0	0	0	0	16	0	0	0	0	0	0	0	0	11	0	0	0	0	0	0	0	12	0	0	0	0	0
16881	0	0	0	0	0	0	0	0	0	0	0	0	0	0	0	0	0	0	0	0	0	0	0	0	0	0	0	0	0	0	7	0	0	4	0	7	0	0	0	0	0	0	0	0	0	0	0	0	0
9936	0	0	0	0	0	0	0	0	0	0	0	0	0	0	0	0	0	0	0	0	0	0	0	0	0	0	0	0	0	0	5	0	0	9	0	3	0	0	0	0	0	0	0	0	0	0	0	0	0
28878	0	0	0	0	0	0	0	0	0	0	0	0	0	0	0	0	0	0	0	0	0	0	0	0	0	0	0	0	0	0	5	0	0	5	0	5	0	0	0	0	0	0	0	0	0	0	0	0	0
182089	0	0	0	0	0	0	0	0	0	0	0	0	0	0	0	0	0	0	0	0	0	0	0	0	0	0	0	0	0	0	4	0	0	5	0	8	0	0	0	0	0	0	0	0	0	0	0	0	0
1885	0	0	0	0	0	0	0	0	0	0	0	0	0	0	0	0	0	0	0	0	0	0	0	0	0	0	0	0	0	0	5	0	0	5	0	8	0	0	0	0	0	0	0	0	0	0	0	0	0
147208	0	0	0	0	8	0	0	0	0	0	0	0	0	0	0	0	0	11	0	0	0	0	1	0	0	0	0	0	0	0	4	0	0	3	0	4	0	2	0	0	0	0	10	14	0	0	0	0	0
24033	0	0	0	0	10	0	0	0	0	0	0	0	0	0	0	0	0	6	0	0	0	0	0	10	0	0	0	0	0	0	2	0	0	4	0	6	0	2	0	1	0	0	8	16	0	0	0	0	0
16880	0	0	0	0	0	0	0	0	0	0	0	0	0	0	0	0	0	0	0	0	0	0	0	0	0	0	0	0	0	0	7	0	0	4	0	7	0	0	0	0	0	0	0	0	0	0	0	0	0
9935	0	0	0	0	0	0	0	0	0	0	0	0	0	0	0	0	0	0	0	0	0	0	0	0	0	0	0	0	0	0	5	0	0	9	0	3	0	0	0	0	0	0	0	0	0	0	0	0	0
28877	0	0	0	0	0	0	0	0	0	0	0	0	0	0	0	0	0	0	0	0	0	0	0	0	0	0	0	0	0	0	5	0	0	5	0	5	0	0	0	0	0	0	0	0	0	0	0	0	0
182088	0	0	0	0	0	0	0	0	0	0	0	0	0	0	0	0	0	0	0	0	0	0	0	0	0	0	0	0	0	0	4	0	0	5	0	8	0	0	0	0	0	0	0	0	0	0	0	0	0
1884	0	0	0	0	0	0	0	0	0	0	0	0	0	0	0	0	0	0	0	0	0	0	0	0	0	0	0	0	0	0	5	0	0	5	0	8	0	0	0	0	0	0	0	0	0	0	0	0	0
9790	0	0	0	4	0	56	0	46	0	29	0	0	0	65	31	3	0	33	25	43	0	9	0	0	7	14	0	0	50	0	1	0	0	18	0	9	0	0	1	0	0	0	18	0	22	36	3	0	5
9791	0	0	0	4	0	56	0	46	0	29	0	0	0	65	31	3	0	33	25	43	0	9	0	0	7	14	0	0	50	0	1	0	0	18	0	9	0	0	1	0	0	0	18	0	22	36	3	0	5
121781	0	0	19	0	8	80	0	0	30	0	0	67	0	0	176	8	12	0	0	35	27	2	9	15	0	0	0	81	21	79	3	16	0	23	107	0	0	1	0	0	28	0	2	4	0	1	17	0	23
162476	0	0	0	0	0	0	0	0	0	0	0	0	0	0	0	0	0	0	0	0	0	0	0	0	0	0	0	0	0	0	0	0	0	0	0	0	0	0	0	0	0	0	0	0	0	0	0	0	0
113568	0	0	0	0	0	0	0	0	0	0	0	0	0	0	0	0	0	0	0	0	0	0	0	0	0	0	0	0	0	0	0	0	0	0	0	0	0	0	0	0	0	0	0	0	0	0	0	0	0
173695	0	0	0	0	0	0	0	0	0	0	0	0	0	0	0	0	0	0	0	0	0	0	0	0	0	0	0	0	0	0	0	0	0	0	0	0	0	0	0	0	0	0	0	0	0	0	0	0	0
68777	0	0	0	0	0	0	0	0	0	0	0	0	0	0	0	0	0	0	0	0	0	0	0	0	0	0	0	0	0	0	0	0	0	0	0	0	0	0	0	0	0	0	0	0	0	0	0	0	0
121779	0	0	19	0	8	80	0	0	30	0	0	67	0	0	176	8	12	0	0	35	27	2	9	15	0	0	0	81	21	79	3	16	0	23	107	0	0	1	0	0	28	0	2	4	0	1	17	0	23
121780	0	0	19	0	8	80	0	0	30	0	0	67	0	0	176	8	12	0	0	35	27	2	9	15	0	0	0	81	21	79	3	16	0	23	107	0	0	1	0	0	28	0	2	4	0	1	17	0	23
69896	0	0	0	0	0	0	0	0	1	0	0	0	0	0	0	8	0	0	0	0	0	0	0	0	0	0	0	0	0	0	0	0	0	0	0	0	0	3	0	0	0	0	0	21	0	0	0	0	0
69895	0	0	0	0	0	0	0	0	1	0	0	0	0	0	0	8	0	0	0	0	0	0	0	0	0	0	0	0	0	0	0	0	0	0	0	0	0	3	0	0	0	0	0	21	0	0	0	0	0
114527	0	0	25	0	27	7	0	0	6	3	15	0	47	0	0	1	7	1	0	0	0	0	4	66	0	0	0	0	0	0	5	28	0	0	37	0	0	5	0	0	0	0	3	3	7	0	0	0	0
92902	0	0	74	0	64	20	0	0	0	6	35	0	82	0	0	4	3	0	0	0	0	0	15	187	0	0	0	0	0	0	4	0	0	0	102	0	1	0	0	0	0	0	17	0	0	0	0	1	0
130364	0	0	59	0	0	0	0	73	0	0	0	0	23	0	0	0	6	0	0	0	0	0	8	0	0	0	0	31	0	0	10	0	0	0	127	0	0	0	0	0	0	0	0	0	0	0	0	0	0
32095	0	0	0	19	0	0	0	50	6	0	0	0	12	0	0	0	10	0	0	0	0	0	4	0	0	0	0	24	11	0	8	0	0	0	63	0	0	0	0	0	0	116	0	0	0	0	0	0	0
29851	0	0	2	4	0	0	0	23	3	0	0	0	10	0	0	0	12	0	0	0	0	0	8	0	0	0	0	9	0	0	10	0	0	0	37	0	0	0	0	0	0	68	0	0	0	0	0	0	0
32556	0	0	2	4	0	0	0	24	3	0	0	0	10	0	0	0	12	0	0	0	0	0	9	0	0	0	0	9	0	0	11	0	1	0	35	0	0	0	0	0	0	65	0	0	0	0	0	0	0
150356	0	0	2	1	0	0	0	15	3	0	0	0	5	0	0	0	6	0	0	0	0	0	8	0	0	0	0	5	0	0	8	0	0	0	18	0	0	0	0	0	0	45	0	0	0	0	0	0	0
114526	0	0	25	0	27	7	0	0	6	3	15	0	47	0	0	1	7	1	0	0	0	0	4	66	0	0	0	0	0	0	5	28	0	0	37	0	0	5	0	0	0	0	3	3	7	0	0	0	0
92901	0	0	74	0	64	20	0	0	0	6	35	0	82	0	0	4	3	0	0	0	0	0	15	187	0	0	0	0	0	0	4	0	0	0	102	0	1	0	0	0	0	0	17	0	0	0	0	1	0
130363	0	0	59	0	0	0	0	73	0	0	0	0	23	0	0	0	6	0	0	0	0	0	8	0	0	0	0	31	0	0	10	0	0	0	127	0	0	0	0	0	0	0	0	0	0	0	0	0	0
32094	0	0	0	19	0	0	0	50	6	0	0	0	12	0	0	0	10	0	0	0	0	0	4	0	0	0	0	24	11	0	8	0	0	0	63	0	0	0	0	0	0	116	0	0	0	0	0	0	0
29850	0	0	2	4	0	0	0	23	3	0	0	0	10	0	0	0	12	0	0	0	0	0	8	0	0	0	0	9	0	0	10	0	0	0	37	0	0	0	0	0	0	68	0	0	0	0	0	0	0
32555	0	0	2	4	0	0	0	24	3	0	0	0	10	0	0	0	12	0	0	0	0	0	9	0	0	0	0	9	0	0	11	0	1	0	35	0	0	0	0	0	0	65	0	0	0	0	0	0	0
150355	0	0	2	1	0	0	0	15	3	0	0	0	5	0	0	0	6	0	0	0	0	0	8	0	0	0	0	5	0	0	8	0	0	0	18	0	0	0	0	0	0	45	0	0	0	0	0	0	0
130365	0	0	59	0	0	0	0	73	0	0	0	0	23	0	0	0	6	0	0	0	0	0	8	0	0	0	0	31	0	0	10	0	0	0	127	0	0	0	0	0	0	0	0	0	0	0	0	0	0
94845	0	0	0	0	0	0	0	0	0	0	0	0	0	0	0	0	0	0	0	0	0	0	1	0	0	0	0	0	0	0	0	0	0	0	0	0	0	0	0	0	0	0	0	0	0	0	0	0	0
32096	0	0	0	19	0	0	0	50	6	0	0	0	12	0	0	0	10	0	0	0	0	0	4	0	0	0	0	24	11	0	8	0	0	0	63	0	0	0	0	0	0	116	0	0	0	0	0	0	0
32098	0	0	0	19	0	0	0	50	6	0	0	0	12	0	0	0	10	0	0	0	0	0	4	0	0	0	0	24	11	0	8	0	0	0	63	0	0	0	0	0	0	116	0	0	0	0	0	0	0
83740	0	0	0	0	0	0	0	0	0	0	0	0	0	0	0	0	0	0	0	0	0	0	0	0	0	0	0	0	0	0	0	0	0	0	0	0	0	0	0	0	0	0	0	0	0	0	0	0	0
82533	0	0	0	0	0	0	0	0	0	0	0	0	0	0	0	0	0	0	0	0	0	0	0	0	0	0	0	0	0	0	0	0	0	0	0	0	0	0	0	0	0	0	0	0	0	0	0	0	0
17603	0	0	0	0	0	0	0	0	0	0	0	0	0	0	0	0	0	0	0	0	0	0	0	0	0	0	0	0	0	0	0	0	0	0	0	0	0	0	0	0	0	0	0	0	0	0	0	0	0
22230	0	0	0	0	0	0	0	0	0	0	0	0	0	0	0	0	0	0	0	0	0	0	0	0	0	0	0	0	0	0	0	0	0	0	0	0	0	0	0	0	0	0	0	0	0	0	0	0	0
130298	0	0	0	0	0	0	0	0	0	0	0	0	0	0	0	0	0	0	0	0	0	0	0	0	0	0	0	0	0	0	0	0	0	0	0	0	0	0	0	0	0	0	0	0	0	0	0	0	0
6162	0	0	0	0	0	0	0	0	0	0	0	0	0	0	0	0	0	0	0	0	0	0	0	0	0	0	0	0	0	0	0	0	0	0	0	0	0	0	0	0	0	0	0	0	0	0	0	0	0
167018	0	0	0	0	0	0	0	0	0	0	0	0	0	0	0	0	0	0	0	0	0	0	0	0	0	0	0	0	0	0	0	0	0	0	0	0	0	0	0	0	0	0	0	0	0	0	0	0	0
79719	0	0	0	0	0	0	0	0	0	0	0	0	0	0	0	0	0	0	0	0	0	0	0	0	0	0	0	0	0	0	0	0	0	0	0	0	0	0	0	0	0	0	0	0	0	0	0	0	0
53749	0	0	0	0	0	0	0	0	0	0	0	0	0	0	0	0	0	0	0	0	0	0	0	0	0	0	0	0	0	0	0	0	0	0	0	0	0	0	0	0	0	0	0	0	0	0	0	0	0
130366	0	0	59	0	0	0	0	73	0	0	0	0	23	0	0	0	6	0	0	0	0	0	8	0	0	0	0	31	0	0	10	0	0	0	127	0	0	0	0	0	0	0	0	0	0	0	0	0	0
32097	0	0	0	19	0	0	0	50	6	0	0	0	12	0	0	0	10	0	0	0	0	0	4	0	0	0	0	24	11	0	8	0	0	0	63	0	0	0	0	0	0	116	0	0	0	0	0	0	0
29852	0	0	2	4	0	0	0	23	3	0	0	0	10	0	0	0	12	0	0	0	0	0	8	0	0	0	0	9	0	0	10	0	0	0	37	0	0	0	0	0	0	68	0	0	0	0	0	0	0
32557	0	0	2	4	0	0	0	24	3	0	0	0	10	0	0	0	12	0	0	0	0	0	9	0	0	0	0	9	0	0	11	0	1	0	35	0	0	0	0	0	0	65	0	0	0	0	0	0	0
150357	0	0	2	1	0	0	0	15	3	0	0	0	5	0	0	0	6	0	0	0	0	0	8	0	0	0	0	5	0	0	8	0	0	0	18	0	0	0	0	0	0	45	0	0	0	0	0	0	0
114528	0	0	25	0	27	7	0	0	6	3	15	0	47	0	0	1	7	1	0	0	0	0	4	66	0	0	0	0	0	0	5	28	0	0	37	0	0	5	0	0	0	0	3	3	7	0	0	0	0
92903	0	0	74	0	64	20	0	0	0	6	35	0	82	0	0	4	3	0	0	0	0	0	15	187	0	0	0	0	0	0	4	0	0	0	102	0	1	0	0	0	0	0	17	0	0	0	0	1	0
32099	0	0	0	19	0	0	0	50	6	0	0	0	12	0	0	0	10	0	0	0	0	0	4	0	0	0	0	24	11	0	8	0	0	0	63	0	0	0	0	0	0	116	0	0	0	0	0	0	0
7737	0	0	0	0	0	0	0	0	0	0	0	0	0	0	0	0	0	0	0	0	0	0	0	0	0	0	0	0	0	0	0	0	0	0	0	0	0	0	0	0	0	0	0	0	0	0	0	0	0
63159	0	0	0	0	0	0	0	0	0	0	0	0	0	0	0	0	0	0	0	0	0	0	0	0	0	0	0	0	0	0	0	0	0	0	0	0	0	0	0	0	0	0	0	0	0	0	0	0	0
9437	0	0	0	0	0	0	0	0	0	0	0	0	0	0	0	0	0	0	0	0	0	0	0	0	0	0	0	0	0	0	0	0	0	0	0	0	0	0	0	0	0	0	0	0	0	0	0	0	0
45331	0	0	0	0	0	0	0	0	0	0	0	0	0	0	0	0	0	0	0	0	0	0	0	0	0	0	0	0	0	0	0	0	0	0	0	0	0	0	0	0	0	0	0	0	0	0	0	0	0
126165	0	0	0	0	0	0	0	0	0	0	0	0	0	0	0	0	0	0	0	0	0	0	0	0	0	0	0	0	0	0	0	0	0	0	0	0	0	0	0	0	0	0	0	0	0	0	0	0	0
91226	0	0	0	0	0	0	0	0	0	0	0	0	0	0	0	0	0	0	0	0	0	0	0	0	0	0	0	0	0	0	0	0	0	0	0	0	0	0	0	0	0	0	0	0	0	0	0	0	0
37690	0	0	0	0	0	0	0	0	0	0	0	0	0	0	0	0	0	0	0	0	0	0	0	0	0	0	0	0	0	0	0	0	0	0	0	0	0	0	0	0	0	0	0	0	0	0	0	0	0
91227	0	0	0	0	0	0	0	0	0	0	0	0	0	0	0	0	0	0	0	0	0	0	0	0	0	0	0	0	0	0	0	0	0	0	0	0	0	0	0	0	0	0	0	0	0	0	0	0	0
63160	0	0	0	0	0	0	0	0	0	0	0	0	0	0	0	0	0	0	0	0	0	0	0	0	0	0	0	0	0	0	0	0	0	0	0	0	0	0	0	0	0	0	0	0	0	0	0	0	0
63161	0	0	0	0	0	0	0	0	0	0	0	0	0	0	0	0	0	0	0	0	0	0	0	0	0	0	0	0	0	0	0	0	0	0	0	0	0	0	0	0	0	0	0	0	0	0	0	0	0
7738	0	0	0	0	0	0	0	0	0	0	0	0	0	0	0	0	0	0	0	0	0	0	0	0	0	0	0	0	0	0	0	0	0	0	0	0	0	0	0	0	0	0	0	0	0	0	0	0	0
14653	0	0	0	0	0	0	0	0	0	0	0	0	0	0	0	0	0	0	0	0	0	0	0	0	0	0	0	0	0	0	0	0	0	0	0	0	0	0	0	0	0	0	0	0	0	0	0	0	0
63162	0	0	0	0	0	0	0	0	0	0	0	0	0	0	0	0	0	0	0	0	0	0	0	0	0	0	0	0	0	0	0	0	0	0	0	0	0	0	0	0	0	0	0	0	0	0	0	0	0
9438	0	0	0	0	0	0	0	0	0	0	0	0	0	0	0	0	0	0	0	0	0	0	0	0	0	0	0	0	0	0	0	0	0	0	0	0	0	0	0	0	0	0	0	0	0	0	0	0	0
45332	0	0	0	0	0	0	0	0	0	0	0	0	0	0	0	0	0	0	0	0	0	0	0	0	0	0	0	0	0	0	0	0	0	0	0	0	0	0	0	0	0	0	0	0	0	0	0	0	0
18705	0	56	3	0	31	19	0	0	1	0	0	0	59	0	93	83	0	0	9	0	0	0	0	0	0	1	0	0	2	0	18	41	0	0	0	0	0	0	18	0	13	0	5	0	29	1	3	0	0
159342	0	0	2	0	13	0	0	0	0	0	0	0	57	0	67	70	0	0	7	0	0	0	0	0	0	0	0	0	0	0	0	36	0	0	0	0	0	0	1	0	0	0	0	0	18	0	2	0	0
78313	0	0	3	0	14	0	0	0	0	0	0	0	61	0	60	86	0	0	5	0	0	0	0	0	0	0	0	0	0	0	0	34	0	0	0	0	0	0	0	0	0	0	0	0	23	0	2	0	0
45406	0	0	1	0	23	0	0	0	0	0	0	0	58	0	0	103	0	0	0	0	0	0	0	0	0	0	0	0	0	0	3	0	0	0	0	0	0	0	0	0	14	0	0	0	26	0	3	0	0
26962	0	0	0	0	0	0	0	0	0	0	0	0	24	0	0	64	0	0	0	0	0	0	0	0	0	0	0	0	0	0	1	0	0	0	0	0	0	0	0	0	3	0	0	0	9	0	2	0	0
137335	0	0	2	0	0	0	0	0	0	0	0	0	26	0	0	53	0	0	0	0	0	0	0	0	0	0	0	0	0	0	3	0	0	0	0	0	0	0	0	0	2	0	0	0	13	0	1	0	0
42187	0	0	1	2	0	0	0	0	5	0	9	0	0	0	0	29	1	0	0	0	0	0	1	0	0	0	2	0	0	0	0	0	1	4	0	0	11	0	16	0	0	0	0	0	0	0	0	0	0
142414	0	0	0	2	0	0	0	0	5	0	9	0	0	0	0	35	0	0	0	0	0	0	1	0	0	0	2	0	0	0	0	0	0	4	0	0	16	0	18	0	0	0	0	0	0	0	0	0	0
152187	0	0	0	0	0	0	0	0	4	0	6	0	0	0	0	27	0	0	0	0	0	0	0	0	0	0	1	0	0	0	0	0	0	3	0	0	14	0	19	0	0	0	0	0	0	0	0	0	0
18706	0	56	3	0	31	19	0	0	1	0	0	0	59	0	93	83	0	0	9	0	0	0	0	0	0	1	0	0	2	0	18	41	0	0	0	0	0	0	18	0	13	0	5	0	29	1	3	0	0
159343	0	0	2	0	13	0	0	0	0	0	0	0	57	0	67	70	0	0	7	0	0	0	0	0	0	0	0	0	0	0	0	36	0	0	0	0	0	0	1	0	0	0	0	0	18	0	2	0	0
78314	0	0	3	0	14	0	0	0	0	0	0	0	61	0	60	86	0	0	5	0	0	0	0	0	0	0	0	0	0	0	0	34	0	0	0	0	0	0	0	0	0	0	0	0	23	0	2	0	0
45407	0	0	1	0	23	0	0	0	0	0	0	0	58	0	0	103	0	0	0	0	0	0	0	0	0	0	0	0	0	0	3	0	0	0	0	0	0	0	0	0	14	0	0	0	26	0	3	0	0
26963	0	0	0	0	0	0	0	0	0	0	0	0	24	0	0	64	0	0	0	0	0	0	0	0	0	0	0	0	0	0	1	0	0	0	0	0	0	0	0	0	3	0	0	0	9	0	2	0	0
137336	0	0	2	0	0	0	0	0	0	0	0	0	26	0	0	53	0	0	0	0	0	0	0	0	0	0	0	0	0	0	3	0	0	0	0	0	0	0	0	0	2	0	0	0	13	0	1	0	0
158523	0	0	0	0	0	0	0	0	0	0	0	0	0	0	0	0	0	0	0	0	0	0	0	0	0	0	0	0	0	0	0	0	0	0	0	0	0	0	0	0	0	0	0	0	0	0	0	0	0
28840	0	0	0	0	0	0	0	0	0	0	0	0	0	0	0	0	0	0	0	0	0	0	0	0	0	0	0	0	0	0	0	0	0	0	0	0	0	0	0	0	0	0	0	0	0	0	0	0	0
36489	0	0	0	0	0	0	0	0	0	0	0	0	0	0	0	0	0	0	0	0	0	0	0	0	0	0	0	0	0	0	0	0	0	0	0	0	0	0	0	0	0	0	0	0	0	0	0	0	0
65633	0	0	0	0	0	0	0	0	0	0	0	0	0	0	0	0	0	0	0	0	0	0	0	0	0	0	0	0	0	0	0	0	0	0	0	0	0	0	0	0	0	0	0	0	0	0	0	0	0
61472	0	0	0	0	0	0	0	0	0	0	0	0	0	0	0	0	0	0	0	0	0	0	0	0	0	0	0	0	0	0	0	0	0	0	0	0	0	0	0	0	0	0	0	0	0	0	0	0	0
165431	0	0	0	0	0	0	0	0	0	0	0	0	0	0	0	0	0	0	0	0	0	0	0	0	0	0	0	0	0	0	0	0	0	0	0	0	0	0	0	0	0	0	0	0	0	0	0	0	0
118518	0	0	0	0	0	0	0	0	0	0	0	0	0	0	0	0	0	0	0	0	0	0	0	0	0	0	0	0	0	0	0	0	0	0	0	0	0	0	0	0	0	0	0	0	0	0	0	0	0
87042	0	0	0	0	0	0	0	0	0	0	0	0	0	0	0	0	0	0	0	0	0	0	0	0	0	0	0	0	0	0	0	0	0	0	0	0	0	0	0	0	0	0	0	0	0	0	0	0	0
114711	0	0	0	0	0	0	0	0	0	0	0	0	0	0	0	0	0	0	0	0	0	0	0	0	0	0	0	0	0	0	0	0	0	0	0	0	0	0	0	0	0	0	0	0	0	0	0	0	0
72681	0	0	0	0	0	0	0	0	0	0	0	0	0	0	0	0	0	0	0	0	0	0	0	0	0	0	0	0	0	0	0	0	0	0	0	0	0	0	0	0	0	0	0	0	0	0	0	0	0
150445	0	0	0	0	0	0	0	0	0	0	0	0	0	0	0	0	0	0	0	0	0	0	0	0	0	0	0	0	0	0	0	0	0	0	0	0	0	0	0	0	0	0	0	0	0	0	0	0	0
156872	0	0	0	0	0	0	0	0	0	0	0	0	0	0	0	0	0	0	0	0	0	0	0	0	0	0	0	0	0	0	0	0	0	0	0	0	0	0	0	0	0	0	0	0	0	0	0	0	0
56523	0	0	0	0	0	0	0	0	0	0	0	0	0	0	0	0	0	0	0	0	0	0	0	0	0	0	0	0	0	0	0	0	0	1	0	0	0	0	0	0	0	8	0	0	0	0	0	0	0
3801	0	0	0	0	0	0	0	0	0	0	0	0	0	0	0	0	0	0	0	0	0	0	0	0	0	0	0	0	0	0	0	0	0	1	0	0	0	0	0	0	0	22	2	0	0	0	0	0	0
101531	0	0	0	0	0	0	0	0	0	0	0	0	0	0	0	0	0	0	0	0	0	0	0	0	0	0	0	0	0	0	0	0	0	0	0	0	0	0	0	0	0	0	0	0	0	0	0	0	0
132953	0	0	0	0	0	0	0	0	0	0	0	0	0	0	0	0	0	0	0	0	0	0	0	0	0	0	0	0	0	0	0	0	0	0	0	0	0	0	0	0	0	0	0	0	0	0	0	0	0
97442	0	0	0	0	0	0	0	0	0	0	0	0	0	0	0	0	0	0	0	0	0	0	0	0	0	0	0	0	0	0	0	0	0	0	0	0	0	0	0	0	0	0	0	0	0	0	0	0	0
62212	0	0	0	0	0	0	0	0	0	0	0	0	0	0	0	0	0	0	0	0	0	0	0	0	0	0	0	0	0	0	0	0	0	0	0	0	0	0	0	0	0	0	0	0	0	0	0	0	0
165728	0	0	0	0	0	0	0	0	0	0	0	0	0	0	0	0	0	0	0	0	0	0	0	0	0	0	0	0	0	0	0	0	0	0	0	0	0	0	0	0	0	0	0	0	0	0	0	0	0
148071	0	0	0	0	0	0	0	0	0	0	0	0	0	0	0	0	0	0	0	0	0	0	0	0	0	0	0	0	0	0	0	0	0	0	0	0	0	0	0	0	0	0	0	0	0	0	0	0	0
145048	0	0	0	0	0	0	0	0	0	0	0	0	0	0	0	0	0	0	0	0	0	0	0	0	0	0	0	0	0	0	0	0	0	0	0	0	0	0	0	0	0	0	0	0	0	0	0	0	0
167088	0	0	0	0	0	0	0	0	0	0	0	0	0	0	0	0	0	0	0	0	0	0	0	0	0	0	0	0	0	0	0	0	0	0	0	0	0	0	0	0	0	0	0	0	0	0	0	0	0
40000	0	0	0	0	0	0	0	0	0	0	0	0	0	0	0	0	0	0	0	0	0	0	0	0	0	0	0	0	0	0	0	0	0	0	0	0	0	0	0	0	0	0	0	0	0	0	0	0	0
4657	0	0	0	0	0	0	0	0	0	0	0	0	0	0	0	0	0	0	0	0	0	0	0	0	0	0	0	0	0	0	0	0	0	0	0	0	0	0	0	0	0	0	0	0	0	0	0	0	0
132655	0	0	0	0	0	0	0	0	0	0	0	0	0	0	0	0	0	0	0	0	0	0	0	0	0	0	0	0	0	0	0	0	0	0	0	0	0	0	0	0	0	0	0	0	0	0	0	0	0
185808	0	0	0	0	0	0	0	0	0	0	0	0	0	0	0	0	0	0	0	0	0	0	0	0	0	0	0	0	0	0	0	0	0	0	0	0	0	0	0	0	0	0	0	0	0	0	0	0	0
188549	0	0	0	0	0	0	0	0	0	0	0	0	0	0	0	0	0	0	0	0	0	0	0	0	0	0	0	0	0	0	0	0	0	0	0	0	0	0	0	0	0	0	0	0	0	0	0	0	0
40755	0	0	0	0	0	0	0	0	0	0	0	0	0	0	0	0	0	0	0	0	0	0	0	0	0	0	0	0	0	0	0	0	0	0	0	0	0	0	0	0	0	0	0	0	0	0	0	0	0
7331	0	0	0	0	0	0	0	0	0	0	0	0	0	0	0	0	0	0	0	0	0	0	0	0	0	0	0	0	0	0	0	0	0	0	0	0	0	0	0	0	0	0	0	0	0	0	0	0	0
18547	0	0	0	0	0	0	0	0	0	0	0	0	0	0	0	0	0	0	0	0	0	0	0	0	0	0	0	0	0	0	0	0	0	0	0	0	0	0	0	0	0	0	0	0	0	0	0	0	0
99404	0	0	0	0	0	0	0	0	0	0	0	0	0	0	0	0	0	0	0	0	0	0	0	0	0	0	0	0	0	0	0	0	0	0	0	0	0	0	0	0	0	0	0	0	0	0	0	0	0
87216	0	0	0	0	0	0	0	0	0	0	0	0	0	0	0	0	0	0	0	0	0	0	0	0	0	0	0	0	0	0	0	0	0	0	0	0	0	0	0	0	0	0	0	0	0	0	0	0	0
171643	0	0	0	0	0	0	0	0	0	0	0	0	0	0	0	0	0	0	0	0	0	0	0	0	0	0	0	0	0	0	0	0	0	0	0	0	0	0	0	0	0	0	0	0	0	0	0	0	0
147204	0	0	0	0	0	0	0	0	0	0	0	0	0	0	0	0	0	0	0	0	0	0	0	0	0	0	0	0	0	0	0	0	0	0	0	0	0	0	0	0	0	0	0	0	0	0	0	0	0
155765	0	0	0	0	0	0	0	0	0	0	0	0	0	0	0	0	0	0	0	0	0	0	0	0	0	0	0	0	0	0	0	0	0	0	0	0	0	0	0	0	0	0	0	0	0	0	0	0	0
18770	0	0	0	0	0	0	0	0	0	0	0	0	0	0	0	0	0	0	0	0	0	0	0	0	0	0	0	0	0	0	0	0	0	0	0	0	0	0	0	0	0	0	0	0	0	0	0	0	0
168013	0	0	0	0	0	0	0	0	0	0	0	0	0	0	0	0	0	0	0	0	0	0	0	0	0	0	0	0	0	0	0	0	0	0	0	0	0	0	0	0	0	0	0	0	0	0	0	0	0
112180	0	0	0	0	0	0	0	0	0	0	0	0	0	0	0	0	0	0	0	0	0	0	0	0	0	0	0	0	0	0	0	0	0	0	0	0	0	0	0	0	0	0	0	0	0	0	0	0	0
112182	0	0	0	0	0	0	0	0	0	0	0	0	0	0	0	0	0	0	0	0	0	0	0	0	0	0	0	0	0	0	0	0	0	0	0	0	0	0	0	0	0	0	0	0	0	0	0	0	0
112181	0	0	0	0	0	0	0	0	0	0	0	0	0	0	0	0	0	0	0	0	0	0	0	0	0	0	0	0	0	0	0	0	0	0	0	0	0	0	0	0	0	0	0	0	0	0	0	0	0
26320	0	0	35	24	0	0	0	0	5	0	0	123	0	0	0	0	0	0	8	0	0	9	5	0	25	0	0	0	0	0	0	9	0	0	0	0	0	2	1	0	2	0	0	0	0	0	19	16	0
26319	0	0	35	24	0	0	0	0	5	0	0	123	0	0	0	0	0	0	8	0	0	9	5	0	25	0	0	0	0	0	0	9	0	0	0	0	0	2	1	0	2	0	0	0	0	0	19	16	0
25009	0	0	0	0	0	0	0	0	0	0	0	0	0	0	0	0	0	0	0	0	0	0	0	0	0	0	0	0	0	0	0	0	0	0	0	0	0	11	0	0	0	0	0	0	0	0	0	0	0
25010	0	0	0	0	0	0	0	0	0	0	0	0	0	0	0	0	0	0	0	0	0	0	0	0	0	0	0	0	0	0	0	0	0	0	0	0	0	11	0	0	0	0	0	0	0	0	0	0	0
57176	0	0	0	0	0	0	0	0	0	0	0	0	0	0	0	0	0	0	0	0	0	0	0	0	0	0	0	0	0	0	0	0	0	0	0	0	0	0	0	0	0	0	0	3	0	0	0	0	0
191259	0	0	0	0	0	0	0	0	0	0	0	0	0	0	0	0	0	0	0	0	0	0	0	0	0	0	0	0	0	0	0	0	0	0	0	0	0	0	0	0	0	0	0	0	0	0	0	0	0
47556	0	0	0	0	0	0	0	0	0	0	0	0	0	0	0	0	0	0	0	0	0	0	0	0	0	0	0	0	0	0	0	0	0	0	0	0	0	0	0	0	0	0	0	4	0	0	0	0	0
57177	0	0	0	0	0	0	0	0	0	0	0	0	0	0	0	0	0	0	0	0	0	0	0	0	0	0	0	0	0	0	0	0	0	0	0	0	0	0	0	0	0	0	0	3	0	0	0	0	0
47557	0	0	0	0	0	0	0	0	0	0	0	0	0	0	0	0	0	0	0	0	0	0	0	0	0	0	0	0	0	0	0	0	0	0	0	0	0	0	0	0	0	0	0	4	0	0	0	0	0
193378	0	0	0	0	0	0	0	0	0	0	0	0	0	0	0	0	0	0	0	0	0	0	0	0	0	0	0	0	0	0	0	11	0	0	0	0	0	0	0	0	0	0	0	0	0	0	0	0	0
90796	0	0	0	0	0	0	0	0	0	0	0	0	0	0	0	0	0	0	0	0	0	0	0	0	0	0	0	0	0	0	0	7	0	0	0	0	0	0	0	0	0	0	0	0	0	0	0	0	0
193376	0	0	0	0	0	0	0	0	0	0	0	0	0	0	0	0	0	0	0	0	0	0	0	0	0	0	0	0	0	0	0	11	0	0	0	0	0	0	0	0	0	0	0	0	0	0	0	0	0
19013	0	0	0	0	0	0	0	0	0	0	0	0	0	0	0	0	0	0	0	0	0	0	0	0	0	0	0	0	0	0	0	0	0	0	0	0	0	0	0	0	0	0	0	0	0	0	0	0	0
90797	0	0	0	0	0	0	0	0	0	0	0	0	0	0	0	0	0	0	0	0	0	0	0	0	0	0	0	0	0	0	0	7	0	0	0	0	0	0	0	0	0	0	0	0	0	0	0	0	0
193377	0	0	0	0	0	0	0	0	0	0	0	0	0	0	0	0	0	0	0	0	0	0	0	0	0	0	0	0	0	0	0	11	0	0	0	0	0	0	0	0	0	0	0	0	0	0	0	0	0
193379	0	0	0	0	0	0	0	0	0	0	0	0	0	0	0	0	0	0	0	0	0	0	0	0	0	0	0	0	0	0	0	11	0	0	0	0	0	0	0	0	0	0	0	0	0	0	0	0	0
97976	0	0	0	0	0	0	0	0	28	0	0	0	0	0	0	0	0	0	0	0	0	0	0	0	0	0	0	0	0	0	0	0	0	0	0	0	0	0	0	0	0	0	0	0	0	0	0	0	0
76217	0	0	0	0	0	0	0	0	27	0	0	0	0	0	0	0	0	0	0	0	0	0	0	0	0	0	0	0	0	0	0	0	0	0	0	0	0	0	0	0	0	0	0	5	0	0	0	0	0
168361	0	0	0	0	0	0	0	0	27	0	0	0	0	0	0	0	0	0	0	0	0	0	0	0	0	0	0	0	0	0	0	0	0	0	0	0	0	0	0	0	0	0	0	5	0	0	0	0	0
157580	0	0	0	0	0	0	0	0	28	0	0	0	0	0	0	0	0	0	0	0	0	0	0	0	0	0	0	0	0	0	0	0	0	0	0	0	0	0	0	0	0	0	0	3	0	0	0	0	0
40521	0	0	0	0	0	0	0	0	18	0	0	0	0	0	0	0	0	0	0	0	0	0	0	0	0	0	0	0	0	0	0	0	0	0	0	0	0	0	0	0	0	0	0	0	0	0	0	0	0
175024	0	0	0	1	0	0	0	0	25	0	0	0	0	0	0	0	0	0	0	0	0	0	0	0	0	0	0	0	0	0	0	0	0	0	0	0	0	0	0	0	0	0	0	2	0	0	0	0	0
25186	0	0	0	0	0	0	0	0	23	0	0	0	0	0	0	0	0	0	0	0	0	0	0	0	0	0	0	0	0	0	0	0	0	0	0	0	0	0	0	0	0	0	0	6	0	0	0	0	0
40823	0	0	0	0	0	0	0	0	13	0	0	0	0	0	0	0	0	0	0	0	0	0	0	0	0	0	0	0	0	0	0	0	0	0	0	0	0	0	0	0	0	0	0	10	0	0	0	0	0
137475	0	0	0	0	0	0	0	0	4	0	0	0	0	0	0	0	0	0	0	0	0	0	0	0	0	0	0	0	0	0	0	0	0	0	0	0	0	0	0	0	0	0	0	1	0	0	0	0	0
118557	0	0	0	0	0	0	0	0	20	0	0	0	0	0	0	0	0	0	0	0	0	0	0	0	0	0	0	0	0	0	0	0	0	0	0	0	0	0	0	0	0	0	0	2	0	0	0	0	0
132008	0	0	0	0	0	0	0	0	14	0	0	1	0	0	0	8	0	0	0	0	0	0	0	0	0	0	0	0	0	0	0	0	0	0	0	0	0	0	0	0	0	0	0	5	0	0	0	0	0
47495	0	0	0	0	0	0	0	0	14	0	0	0	0	0	0	14	0	0	0	0	0	0	0	0	0	0	0	0	0	0	0	0	0	0	0	0	0	0	0	0	0	0	0	0	0	0	0	0	0
187909	96	9	0	0	0	0	0	0	5	0	0	6	0	2	0	0	0	0	0	0	0	0	0	0	3	0	0	0	0	0	0	6	0	13	16	0	0	6	3	0	0	0	2	0	4	0	0	0	0
125734	128	21	0	0	0	0	0	0	0	3	0	9	0	0	0	0	0	0	0	0	0	0	0	0	3	0	0	0	0	0	0	5	0	17	19	0	0	8	3	0	0	0	3	0	11	0	0	0	0
20986	141	31	0	0	0	0	0	0	0	2	0	3	0	0	0	0	0	0	0	0	0	0	0	0	0	0	0	0	0	0	0	2	0	22	47	0	0	10	2	0	0	0	0	0	6	0	0	0	0
44152	53	24	0	0	0	0	0	0	0	0	0	1	0	0	0	0	0	0	0	0	0	0	0	0	0	0	0	0	0	0	0	0	0	23	34	0	0	11	0	0	0	0	0	0	6	0	0	0	0
54734	0	15	0	0	0	0	0	0	0	0	0	3	0	0	0	1	0	0	0	0	0	0	0	0	0	0	0	0	0	0	0	0	0	14	0	0	0	10	11	0	0	0	0	0	4	0	0	0	0
81215	0	0	0	0	0	0	0	0	0	0	0	1	0	0	0	0	0	0	0	0	0	0	0	0	0	0	0	0	0	0	0	0	0	36	0	0	0	21	4	0	0	0	0	0	21	0	0	0	0
91115	0	0	0	0	0	0	0	0	0	0	0	0	0	0	0	0	0	0	0	0	0	0	0	0	0	0	0	0	0	0	0	0	0	15	0	0	0	10	1	0	0	0	0	0	9	0	0	0	0
29165	0	1	0	47	0	0	0	0	0	3	0	1	0	0	0	0	0	0	0	0	0	0	0	0	0	0	0	0	0	0	0	0	0	1	0	0	0	7	1	0	0	0	1	0	15	0	0	0	0
88937	0	0	0	35	0	0	0	0	0	0	0	1	0	0	0	0	0	0	0	0	0	0	0	0	0	0	0	0	0	0	0	0	0	0	0	0	0	10	5	0	0	0	0	0	11	0	0	0	0
183612	0	32	0	6	11	49	14	8	10	1	0	0	22	0	0	7	9	2	0	65	65	0	25	0	0	37	15	0	83	0	0	0	25	28	117	0	2	3	0	0	0	22	10	16	17	0	0	25	0
79235	0	58	0	3	12	44	22	7	16	0	0	0	26	0	7	9	7	19	0	60	76	0	23	0	0	38	18	5	84	1	0	0	38	32	85	0	0	4	0	1	0	29	13	12	28	1	0	31	0
140602	0	63	0	4	15	46	29	12	18	0	0	0	31	0	9	10	11	17	2	68	74	0	29	0	0	43	28	2	85	1	0	0	45	38	98	0	0	10	1	7	0	46	11	17	30	1	0	44	0
8484	0	60	17	7	20	38	36	15	20	0	0	0	34	0	8	0	68	15	6	93	33	0	39	0	0	46	37	5	104	3	0	0	0	60	151	0	0	16	0	27	0	61	4	26	27	6	0	77	0
45323	0	61	21	3	19	42	44	13	32	0	0	4	42	0	4	0	63	18	3	92	55	0	32	0	0	54	32	4	117	1	0	0	0	56	151	0	0	14	0	48	0	85	9	16	33	8	0	120	0
1038	0	66	23	3	22	52	49	13	36	0	1	4	47	0	2	0	68	20	2	108	66	0	35	0	0	71	41	4	133	1	0	0	0	60	157	0	0	12	0	58	0	82	9	17	32	14	0	124	0
44848	0	74	24	8	23	51	47	10	34	0	1	2	50	0	4	1	89	19	3	115	54	0	38	0	0	81	42	6	156	2	0	0	0	65	163	0	0	14	1	62	0	83	13	15	35	21	0	136	0
139252	2	11	14	0	9	40	12	4	32	5	0	0	10	0	4	66	22	2	9	17	67	0	19	4	9	22	11	1	193	0	1	0	0	16	49	0	2	19	0	28	0	12	2	7	7	13	5	44	0
185437	1	4	10	0	5	23	1	2	31	0	0	0	5	0	2	70	11	1	3	2	65	0	12	4	7	14	4	0	190	0	0	0	0	11	27	0	3	12	0	17	0	2	1	4	0	4	2	30	1
130885	0	0	0	0	0	0	0	0	20	0	0	0	0	0	0	73	0	0	0	0	62	0	0	0	0	0	0	0	199	0	0	0	0	0	0	0	1	9	0	0	0	0	0	0	0	0	0	0	0
186286	0	0	0	0	0	0	0	0	11	0	0	0	0	0	0	83	0	0	0	0	69	0	0	0	0	0	0	0	124	0	0	0	0	0	0	0	2	6	4	0	0	0	0	0	0	0	0	0	0
17638	0	0	0	0	0	0	0	0	18	0	0	0	0	0	0	89	0	0	0	0	68	0	0	0	0	0	0	0	108	0	0	0	0	0	0	0	0	10	2	0	0	0	0	0	0	0	0	0	0
171707	0	0	0	0	0	0	0	0	13	0	0	0	0	0	0	48	0	0	0	0	31	0	0	0	0	0	0	0	20	0	0	0	0	0	0	0	0	4	2	0	0	0	0	0	0	0	0	0	0
105093	0	0	0	0	0	0	0	0	17	0	0	0	0	0	0	75	0	0	0	0	46	0	0	0	0	0	0	0	27	0	0	0	0	0	0	0	0	6	5	0	0	0	0	0	0	0	0	0	0
150818	0	0	0	0	0	0	0	0	20	0	0	0	0	0	0	76	0	0	0	0	40	0	0	0	0	0	0	0	31	0	0	0	0	0	0	0	0	5	4	0	0	0	0	0	0	0	0	0	0
137864	0	0	0	0	0	0	0	0	20	0	0	0	0	0	0	60	0	0	0	0	44	0	0	0	0	0	0	0	34	0	0	0	0	0	0	0	1	4	3	0	0	0	0	0	0	0	0	1	0
12977	0	0	0	0	0	0	0	0	18	0	0	0	0	0	0	47	0	0	0	0	33	0	0	0	0	0	0	0	32	0	0	0	0	0	0	0	1	3	5	0	0	0	0	0	0	0	0	0	0
108447	0	0	0	0	0	0	0	0	18	0	0	0	0	0	0	48	0	0	0	0	36	0	0	0	0	0	0	0	33	0	0	0	0	0	0	0	0	3	5	0	0	0	0	0	0	0	0	1	0
156817	0	0	0	0	0	0	0	0	16	0	0	0	0	0	0	44	0	0	0	0	33	0	0	0	0	0	0	0	36	0	0	0	0	0	0	0	0	4	4	0	0	0	0	0	0	0	0	0	0
19340	0	0	0	0	0	0	0	0	19	0	0	0	0	0	0	54	0	0	0	0	32	0	0	0	0	0	0	0	28	0	0	0	0	0	1	0	1	8	3	0	0	0	0	0	0	0	0	0	0
41013	0	0	0	0	0	0	0	0	10	0	0	0	0	0	0	25	0	0	0	0	18	0	0	0	0	0	0	0	14	0	0	0	0	0	1	0	0	5	1	0	0	0	0	0	0	0	0	0	0
187908	96	9	0	0	0	0	0	0	5	0	0	6	0	2	0	0	0	0	0	0	0	0	0	0	3	0	0	0	0	0	0	6	0	13	16	0	0	6	3	0	0	0	2	0	4	0	0	0	0
189053	0	0	0	0	0	0	0	0	0	0	0	0	0	0	0	0	0	0	0	0	0	0	0	0	0	0	0	0	0	0	0	0	0	0	0	0	0	0	0	0	0	0	0	0	0	0	0	0	0
170521	0	0	0	0	0	0	0	0	0	0	0	0	0	0	0	0	0	0	0	0	0	0	0	0	0	0	0	0	0	0	0	0	0	0	0	0	0	0	0	0	0	0	0	0	0	0	0	0	0
78515	0	0	0	0	0	0	0	0	0	0	0	0	0	0	0	0	0	0	0	0	0	0	0	0	0	0	0	0	0	0	0	0	0	0	0	0	0	0	0	0	0	0	0	0	0	0	0	0	0
77096	0	0	0	0	0	0	0	0	0	0	0	0	0	0	0	0	0	0	0	0	0	0	0	0	0	0	0	0	0	0	0	0	0	0	0	0	0	0	0	0	0	0	0	0	0	0	0	0	0
77097	0	0	0	0	0	0	0	0	0	0	0	0	0	0	0	0	0	0	0	0	0	0	0	0	0	0	0	0	0	0	0	0	0	0	0	0	0	0	0	0	0	0	0	0	0	0	0	0	0
77098	0	0	0	0	0	0	0	0	0	0	0	0	0	0	0	0	0	0	0	0	0	0	0	0	0	0	0	0	0	0	0	0	0	0	0	0	0	0	0	0	0	0	0	0	0	0	0	0	0
794	0	0	0	0	0	0	0	0	0	0	0	0	0	0	0	0	0	0	0	0	0	0	0	0	0	0	0	0	0	0	0	0	0	0	0	0	0	0	0	0	0	0	0	0	0	0	0	0	0
141171	0	65	19	2	0	0	38	0	0	0	0	70	0	6	0	0	0	0	0	0	3	0	0	0	12	28	0	0	0	0	1	0	0	0	0	0	0	0	4	0	0	0	0	0	0	0	0	0	1
141168	0	65	19	2	0	0	38	0	0	0	0	70	0	6	0	0	0	0	0	0	3	0	0	0	12	28	0	0	0	0	1	0	0	0	0	0	0	0	4	0	0	0	0	0	0	0	0	0	1
141172	0	65	19	2	0	0	38	0	0	0	0	70	0	6	0	0	0	0	0	0	3	0	0	0	12	28	0	0	0	0	1	0	0	0	0	0	0	0	4	0	0	0	0	0	0	0	0	0	1
141170	0	65	19	2	0	0	38	0	0	0	0	70	0	6	0	0	0	0	0	0	3	0	0	0	12	28	0	0	0	0	1	0	0	0	0	0	0	0	4	0	0	0	0	0	0	0	0	0	1
141169	0	65	19	2	0	0	38	0	0	0	0	70	0	6	0	0	0	0	0	0	3	0	0	0	12	28	0	0	0	0	1	0	0	0	0	0	0	0	4	0	0	0	0	0	0	0	0	0	1
141167	0	65	19	2	0	0	38	0	0	0	0	70	0	6	0	0	0	0	0	0	3	0	0	0	12	28	0	0	0	0	1	0	0	0	0	0	0	0	4	0	0	0	0	0	0	0	0	0	1
19429	16	0	0	6	0	0	0	0	0	0	2	0	0	0	0	0	0	0	9	0	0	30	0	2	0	0	0	0	0	0	0	12	0	0	0	1	0	0	0	0	0	0	11	8	0	0	0	0	0
89666	2	0	5	0	13	0	0	32	0	9	43	20	0	2	0	0	4	0	17	14	7	0	3	0	0	0	0	0	0	0	3	2	0	0	14	0	0	0	0	0	0	0	0	5	0	0	0	0	0
39025	2	0	5	1	8	0	0	25	0	8	39	19	0	2	0	0	5	0	15	13	8	0	3	0	0	0	0	0	0	0	3	2	1	0	12	0	0	0	0	0	0	0	0	5	0	0	0	0	0
19427	16	0	0	6	0	0	0	0	0	0	2	0	0	0	0	0	0	0	9	0	0	30	0	2	0	0	0	0	0	0	0	12	0	0	0	1	0	0	0	0	0	0	11	8	0	0	0	0	0
76559	0	0	0	0	0	0	0	0	0	1	0	0	0	0	0	78	0	0	0	0	0	0	0	0	0	0	11	0	0	0	0	47	0	0	0	0	0	0	0	0	0	0	0	0	0	0	0	0	17
89664	2	0	5	0	13	0	0	32	0	9	43	20	0	2	0	0	4	0	17	14	7	0	3	0	0	0	0	0	0	0	3	2	0	0	14	0	0	0	0	0	0	0	0	5	0	0	0	0	0
39023	2	0	5	1	8	0	0	25	0	8	39	19	0	2	0	0	5	0	15	13	8	0	3	0	0	0	0	0	0	0	3	2	1	0	12	0	0	0	0	0	0	0	0	5	0	0	0	0	0
19428	16	0	0	6	0	0	0	0	0	0	2	0	0	0	0	0	0	0	9	0	0	30	0	2	0	0	0	0	0	0	0	12	0	0	0	1	0	0	0	0	0	0	11	8	0	0	0	0	0
76560	0	0	0	0	0	0	0	0	0	1	0	0	0	0	0	78	0	0	0	0	0	0	0	0	0	0	11	0	0	0	0	47	0	0	0	0	0	0	0	0	0	0	0	0	0	0	0	0	17
89665	2	0	5	0	13	0	0	32	0	9	43	20	0	2	0	0	4	0	17	14	7	0	3	0	0	0	0	0	0	0	3	2	0	0	14	0	0	0	0	0	0	0	0	5	0	0	0	0	0
39024	2	0	5	1	8	0	0	25	0	8	39	19	0	2	0	0	5	0	15	13	8	0	3	0	0	0	0	0	0	0	3	2	1	0	12	0	0	0	0	0	0	0	0	5	0	0	0	0	0
19430	16	0	0	6	0	0	0	0	0	0	2	0	0	0	0	0	0	0	9	0	0	30	0	2	0	0	0	0	0	0	0	12	0	0	0	1	0	0	0	0	0	0	11	8	0	0	0	0	0
89667	2	0	5	0	13	0	0	32	0	9	43	20	0	2	0	0	4	0	17	14	7	0	3	0	0	0	0	0	0	0	3	2	0	0	14	0	0	0	0	0	0	0	0	5	0	0	0	0	0
39026	2	0	5	1	8	0	0	25	0	8	39	19	0	2	0	0	5	0	15	13	8	0	3	0	0	0	0	0	0	0	3	2	1	0	12	0	0	0	0	0	0	0	0	5	0	0	0	0	0
89671	2	0	5	0	13	0	0	32	0	9	43	20	0	2	0	0	4	0	17	14	7	0	3	0	0	0	0	0	0	0	3	2	0	0	14	0	0	0	0	0	0	0	0	5	0	0	0	0	0
39030	2	0	5	1	8	0	0	25	0	8	39	19	0	2	0	0	5	0	15	13	8	0	3	0	0	0	0	0	0	0	3	2	1	0	12	0	0	0	0	0	0	0	0	5	0	0	0	0	0
89670	2	0	5	0	13	0	0	32	0	9	43	20	0	2	0	0	4	0	17	14	7	0	3	0	0	0	0	0	0	0	3	2	0	0	14	0	0	0	0	0	0	0	0	5	0	0	0	0	0
39029	2	0	5	1	8	0	0	25	0	8	39	19	0	2	0	0	5	0	15	13	8	0	3	0	0	0	0	0	0	0	3	2	1	0	12	0	0	0	0	0	0	0	0	5	0	0	0	0	0
89669	2	0	5	0	13	0	0	32	0	9	43	20	0	2	0	0	4	0	17	14	7	0	3	0	0	0	0	0	0	0	3	2	0	0	14	0	0	0	0	0	0	0	0	5	0	0	0	0	0
39028	2	0	5	1	8	0	0	25	0	8	39	19	0	2	0	0	5	0	15	13	8	0	3	0	0	0	0	0	0	0	3	2	1	0	12	0	0	0	0	0	0	0	0	5	0	0	0	0	0
89668	2	0	5	0	13	0	0	32	0	9	43	20	0	2	0	0	4	0	17	14	7	0	3	0	0	0	0	0	0	0	3	2	0	0	14	0	0	0	0	0	0	0	0	5	0	0	0	0	0
39027	2	0	5	1	8	0	0	25	0	8	39	19	0	2	0	0	5	0	15	13	8	0	3	0	0	0	0	0	0	0	3	2	1	0	12	0	0	0	0	0	0	0	0	5	0	0	0	0	0
19432	16	0	0	6	0	0	0	0	0	0	2	0	0	0	0	0	0	0	9	0	0	30	0	2	0	0	0	0	0	0	0	12	0	0	0	1	0	0	0	0	0	0	11	8	0	0	0	0	0
89673	2	0	5	0	13	0	0	32	0	9	43	20	0	2	0	0	4	0	17	14	7	0	3	0	0	0	0	0	0	0	3	2	0	0	14	0	0	0	0	0	0	0	0	5	0	0	0	0	0
39032	2	0	5	1	8	0	0	25	0	8	39	19	0	2	0	0	5	0	15	13	8	0	3	0	0	0	0	0	0	0	3	2	1	0	12	0	0	0	0	0	0	0	0	5	0	0	0	0	0
19431	16	0	0	6	0	0	0	0	0	0	2	0	0	0	0	0	0	0	9	0	0	30	0	2	0	0	0	0	0	0	0	12	0	0	0	1	0	0	0	0	0	0	11	8	0	0	0	0	0
89672	2	0	5	0	13	0	0	32	0	9	43	20	0	2	0	0	4	0	17	14	7	0	3	0	0	0	0	0	0	0	3	2	0	0	14	0	0	0	0	0	0	0	0	5	0	0	0	0	0
39031	2	0	5	1	8	0	0	25	0	8	39	19	0	2	0	0	5	0	15	13	8	0	3	0	0	0	0	0	0	0	3	2	1	0	12	0	0	0	0	0	0	0	0	5	0	0	0	0	0
82935	0	0	0	0	0	0	0	0	0	16	0	0	0	0	3	0	0	91	0	0	0	8	4	32	33	0	0	0	28	0	0	0	0	0	0	0	0	1	0	0	0	0	0	0	9	0	0	16	0
134458	0	0	0	0	0	0	0	0	0	11	0	0	0	0	3	7	0	144	0	0	0	20	7	152	79	0	0	0	42	0	0	0	0	0	0	0	0	5	11	0	0	0	0	0	29	0	0	0	0
106951	0	0	0	0	0	0	0	0	0	0	0	0	0	0	0	0	0	142	0	0	0	26	7	133	69	0	0	0	36	0	0	22	0	0	0	0	0	5	1	1	0	0	0	0	26	0	0	46	0
134460	0	0	0	0	0	0	0	0	0	11	0	0	0	0	3	7	0	144	0	0	0	20	7	152	79	0	0	0	42	0	0	0	0	0	0	0	0	5	11	0	0	0	0	0	29	0	0	0	0
180282	0	0	0	0	0	0	0	0	0	0	0	0	0	0	0	0	0	0	0	0	0	0	0	0	0	0	0	0	0	0	0	0	0	0	0	0	0	0	0	0	0	0	0	0	0	0	0	0	0
82936	0	0	0	0	0	0	0	0	0	16	0	0	0	0	3	0	0	91	0	0	0	8	4	32	33	0	0	0	28	0	0	0	0	0	0	0	0	1	0	0	0	0	0	0	9	0	0	16	0
134459	0	0	0	0	0	0	0	0	0	11	0	0	0	0	3	7	0	144	0	0	0	20	7	152	79	0	0	0	42	0	0	0	0	0	0	0	0	5	11	0	0	0	0	0	29	0	0	0	0
109196	0	0	0	0	7	0	0	0	0	0	0	0	0	0	0	0	0	0	0	0	0	0	0	0	0	0	0	0	0	0	0	0	0	0	0	0	0	0	0	0	0	0	0	0	0	0	0	0	0
106952	0	0	0	0	0	0	0	0	0	0	0	0	0	0	0	0	0	142	0	0	0	26	7	133	69	0	0	0	36	0	0	22	0	0	0	0	0	5	1	1	0	0	0	0	26	0	0	46	0
49223	0	0	0	0	0	0	0	0	8	7	0	0	5	0	0	0	0	0	4	0	0	0	0	0	36	0	0	0	23	0	6	0	0	0	0	0	0	21	26	1	0	0	15	0	3	0	32	0	0
46215	0	0	0	0	1	0	0	0	0	12	0	0	0	0	0	0	0	0	9	0	1	0	0	0	48	0	0	0	24	0	10	0	0	0	0	0	0	21	16	0	0	0	15	0	0	0	41	0	0
65448	0	0	0	0	0	8	0	0	0	12	0	0	0	0	0	0	0	0	0	0	0	0	1	0	3	0	0	0	24	0	17	0	0	0	0	0	0	19	0	0	0	0	0	0	0	0	43	0	0
166155	0	0	0	0	0	12	0	0	0	11	0	0	0	0	0	0	0	0	1	0	0	0	1	0	5	0	0	0	20	0	18	0	0	0	0	0	0	17	0	0	0	0	0	0	0	0	43	0	0
44974	0	0	0	0	0	8	0	0	0	13	0	0	0	0	0	0	0	0	1	0	0	0	0	0	3	0	0	0	7	0	12	0	0	0	0	0	0	23	0	0	0	0	0	0	0	0	43	0	0
23572	0	0	0	0	0	10	0	0	0	20	0	0	0	0	0	0	0	0	0	0	0	0	2	0	2	0	0	0	0	0	6	0	0	0	0	0	0	20	0	0	0	0	0	0	0	0	33	0	0
21313	0	0	0	0	0	11	0	0	0	10	0	0	0	0	0	0	0	0	0	0	0	0	1	0	10	0	5	0	0	0	14	0	0	0	0	0	0	19	0	0	0	0	0	0	0	0	36	0	0
172386	0	0	0	0	0	0	0	0	0	8	0	0	0	0	3	0	0	0	0	0	0	0	0	0	0	0	0	0	0	0	0	0	0	0	0	0	0	0	0	0	0	0	0	0	0	0	0	0	0
183971	0	0	1	0	1	0	0	203	0	0	0	0	0	0	0	0	0	0	0	0	0	0	0	0	0	0	0	0	0	0	0	0	0	0	0	0	0	1	0	0	0	0	0	0	0	0	0	0	0
49225	0	0	0	0	0	0	0	0	8	7	0	0	5	0	0	0	0	0	4	0	0	0	0	0	36	0	0	0	23	0	6	0	0	0	0	0	0	21	26	1	0	0	15	0	3	0	32	0	0
46217	0	0	0	0	1	0	0	0	0	12	0	0	0	0	0	0	0	0	9	0	1	0	0	0	48	0	0	0	24	0	10	0	0	0	0	0	0	21	16	0	0	0	15	0	0	0	41	0	0
166157	0	0	0	0	0	12	0	0	0	11	0	0	0	0	0	0	0	0	1	0	0	0	1	0	5	0	0	0	20	0	18	0	0	0	0	0	0	17	0	0	0	0	0	0	0	0	43	0	0
44975	0	0	0	0	0	8	0	0	0	13	0	0	0	0	0	0	0	0	1	0	0	0	0	0	3	0	0	0	7	0	12	0	0	0	0	0	0	23	0	0	0	0	0	0	0	0	43	0	0
23573	0	0	0	0	0	10	0	0	0	20	0	0	0	0	0	0	0	0	0	0	0	0	2	0	2	0	0	0	0	0	6	0	0	0	0	0	0	20	0	0	0	0	0	0	0	0	33	0	0
21314	0	0	0	0	0	11	0	0	0	10	0	0	0	0	0	0	0	0	0	0	0	0	1	0	10	0	5	0	0	0	14	0	0	0	0	0	0	19	0	0	0	0	0	0	0	0	36	0	0
172387	0	0	0	0	0	0	0	0	0	8	0	0	0	0	3	0	0	0	0	0	0	0	0	0	0	0	0	0	0	0	0	0	0	0	0	0	0	0	0	0	0	0	0	0	0	0	0	0	0
183972	0	0	1	0	1	0	0	203	0	0	0	0	0	0	0	0	0	0	0	0	0	0	0	0	0	0	0	0	0	0	0	0	0	0	0	0	0	1	0	0	0	0	0	0	0	0	0	0	0
49224	0	0	0	0	0	0	0	0	8	7	0	0	5	0	0	0	0	0	4	0	0	0	0	0	36	0	0	0	23	0	6	0	0	0	0	0	0	21	26	1	0	0	15	0	3	0	32	0	0
46216	0	0	0	0	1	0	0	0	0	12	0	0	0	0	0	0	0	0	9	0	1	0	0	0	48	0	0	0	24	0	10	0	0	0	0	0	0	21	16	0	0	0	15	0	0	0	41	0	0
132140	0	0	0	0	0	0	0	0	0	0	0	0	0	0	0	0	0	0	0	0	0	0	0	0	0	0	0	0	0	0	0	0	0	0	0	0	0	0	0	0	0	0	0	0	0	0	0	0	0
65449	0	0	0	0	0	8	0	0	0	12	0	0	0	0	0	0	0	0	0	0	0	0	1	0	3	0	0	0	24	0	17	0	0	0	0	0	0	19	0	0	0	0	0	0	0	0	43	0	0
166156	0	0	0	0	0	12	0	0	0	11	0	0	0	0	0	0	0	0	1	0	0	0	1	0	5	0	0	0	20	0	18	0	0	0	0	0	0	17	0	0	0	0	0	0	0	0	43	0	0
46503	0	0	0	0	0	0	0	0	0	0	0	0	0	0	0	0	0	0	0	0	0	0	0	0	0	0	0	0	14	0	0	0	0	0	0	0	0	0	0	0	0	0	1	0	0	0	0	0	0
24079	0	0	0	0	0	0	0	0	0	0	0	0	0	0	0	0	0	0	0	0	0	0	0	0	0	0	0	0	15	0	0	0	0	0	0	0	0	0	0	0	0	0	1	0	0	0	0	0	0
146248	0	0	0	0	0	0	0	0	0	0	0	0	0	0	0	0	0	0	0	0	0	0	0	0	0	0	0	0	10	0	0	0	0	0	0	0	0	0	0	0	0	0	0	0	0	0	0	0	0
179465	0	0	0	0	0	0	0	0	0	0	0	0	0	0	0	0	0	0	0	0	0	0	0	0	0	0	0	0	0	0	0	0	0	0	0	0	0	0	0	0	0	0	0	20	0	0	0	0	0
82111	0	0	0	0	0	0	0	0	0	0	0	0	0	0	0	0	0	0	0	0	0	0	0	0	0	0	0	0	0	0	0	0	0	0	0	0	0	0	0	0	0	0	0	0	0	0	0	0	0
45784	0	0	0	26	0	0	0	0	0	0	0	0	0	0	0	0	0	0	0	0	0	0	0	0	0	0	0	0	0	0	0	0	0	0	0	0	0	0	0	0	0	0	0	0	0	0	0	0	4
165674	0	0	0	44	0	0	0	0	0	0	0	0	0	0	0	0	0	0	0	0	0	0	0	0	0	0	0	0	0	0	0	0	0	0	0	0	0	8	0	0	0	0	0	0	0	0	0	0	25
138714	0	0	0	0	0	0	0	0	0	0	0	0	0	0	0	0	0	0	0	0	0	0	0	0	0	0	0	0	0	0	0	0	0	0	0	0	0	0	0	0	0	0	0	0	0	0	0	0	14
82112	0	0	0	0	0	0	0	0	0	0	0	0	0	0	0	0	0	0	0	0	0	0	0	0	0	0	0	0	0	0	0	0	0	0	0	0	0	0	0	0	0	0	0	0	0	0	0	0	0
45785	0	0	0	26	0	0	0	0	0	0	0	0	0	0	0	0	0	0	0	0	0	0	0	0	0	0	0	0	0	0	0	0	0	0	0	0	0	0	0	0	0	0	0	0	0	0	0	0	4
25350	0	0	0	0	0	0	0	0	0	0	0	0	0	0	0	0	0	0	0	0	0	0	0	0	0	0	0	0	0	0	0	0	0	0	0	0	0	0	0	0	0	0	0	0	0	0	0	0	0
27884	0	0	0	0	0	0	0	0	0	0	0	0	0	0	0	0	0	0	0	0	0	0	0	0	0	0	0	0	0	1	0	0	0	0	0	0	0	0	0	0	0	0	0	0	0	0	0	0	0
169666	0	0	0	0	0	0	0	0	0	0	0	0	0	0	0	0	0	0	0	0	0	0	0	0	0	0	0	0	0	2	0	0	0	0	0	0	0	0	0	0	0	0	0	0	0	0	0	0	0
134525	0	0	0	0	0	0	0	0	0	0	0	0	0	0	0	0	4	0	0	0	0	0	0	0	0	0	0	0	0	3	0	0	0	0	0	0	0	0	0	0	0	0	0	0	0	0	0	0	0
57521	0	0	0	0	0	0	0	0	0	0	0	0	0	0	0	0	4	0	0	0	0	0	0	0	0	0	0	0	0	3	0	0	0	0	0	0	0	0	0	0	0	0	0	0	0	0	0	0	0
82113	0	0	0	0	0	0	0	0	0	0	0	0	0	0	0	0	0	0	0	0	0	0	0	0	0	0	0	0	0	0	0	0	0	0	0	0	0	0	0	0	0	0	0	0	0	0	0	0	0
45786	0	0	0	26	0	0	0	0	0	0	0	0	0	0	0	0	0	0	0	0	0	0	0	0	0	0	0	0	0	0	0	0	0	0	0	0	0	0	0	0	0	0	0	0	0	0	0	0	4
165675	0	0	0	44	0	0	0	0	0	0	0	0	0	0	0	0	0	0	0	0	0	0	0	0	0	0	0	0	0	0	0	0	0	0	0	0	0	8	0	0	0	0	0	0	0	0	0	0	25
138715	0	0	0	0	0	0	0	0	0	0	0	0	0	0	0	0	0	0	0	0	0	0	0	0	0	0	0	0	0	0	0	0	0	0	0	0	0	0	0	0	0	0	0	0	0	0	0	0	14
141784	0	0	0	0	0	24	0	0	0	0	0	0	10	0	0	0	0	0	3	0	0	0	0	0	0	8	0	0	0	4	0	0	0	0	0	0	0	0	0	0	0	0	1	0	0	0	0	0	1
97230	0	0	0	0	0	0	0	0	0	0	0	0	0	0	0	0	0	0	0	0	0	0	0	0	0	0	0	0	0	0	0	0	0	0	0	0	0	0	0	0	0	0	0	0	0	0	0	0	0
25939	0	0	0	0	0	0	0	0	0	0	0	0	0	0	0	0	0	0	0	0	0	0	0	0	0	0	0	0	0	0	0	0	0	0	0	0	0	0	0	0	0	0	0	0	0	0	0	5	0
170792	0	0	0	0	0	0	0	0	0	0	0	0	0	0	0	0	0	0	0	0	0	0	0	0	0	0	0	0	0	0	0	0	0	0	0	0	0	0	0	0	0	0	0	0	0	0	0	0	0
19202	0	0	0	0	0	0	0	0	0	0	0	0	0	0	0	0	0	0	0	0	0	0	0	0	0	0	0	0	0	0	0	0	0	0	0	0	0	0	0	0	0	0	0	0	0	0	0	0	0
170793	0	0	0	0	0	0	0	0	0	0	0	0	0	0	0	0	0	0	0	0	0	0	0	0	0	0	0	0	0	0	0	0	0	0	0	0	0	0	0	0	0	0	0	0	0	0	0	0	0
82025	0	0	0	0	0	0	0	0	0	0	0	0	0	0	0	0	0	0	0	0	0	0	0	0	0	0	0	0	0	0	0	0	0	0	0	0	0	0	0	0	0	0	0	0	0	0	0	0	0
162308	0	0	0	0	0	0	0	0	0	0	0	0	0	0	0	0	0	0	0	0	0	0	0	0	0	0	0	0	0	0	0	0	0	0	0	0	0	0	0	0	0	0	0	0	0	0	0	0	0
162846	0	0	0	0	0	0	0	0	0	0	0	0	0	0	0	0	0	0	0	0	0	0	0	0	0	0	0	0	0	0	0	0	0	0	0	0	0	0	0	0	0	0	0	0	0	0	0	0	0
97231	0	0	0	0	0	0	0	0	0	0	0	0	0	0	0	0	0	0	0	0	0	0	0	0	0	0	0	0	0	0	0	0	0	0	0	0	0	0	0	0	0	0	0	0	0	0	0	0	0
25940	0	0	0	0	0	0	0	0	0	0	0	0	0	0	0	0	0	0	0	0	0	0	0	0	0	0	0	0	0	0	0	0	0	0	0	0	0	0	0	0	0	0	0	0	0	0	0	5	0
170791	0	0	0	0	0	0	0	0	0	0	0	0	0	0	0	0	0	0	0	0	0	0	0	0	0	0	0	0	0	0	0	0	0	0	0	0	0	0	0	0	0	0	0	0	0	0	0	0	0
12603	0	0	0	0	0	0	0	0	0	0	0	0	0	0	0	0	0	0	0	0	0	0	9	0	0	0	0	0	0	0	1	0	0	0	0	0	73	0	0	0	0	0	0	0	0	0	0	0	0
12604	0	0	0	0	0	0	0	0	0	0	0	0	0	0	0	0	0	0	0	0	0	0	9	0	0	0	0	0	0	0	1	0	0	0	0	0	73	0	0	0	0	0	0	0	0	0	0	0	0
12605	0	0	0	0	0	0	0	0	0	0	0	0	0	0	0	0	0	0	0	0	0	0	9	0	0	0	0	0	0	0	1	0	0	0	0	0	73	0	0	0	0	0	0	0	0	0	0	0	0
190004	0	0	0	0	0	0	0	0	0	0	0	0	0	0	0	0	0	0	0	0	0	0	0	0	0	0	0	0	0	0	0	0	0	0	0	0	0	0	0	0	0	0	0	0	0	0	0	0	0
146415	0	0	0	0	0	0	0	0	0	0	0	0	0	0	0	0	0	0	0	0	0	0	0	0	0	0	0	0	0	0	0	0	0	0	0	0	0	0	0	0	0	0	0	0	0	0	0	0	0
140113	0	0	0	0	0	0	0	0	0	0	0	0	0	0	0	0	0	0	0	0	0	0	0	0	0	0	0	0	0	0	0	0	0	0	0	0	0	0	0	0	0	0	0	0	0	0	0	0	0
37780	0	0	0	0	0	0	0	0	0	0	0	0	0	0	0	0	0	0	0	0	0	0	0	0	0	0	0	0	0	0	0	0	0	0	0	0	0	0	0	0	0	0	0	0	0	0	0	0	0
120908	0	0	0	0	0	0	0	0	0	0	0	0	0	0	0	0	0	0	0	0	0	0	0	0	0	0	0	0	0	0	0	0	0	0	0	0	0	0	0	0	0	0	0	0	0	0	0	0	0
88632	0	0	0	0	0	0	0	0	0	0	0	0	0	0	0	0	0	0	0	0	1	0	0	118	0	0	0	0	0	0	0	0	0	11	0	0	0	0	7	0	0	0	0	0	1	0	0	0	28
169037	0	0	0	0	0	0	0	0	0	0	0	0	0	0	0	0	0	0	0	0	0	0	0	0	0	0	0	0	0	0	0	0	0	0	0	0	0	0	7	0	0	0	0	0	0	0	0	0	0
67963	0	0	0	0	0	0	0	0	0	0	0	0	0	0	0	0	0	0	0	0	0	0	0	0	0	0	0	0	0	0	0	0	0	0	0	0	0	0	0	0	0	0	0	0	0	0	0	0	0
90340	0	0	0	0	3	0	0	0	0	0	0	0	15	0	0	0	0	0	0	0	0	0	0	0	0	0	0	0	0	0	0	11	0	0	3	0	0	0	0	0	0	0	0	0	0	0	0	0	0
130641	47	21	0	0	15	0	0	0	0	0	0	0	27	0	0	0	0	0	0	2	0	0	0	0	0	0	0	0	0	0	0	18	0	0	4	0	0	0	0	0	0	0	0	0	0	0	0	0	0
33141	42	19	0	0	14	0	0	0	0	0	0	0	19	0	0	0	4	0	0	0	0	0	0	0	0	0	0	0	0	0	0	19	0	0	2	0	0	0	0	0	0	0	0	0	0	0	0	0	0
67962	0	0	0	0	0	0	0	0	0	0	0	0	0	0	0	0	0	0	0	0	0	0	0	0	0	0	0	0	0	0	0	0	0	0	0	0	0	0	0	0	0	0	0	0	0	0	0	0	0
90339	0	0	0	0	3	0	0	0	0	0	0	0	15	0	0	0	0	0	0	0	0	0	0	0	0	0	0	0	0	0	0	11	0	0	3	0	0	0	0	0	0	0	0	0	0	0	0	0	0
130640	47	21	0	0	15	0	0	0	0	0	0	0	27	0	0	0	0	0	0	2	0	0	0	0	0	0	0	0	0	0	0	18	0	0	4	0	0	0	0	0	0	0	0	0	0	0	0	0	0
33140	42	19	0	0	14	0	0	0	0	0	0	0	19	0	0	0	4	0	0	0	0	0	0	0	0	0	0	0	0	0	0	19	0	0	2	0	0	0	0	0	0	0	0	0	0	0	0	0	0
59669	0	0	0	0	0	0	0	0	0	0	0	0	0	0	0	14	0	0	0	0	0	0	0	0	0	0	0	0	0	0	0	0	0	0	64	0	0	0	0	0	0	0	0	0	0	0	0	0	9
59672	0	0	0	0	0	0	0	0	0	0	0	0	0	0	0	14	0	0	0	0	0	0	0	0	0	0	0	0	0	0	0	0	0	0	64	0	0	0	0	0	0	0	0	0	0	0	0	0	9
59670	0	0	0	0	0	0	0	0	0	0	0	0	0	0	0	14	0	0	0	0	0	0	0	0	0	0	0	0	0	0	0	0	0	0	64	0	0	0	0	0	0	0	0	0	0	0	0	0	9
59671	0	0	0	0	0	0	0	0	0	0	0	0	0	0	0	14	0	0	0	0	0	0	0	0	0	0	0	0	0	0	0	0	0	0	64	0	0	0	0	0	0	0	0	0	0	0	0	0	9
59673	0	0	0	0	0	0	0	0	0	0	0	0	0	0	0	14	0	0	0	0	0	0	0	0	0	0	0	0	0	0	0	0	0	0	64	0	0	0	0	0	0	0	0	0	0	0	0	0	9
32838	0	0	0	0	0	0	0	0	0	0	0	0	0	0	0	0	0	0	0	0	0	0	0	0	0	0	0	0	0	0	0	0	0	0	0	0	0	0	0	0	0	0	0	0	0	0	0	0	0
131634	0	0	0	0	0	0	0	0	0	0	0	0	0	0	0	0	0	0	0	0	0	0	0	0	0	0	0	0	0	0	0	0	0	0	0	0	0	0	0	0	0	0	0	0	0	0	0	0	0
76787	0	0	0	0	0	0	0	0	0	0	0	0	0	0	0	0	0	0	0	0	0	0	0	0	0	0	0	0	0	0	0	0	0	0	0	0	0	0	0	0	0	0	0	0	0	0	0	0	0
41347	0	0	0	0	0	0	0	0	0	0	0	0	0	0	0	0	0	0	0	0	0	0	0	0	0	0	0	0	0	0	0	0	0	0	0	0	0	0	0	0	0	0	0	0	0	0	0	0	0
107425	0	0	0	0	0	0	0	0	0	0	0	0	0	0	0	0	0	0	0	0	0	0	0	0	0	0	0	0	0	0	0	0	0	0	0	0	0	0	0	0	0	0	0	0	0	0	0	0	0
32837	0	0	0	0	0	0	0	0	0	0	0	0	0	0	0	0	0	0	0	0	0	0	0	0	0	0	0	0	0	0	0	0	0	0	0	0	0	0	0	0	0	0	0	0	0	0	0	0	0
162132	0	0	0	0	0	0	0	0	0	0	0	0	0	0	0	0	0	0	0	0	0	0	0	0	0	0	0	0	0	0	0	0	0	0	0	0	0	0	0	0	0	0	0	0	0	0	0	0	0
111460	0	0	0	0	0	0	0	0	0	0	0	0	0	0	0	0	0	0	0	0	0	0	0	0	0	0	0	0	0	0	0	0	0	0	0	0	0	0	0	0	0	0	0	0	0	0	0	0	0
32835	0	0	0	0	0	0	0	0	0	0	0	0	0	0	0	0	0	0	0	0	0	0	0	0	0	0	0	0	0	0	0	0	0	0	0	0	0	0	0	0	0	0	0	0	0	0	0	0	0
32839	0	0	0	0	0	0	0	0	0	0	0	0	0	0	0	0	0	0	0	0	0	0	0	0	0	0	0	0	0	0	0	0	0	0	0	0	0	0	0	0	0	0	0	0	0	0	0	0	0
32836	0	0	0	0	0	0	0	0	0	0	0	0	0	0	0	0	0	0	0	0	0	0	0	0	0	0	0	0	0	0	0	0	0	0	0	0	0	0	0	0	0	0	0	0	0	0	0	0	0
131633	0	0	0	0	0	0	0	0	0	0	0	0	0	0	0	0	0	0	0	0	0	0	0	0	0	0	0	0	0	0	0	0	0	0	0	0	0	0	0	0	0	0	0	0	0	0	0	0	0
76786	0	0	0	0	0	0	0	0	0	0	0	0	0	0	0	0	0	0	0	0	0	0	0	0	0	0	0	0	0	0	0	0	0	0	0	0	0	0	0	0	0	0	0	0	0	0	0	0	0
41346	0	0	0	0	0	0	0	0	0	0	0	0	0	0	0	0	0	0	0	0	0	0	0	0	0	0	0	0	0	0	0	0	0	0	0	0	0	0	0	0	0	0	0	0	0	0	0	0	0
107424	0	0	0	0	0	0	0	0	0	0	0	0	0	0	0	0	0	0	0	0	0	0	0	0	0	0	0	0	0	0	0	0	0	0	0	0	0	0	0	0	0	0	0	0	0	0	0	0	0
62795	0	0	0	0	0	0	0	0	0	0	0	0	0	0	0	0	0	0	0	0	0	0	0	0	0	0	0	0	0	0	0	0	0	0	0	0	0	0	0	0	0	0	0	0	0	0	0	0	0
11516	0	0	0	0	0	0	0	0	0	0	0	0	0	0	0	0	0	0	0	0	0	0	2	0	0	0	0	0	0	0	0	0	0	0	0	0	0	0	0	0	0	0	0	0	0	0	0	0	0
103205	0	0	0	0	0	0	0	0	0	0	0	0	0	0	0	0	0	0	0	0	0	0	0	0	0	0	0	0	0	0	0	0	0	0	0	0	0	0	0	0	0	0	9	0	0	0	0	0	0
103204	0	0	0	0	0	0	0	0	0	0	0	0	0	0	0	0	0	0	0	0	0	0	0	0	0	0	0	0	0	0	0	0	0	0	0	0	0	0	0	0	0	0	9	0	0	0	0	0	0
27703	0	13	0	0	9	39	0	0	0	3	25	0	0	0	0	0	0	5	0	0	0	22	0	0	11	1	20	9	31	0	0	4	2	6	17	0	4	1	4	0	0	4	9	0	0	10	11	0	0
40710	0	40	0	0	14	113	0	0	0	3	74	0	0	0	0	0	0	32	0	0	0	73	2	0	27	4	36	40	81	0	2	11	14	13	45	0	0	0	2	0	0	21	14	0	0	38	38	0	0
65060	101	44	22	18	14	115	0	0	0	4	91	0	0	7	0	14	0	33	0	22	0	83	2	0	23	11	54	41	86	0	4	11	14	12	52	8	0	0	4	0	0	83	13	0	0	44	60	0	0
145492	1	34	0	0	21	123	0	0	0	1	118	0	0	0	0	0	0	30	0	0	1	116	4	0	43	0	73	44	126	0	5	17	7	12	78	0	0	0	3	0	0	29	17	0	0	55	51	0	0
20513	0	24	0	0	29	120	0	0	0	0	146	0	0	0	0	0	0	45	0	0	2	114	3	0	59	0	84	51	141	0	7	21	8	20	91	0	0	0	5	0	0	30	19	0	0	76	63	0	0
86112	0	0	0	0	24	41	0	0	0	0	151	0	0	0	0	0	0	0	0	0	2	91	3	0	60	0	74	32	113	0	0	19	11	28	77	0	0	0	1	0	0	18	13	0	0	75	52	0	0
15982	0	0	0	0	16	40	0	0	0	0	146	0	0	0	0	0	0	0	0	0	2	87	3	0	58	0	55	30	110	0	0	18	10	23	81	0	0	0	0	0	0	0	15	0	0	76	53	0	0
36106	0	0	0	0	14	40	0	0	0	0	140	0	0	0	0	0	0	0	0	0	2	92	5	0	56	0	46	20	108	0	0	19	11	24	82	0	0	0	0	0	0	0	14	0	0	81	57	0	0
58347	56	0	8	0	13	42	0	0	0	0	140	0	0	0	0	26	0	1	0	0	2	89	4	0	57	13	42	19	103	0	7	17	11	25	88	0	0	0	1	0	0	0	12	0	0	77	62	0	0
165133	0	0	0	0	7	36	0	0	0	0	44	0	0	0	0	13	0	0	0	0	0	0	0	0	0	13	0	0	14	0	2	0	19	13	0	1	0	0	0	0	0	0	0	0	0	0	8	0	0
131274	0	0	0	0	8	35	0	0	0	0	44	0	0	0	0	13	0	0	0	0	0	0	0	0	0	10	0	0	15	0	2	0	19	13	0	1	0	0	0	0	0	0	0	0	0	0	0	0	0
167634	0	0	0	0	18	8	0	0	0	0	50	0	0	0	0	16	0	0	0	0	0	0	2	0	0	10	0	0	19	0	4	0	19	14	0	0	0	0	0	0	0	0	0	0	0	0	11	0	0
7048	0	0	0	0	20	6	0	0	0	0	57	0	0	0	0	13	0	0	0	0	0	0	3	0	0	9	0	0	17	0	3	0	13	13	0	0	0	0	0	0	0	0	0	0	0	0	14	0	0
156706	0	0	0	0	13	0	0	0	0	0	7	0	0	0	0	0	0	0	0	0	0	0	2	0	0	5	0	0	20	0	1	0	0	2	0	1	0	0	0	0	0	0	0	0	0	0	17	0	0
49933	0	0	0	0	19	0	0	0	1	0	5	0	0	0	0	0	0	0	0	0	6	0	5	0	0	14	0	0	17	0	2	0	0	0	0	0	0	0	0	0	0	0	0	0	0	0	7	0	0
86659	0	0	0	0	19	0	0	0	1	0	6	0	0	0	0	0	0	0	0	0	5	0	6	0	0	14	0	0	17	0	2	0	0	0	0	0	0	0	0	0	0	0	0	0	0	0	6	0	0
58335	0	0	0	0	5	0	0	0	0	0	3	0	0	0	0	0	0	0	0	0	1	0	1	0	0	9	0	0	5	0	0	0	2	0	0	0	0	0	0	0	0	0	0	0	0	0	0	0	0
27702	0	13	0	0	9	39	0	0	0	3	25	0	0	0	0	0	0	5	0	0	0	22	0	0	11	1	20	9	31	0	0	4	2	6	17	0	4	1	4	0	0	4	9	0	0	10	11	0	0
40709	0	40	0	0	14	113	0	0	0	3	74	0	0	0	0	0	0	32	0	0	0	73	2	0	27	4	36	40	81	0	2	11	14	13	45	0	0	0	2	0	0	21	14	0	0	38	38	0	0
65059	101	44	22	18	14	115	0	0	0	4	91	0	0	7	0	14	0	33	0	22	0	83	2	0	23	11	54	41	86	0	4	11	14	12	52	8	0	0	4	0	0	83	13	0	0	44	60	0	0
145491	1	34	0	0	21	123	0	0	0	1	118	0	0	0	0	0	0	30	0	0	1	116	4	0	43	0	73	44	126	0	5	17	7	12	78	0	0	0	3	0	0	29	17	0	0	55	51	0	0
20512	0	24	0	0	29	120	0	0	0	0	146	0	0	0	0	0	0	45	0	0	2	114	3	0	59	0	84	51	141	0	7	21	8	20	91	0	0	0	5	0	0	30	19	0	0	76	63	0	0
86111	0	0	0	0	24	41	0	0	0	0	151	0	0	0	0	0	0	0	0	0	2	91	3	0	60	0	74	32	113	0	0	19	11	28	77	0	0	0	1	0	0	18	13	0	0	75	52	0	0
15981	0	0	0	0	16	40	0	0	0	0	146	0	0	0	0	0	0	0	0	0	2	87	3	0	58	0	55	30	110	0	0	18	10	23	81	0	0	0	0	0	0	0	15	0	0	76	53	0	0
36105	0	0	0	0	14	40	0	0	0	0	140	0	0	0	0	0	0	0	0	0	2	92	5	0	56	0	46	20	108	0	0	19	11	24	82	0	0	0	0	0	0	0	14	0	0	81	57	0	0
58346	56	0	8	0	13	42	0	0	0	0	140	0	0	0	0	26	0	1	0	0	2	89	4	0	57	13	42	19	103	0	7	17	11	25	88	0	0	0	1	0	0	0	12	0	0	77	62	0	0
165132	0	0	0	0	7	36	0	0	0	0	44	0	0	0	0	13	0	0	0	0	0	0	0	0	0	13	0	0	14	0	2	0	19	13	0	1	0	0	0	0	0	0	0	0	0	0	8	0	0
131273	0	0	0	0	8	35	0	0	0	0	44	0	0	0	0	13	0	0	0	0	0	0	0	0	0	10	0	0	15	0	2	0	19	13	0	1	0	0	0	0	0	0	0	0	0	0	0	0	0
167633	0	0	0	0	18	8	0	0	0	0	50	0	0	0	0	16	0	0	0	0	0	0	2	0	0	10	0	0	19	0	4	0	19	14	0	0	0	0	0	0	0	0	0	0	0	0	11	0	0
7047	0	0	0	0	20	6	0	0	0	0	57	0	0	0	0	13	0	0	0	0	0	0	3	0	0	9	0	0	17	0	3	0	13	13	0	0	0	0	0	0	0	0	0	0	0	0	14	0	0
156705	0	0	0	0	13	0	0	0	0	0	7	0	0	0	0	0	0	0	0	0	0	0	2	0	0	5	0	0	20	0	1	0	0	2	0	1	0	0	0	0	0	0	0	0	0	0	17	0	0
49932	0	0	0	0	19	0	0	0	1	0	5	0	0	0	0	0	0	0	0	0	6	0	5	0	0	14	0	0	17	0	2	0	0	0	0	0	0	0	0	0	0	0	0	0	0	0	7	0	0
86658	0	0	0	0	19	0	0	0	1	0	6	0	0	0	0	0	0	0	0	0	5	0	6	0	0	14	0	0	17	0	2	0	0	0	0	0	0	0	0	0	0	0	0	0	0	0	6	0	0
58334	0	0	0	0	5	0	0	0	0	0	3	0	0	0	0	0	0	0	0	0	1	0	1	0	0	9	0	0	5	0	0	0	2	0	0	0	0	0	0	0	0	0	0	0	0	0	0	0	0
58526	0	0	0	0	0	0	0	0	0	0	0	0	0	0	0	0	0	0	0	0	0	0	0	0	0	0	0	0	0	0	0	0	0	0	0	0	0	0	0	0	0	0	0	0	0	0	0	0	0
134500	0	0	0	0	0	0	0	0	0	0	0	0	0	0	0	0	0	0	0	0	0	0	0	0	0	0	0	0	0	0	0	0	0	0	0	0	0	0	0	0	0	0	0	0	0	0	0	0	0
58523	0	0	0	0	0	0	0	0	0	0	0	0	0	0	0	0	0	0	0	0	0	0	0	0	0	0	0	0	0	0	0	0	0	0	0	0	0	0	0	0	0	0	0	0	0	0	0	0	0
134497	0	0	0	0	0	0	0	0	0	0	0	0	0	0	0	0	0	0	0	0	0	0	0	0	0	0	0	0	0	0	0	0	0	0	0	0	0	0	0	0	0	0	0	0	0	0	0	0	0
179323	0	0	0	0	0	0	0	0	0	0	0	0	0	0	0	0	0	0	0	0	0	0	0	0	0	0	0	0	0	0	0	0	0	0	0	0	0	0	0	0	0	0	0	0	0	0	0	0	0
121775	0	0	0	0	0	0	0	0	0	0	0	0	0	0	0	0	0	0	0	0	0	0	0	0	0	0	0	0	0	0	0	0	0	0	0	0	0	0	0	0	0	0	0	0	0	0	0	0	0
27648	0	0	0	0	0	0	0	0	0	0	0	0	0	0	0	0	0	0	0	0	0	0	0	0	0	0	0	0	0	0	0	0	0	0	0	0	0	0	0	0	0	0	0	0	0	0	0	0	0
17199	0	0	0	0	0	0	0	0	0	0	0	0	0	0	0	0	0	0	0	0	0	0	0	0	0	0	0	0	0	0	0	0	0	0	0	0	0	0	0	0	0	0	0	0	0	0	0	0	0
159939	0	0	0	0	0	0	0	0	0	0	0	0	0	0	0	0	0	0	0	0	0	0	0	0	0	0	0	0	0	0	0	0	0	0	0	0	0	0	0	0	0	0	0	0	0	0	0	0	0
150748	0	0	0	0	0	0	0	0	0	0	0	0	0	0	0	0	0	0	0	0	0	0	0	0	0	0	0	0	0	0	0	0	0	0	0	0	0	0	0	0	0	0	0	0	0	0	0	0	0
136388	0	0	0	0	0	0	0	0	0	0	0	0	0	0	0	0	0	0	0	0	0	0	0	0	0	0	0	0	0	0	0	0	0	0	0	0	0	0	0	0	0	0	0	0	0	0	0	0	0
58525	0	0	0	0	0	0	0	0	0	0	0	0	0	0	0	0	0	0	0	0	0	0	0	0	0	0	0	0	0	0	0	0	0	0	0	0	0	0	0	0	0	0	0	0	0	0	0	0	0
14620	0	0	0	0	0	0	0	0	0	0	0	0	0	0	0	0	0	0	0	0	0	0	0	0	0	0	0	0	0	0	0	0	0	0	0	0	0	0	0	0	0	0	0	0	0	0	0	0	0
134499	0	0	0	0	0	0	0	0	0	0	0	0	0	0	0	0	0	0	0	0	0	0	0	0	0	0	0	0	0	0	0	0	0	0	0	0	0	0	0	0	0	0	0	0	0	0	0	0	0
58527	0	0	0	0	0	0	0	0	0	0	0	0	0	0	0	0	0	0	0	0	0	0	0	0	0	0	0	0	0	0	0	0	0	0	0	0	0	0	0	0	0	0	0	0	0	0	0	0	0
134501	0	0	0	0	0	0	0	0	0	0	0	0	0	0	0	0	0	0	0	0	0	0	0	0	0	0	0	0	0	0	0	0	0	0	0	0	0	0	0	0	0	0	0	0	0	0	0	0	0
164098	0	0	0	0	0	0	0	0	0	0	0	0	0	0	0	0	0	0	0	0	0	0	0	0	0	0	0	0	0	0	0	0	0	0	0	0	0	0	0	0	0	0	0	0	0	0	0	0	0
48762	0	0	0	0	0	0	0	0	0	0	0	0	0	0	0	0	0	0	0	0	0	0	0	0	0	0	0	0	0	0	0	0	0	0	0	0	0	0	0	0	0	0	0	0	0	0	0	0	0
58528	0	0	0	0	0	0	0	0	0	0	0	0	0	0	0	0	0	0	0	0	0	0	0	0	0	0	0	0	0	0	0	0	0	0	0	0	0	0	0	0	0	0	0	0	0	0	0	0	0
82618	0	0	0	0	0	0	0	0	0	0	0	0	0	0	0	0	0	0	0	0	0	0	0	0	0	0	0	0	0	0	0	0	0	0	0	0	0	0	0	0	0	0	0	0	0	0	0	0	0
58524	0	0	0	0	0	0	0	0	0	0	0	0	0	0	0	0	0	0	0	0	0	0	0	0	0	0	0	0	0	0	0	0	0	0	0	0	0	0	0	0	0	0	0	0	0	0	0	0	0
134498	0	0	0	0	0	0	0	0	0	0	0	0	0	0	0	0	0	0	0	0	0	0	0	0	0	0	0	0	0	0	0	0	0	0	0	0	0	0	0	0	0	0	0	0	0	0	0	0	0
115662	0	0	0	0	0	0	0	0	3	0	0	5	0	20	0	0	0	0	0	0	0	0	0	0	0	0	0	0	9	4	0	0	0	0	0	0	0	0	0	0	0	0	0	0	0	0	0	0	0
90668	47	0	13	2	19	68	0	0	0	26	0	0	0	0	0	0	0	0	0	0	20	3	0	0	0	0	0	0	0	0	0	0	0	3	0	0	0	26	0	1	0	0	0	0	0	0	5	66	0
117193	0	0	7	0	6	34	0	0	0	0	0	0	0	0	0	0	0	0	0	0	0	4	0	0	0	0	0	0	0	0	0	0	0	3	0	0	0	9	0	0	0	0	0	0	0	0	0	0	0
162329	0	0	7	0	10	23	0	0	0	0	0	0	0	0	0	0	0	0	0	0	0	6	0	0	0	0	0	0	0	0	0	0	0	0	0	0	0	2	0	0	0	0	0	0	0	0	2	0	0
43588	0	0	5	0	8	26	0	0	0	0	0	1	0	0	0	0	0	0	0	0	0	3	0	0	0	0	0	0	0	0	0	0	0	1	0	0	0	2	0	0	0	0	0	0	0	0	0	0	0
155234	0	0	3	0	11	27	0	0	0	0	0	0	0	0	0	0	0	0	0	0	0	10	0	0	0	0	0	0	0	0	0	0	0	1	0	0	0	0	0	0	0	0	0	0	0	0	3	0	0
57879	0	0	5	0	9	36	0	0	0	0	0	1	0	0	0	0	0	0	0	0	0	2	0	0	0	0	0	0	0	0	0	0	0	3	0	0	0	1	0	0	0	0	0	0	0	0	0	0	0
189246	0	0	8	0	10	13	0	0	0	0	0	0	0	0	0	0	0	0	0	0	0	1	0	0	0	0	0	0	0	0	0	0	0	0	0	0	0	0	0	0	0	0	0	0	0	0	2	0	0
26323	0	0	4	0	17	43	0	0	0	0	0	0	0	0	0	0	0	0	0	0	0	1	0	0	0	0	0	0	0	0	0	0	0	0	0	0	0	0	0	14	0	9	0	0	0	0	1	1	0
115661	0	0	0	0	0	0	0	0	3	0	0	5	0	20	0	0	0	0	0	0	0	0	0	0	0	0	0	0	9	4	0	0	0	0	0	0	0	0	0	0	0	0	0	0	0	0	0	0	0
115660	0	0	0	0	0	0	0	0	3	0	0	5	0	20	0	0	0	0	0	0	0	0	0	0	0	0	0	0	9	4	0	0	0	0	0	0	0	0	0	0	0	0	0	0	0	0	0	0	0
54310	0	0	0	0	0	0	0	0	0	0	0	3	0	9	0	0	0	0	1	0	0	0	0	0	0	0	0	0	0	0	0	0	21	0	0	0	0	0	0	0	0	0	0	0	0	40	0	0	0
21291	0	0	0	0	0	0	0	0	0	0	0	0	0	0	0	0	0	0	36	0	0	0	19	0	0	0	0	0	0	0	0	0	21	0	0	0	0	0	29	0	0	0	0	0	0	0	0	0	0
139182	0	0	8	5	1	0	0	0	18	2	0	37	20	0	59	0	0	57	38	67	0	0	1	0	0	0	4	3	28	0	21	10	0	14	10	0	4	7	23	0	19	0	0	0	2	3	9	18	0
136310	1	0	7	3	2	0	0	0	19	1	0	41	15	0	54	0	0	76	34	50	0	0	4	2	0	0	4	5	40	0	25	11	0	11	14	0	3	3	16	0	18	0	0	0	8	1	9	20	0
139179	0	0	8	5	1	0	0	0	18	2	0	37	20	0	59	0	0	57	38	67	0	0	1	0	0	0	4	3	28	0	21	10	0	14	10	0	4	7	23	0	19	0	0	0	2	3	9	18	0
136307	1	0	7	3	2	0	0	0	19	1	0	41	15	0	54	0	0	76	34	50	0	0	4	2	0	0	4	5	40	0	25	11	0	11	14	0	3	3	16	0	18	0	0	0	8	1	9	20	0
11095	0	0	17	2	3	0	0	0	15	2	0	125	26	0	97	0	0	126	98	91	0	0	2	7	175	0	17	2	66	0	24	17	0	10	33	1	56	1	21	0	21	0	27	0	9	4	10	25	0
42237	0	0	0	0	0	0	0	0	0	0	0	0	0	0	0	0	0	0	0	0	0	0	0	0	0	0	0	0	0	0	0	0	0	0	0	0	0	0	0	0	0	0	0	0	0	0	0	6	0
61289	0	0	0	0	0	0	0	0	0	0	0	0	0	0	0	0	0	0	0	0	0	0	0	0	0	0	0	0	0	0	0	0	0	0	0	0	0	0	0	0	0	0	0	0	0	0	0	6	0
37903	0	0	0	0	0	0	0	0	0	0	0	0	0	0	0	0	0	0	0	0	0	0	0	0	0	0	0	0	0	0	0	0	0	0	0	0	0	0	0	0	0	0	0	0	0	0	0	0	0
11099	0	0	17	2	3	0	0	0	15	2	0	125	26	0	97	0	0	126	98	91	0	0	2	7	175	0	17	2	66	0	24	17	0	10	33	1	56	1	21	0	21	0	27	0	9	4	10	25	0
139181	0	0	8	5	1	0	0	0	18	2	0	37	20	0	59	0	0	57	38	67	0	0	1	0	0	0	4	3	28	0	21	10	0	14	10	0	4	7	23	0	19	0	0	0	2	3	9	18	0
136309	1	0	7	3	2	0	0	0	19	1	0	41	15	0	54	0	0	76	34	50	0	0	4	2	0	0	4	5	40	0	25	11	0	11	14	0	3	3	16	0	18	0	0	0	8	1	9	20	0
3234	0	0	0	0	0	0	0	0	0	0	0	0	0	0	0	0	0	0	0	0	0	0	0	0	0	0	0	0	0	0	0	0	0	0	0	0	0	0	0	0	0	0	0	0	0	0	0	0	0
11096	0	0	17	2	3	0	0	0	15	2	0	125	26	0	97	0	0	126	98	91	0	0	2	7	175	0	17	2	66	0	24	17	0	10	33	1	56	1	21	0	21	0	27	0	9	4	10	25	0
139180	0	0	8	5	1	0	0	0	18	2	0	37	20	0	59	0	0	57	38	67	0	0	1	0	0	0	4	3	28	0	21	10	0	14	10	0	4	7	23	0	19	0	0	0	2	3	9	18	0
136308	1	0	7	3	2	0	0	0	19	1	0	41	15	0	54	0	0	76	34	50	0	0	4	2	0	0	4	5	40	0	25	11	0	11	14	0	3	3	16	0	18	0	0	0	8	1	9	20	0
104584	0	0	0	0	0	0	0	0	0	0	0	0	0	0	0	0	0	0	0	0	0	0	0	0	0	0	0	0	0	0	0	0	0	0	0	0	0	0	0	0	0	1	0	0	0	0	0	6	0
77293	0	0	0	0	0	0	0	0	0	0	0	0	0	0	0	0	0	0	0	0	0	0	0	0	0	0	0	0	0	0	0	0	0	0	0	0	0	0	0	0	0	0	0	0	0	0	0	3	0
42236	0	0	0	0	0	0	0	0	0	0	0	0	0	0	0	0	0	0	0	0	0	0	0	0	0	0	0	0	0	0	0	0	0	0	0	0	0	0	0	0	0	0	0	0	0	0	0	6	0
139183	0	0	8	5	1	0	0	0	18	2	0	37	20	0	59	0	0	57	38	67	0	0	1	0	0	0	4	3	28	0	21	10	0	14	10	0	4	7	23	0	19	0	0	0	2	3	9	18	0
136311	1	0	7	3	2	0	0	0	19	1	0	41	15	0	54	0	0	76	34	50	0	0	4	2	0	0	4	5	40	0	25	11	0	11	14	0	3	3	16	0	18	0	0	0	8	1	9	20	0
11097	0	0	17	2	3	0	0	0	15	2	0	125	26	0	97	0	0	126	98	91	0	0	2	7	175	0	17	2	66	0	24	17	0	10	33	1	56	1	21	0	21	0	27	0	9	4	10	25	0
3235	0	0	0	0	0	0	0	0	0	0	0	0	0	0	0	0	0	0	0	0	0	0	0	0	0	0	0	0	0	0	0	0	0	0	0	0	0	0	0	0	0	0	0	0	0	0	0	0	0
11098	0	0	17	2	3	0	0	0	15	2	0	125	26	0	97	0	0	126	98	91	0	0	2	7	175	0	17	2	66	0	24	17	0	10	33	1	56	1	21	0	21	0	27	0	9	4	10	25	0
137610	0	0	0	0	0	0	0	0	0	0	0	0	0	0	0	0	1	10	0	0	0	0	0	0	0	0	0	0	0	0	0	2	0	0	0	0	0	0	13	0	0	0	1	0	0	0	0	0	0
139178	0	0	8	5	1	0	0	0	18	2	0	37	20	0	59	0	0	57	38	67	0	0	1	0	0	0	4	3	28	0	21	10	0	14	10	0	4	7	23	0	19	0	0	0	2	3	9	18	0
136306	1	0	7	3	2	0	0	0	19	1	0	41	15	0	54	0	0	76	34	50	0	0	4	2	0	0	4	5	40	0	25	11	0	11	14	0	3	3	16	0	18	0	0	0	8	1	9	20	0
137609	0	0	0	0	0	0	0	0	0	0	0	0	0	0	0	0	1	10	0	0	0	0	0	0	0	0	0	0	0	0	0	2	0	0	0	0	0	0	13	0	0	0	1	0	0	0	0	0	0
117622	0	0	0	0	0	0	0	0	0	0	0	0	0	0	0	0	0	0	0	0	0	0	0	0	0	0	0	0	0	0	0	0	0	0	0	0	0	0	0	0	0	0	0	0	0	0	0	0	0
170752	0	0	0	0	0	0	0	0	0	0	0	0	9	0	0	0	0	31	0	0	0	0	0	0	0	0	0	0	0	0	0	0	0	0	0	0	0	0	0	0	0	0	0	0	0	0	0	0	0
170751	0	0	0	0	0	0	0	0	0	0	0	0	9	0	0	0	0	31	0	0	0	0	0	0	0	0	0	0	0	0	0	0	0	0	0	0	0	0	0	0	0	0	0	0	0	0	0	0	0
173106	0	0	0	0	0	0	0	0	0	0	0	0	0	0	0	0	0	0	0	0	0	68	0	0	45	0	19	18	0	0	0	0	0	0	0	0	0	0	0	0	0	0	0	0	0	0	0	0	0
171305	0	0	0	0	0	0	0	176	0	0	0	0	0	0	0	0	0	0	0	0	0	0	0	0	0	0	0	0	0	0	0	0	0	0	0	0	0	0	0	0	0	0	0	0	0	0	0	0	0
18036	0	0	0	0	0	0	0	153	0	0	0	0	0	0	0	0	0	0	0	0	0	0	0	0	0	0	0	0	0	0	0	0	0	0	0	0	0	0	0	0	0	0	0	0	0	0	0	0	0
137897	0	0	0	0	0	0	0	152	0	0	0	0	0	0	0	0	0	0	0	0	0	0	0	0	0	0	0	0	0	0	0	0	0	0	0	0	0	0	0	0	0	0	0	0	0	0	0	0	0
1217	0	0	0	0	0	0	0	70	0	0	0	0	0	0	0	0	0	0	0	0	0	0	0	0	0	0	0	0	0	0	0	0	0	0	0	0	0	0	0	0	0	0	0	0	0	0	0	2	0
5768	0	0	0	0	0	0	0	0	0	0	0	0	0	0	0	0	0	0	0	0	0	0	0	0	0	0	0	0	0	0	0	0	0	0	0	0	0	0	0	0	0	0	0	0	0	0	0	0	0
3335	0	0	0	0	0	0	0	0	0	0	0	0	0	0	0	0	0	0	0	0	0	0	0	0	0	0	0	0	0	0	0	0	0	0	0	0	0	0	0	0	0	0	0	0	0	0	0	0	0
174531	0	0	0	0	0	0	0	0	0	0	0	0	0	0	0	0	0	0	0	0	0	0	0	0	0	0	1	0	0	0	3	0	0	0	0	0	0	0	0	0	0	0	0	0	14	0	0	0	0
117971	0	0	0	0	0	0	0	0	0	0	0	0	0	0	0	0	0	0	0	0	0	0	0	0	0	0	0	0	0	0	0	0	0	0	0	0	0	0	0	0	0	0	0	0	11	0	0	0	0
24681	0	0	0	0	0	0	0	0	0	0	0	0	0	0	0	0	0	0	0	0	0	0	0	0	0	0	0	0	0	0	0	0	0	0	0	0	0	0	0	0	0	0	0	0	3	0	0	0	0
184983	129	32	38	8	10	76	53	37	56	8	40	71	31	95	34	10	13	72	82	15	38	49	26	46	12	0	49	33	54	85	73	26	21	62	37	50	169	7	30	30	19	0	29	2	42	6	64	104	16
105618	43	12	14	3	7	31	15	21	32	11	25	20	12	60	35	2	12	30	33	6	24	12	7	23	3	0	24	20	15	68	32	14	8	37	17	10	57	1	19	14	10	0	7	0	6	6	43	82	10
109782	28	15	3	9	3	0	10	29	16	18	30	0	0	52	39	0	17	0	13	0	32	0	6	0	0	0	5	20	4	40	14	21	0	19	0	0	0	0	8	11	5	0	3	0	0	0	24	77	8
127765	48	17	14	16	6	0	11	73	29	30	56	0	0	60	70	0	33	0	24	6	37	1	15	0	0	1	3	42	0	57	33	26	0	37	0	0	0	8	26	22	19	0	9	0	0	2	41	108	18
121306	35	9	12	22	9	0	13	61	20	21	56	0	0	73	55	0	23	0	24	5	34	0	8	0	0	0	1	40	0	44	27	29	0	28	0	0	0	5	25	14	7	0	5	0	0	1	30	110	16
157208	16	16	5	20	15	34	17	45	41	21	2	52	9	0	3	0	22	0	2	9	11	36	17	38	36	51	2	0	30	4	20	17	4	0	31	15	0	12	19	5	9	164	0	30	14	27	4	17	1
115737	0	0	0	0	0	0	0	0	0	0	0	0	0	0	0	0	0	0	0	0	0	0	0	0	0	0	0	0	0	0	0	0	0	0	0	0	0	0	0	0	0	0	0	0	0	0	0	0	0
174545	0	1	7	24	0	0	0	0	0	0	0	1	32	0	1	0	21	0	2	1	11	0	0	1	0	0	0	0	0	15	3	1	0	15	12	1	0	0	0	0	5	0	2	0	8	0	0	3	7
49760	0	0	0	0	0	0	0	0	0	0	0	0	0	0	0	0	0	0	0	0	0	0	0	0	0	0	0	0	0	0	0	0	0	0	0	0	0	0	0	0	0	0	0	0	0	0	0	0	0
174544	0	1	7	24	0	0	0	0	0	0	0	1	32	0	1	0	21	0	2	1	11	0	0	1	0	0	0	0	0	15	3	1	0	15	12	1	0	0	0	0	5	0	2	0	8	0	0	3	7
81154	0	0	10	0	0	0	0	0	0	0	0	0	0	0	0	0	0	0	0	0	2	0	0	0	0	0	0	8	0	0	2	3	0	0	0	0	0	0	1	0	0	0	0	0	8	0	0	47	2
120507	0	0	1	0	1	0	0	0	0	0	0	0	0	0	0	0	1	0	0	0	2	0	0	0	0	0	0	0	0	0	0	2	0	3	0	0	0	0	0	0	0	0	0	0	6	0	0	31	2
81153	0	0	10	0	0	0	0	0	0	0	0	0	0	0	0	0	0	0	0	0	2	0	0	0	0	0	0	8	0	0	2	3	0	0	0	0	0	0	1	0	0	0	0	0	8	0	0	47	2
120506	0	0	1	0	1	0	0	0	0	0	0	0	0	0	0	0	1	0	0	0	2	0	0	0	0	0	0	0	0	0	0	2	0	3	0	0	0	0	0	0	0	0	0	0	6	0	0	31	2
81155	0	0	10	0	0	0	0	0	0	0	0	0	0	0	0	0	0	0	0	0	2	0	0	0	0	0	0	8	0	0	2	3	0	0	0	0	0	0	1	0	0	0	0	0	8	0	0	47	2
120508	0	0	1	0	1	0	0	0	0	0	0	0	0	0	0	0	1	0	0	0	2	0	0	0	0	0	0	0	0	0	0	2	0	3	0	0	0	0	0	0	0	0	0	0	6	0	0	31	2
120509	0	0	1	0	1	0	0	0	0	0	0	0	0	0	0	0	1	0	0	0	2	0	0	0	0	0	0	0	0	0	0	2	0	3	0	0	0	0	0	0	0	0	0	0	6	0	0	31	2
170353	0	0	0	0	0	0	0	0	0	0	0	0	0	0	0	0	0	0	0	0	0	0	0	0	0	0	0	0	0	0	0	0	0	0	0	0	0	0	0	0	0	0	0	0	0	0	0	0	0
114982	0	0	0	0	0	0	0	0	0	0	0	0	0	0	0	0	0	0	0	0	0	0	0	0	0	0	0	0	0	0	0	0	0	0	0	0	0	0	0	0	0	0	0	0	0	0	0	0	0
188982	0	0	0	0	0	0	0	0	0	0	0	0	0	0	0	0	0	0	0	0	0	0	0	0	0	0	0	0	0	0	0	0	0	0	0	0	0	0	0	0	0	0	0	0	0	0	0	0	0
188980	0	0	0	0	0	0	0	0	0	0	0	0	0	0	0	0	0	0	0	0	0	0	0	0	0	0	0	0	0	0	0	0	0	0	0	0	0	0	0	0	0	0	0	0	0	0	0	0	0
188981	0	0	0	0	0	0	0	0	0	0	0	0	0	0	0	0	0	0	0	0	0	0	0	0	0	0	0	0	0	0	0	0	0	0	0	0	0	0	0	0	0	0	0	0	0	0	0	0	0
75598	0	56	8	7	0	0	11	0	18	0	0	0	0	0	0	0	11	0	0	40	0	0	0	0	0	0	0	0	0	0	1	0	0	0	0	0	0	3	0	0	0	0	0	0	0	9	0	10	0
17454	0	60	9	12	0	0	8	0	8	0	0	0	0	0	0	0	30	0	0	79	0	0	2	0	0	0	0	0	0	0	2	0	0	0	0	0	0	2	0	0	0	0	0	0	0	14	0	12	0
129031	0	97	8	31	1	0	23	27	28	0	0	0	44	0	0	0	60	0	1	141	0	12	1	43	14	5	0	0	0	32	8	15	1	0	0	5	0	6	0	0	0	15	4	7	0	31	0	18	0
95848	0	97	9	22	0	0	23	63	22	0	0	0	100	0	0	0	96	0	1	137	0	0	0	91	0	6	0	0	0	46	8	42	0	0	0	3	0	5	0	0	0	18	5	17	0	22	0	15	0
74320	0	83	10	23	9	0	15	107	22	0	0	0	156	0	0	0	51	0	3	96	12	0	0	0	2	151	0	0	0	21	22	39	0	0	11	7	0	7	0	0	0	105	3	7	0	22	0	15	2
150177	78	7	7	14	35	2	0	45	2	13	49	3	10	16	0	41	8	3	4	14	21	19	16	0	12	17	12	0	0	1	8	0	6	19	117	14	37	13	8	2	27	38	13	15	44	54	14	9	11
52725	82	0	0	17	16	62	0	47	18	1	0	0	11	0	0	97	0	0	2	29	0	0	2	0	36	102	0	0	0	0	5	25	0	0	109	5	0	21	0	60	20	0	3	4	0	31	8	7	0
23887	109	0	0	34	33	154	0	37	38	2	0	0	11	0	0	205	11	0	0	45	7	0	5	46	20	200	0	19	0	0	11	34	0	67	225	40	8	36	0	0	60	0	53	3	0	66	38	16	0
25492	75	8	3	83	66	71	0	0	90	3	0	78	38	1	2	127	29	80	9	35	120	100	54	59	5	142	0	21	92	59	24	25	0	87	223	48	0	38	20	37	103	141	89	23	0	36	6	150	11
26224	83	12	5	64	57	80	0	1	109	1	0	66	27	1	0	122	26	61	16	44	112	113	50	53	3	155	0	18	97	62	33	31	0	83	226	46	0	34	20	28	81	168	83	31	0	28	5	143	11
67353	58	11	3	69	40	84	0	0	78	3	0	0	51	0	0	126	23	73	30	35	102	130	52	55	5	276	0	17	67	45	36	38	8	79	202	72	0	31	18	27	96	130	76	21	3	27	4	173	17
150176	78	7	7	14	35	2	0	45	2	13	49	3	10	16	0	41	8	3	4	14	21	19	16	0	12	17	12	0	0	1	8	0	6	19	117	14	37	13	8	2	27	38	13	15	44	54	14	9	11
52724	82	0	0	17	16	62	0	47	18	1	0	0	11	0	0	97	0	0	2	29	0	0	2	0	36	102	0	0	0	0	5	25	0	0	109	5	0	21	0	60	20	0	3	4	0	31	8	7	0
23886	109	0	0	34	33	154	0	37	38	2	0	0	11	0	0	205	11	0	0	45	7	0	5	46	20	200	0	19	0	0	11	34	0	67	225	40	8	36	0	0	60	0	53	3	0	66	38	16	0
25491	75	8	3	83	66	71	0	0	90	3	0	78	38	1	2	127	29	80	9	35	120	100	54	59	5	142	0	21	92	59	24	25	0	87	223	48	0	38	20	37	103	141	89	23	0	36	6	150	11
26223	83	12	5	64	57	80	0	1	109	1	0	66	27	1	0	122	26	61	16	44	112	113	50	53	3	155	0	18	97	62	33	31	0	83	226	46	0	34	20	28	81	168	83	31	0	28	5	143	11
67352	58	11	3	69	40	84	0	0	78	3	0	0	51	0	0	126	23	73	30	35	102	130	52	55	5	276	0	17	67	45	36	38	8	79	202	72	0	31	18	27	96	130	76	21	3	27	4	173	17
179137	0	0	1	15	2	0	0	0	0	0	0	0	7	0	0	0	2	0	0	0	0	86	2	1	2	0	1	51	0	9	18	13	0	0	0	0	0	1	2	20	0	48	0	72	0	0	11	0	0
39161	0	0	0	7	3	0	0	0	1	0	0	0	4	0	0	0	4	0	0	0	0	105	0	0	2	0	0	54	0	12	21	10	0	0	0	0	1	1	1	20	0	79	0	63	0	0	16	0	0
50127	0	0	0	12	2	0	0	0	0	0	1	0	6	0	0	0	2	0	0	0	0	92	1	0	1	0	0	46	0	12	20	9	0	0	0	0	0	2	35	26	0	76	0	41	0	0	14	0	0
121868	2	0	0	0	0	16	49	0	0	1	0	0	39	7	50	0	6	0	16	0	0	0	5	0	0	0	0	0	0	0	0	0	0	0	11	0	0	0	0	0	0	0	0	3	0	0	0	0	0
5126	2	0	0	0	0	16	67	0	3	3	0	0	19	6	52	0	0	0	22	0	0	0	11	0	0	0	0	0	0	0	0	0	0	0	10	0	0	0	0	0	0	0	0	6	0	0	0	0	0
73688	1	0	0	0	5	32	111	0	13	3	0	3	39	16	89	0	1	0	36	0	0	57	7	0	0	0	0	19	0	0	0	16	0	49	113	0	0	0	0	0	6	0	0	1	2	4	1	0	0
112956	0	0	0	17	25	30	117	0	37	39	0	8	53	7	63	0	36	0	36	0	1	58	11	0	90	0	0	21	0	0	0	26	0	58	101	0	0	0	0	0	3	0	0	0	0	0	0	0	0
20434	3	0	0	0	24	0	61	0	54	1	0	16	41	0	0	0	33	0	35	0	0	28	7	0	186	0	0	6	0	0	0	0	0	78	0	0	0	0	0	0	7	0	15	0	0	0	0	0	0
122892	3	0	0	0	27	0	65	0	42	3	0	13	43	0	0	0	41	0	43	0	0	28	13	0	207	0	0	17	0	0	0	0	0	79	0	0	0	0	0	0	8	0	17	0	0	0	0	0	0
88172	2	0	0	0	21	0	40	0	31	3	0	10	20	0	0	0	17	0	39	0	0	30	6	0	163	0	0	0	0	0	0	0	0	39	0	0	0	0	0	0	6	0	19	0	0	0	0	0	4
149816	5	0	0	20	40	0	89	0	67	2	0	10	40	0	0	0	42	0	44	0	0	39	8	0	250	0	0	0	0	0	0	0	0	68	0	0	0	0	0	0	14	0	33	0	1	0	0	0	10
97427	8	0	0	28	43	0	92	0	67	5	0	12	48	0	0	0	41	0	49	0	0	51	16	0	332	0	0	0	0	0	0	0	0	81	0	0	0	0	0	0	3	0	28	0	2	3	0	0	15
154244	64	2	0	19	24	0	43	0	43	9	26	10	27	2	0	3	38	8	21	2	0	17	13	0	110	0	0	18	0	0	7	0	0	34	0	0	0	0	0	0	9	0	18	5	0	7	16	0	17
116976	85	1	0	18	29	0	48	0	33	10	51	13	24	6	0	3	40	15	18	7	0	19	11	0	109	0	0	15	0	2	7	0	0	30	0	2	0	0	0	2	4	0	10	5	6	11	15	0	20
106573	33	1	0	5	7	0	12	0	11	6	14	7	9	0	5	0	11	8	15	4	0	5	4	0	71	0	0	4	8	0	3	0	0	8	0	4	0	0	0	1	1	4	10	1	1	3	6	0	7
121867	2	0	0	0	0	16	49	0	0	1	0	0	39	7	50	0	6	0	16	0	0	0	5	0	0	0	0	0	0	0	0	0	0	0	11	0	0	0	0	0	0	0	0	3	0	0	0	0	0
5125	2	0	0	0	0	16	67	0	3	3	0	0	19	6	52	0	0	0	22	0	0	0	11	0	0	0	0	0	0	0	0	0	0	0	10	0	0	0	0	0	0	0	0	6	0	0	0	0	0
73687	1	0	0	0	5	32	111	0	13	3	0	3	39	16	89	0	1	0	36	0	0	57	7	0	0	0	0	19	0	0	0	16	0	49	113	0	0	0	0	0	6	0	0	1	2	4	1	0	0
112955	0	0	0	17	25	30	117	0	37	39	0	8	53	7	63	0	36	0	36	0	1	58	11	0	90	0	0	21	0	0	0	26	0	58	101	0	0	0	0	0	3	0	0	0	0	0	0	0	0
20433	3	0	0	0	24	0	61	0	54	1	0	16	41	0	0	0	33	0	35	0	0	28	7	0	186	0	0	6	0	0	0	0	0	78	0	0	0	0	0	0	7	0	15	0	0	0	0	0	0
122891	3	0	0	0	27	0	65	0	42	3	0	13	43	0	0	0	41	0	43	0	0	28	13	0	207	0	0	17	0	0	0	0	0	79	0	0	0	0	0	0	8	0	17	0	0	0	0	0	0
88171	2	0	0	0	21	0	40	0	31	3	0	10	20	0	0	0	17	0	39	0	0	30	6	0	163	0	0	0	0	0	0	0	0	39	0	0	0	0	0	0	6	0	19	0	0	0	0	0	4
149815	5	0	0	20	40	0	89	0	67	2	0	10	40	0	0	0	42	0	44	0	0	39	8	0	250	0	0	0	0	0	0	0	0	68	0	0	0	0	0	0	14	0	33	0	1	0	0	0	10
97426	8	0	0	28	43	0	92	0	67	5	0	12	48	0	0	0	41	0	49	0	0	51	16	0	332	0	0	0	0	0	0	0	0	81	0	0	0	0	0	0	3	0	28	0	2	3	0	0	15
154243	64	2	0	19	24	0	43	0	43	9	26	10	27	2	0	3	38	8	21	2	0	17	13	0	110	0	0	18	0	0	7	0	0	34	0	0	0	0	0	0	9	0	18	5	0	7	16	0	17
116975	85	1	0	18	29	0	48	0	33	10	51	13	24	6	0	3	40	15	18	7	0	19	11	0	109	0	0	15	0	2	7	0	0	30	0	2	0	0	0	2	4	0	10	5	6	11	15	0	20
106572	33	1	0	5	7	0	12	0	11	6	14	7	9	0	5	0	11	8	15	4	0	5	4	0	71	0	0	4	8	0	3	0	0	8	0	4	0	0	0	1	1	4	10	1	1	3	6	0	7
121866	2	0	0	0	0	16	49	0	0	1	0	0	39	7	50	0	6	0	16	0	0	0	5	0	0	0	0	0	0	0	0	0	0	0	11	0	0	0	0	0	0	0	0	3	0	0	0	0	0
5124	2	0	0	0	0	16	67	0	3	3	0	0	19	6	52	0	0	0	22	0	0	0	11	0	0	0	0	0	0	0	0	0	0	0	10	0	0	0	0	0	0	0	0	6	0	0	0	0	0
73686	1	0	0	0	5	32	111	0	13	3	0	3	39	16	89	0	1	0	36	0	0	57	7	0	0	0	0	19	0	0	0	16	0	49	113	0	0	0	0	0	6	0	0	1	2	4	1	0	0
112954	0	0	0	17	25	30	117	0	37	39	0	8	53	7	63	0	36	0	36	0	1	58	11	0	90	0	0	21	0	0	0	26	0	58	101	0	0	0	0	0	3	0	0	0	0	0	0	0	0
121873	2	0	0	0	0	16	49	0	0	1	0	0	39	7	50	0	6	0	16	0	0	0	5	0	0	0	0	0	0	0	0	0	0	0	11	0	0	0	0	0	0	0	0	3	0	0	0	0	0
5129	2	0	0	0	0	16	67	0	3	3	0	0	19	6	52	0	0	0	22	0	0	0	11	0	0	0	0	0	0	0	0	0	0	0	10	0	0	0	0	0	0	0	0	6	0	0	0	0	0
73691	1	0	0	0	5	32	111	0	13	3	0	3	39	16	89	0	1	0	36	0	0	57	7	0	0	0	0	19	0	0	0	16	0	49	113	0	0	0	0	0	6	0	0	1	2	4	1	0	0
112958	0	0	0	17	25	30	117	0	37	39	0	8	53	7	63	0	36	0	36	0	1	58	11	0	90	0	0	21	0	0	0	26	0	58	101	0	0	0	0	0	3	0	0	0	0	0	0	0	0
20436	3	0	0	0	24	0	61	0	54	1	0	16	41	0	0	0	33	0	35	0	0	28	7	0	186	0	0	6	0	0	0	0	0	78	0	0	0	0	0	0	7	0	15	0	0	0	0	0	0
122894	3	0	0	0	27	0	65	0	42	3	0	13	43	0	0	0	41	0	43	0	0	28	13	0	207	0	0	17	0	0	0	0	0	79	0	0	0	0	0	0	8	0	17	0	0	0	0	0	0
88174	2	0	0	0	21	0	40	0	31	3	0	10	20	0	0	0	17	0	39	0	0	30	6	0	163	0	0	0	0	0	0	0	0	39	0	0	0	0	0	0	6	0	19	0	0	0	0	0	4
149818	5	0	0	20	40	0	89	0	67	2	0	10	40	0	0	0	42	0	44	0	0	39	8	0	250	0	0	0	0	0	0	0	0	68	0	0	0	0	0	0	14	0	33	0	1	0	0	0	10
97429	8	0	0	28	43	0	92	0	67	5	0	12	48	0	0	0	41	0	49	0	0	51	16	0	332	0	0	0	0	0	0	0	0	81	0	0	0	0	0	0	3	0	28	0	2	3	0	0	15
154246	64	2	0	19	24	0	43	0	43	9	26	10	27	2	0	3	38	8	21	2	0	17	13	0	110	0	0	18	0	0	7	0	0	34	0	0	0	0	0	0	9	0	18	5	0	7	16	0	17
116978	85	1	0	18	29	0	48	0	33	10	51	13	24	6	0	3	40	15	18	7	0	19	11	0	109	0	0	15	0	2	7	0	0	30	0	2	0	0	0	2	4	0	10	5	6	11	15	0	20
106575	33	1	0	5	7	0	12	0	11	6	14	7	9	0	5	0	11	8	15	4	0	5	4	0	71	0	0	4	8	0	3	0	0	8	0	4	0	0	0	1	1	4	10	1	1	3	6	0	7
121870	2	0	0	0	0	16	49	0	0	1	0	0	39	7	50	0	6	0	16	0	0	0	5	0	0	0	0	0	0	0	0	0	0	0	11	0	0	0	0	0	0	0	0	3	0	0	0	0	0
5127	2	0	0	0	0	16	67	0	3	3	0	0	19	6	52	0	0	0	22	0	0	0	11	0	0	0	0	0	0	0	0	0	0	0	10	0	0	0	0	0	0	0	0	6	0	0	0	0	0
73689	1	0	0	0	5	32	111	0	13	3	0	3	39	16	89	0	1	0	36	0	0	57	7	0	0	0	0	19	0	0	0	16	0	49	113	0	0	0	0	0	6	0	0	1	2	4	1	0	0
112957	0	0	0	17	25	30	117	0	37	39	0	8	53	7	63	0	36	0	36	0	1	58	11	0	90	0	0	21	0	0	0	26	0	58	101	0	0	0	0	0	3	0	0	0	0	0	0	0	0
20435	3	0	0	0	24	0	61	0	54	1	0	16	41	0	0	0	33	0	35	0	0	28	7	0	186	0	0	6	0	0	0	0	0	78	0	0	0	0	0	0	7	0	15	0	0	0	0	0	0
122893	3	0	0	0	27	0	65	0	42	3	0	13	43	0	0	0	41	0	43	0	0	28	13	0	207	0	0	17	0	0	0	0	0	79	0	0	0	0	0	0	8	0	17	0	0	0	0	0	0
88173	2	0	0	0	21	0	40	0	31	3	0	10	20	0	0	0	17	0	39	0	0	30	6	0	163	0	0	0	0	0	0	0	0	39	0	0	0	0	0	0	6	0	19	0	0	0	0	0	4
149817	5	0	0	20	40	0	89	0	67	2	0	10	40	0	0	0	42	0	44	0	0	39	8	0	250	0	0	0	0	0	0	0	0	68	0	0	0	0	0	0	14	0	33	0	1	0	0	0	10
97428	8	0	0	28	43	0	92	0	67	5	0	12	48	0	0	0	41	0	49	0	0	51	16	0	332	0	0	0	0	0	0	0	0	81	0	0	0	0	0	0	3	0	28	0	2	3	0	0	15
154245	64	2	0	19	24	0	43	0	43	9	26	10	27	2	0	3	38	8	21	2	0	17	13	0	110	0	0	18	0	0	7	0	0	34	0	0	0	0	0	0	9	0	18	5	0	7	16	0	17
116977	85	1	0	18	29	0	48	0	33	10	51	13	24	6	0	3	40	15	18	7	0	19	11	0	109	0	0	15	0	2	7	0	0	30	0	2	0	0	0	2	4	0	10	5	6	11	15	0	20
106574	33	1	0	5	7	0	12	0	11	6	14	7	9	0	5	0	11	8	15	4	0	5	4	0	71	0	0	4	8	0	3	0	0	8	0	4	0	0	0	1	1	4	10	1	1	3	6	0	7
121869	2	0	0	0	0	16	49	0	0	1	0	0	39	7	50	0	6	0	16	0	0	0	5	0	0	0	0	0	0	0	0	0	0	0	11	0	0	0	0	0	0	0	0	3	0	0	0	0	0
121872	2	0	0	0	0	16	49	0	0	1	0	0	39	7	50	0	6	0	16	0	0	0	5	0	0	0	0	0	0	0	0	0	0	0	11	0	0	0	0	0	0	0	0	3	0	0	0	0	0
5128	2	0	0	0	0	16	67	0	3	3	0	0	19	6	52	0	0	0	22	0	0	0	11	0	0	0	0	0	0	0	0	0	0	0	10	0	0	0	0	0	0	0	0	6	0	0	0	0	0
73690	1	0	0	0	5	32	111	0	13	3	0	3	39	16	89	0	1	0	36	0	0	57	7	0	0	0	0	19	0	0	0	16	0	49	113	0	0	0	0	0	6	0	0	1	2	4	1	0	0
121871	2	0	0	0	0	16	49	0	0	1	0	0	39	7	50	0	6	0	16	0	0	0	5	0	0	0	0	0	0	0	0	0	0	0	11	0	0	0	0	0	0	0	0	3	0	0	0	0	0
128508	0	0	0	0	0	0	0	0	0	0	0	0	0	0	0	0	0	0	0	0	0	0	0	0	0	0	0	0	0	0	0	0	0	0	0	0	0	0	0	0	0	0	0	0	0	0	0	0	0
100326	0	0	0	0	0	0	0	0	0	0	0	0	0	0	0	0	0	0	0	0	0	0	0	0	0	0	0	0	0	0	0	0	0	0	0	0	0	0	0	0	0	0	0	0	0	0	0	0	0
54189	0	0	0	0	0	0	0	0	0	0	0	0	0	0	0	0	0	0	0	0	0	0	0	0	0	0	0	0	0	0	0	0	0	0	0	0	0	0	0	0	0	0	0	0	0	0	0	0	0
16408	0	0	0	0	0	0	0	0	0	0	0	0	0	0	0	0	0	0	0	0	0	0	0	0	0	0	0	0	0	0	0	0	0	0	0	0	0	0	0	0	0	0	0	0	0	0	0	0	0
17649	0	0	0	0	0	0	0	0	0	0	0	0	0	0	0	0	0	0	0	0	0	0	0	0	0	0	0	0	0	0	0	0	0	0	0	0	0	0	0	0	0	0	0	0	0	0	0	0	0
123423	0	0	0	0	0	0	0	0	0	0	0	0	0	0	0	0	0	0	0	0	0	0	0	0	0	0	0	0	0	0	0	0	0	0	0	0	0	0	0	0	0	0	0	0	0	0	0	0	0
24770	0	0	0	0	0	0	0	0	0	0	0	0	0	0	0	0	0	0	0	0	0	0	0	0	0	0	0	0	0	0	0	0	0	0	0	0	0	0	0	0	0	0	0	0	0	0	0	0	0
47324	0	0	0	0	0	0	0	0	0	0	0	0	0	0	0	0	0	0	0	0	0	0	0	0	0	0	0	0	0	0	0	0	0	0	0	0	0	0	0	0	0	0	0	0	0	0	0	0	0
8870	0	0	0	0	0	0	0	0	0	0	0	0	0	0	0	0	0	0	0	0	0	0	0	0	0	0	0	0	0	0	0	0	0	0	0	0	0	0	0	0	0	0	0	0	0	0	0	0	0
24769	0	0	0	0	0	0	0	0	0	0	0	0	0	0	0	0	0	0	0	0	0	0	0	0	0	0	0	0	0	0	0	0	0	0	0	0	0	0	0	0	0	0	0	0	0	0	0	0	0
47323	0	0	0	0	0	0	0	0	0	0	0	0	0	0	0	0	0	0	0	0	0	0	0	0	0	0	0	0	0	0	0	0	0	0	0	0	0	0	0	0	0	0	0	0	0	0	0	0	0
8869	0	0	0	0	0	0	0	0	0	0	0	0	0	0	0	0	0	0	0	0	0	0	0	0	0	0	0	0	0	0	0	0	0	0	0	0	0	0	0	0	0	0	0	0	0	0	0	0	0
9919	0	0	0	0	0	0	0	0	0	0	0	0	0	0	0	0	0	0	0	0	0	0	0	0	0	11	0	0	0	0	0	0	0	0	0	0	0	0	0	0	0	0	0	0	0	0	0	0	0
88984	0	0	0	0	0	0	0	0	0	0	0	0	0	0	0	0	0	0	0	0	0	0	0	0	0	17	0	0	0	0	0	0	0	0	0	0	0	0	0	0	0	0	0	0	0	0	0	0	0
181084	0	0	0	0	0	0	0	0	0	0	0	0	0	0	0	0	0	0	0	0	0	0	0	0	0	26	0	0	0	0	0	0	0	0	0	0	0	0	0	0	0	0	0	0	0	0	0	0	0
112768	0	0	0	0	0	0	0	0	0	0	0	0	0	0	0	0	0	0	0	0	0	0	0	0	0	20	0	0	0	0	0	0	0	0	0	0	0	0	0	6	0	0	0	0	0	0	0	0	0
15132	0	0	0	0	0	0	0	0	0	0	0	0	0	0	0	0	0	0	0	0	0	0	0	0	0	14	0	0	0	0	0	0	0	0	0	0	0	0	0	7	0	0	0	0	0	0	0	0	0
21509	0	0	0	0	0	0	0	0	0	0	0	0	0	0	0	0	0	0	0	0	0	0	0	0	0	14	0	0	0	0	0	0	0	0	0	0	0	0	0	6	0	0	0	0	0	0	0	0	0
18438	0	0	0	0	0	0	0	0	0	0	0	0	0	0	0	0	0	0	0	0	0	0	0	0	0	21	0	0	0	0	0	0	0	0	0	0	0	0	0	4	0	0	0	0	0	0	0	0	0
64475	0	0	0	0	0	0	0	0	0	0	0	0	0	0	0	0	0	0	0	0	0	0	0	0	0	0	0	0	0	0	0	0	0	0	0	0	0	0	0	0	0	0	0	0	0	0	0	0	0
76370	0	0	0	0	0	0	0	0	0	0	0	0	0	0	0	0	0	0	0	0	0	0	0	0	0	0	0	0	0	0	0	0	0	0	0	0	0	0	0	0	0	0	0	0	0	0	0	0	0
161763	0	0	0	0	0	0	0	0	0	0	0	0	0	0	0	0	0	0	0	0	0	0	0	0	0	0	0	0	0	0	0	0	0	0	0	0	0	0	0	0	0	0	0	0	0	0	0	0	0
145272	0	0	0	0	0	0	0	0	0	0	0	0	0	0	0	0	0	0	0	0	0	0	0	0	0	0	0	0	0	0	0	0	0	0	0	0	0	0	0	0	0	0	0	0	0	0	0	0	0
88983	0	0	0	0	0	0	0	0	0	0	0	0	0	0	0	0	0	0	0	0	0	0	0	0	0	17	0	0	0	0	0	0	0	0	0	0	0	0	0	0	0	0	0	0	0	0	0	0	0
111786	0	0	0	0	0	0	0	0	0	0	0	0	0	0	0	0	0	0	0	0	0	0	0	0	0	0	0	0	0	0	0	0	0	0	0	0	0	0	0	0	0	0	0	0	0	0	0	0	0
181083	0	0	0	0	0	0	0	0	0	0	0	0	0	0	0	0	0	0	0	0	0	0	0	0	0	26	0	0	0	0	0	0	0	0	0	0	0	0	0	0	0	0	0	0	0	0	0	0	0
112767	0	0	0	0	0	0	0	0	0	0	0	0	0	0	0	0	0	0	0	0	0	0	0	0	0	20	0	0	0	0	0	0	0	0	0	0	0	0	0	6	0	0	0	0	0	0	0	0	0
15131	0	0	0	0	0	0	0	0	0	0	0	0	0	0	0	0	0	0	0	0	0	0	0	0	0	14	0	0	0	0	0	0	0	0	0	0	0	0	0	7	0	0	0	0	0	0	0	0	0
21508	0	0	0	0	0	0	0	0	0	0	0	0	0	0	0	0	0	0	0	0	0	0	0	0	0	14	0	0	0	0	0	0	0	0	0	0	0	0	0	6	0	0	0	0	0	0	0	0	0
18437	0	0	0	0	0	0	0	0	0	0	0	0	0	0	0	0	0	0	0	0	0	0	0	0	0	21	0	0	0	0	0	0	0	0	0	0	0	0	0	4	0	0	0	0	0	0	0	0	0
9918	0	0	0	0	0	0	0	0	0	0	0	0	0	0	0	0	0	0	0	0	0	0	0	0	0	11	0	0	0	0	0	0	0	0	0	0	0	0	0	0	0	0	0	0	0	0	0	0	0
88982	0	0	0	0	0	0	0	0	0	0	0	0	0	0	0	0	0	0	0	0	0	0	0	0	0	17	0	0	0	0	0	0	0	0	0	0	0	0	0	0	0	0	0	0	0	0	0	0	0
181082	0	0	0	0	0	0	0	0	0	0	0	0	0	0	0	0	0	0	0	0	0	0	0	0	0	26	0	0	0	0	0	0	0	0	0	0	0	0	0	0	0	0	0	0	0	0	0	0	0
112766	0	0	0	0	0	0	0	0	0	0	0	0	0	0	0	0	0	0	0	0	0	0	0	0	0	20	0	0	0	0	0	0	0	0	0	0	0	0	0	6	0	0	0	0	0	0	0	0	0
15130	0	0	0	0	0	0	0	0	0	0	0	0	0	0	0	0	0	0	0	0	0	0	0	0	0	14	0	0	0	0	0	0	0	0	0	0	0	0	0	7	0	0	0	0	0	0	0	0	0
21507	0	0	0	0	0	0	0	0	0	0	0	0	0	0	0	0	0	0	0	0	0	0	0	0	0	14	0	0	0	0	0	0	0	0	0	0	0	0	0	6	0	0	0	0	0	0	0	0	0
18436	0	0	0	0	0	0	0	0	0	0	0	0	0	0	0	0	0	0	0	0	0	0	0	0	0	21	0	0	0	0	0	0	0	0	0	0	0	0	0	4	0	0	0	0	0	0	0	0	0
64474	0	0	0	0	0	0	0	0	0	0	0	0	0	0	0	0	0	0	0	0	0	0	0	0	0	0	0	0	0	0	0	0	0	0	0	0	0	0	0	0	0	0	0	0	0	0	0	0	0
76369	0	0	0	0	0	0	0	0	0	0	0	0	0	0	0	0	0	0	0	0	0	0	0	0	0	0	0	0	0	0	0	0	0	0	0	0	0	0	0	0	0	0	0	0	0	0	0	0	0
161762	0	0	0	0	0	0	0	0	0	0	0	0	0	0	0	0	0	0	0	0	0	0	0	0	0	0	0	0	0	0	0	0	0	0	0	0	0	0	0	0	0	0	0	0	0	0	0	0	0
145271	0	0	0	0	0	0	0	0	0	0	0	0	0	0	0	0	0	0	0	0	0	0	0	0	0	0	0	0	0	0	0	0	0	0	0	0	0	0	0	0	0	0	0	0	0	0	0	0	0
156181	0	0	0	0	0	0	0	0	0	0	0	0	0	0	0	0	0	0	0	0	0	0	0	0	0	0	0	0	0	0	0	0	0	0	0	0	0	0	0	0	0	0	0	0	0	0	0	0	0
156182	0	0	0	0	0	0	0	0	0	0	0	0	0	0	0	0	0	0	0	0	0	0	0	0	0	0	0	0	0	0	0	0	0	0	0	0	0	0	0	0	0	0	0	0	0	0	0	0	0
72400	0	0	0	0	0	0	0	0	0	0	0	0	0	0	6	0	1	0	36	0	0	0	0	4	0	0	0	0	0	0	0	0	0	0	0	1	0	0	0	0	0	0	0	0	0	0	0	0	0
78168	0	0	0	10	0	17	0	83	0	0	0	121	57	0	0	0	0	0	61	0	98	0	0	10	0	0	0	0	0	0	0	0	0	2	0	0	0	0	2	31	11	0	0	0	0	0	0	0	5
148987	0	0	0	20	0	23	0	36	0	0	0	73	41	0	0	0	0	0	41	1	108	0	0	4	0	0	0	0	0	0	0	0	0	0	0	0	0	0	4	12	6	0	6	0	0	0	2	0	8
72749	1	0	0	11	0	18	0	0	0	1	0	0	0	0	0	0	0	0	0	0	84	12	0	9	0	0	0	0	0	0	0	0	0	0	0	0	0	0	0	0	0	2	11	0	0	32	0	0	0
98798	0	0	0	14	0	19	0	0	0	0	0	0	0	0	0	0	0	0	0	0	68	15	0	3	0	0	0	0	0	0	0	0	0	0	0	0	0	0	0	0	0	0	12	3	0	26	0	0	0
72399	0	0	0	0	0	0	0	0	0	0	0	0	0	0	6	0	1	0	36	0	0	0	0	4	0	0	0	0	0	0	0	0	0	0	0	1	0	0	0	0	0	0	0	0	0	0	0	0	0
1867	0	0	0	0	0	0	0	0	0	0	0	0	0	0	0	0	0	0	0	0	0	0	0	0	0	0	0	0	0	0	0	0	0	0	0	0	0	0	0	0	0	0	0	0	0	0	0	0	0
72398	0	0	0	0	0	0	0	0	0	0	0	0	0	0	6	0	1	0	36	0	0	0	0	4	0	0	0	0	0	0	0	0	0	0	0	1	0	0	0	0	0	0	0	0	0	0	0	0	0
145888	0	24	9	0	34	0	0	0	0	9	0	0	55	0	0	0	25	98	0	0	0	0	0	0	0	0	10	0	0	45	9	0	0	0	0	0	45	1	0	0	8	56	0	0	0	0	0	0	0
145889	0	24	9	0	34	0	0	0	0	9	0	0	55	0	0	0	25	98	0	0	0	0	0	0	0	0	10	0	0	45	9	0	0	0	0	0	45	1	0	0	8	56	0	0	0	0	0	0	0
56988	0	0	0	0	0	0	0	0	0	0	0	0	0	0	0	0	0	0	0	0	0	0	0	0	0	0	0	0	0	0	0	0	0	0	0	0	0	0	0	0	0	0	0	0	0	0	0	0	0
32935	0	0	0	0	0	0	0	0	0	0	0	0	0	0	0	0	0	0	0	0	0	0	0	0	0	0	0	0	0	0	0	0	0	0	0	0	0	0	0	0	0	0	0	0	0	0	0	0	0
184944	0	0	0	0	0	0	0	0	0	0	0	0	0	0	0	0	0	0	0	0	0	0	0	0	0	0	0	0	0	0	0	0	0	0	0	0	0	0	0	0	0	0	0	0	0	0	0	0	0
165759	0	0	0	0	0	0	0	0	0	0	0	0	0	0	0	0	0	0	0	0	0	0	0	0	0	0	0	0	0	0	0	0	0	0	0	0	0	0	0	0	0	0	0	0	0	0	0	0	0
156766	0	0	0	0	0	0	0	0	0	0	0	0	0	0	0	0	0	0	0	0	0	0	0	0	0	0	0	0	0	0	0	0	0	0	0	0	0	0	0	0	0	0	0	0	0	0	0	0	0
130092	0	0	0	0	0	0	0	0	0	0	0	0	0	0	0	0	0	0	0	0	0	0	0	0	0	0	0	0	0	0	0	0	0	0	0	0	0	0	0	0	0	0	0	0	0	0	0	0	0
72830	0	0	0	0	0	0	0	0	0	0	0	0	0	0	0	0	0	0	0	0	0	0	0	0	0	0	0	0	0	0	0	0	0	0	0	0	0	0	0	0	0	0	0	0	0	0	0	0	0
80024	0	0	0	0	0	0	0	0	0	0	0	0	0	0	0	0	0	0	0	0	0	0	0	0	0	0	0	0	0	0	0	0	0	0	0	0	0	0	0	0	0	0	0	0	0	0	0	0	0
55461	0	0	0	0	0	0	0	0	0	0	0	0	0	0	0	0	0	0	0	0	0	0	0	0	0	0	0	0	0	0	0	0	0	0	0	0	0	0	0	0	0	0	0	0	0	0	0	0	0
45778	0	0	0	0	0	0	0	0	0	0	0	0	0	0	0	0	0	0	0	0	0	0	0	0	0	0	0	0	0	0	0	0	0	0	0	0	0	0	0	0	0	0	0	0	0	0	0	0	0
103272	0	0	0	0	0	0	0	0	0	0	0	0	0	0	0	0	0	0	0	0	0	0	0	0	0	0	0	0	0	0	0	0	0	0	0	0	0	0	0	0	0	0	0	0	0	0	0	0	0
165760	0	0	0	0	0	0	0	0	0	0	0	0	0	0	0	0	0	0	0	0	0	0	0	0	0	0	0	0	0	0	0	0	0	0	0	0	0	0	0	0	0	0	0	0	0	0	0	0	0
156767	0	0	0	0	0	0	0	0	0	0	0	0	0	0	0	0	0	0	0	0	0	0	0	0	0	0	0	0	0	0	0	0	0	0	0	0	0	0	0	0	0	0	0	0	0	0	0	0	0
130093	0	0	0	0	0	0	0	0	0	0	0	0	0	0	0	0	0	0	0	0	0	0	0	0	0	0	0	0	0	0	0	0	0	0	0	0	0	0	0	0	0	0	0	0	0	0	0	0	0
72831	0	0	0	0	0	0	0	0	0	0	0	0	0	0	0	0	0	0	0	0	0	0	0	0	0	0	0	0	0	0	0	0	0	0	0	0	0	0	0	0	0	0	0	0	0	0	0	0	0
55462	0	0	0	0	0	0	0	0	0	0	0	0	0	0	0	0	0	0	0	0	0	0	0	0	0	0	0	0	0	0	0	0	0	0	0	0	0	0	0	0	0	0	0	0	0	0	0	0	0
45779	0	0	0	0	0	0	0	0	0	0	0	0	0	0	0	0	0	0	0	0	0	0	0	0	0	0	0	0	0	0	0	0	0	0	0	0	0	0	0	0	0	0	0	0	0	0	0	0	0
103273	0	0	0	0	0	0	0	0	0	0	0	0	0	0	0	0	0	0	0	0	0	0	0	0	0	0	0	0	0	0	0	0	0	0	0	0	0	0	0	0	0	0	0	0	0	0	0	0	0
156764	0	0	0	0	0	0	0	0	0	0	0	0	0	0	0	0	0	0	0	0	0	0	0	0	0	0	0	0	0	0	0	0	0	0	0	0	0	0	0	0	0	0	0	0	0	0	0	0	0
130090	0	0	0	0	0	0	0	0	0	0	0	0	0	0	0	0	0	0	0	0	0	0	0	0	0	0	0	0	0	0	0	0	0	0	0	0	0	0	0	0	0	0	0	0	0	0	0	0	0
72828	0	0	0	0	0	0	0	0	0	0	0	0	0	0	0	0	0	0	0	0	0	0	0	0	0	0	0	0	0	0	0	0	0	0	0	0	0	0	0	0	0	0	0	0	0	0	0	0	0
156768	0	0	0	0	0	0	0	0	0	0	0	0	0	0	0	0	0	0	0	0	0	0	0	0	0	0	0	0	0	0	0	0	0	0	0	0	0	0	0	0	0	0	0	0	0	0	0	0	0
130094	0	0	0	0	0	0	0	0	0	0	0	0	0	0	0	0	0	0	0	0	0	0	0	0	0	0	0	0	0	0	0	0	0	0	0	0	0	0	0	0	0	0	0	0	0	0	0	0	0
20565	0	0	0	0	0	0	0	0	0	0	0	0	0	0	0	0	0	0	0	0	0	0	0	0	0	0	0	0	0	0	0	0	0	0	0	0	0	0	0	0	0	0	0	0	0	0	0	0	0
72832	0	0	0	0	0	0	0	0	0	0	0	0	0	0	0	0	0	0	0	0	0	0	0	0	0	0	0	0	0	0	0	0	0	0	0	0	0	0	0	0	0	0	0	0	0	0	0	0	0
102286	0	0	0	0	0	0	0	0	0	0	0	0	0	0	0	0	0	0	0	0	0	0	0	0	0	0	0	0	0	0	0	0	0	0	0	0	0	0	0	0	0	0	0	0	0	0	0	0	0
80025	0	0	0	0	0	0	0	0	0	0	0	0	0	0	0	0	0	0	0	0	0	0	0	0	0	0	0	0	0	0	0	0	0	0	0	0	0	0	0	0	0	0	0	0	0	0	0	0	0
55463	0	0	0	0	0	0	0	0	0	0	0	0	0	0	0	0	0	0	0	0	0	0	0	0	0	0	0	0	0	0	0	0	0	0	0	0	0	0	0	0	0	0	0	0	0	0	0	0	0
45780	0	0	0	0	0	0	0	0	0	0	0	0	0	0	0	0	0	0	0	0	0	0	0	0	0	0	0	0	0	0	0	0	0	0	0	0	0	0	0	0	0	0	0	0	0	0	0	0	0
103274	0	0	0	0	0	0	0	0	0	0	0	0	0	0	0	0	0	0	0	0	0	0	0	0	0	0	0	0	0	0	0	0	0	0	0	0	0	0	0	0	0	0	0	0	0	0	0	0	0
156765	0	0	0	0	0	0	0	0	0	0	0	0	0	0	0	0	0	0	0	0	0	0	0	0	0	0	0	0	0	0	0	0	0	0	0	0	0	0	0	0	0	0	0	0	0	0	0	0	0
130091	0	0	0	0	0	0	0	0	0	0	0	0	0	0	0	0	0	0	0	0	0	0	0	0	0	0	0	0	0	0	0	0	0	0	0	0	0	0	0	0	0	0	0	0	0	0	0	0	0
72829	0	0	0	0	0	0	0	0	0	0	0	0	0	0	0	0	0	0	0	0	0	0	0	0	0	0	0	0	0	0	0	0	0	0	0	0	0	0	0	0	0	0	0	0	0	0	0	0	0
80023	0	0	0	0	0	0	0	0	0	0	0	0	0	0	0	0	0	0	0	0	0	0	0	0	0	0	0	0	0	0	0	0	0	0	0	0	0	0	0	0	0	0	0	0	0	0	0	0	0
92148	0	0	23	0	0	0	0	0	24	0	76	0	0	0	31	0	0	0	0	0	0	10	4	0	0	0	79	5	0	4	0	0	0	0	140	61	0	0	29	0	0	0	0	1	0	8	0	0	1
118654	0	0	12	0	0	0	0	0	7	0	0	0	0	0	6	0	0	0	0	0	0	0	1	0	0	0	53	4	0	0	0	0	0	0	63	16	0	0	14	0	0	0	4	0	0	1	0	0	1
70315	0	0	0	0	0	0	0	0	0	0	0	0	0	0	0	0	0	0	0	0	0	0	0	0	0	0	0	7	0	0	0	0	0	0	20	0	0	0	0	0	0	0	0	0	0	0	0	0	0
86682	0	0	0	0	0	0	0	0	0	0	0	0	0	0	0	0	0	0	0	0	0	0	0	0	0	0	0	2	0	0	0	0	0	0	0	0	0	0	0	0	0	0	0	0	0	0	0	0	0
167624	0	0	0	0	0	0	0	0	0	0	0	0	0	0	0	0	0	0	0	0	0	0	0	0	0	0	0	3	0	0	0	0	0	0	0	0	0	0	0	0	0	0	0	0	0	0	0	0	0
167625	0	0	0	0	0	0	0	0	0	0	0	0	0	0	0	0	0	0	0	0	0	0	0	0	0	0	0	3	0	0	0	0	0	0	0	0	0	0	0	0	0	0	0	0	0	0	0	0	0
110883	0	0	0	0	0	0	0	0	0	0	0	0	0	0	0	0	0	0	0	0	0	0	0	0	0	0	0	0	0	0	0	0	0	0	0	0	0	0	0	0	0	0	0	0	0	0	0	2	0
77094	0	0	0	0	0	0	0	0	0	0	0	0	0	0	0	0	0	0	0	0	0	0	0	0	0	0	0	0	0	0	0	0	0	0	0	0	0	0	0	0	0	0	0	0	0	0	0	0	0
59152	0	0	0	0	0	0	0	0	0	0	0	0	0	0	0	0	0	0	0	0	0	0	0	0	0	0	0	0	0	0	0	0	0	0	0	0	0	0	0	0	0	0	0	0	0	0	0	2	0
30928	0	0	0	0	0	0	0	0	0	0	0	0	0	0	0	0	0	0	0	0	0	0	0	0	0	0	0	0	0	0	0	0	0	0	0	0	0	0	0	0	0	0	0	0	0	0	0	2	0
107060	0	0	0	0	0	0	0	0	0	0	0	0	0	0	0	0	0	0	0	0	0	0	0	0	0	0	0	0	0	0	0	0	0	0	0	0	0	0	0	0	0	0	0	0	0	0	0	0	0
158112	0	0	0	0	0	0	0	0	0	0	0	0	0	0	0	0	0	0	0	0	0	0	0	0	0	0	0	0	0	0	0	0	0	0	0	0	0	0	0	0	0	0	0	0	0	0	0	0	0
151610	0	0	0	0	0	0	0	0	12	0	0	0	0	0	0	0	0	0	0	0	0	0	0	0	0	0	0	0	0	0	0	0	0	0	0	0	0	0	0	3	0	0	0	0	3	0	0	0	0
146636	0	0	0	0	0	0	0	0	9	0	0	0	0	0	0	0	0	0	0	0	0	0	0	0	0	0	0	0	0	0	0	0	0	0	0	0	0	0	0	1	0	0	0	0	3	0	0	0	0
47968	0	0	0	0	0	0	0	0	0	1	0	0	0	0	0	0	0	0	0	0	0	0	0	0	0	0	0	0	0	0	0	0	0	0	0	0	0	0	0	0	0	0	0	0	3	0	0	0	1
70089	0	0	0	0	0	0	0	0	0	0	0	0	0	0	0	0	0	0	0	0	0	0	0	0	0	0	0	0	0	0	0	0	0	0	0	0	0	0	0	0	0	0	0	0	2	0	0	0	2
93151	0	0	0	0	0	0	0	0	0	0	0	0	0	0	0	0	0	0	0	0	0	0	0	0	0	0	0	0	0	0	0	0	0	0	0	0	0	5	0	0	0	0	0	0	1	0	0	0	1
74744	2	0	38	7	4	0	9	0	16	0	0	0	55	0	0	0	16	1	0	0	0	0	0	0	0	2	0	0	0	2	5	0	7	63	0	0	0	2	0	0	0	132	0	21	0	5	9	60	0
178757	0	0	29	2	4	0	9	0	23	0	0	0	41	0	0	0	10	0	0	0	0	0	0	3	0	0	0	2	0	0	8	0	5	69	0	0	0	0	0	0	0	132	0	13	0	10	4	61	0
60496	0	0	28	2	5	0	7	0	29	0	0	0	45	0	0	0	7	0	0	0	0	0	0	7	0	0	0	1	0	0	4	0	8	59	0	0	0	0	0	0	0	116	0	12	0	9	5	49	0
174645	0	0	31	5	3	0	5	0	7	0	0	38	41	0	0	0	14	0	0	0	0	0	0	7	2	0	0	2	0	0	3	0	2	66	0	0	0	0	0	0	0	131	0	9	0	6	9	48	0
11202	0	0	21	2	3	0	6	0	3	0	0	39	30	0	0	0	13	0	0	0	0	0	0	2	2	0	0	1	0	0	3	0	4	43	0	0	0	0	0	0	0	121	0	10	0	3	4	34	0
48702	0	0	0	0	0	0	0	0	0	0	0	15	0	0	0	0	0	0	0	0	0	0	0	0	0	0	0	0	0	0	0	0	0	0	0	0	0	0	0	0	0	0	0	0	0	0	0	0	0
174651	0	0	31	5	3	0	5	0	7	0	0	38	41	0	0	0	14	0	0	0	0	0	0	7	2	0	0	2	0	0	3	0	2	66	0	0	0	0	0	0	0	131	0	9	0	6	9	48	0
11208	0	0	21	2	3	0	6	0	3	0	0	39	30	0	0	0	13	0	0	0	0	0	0	2	2	0	0	1	0	0	3	0	4	43	0	0	0	0	0	0	0	121	0	10	0	3	4	34	0
174654	0	0	31	5	3	0	5	0	7	0	0	38	41	0	0	0	14	0	0	0	0	0	0	7	2	0	0	2	0	0	3	0	2	66	0	0	0	0	0	0	0	131	0	9	0	6	9	48	0
11211	0	0	21	2	3	0	6	0	3	0	0	39	30	0	0	0	13	0	0	0	0	0	0	2	2	0	0	1	0	0	3	0	4	43	0	0	0	0	0	0	0	121	0	10	0	3	4	34	0
171608	0	0	0	0	0	0	0	0	0	0	0	0	0	0	0	0	0	0	0	0	0	0	0	0	0	0	0	0	0	0	0	0	0	0	0	0	0	0	0	0	0	0	0	0	0	0	0	0	0
178761	0	0	29	2	4	0	9	0	23	0	0	0	41	0	0	0	10	0	0	0	0	0	0	3	0	0	0	2	0	0	8	0	5	69	0	0	0	0	0	0	0	132	0	13	0	10	4	61	0
60500	0	0	28	2	5	0	7	0	29	0	0	0	45	0	0	0	7	0	0	0	0	0	0	7	0	0	0	1	0	0	4	0	8	59	0	0	0	0	0	0	0	116	0	12	0	9	5	49	0
174649	0	0	31	5	3	0	5	0	7	0	0	38	41	0	0	0	14	0	0	0	0	0	0	7	2	0	0	2	0	0	3	0	2	66	0	0	0	0	0	0	0	131	0	9	0	6	9	48	0
11206	0	0	21	2	3	0	6	0	3	0	0	39	30	0	0	0	13	0	0	0	0	0	0	2	2	0	0	1	0	0	3	0	4	43	0	0	0	0	0	0	0	121	0	10	0	3	4	34	0
74745	2	0	38	7	4	0	9	0	16	0	0	0	55	0	0	0	16	1	0	0	0	0	0	0	0	2	0	0	0	2	5	0	7	63	0	0	0	2	0	0	0	132	0	21	0	5	9	60	0
174653	0	0	31	5	3	0	5	0	7	0	0	38	41	0	0	0	14	0	0	0	0	0	0	7	2	0	0	2	0	0	3	0	2	66	0	0	0	0	0	0	0	131	0	9	0	6	9	48	0
11210	0	0	21	2	3	0	6	0	3	0	0	39	30	0	0	0	13	0	0	0	0	0	0	2	2	0	0	1	0	0	3	0	4	43	0	0	0	0	0	0	0	121	0	10	0	3	4	34	0
74746	2	0	38	7	4	0	9	0	16	0	0	0	55	0	0	0	16	1	0	0	0	0	0	0	0	2	0	0	0	2	5	0	7	63	0	0	0	2	0	0	0	132	0	21	0	5	9	60	0
178758	0	0	29	2	4	0	9	0	23	0	0	0	41	0	0	0	10	0	0	0	0	0	0	3	0	0	0	2	0	0	8	0	5	69	0	0	0	0	0	0	0	132	0	13	0	10	4	61	0
60497	0	0	28	2	5	0	7	0	29	0	0	0	45	0	0	0	7	0	0	0	0	0	0	7	0	0	0	1	0	0	4	0	8	59	0	0	0	0	0	0	0	116	0	12	0	9	5	49	0
174646	0	0	31	5	3	0	5	0	7	0	0	38	41	0	0	0	14	0	0	0	0	0	0	7	2	0	0	2	0	0	3	0	2	66	0	0	0	0	0	0	0	131	0	9	0	6	9	48	0
11203	0	0	21	2	3	0	6	0	3	0	0	39	30	0	0	0	13	0	0	0	0	0	0	2	2	0	0	1	0	0	3	0	4	43	0	0	0	0	0	0	0	121	0	10	0	3	4	34	0
74747	2	0	38	7	4	0	9	0	16	0	0	0	55	0	0	0	16	1	0	0	0	0	0	0	0	2	0	0	0	2	5	0	7	63	0	0	0	2	0	0	0	132	0	21	0	5	9	60	0
178759	0	0	29	2	4	0	9	0	23	0	0	0	41	0	0	0	10	0	0	0	0	0	0	3	0	0	0	2	0	0	8	0	5	69	0	0	0	0	0	0	0	132	0	13	0	10	4	61	0
60498	0	0	28	2	5	0	7	0	29	0	0	0	45	0	0	0	7	0	0	0	0	0	0	7	0	0	0	1	0	0	4	0	8	59	0	0	0	0	0	0	0	116	0	12	0	9	5	49	0
174647	0	0	31	5	3	0	5	0	7	0	0	38	41	0	0	0	14	0	0	0	0	0	0	7	2	0	0	2	0	0	3	0	2	66	0	0	0	0	0	0	0	131	0	9	0	6	9	48	0
11204	0	0	21	2	3	0	6	0	3	0	0	39	30	0	0	0	13	0	0	0	0	0	0	2	2	0	0	1	0	0	3	0	4	43	0	0	0	0	0	0	0	121	0	10	0	3	4	34	0
174650	0	0	31	5	3	0	5	0	7	0	0	38	41	0	0	0	14	0	0	0	0	0	0	7	2	0	0	2	0	0	3	0	2	66	0	0	0	0	0	0	0	131	0	9	0	6	9	48	0
11207	0	0	21	2	3	0	6	0	3	0	0	39	30	0	0	0	13	0	0	0	0	0	0	2	2	0	0	1	0	0	3	0	4	43	0	0	0	0	0	0	0	121	0	10	0	3	4	34	0
174652	0	0	31	5	3	0	5	0	7	0	0	38	41	0	0	0	14	0	0	0	0	0	0	7	2	0	0	2	0	0	3	0	2	66	0	0	0	0	0	0	0	131	0	9	0	6	9	48	0
11209	0	0	21	2	3	0	6	0	3	0	0	39	30	0	0	0	13	0	0	0	0	0	0	2	2	0	0	1	0	0	3	0	4	43	0	0	0	0	0	0	0	121	0	10	0	3	4	34	0
92119	0	0	0	0	0	0	0	0	0	0	0	30	0	0	0	0	0	0	0	0	0	0	0	0	0	0	0	0	0	0	0	0	0	0	0	0	0	0	0	0	0	0	0	0	0	0	0	0	0
129628	0	0	0	0	0	0	0	0	0	0	0	27	0	0	0	0	0	0	0	0	0	0	0	0	0	0	0	0	0	0	0	0	0	0	0	0	0	0	0	0	0	0	0	0	0	0	0	0	0
45921	0	0	0	0	0	0	0	0	0	0	0	0	0	0	0	0	0	0	0	0	0	0	0	0	0	0	0	0	0	0	0	0	0	0	0	0	0	0	0	0	0	0	0	0	0	0	0	0	0
71986	0	0	0	0	0	0	0	0	0	0	0	0	0	0	0	0	0	0	0	0	0	0	0	0	0	0	0	0	0	0	0	0	0	0	0	0	0	0	0	0	0	0	0	0	0	0	0	0	0
178760	0	0	29	2	4	0	9	0	23	0	0	0	41	0	0	0	10	0	0	0	0	0	0	3	0	0	0	2	0	0	8	0	5	69	0	0	0	0	0	0	0	132	0	13	0	10	4	61	0
60499	0	0	28	2	5	0	7	0	29	0	0	0	45	0	0	0	7	0	0	0	0	0	0	7	0	0	0	1	0	0	4	0	8	59	0	0	0	0	0	0	0	116	0	12	0	9	5	49	0
174648	0	0	31	5	3	0	5	0	7	0	0	38	41	0	0	0	14	0	0	0	0	0	0	7	2	0	0	2	0	0	3	0	2	66	0	0	0	0	0	0	0	131	0	9	0	6	9	48	0
11205	0	0	21	2	3	0	6	0	3	0	0	39	30	0	0	0	13	0	0	0	0	0	0	2	2	0	0	1	0	0	3	0	4	43	0	0	0	0	0	0	0	121	0	10	0	3	4	34	0
90345	0	0	0	0	0	0	0	0	0	0	0	0	0	0	0	0	0	0	0	0	0	0	0	0	0	0	0	0	0	0	0	0	0	0	0	0	0	0	0	0	0	0	0	0	0	0	0	0	0
113408	467	578	556	1066	850	1046	573	2181	581	515	117	756	680	657	673	620	832	316	231	646	408	158	414	469	397	203	309	626	530	1302	443	246	113	866	800	434	761	420	224	532	439	820	536	335	391	449	1168	839	412
129639	367	723	621	1178	948	1188	652	2547	616	596	123	868	730	682	829	668	962	420	286	770	436	163	457	499	388	215	296	758	604	1572	491	306	91	1010	872	401	847	488	261	565	487	1142	538	460	486	457	1504	923	461
67446	342	696	602	1138	910	1143	626	2454	603	573	120	835	693	650	810	651	929	412	274	735	419	156	435	475	377	209	277	727	583	1519	481	292	88	979	835	380	816	477	250	555	471	1092	528	451	470	436	1444	880	448
153664	330	616	516	1030	784	1001	561	2200	502	483	102	743	658	565	700	597	800	371	229	637	383	153	431	410	330	170	250	621	498	1246	419	233	83	850	697	351	751	409	245	447	460	908	454	348	385	336	1202	776	382
146637	368	617	535	1129	830	1081	567	2347	499	539	121	766	690	642	739	640	841	419	261	630	438	139	463	485	375	175	287	624	517	1337	456	265	98	903	732	376	795	453	267	461	498	961	528	376	414	396	1202	872	409
79575	404	659	687	1255	1022	1153	548	2458	635	572	137	775	745	609	644	658	976	419	241	678	448	147	490	507	362	167	267	657	578	1433	447	271	104	938	824	405	655	530	307	654	411	1066	625	462	378	430	1519	899	433
16054	385	583	640	1174	951	1081	505	2252	604	544	128	713	702	571	596	607	881	369	224	615	396	129	453	474	349	173	247	607	532	1290	428	250	93	882	772	376	596	502	277	604	395	975	600	429	360	391	1411	833	406
52836	293	408	450	856	678	847	342	1603	486	422	89	497	500	435	404	420	708	281	176	439	254	104	353	298	243	123	177	469	401	901	362	205	74	647	535	291	407	379	210	464	302	702	446	324	271	296	982	603	325
162018	15	0	36	8	17	31	0	88	0	0	0	10	0	32	8	0	7	11	0	0	6	3	1	0	11	0	30	6	0	7	24	3	0	4	0	10	0	6	4	10	0	0	0	0	11	0	28	0	0
96469	428	59	366	274	281	774	264	932	260	204	486	524	547	354	281	465	462	349	294	443	358	306	255	685	296	150	358	185	430	239	387	456	358	311	517	450	372	235	306	352	267	321	291	175	258	256	327	614	166
42653	368	63	336	283	277	753	229	883	206	213	471	510	556	306	262	428	416	328	276	384	341	287	243	684	303	137	300	160	419	233	382	397	334	299	499	407	351	211	270	304	218	293	277	125	269	236	313	604	126
31691	4	1	21	7	11	70	10	132	8	9	7	0	5	0	0	3	8	43	3	43	24	0	5	4	5	0	0	7	29	8	10	0	2	9	0	20	0	2	10	11	15	0	18	0	15	13	14	0	0
114282	0	0	0	0	0	0	0	0	0	0	0	0	0	0	0	0	0	0	0	0	0	97	0	0	0	0	0	0	0	0	0	0	0	0	0	0	0	0	0	0	0	0	0	0	0	0	1	0	0
114283	0	0	0	0	0	0	0	0	0	0	0	0	0	0	0	0	0	0	0	0	0	97	0	0	0	0	0	0	0	0	0	0	0	0	0	0	0	0	0	0	0	0	0	0	0	0	1	0	0
157967	0	0	0	0	0	0	0	0	0	0	0	0	0	0	0	0	0	0	0	0	0	0	0	0	0	0	0	2	0	0	0	0	0	0	0	0	0	0	0	0	0	0	0	0	0	0	0	0	0
20774	3	0	1	0	11	0	0	0	0	0	0	0	0	0	0	0	0	0	0	0	0	81	0	0	0	0	0	0	0	0	0	0	0	0	0	0	0	5	0	0	0	0	1	0	0	0	0	0	0
416	2	0	0	0	12	0	0	0	0	0	0	0	0	0	0	0	0	0	0	0	0	44	0	0	0	0	0	0	0	0	0	0	0	0	0	0	0	2	0	0	0	0	0	0	0	0	0	0	0
105478	0	0	8	14	2	0	0	74	29	0	0	0	2	6	33	0	0	25	0	0	45	0	0	1	3	0	32	0	87	0	18	38	0	0	0	0	63	12	0	0	40	0	8	0	34	0	4	0	2
122209	0	0	0	29	1	0	0	116	43	0	0	0	3	17	58	0	0	53	0	0	73	0	0	4	2	0	70	0	153	0	25	61	0	0	0	0	106	29	0	0	62	0	8	0	35	0	1	0	3
57842	0	0	0	27	0	0	0	100	32	0	0	0	2	12	57	0	0	45	0	0	66	0	0	11	0	0	66	0	137	0	23	75	4	0	0	0	136	31	0	0	40	0	15	0	38	0	1	0	3
85225	14	0	4	0	0	0	0	0	0	0	0	0	0	0	0	0	0	0	0	4	0	0	0	43	0	0	0	0	0	0	0	23	0	15	0	0	0	4	0	0	0	0	1	7	8	16	0	0	2
38552	0	0	0	0	0	0	0	0	0	0	0	0	0	0	0	0	0	0	0	0	0	0	0	0	0	0	0	0	0	0	0	0	0	0	0	0	0	0	0	0	0	0	0	0	0	0	0	0	0
103002	0	0	0	0	0	0	0	0	0	0	0	0	0	0	0	0	0	0	0	0	0	0	0	0	0	0	0	0	0	0	0	0	0	0	0	0	0	0	0	0	0	0	0	0	0	0	0	0	0
19380	0	0	0	0	0	0	0	0	0	0	0	0	0	0	0	0	0	0	0	0	0	0	0	0	0	0	0	0	0	0	0	0	0	0	0	0	0	0	0	0	0	0	0	12	0	0	0	0	0
187948	0	0	0	0	0	0	0	0	0	0	0	0	0	0	0	0	0	0	0	0	0	0	0	0	0	0	0	0	0	0	0	0	0	0	0	0	0	0	0	0	0	0	24	0	0	0	0	0	0
139156	0	0	0	0	0	0	0	0	0	0	0	0	0	0	0	0	0	0	0	0	0	0	0	0	0	0	0	0	0	0	0	0	0	0	0	0	0	0	0	0	0	0	11	0	0	0	0	0	0
113863	0	0	0	0	0	0	0	0	0	0	0	0	0	0	0	0	0	0	0	0	0	0	0	0	0	0	0	0	0	0	0	0	0	0	0	0	0	0	0	0	0	0	0	0	0	0	0	0	0
187949	0	0	0	0	0	0	0	0	0	0	0	0	0	0	0	0	0	0	0	0	0	0	0	0	0	0	0	0	0	0	0	0	0	0	0	0	0	0	0	0	0	0	24	0	0	0	0	0	0
139157	0	0	0	0	0	0	0	0	0	0	0	0	0	0	0	0	0	0	0	0	0	0	0	0	0	0	0	0	0	0	0	0	0	0	0	0	0	0	0	0	0	0	11	0	0	0	0	0	0
187950	0	0	0	0	0	0	0	0	0	0	0	0	0	0	0	0	0	0	0	0	0	0	0	0	0	0	0	0	0	0	0	0	0	0	0	0	0	0	0	0	0	0	24	0	0	0	0	0	0
139158	0	0	0	0	0	0	0	0	0	0	0	0	0	0	0	0	0	0	0	0	0	0	0	0	0	0	0	0	0	0	0	0	0	0	0	0	0	0	0	0	0	0	11	0	0	0	0	0	0
62731	0	0	0	0	0	0	0	0	0	0	0	0	0	0	0	0	0	0	0	0	0	0	0	0	0	0	0	0	0	0	0	0	0	0	0	0	0	0	0	0	0	0	0	0	0	0	0	0	0
67416	0	0	0	0	0	0	0	0	0	0	0	0	0	0	0	0	0	0	0	0	0	0	0	0	0	0	0	0	0	0	0	0	0	0	0	0	0	0	0	0	0	0	0	0	0	0	0	0	0
15962	0	0	0	0	0	0	0	0	0	0	0	0	0	0	0	0	0	0	0	0	0	0	0	0	0	0	0	0	0	0	0	0	0	0	0	0	0	0	0	0	0	0	0	0	0	0	0	0	0
88095	0	0	0	0	0	0	0	0	0	0	0	0	0	0	0	0	0	0	0	0	0	0	0	0	0	0	0	0	0	0	0	0	0	0	0	0	0	0	0	0	0	0	0	0	0	0	0	0	0
152533	0	0	0	0	0	0	0	0	0	0	0	0	0	0	0	0	0	0	0	0	0	0	0	0	0	0	0	0	0	0	0	0	0	0	0	0	0	0	0	0	0	0	0	0	0	0	0	0	0
149289	0	0	0	0	0	0	0	0	0	0	0	0	0	0	0	0	0	0	0	0	0	0	0	0	0	0	0	0	0	0	0	0	0	0	0	0	0	0	0	0	0	0	0	0	0	0	0	0	0
1646	0	0	0	0	0	0	0	0	0	0	0	0	0	0	0	0	0	0	0	0	0	0	0	0	0	0	0	0	0	0	0	0	0	0	0	0	0	0	0	0	0	0	0	0	0	0	0	0	0
105134	0	0	0	0	0	0	0	0	0	0	0	0	0	0	0	0	0	0	0	0	0	0	0	0	0	0	0	0	0	0	0	0	0	0	0	0	0	0	0	0	0	0	0	0	0	0	0	0	0
79076	8	2	0	8	8	13	16	0	1	9	58	0	19	0	10	0	0	45	9	0	0	2	3	0	0	30	28	14	7	0	8	1	0	0	1	0	99	0	12	2	0	25	1	3	2	9	6	2	1
50731	3	2	3	11	8	18	24	0	3	7	71	0	37	0	17	0	0	54	6	0	0	1	4	0	0	54	45	18	17	0	12	0	0	0	2	0	159	0	17	4	0	45	3	3	5	11	6	5	3
50458	0	0	0	0	0	0	0	0	0	1	0	0	5	0	0	0	0	0	2	0	0	0	0	0	0	10	0	0	0	3	5	0	0	0	0	0	0	0	2	1	0	0	0	1	0	0	0	0	2
119443	0	0	0	0	0	0	0	0	0	1	0	0	8	0	0	0	0	0	1	0	0	0	0	0	0	10	0	0	0	3	5	0	0	0	0	0	0	0	2	0	0	0	0	1	0	0	0	0	2
6966	0	0	3	6	0	9	0	0	0	2	0	0	26	0	1	0	0	5	7	0	3	8	3	2	0	61	1	9	0	1	9	0	0	4	0	5	0	0	13	33	0	3	6	11	0	0	2	0	2
179904	0	0	0	0	0	0	0	0	0	0	0	0	0	0	0	0	0	0	0	0	0	0	0	0	0	0	0	0	0	0	0	0	0	0	0	0	0	0	0	0	0	0	0	0	0	0	0	0	0
28286	0	0	0	0	0	0	0	0	0	0	0	0	0	0	0	0	0	0	0	0	0	0	0	0	0	0	0	0	0	0	0	0	0	0	0	0	0	0	0	0	0	0	0	0	0	0	0	0	0
50457	0	0	0	0	0	0	0	0	0	1	0	0	5	0	0	0	0	0	2	0	0	0	0	0	0	10	0	0	0	3	5	0	0	0	0	0	0	0	2	1	0	0	0	1	0	0	0	0	2
119442	0	0	0	0	0	0	0	0	0	1	0	0	8	0	0	0	0	0	1	0	0	0	0	0	0	10	0	0	0	3	5	0	0	0	0	0	0	0	2	0	0	0	0	1	0	0	0	0	2
79077	8	2	0	8	8	13	16	0	1	9	58	0	19	0	10	0	0	45	9	0	0	2	3	0	0	30	28	14	7	0	8	1	0	0	1	0	99	0	12	2	0	25	1	3	2	9	6	2	1
50732	3	2	3	11	8	18	24	0	3	7	71	0	37	0	17	0	0	54	6	0	0	1	4	0	0	54	45	18	17	0	12	0	0	0	2	0	159	0	17	4	0	45	3	3	5	11	6	5	3
117529	0	0	0	0	0	0	0	0	0	0	0	0	0	0	0	0	0	0	0	0	0	0	0	0	0	0	0	0	0	0	0	0	0	0	0	0	0	0	0	0	0	0	0	0	0	0	0	0	0
188526	0	0	0	0	0	0	0	0	0	0	0	0	0	0	0	0	0	0	0	0	0	0	0	0	0	0	0	0	0	0	0	0	0	0	0	0	0	0	0	0	0	0	0	0	0	0	0	0	0
188525	0	0	0	0	0	0	0	0	0	0	0	0	0	0	0	0	0	0	0	0	0	0	0	0	0	0	0	0	0	0	0	0	0	0	0	0	0	0	0	0	0	0	0	0	0	0	0	0	0
116527	0	0	0	0	0	0	1	0	0	0	0	0	0	0	18	0	0	0	0	0	0	0	1	0	0	3	0	0	0	0	0	0	0	0	0	0	0	0	8	0	0	0	0	0	0	0	0	0	0
31561	0	0	0	0	0	0	1	0	0	0	0	0	0	0	24	0	0	0	0	0	0	0	9	0	0	0	0	0	0	0	0	0	0	0	0	0	0	0	8	0	0	0	0	0	0	0	0	0	0
65640	0	0	0	0	0	0	1	0	0	0	0	0	0	0	25	0	0	0	0	0	0	0	12	0	0	0	0	0	0	0	0	0	0	0	0	0	0	0	8	0	0	0	0	0	0	0	0	0	0
180399	0	0	0	0	0	0	1	0	0	0	0	0	0	0	27	0	0	0	0	0	0	0	9	0	0	0	0	0	0	0	0	0	0	0	0	0	0	0	7	0	0	0	0	0	0	0	0	0	0
192280	0	0	0	0	0	0	1	0	0	0	0	0	0	0	18	0	0	0	0	0	0	0	0	0	0	0	0	0	0	0	0	0	0	0	0	0	0	0	6	0	0	0	0	0	0	0	0	0	0
127732	0	2	69	12	26	25	49	135	27	10	34	3	59	37	16	117	27	95	51	106	1	0	50	6	178	0	0	14	99	64	22	86	2	77	43	14	0	6	61	18	33	47	33	9	48	0	25	0	28
164331	0	1	19	2	2	2	3	153	4	5	0	2	16	4	0	63	1	0	5	6	0	1	2	1	6	0	0	1	7	0	2	7	5	1	0	1	0	4	3	2	5	5	3	2	27	0	3	0	1
148907	0	0	29	0	0	0	0	196	0	0	3	0	0	0	1	83	0	0	0	1	0	0	0	0	4	0	0	3	0	0	0	0	1	0	0	0	0	0	0	1	0	0	0	1	41	0	0	0	0
12595	0	0	31	0	0	0	0	199	0	0	0	0	0	0	0	89	0	0	0	0	0	0	0	0	0	0	0	0	0	0	0	0	0	0	0	0	0	0	0	0	0	0	0	0	45	0	0	0	0
94858	0	0	42	1	0	0	0	227	0	1	0	0	0	0	0	107	0	0	0	0	0	0	0	0	0	0	0	0	0	0	0	6	1	1	0	0	0	0	0	0	0	0	0	0	45	0	0	1	0
99173	0	0	38	0	0	0	0	252	0	0	0	0	0	0	0	114	0	0	0	0	0	0	0	0	0	0	0	0	0	0	0	3	0	0	0	0	0	0	0	0	0	0	0	0	36	0	0	0	0
154783	0	0	26	0	0	0	0	92	0	0	1	0	0	0	1	59	0	0	0	0	0	0	0	1	0	0	0	0	0	0	0	1	0	0	0	0	0	3	0	0	0	0	0	0	21	0	0	0	0
51987	0	0	27	0	0	0	0	124	0	0	1	0	1	4	0	95	0	0	0	0	0	0	0	0	0	0	0	0	1	0	0	7	0	0	0	0	0	0	0	0	0	0	0	2	33	0	0	0	0
181639	0	0	29	0	1	0	0	115	0	0	1	0	1	2	0	79	0	0	0	0	1	0	0	0	0	0	0	0	1	0	0	0	0	0	0	0	0	0	0	0	0	0	0	0	30	0	0	0	0
124049	0	0	31	0	1	0	1	115	0	0	1	0	1	2	0	77	0	0	0	0	1	0	0	0	0	0	0	0	1	0	0	0	0	0	0	0	0	0	0	0	0	0	0	0	30	0	0	0	0
166005	0	0	7	0	0	0	0	0	0	0	0	0	0	0	0	0	0	0	0	0	0	0	0	0	0	0	0	0	0	0	0	0	0	0	0	0	0	0	0	0	0	0	0	0	0	0	0	0	0
178805	0	0	1	0	0	0	0	0	0	0	0	0	0	0	0	0	0	0	0	0	0	0	0	0	0	0	0	0	0	0	0	0	0	0	0	0	0	0	0	0	0	0	0	0	0	0	0	0	0
116528	0	0	0	0	0	0	1	0	0	0	0	0	0	0	18	0	0	0	0	0	0	0	1	0	0	3	0	0	0	0	0	0	0	0	0	0	0	0	8	0	0	0	0	0	0	0	0	0	0
31562	0	0	0	0	0	0	1	0	0	0	0	0	0	0	24	0	0	0	0	0	0	0	9	0	0	0	0	0	0	0	0	0	0	0	0	0	0	0	8	0	0	0	0	0	0	0	0	0	0
65641	0	0	0	0	0	0	1	0	0	0	0	0	0	0	25	0	0	0	0	0	0	0	12	0	0	0	0	0	0	0	0	0	0	0	0	0	0	0	8	0	0	0	0	0	0	0	0	0	0
180400	0	0	0	0	0	0	1	0	0	0	0	0	0	0	27	0	0	0	0	0	0	0	9	0	0	0	0	0	0	0	0	0	0	0	0	0	0	0	7	0	0	0	0	0	0	0	0	0	0
192281	0	0	0	0	0	0	1	0	0	0	0	0	0	0	18	0	0	0	0	0	0	0	0	0	0	0	0	0	0	0	0	0	0	0	0	0	0	0	6	0	0	0	0	0	0	0	0	0	0
127733	0	2	69	12	26	25	49	135	27	10	34	3	59	37	16	117	27	95	51	106	1	0	50	6	178	0	0	14	99	64	22	86	2	77	43	14	0	6	61	18	33	47	33	9	48	0	25	0	28
164332	0	1	19	2	2	2	3	153	4	5	0	2	16	4	0	63	1	0	5	6	0	1	2	1	6	0	0	1	7	0	2	7	5	1	0	1	0	4	3	2	5	5	3	2	27	0	3	0	1
90683	0	61	9	10	11	5	37	0	16	10	0	19	0	0	0	0	25	0	3	0	9	44	7	0	0	19	18	50	0	0	4	14	12	0	8	22	16	0	2	28	0	0	12	2	17	0	6	27	0
129828	0	50	1	33	26	10	89	0	23	17	0	47	0	0	0	0	29	0	3	0	10	80	13	0	0	24	22	76	0	0	6	15	26	0	27	28	35	0	8	60	0	1	15	4	0	0	7	31	0
185853	0	0	0	1	0	0	0	0	0	0	0	0	0	0	0	0	0	25	0	0	0	0	0	0	0	0	0	0	0	0	0	0	0	0	0	12	0	0	0	0	0	0	0	0	0	0	0	0	0
90684	0	61	9	10	11	5	37	0	16	10	0	19	0	0	0	0	25	0	3	0	9	44	7	0	0	19	18	50	0	0	4	14	12	0	8	22	16	0	2	28	0	0	12	2	17	0	6	27	0
52428	0	59	16	40	0	0	73	18	26	16	0	5	0	78	0	0	5	0	43	0	13	70	7	0	9	0	24	18	0	0	35	4	0	34	0	0	0	19	30	16	0	94	18	2	0	0	7	19	0
63853	0	190	0	91	1	0	143	52	14	29	0	14	108	159	0	0	10	0	153	0	88	98	20	0	39	0	53	1	0	0	88	2	31	52	0	28	0	14	39	28	0	151	43	15	2	0	30	0	0
9611	0	192	0	93	1	0	118	60	20	49	0	7	116	158	0	0	3	2	128	0	65	100	28	1	26	0	54	0	0	0	69	0	28	60	0	24	0	16	36	18	0	151	29	17	3	0	14	0	0
63854	0	190	0	91	1	0	143	52	14	29	0	14	108	159	0	0	10	0	153	0	88	98	20	0	39	0	53	1	0	0	88	2	31	52	0	28	0	14	39	28	0	151	43	15	2	0	30	0	0
9612	0	192	0	93	1	0	118	60	20	49	0	7	116	158	0	0	3	2	128	0	65	100	28	1	26	0	54	0	0	0	69	0	28	60	0	24	0	16	36	18	0	151	29	17	3	0	14	0	0
167146	0	0	0	0	0	0	0	0	0	0	0	0	0	0	0	0	0	0	0	0	0	0	0	0	0	0	0	0	0	0	0	0	0	0	0	0	0	0	0	0	0	0	0	0	0	0	0	0	0
45625	0	0	0	0	0	0	0	0	0	0	0	0	0	0	0	0	0	0	0	0	0	0	0	0	0	0	0	0	0	0	0	0	0	0	0	0	0	0	0	0	0	0	0	0	0	0	0	0	0
178356	0	0	0	0	0	0	0	0	0	0	0	0	0	0	0	0	0	0	0	0	0	0	0	0	0	0	0	0	0	0	0	0	0	0	0	0	0	0	0	0	0	0	0	0	0	0	0	0	0
7323	0	0	0	0	0	0	0	0	0	0	0	0	0	0	0	0	0	0	0	0	0	0	0	0	0	0	0	0	0	0	0	0	0	0	0	0	0	0	0	0	0	0	0	0	0	0	0	0	0
90409	0	0	0	0	0	0	0	0	0	0	0	0	0	0	0	0	0	0	0	0	0	0	0	0	0	0	0	0	0	0	0	0	0	0	0	0	0	0	0	0	0	0	0	0	0	0	0	0	0
83540	0	0	0	0	0	0	0	0	0	0	0	0	0	0	0	0	0	0	0	0	0	0	0	0	0	0	0	0	0	0	0	0	0	0	0	0	0	0	0	0	0	0	0	0	0	0	0	0	0
147205	0	0	0	0	0	0	0	0	0	0	0	0	0	0	0	0	0	0	0	0	0	0	0	0	0	0	0	0	0	0	0	0	0	0	0	0	0	0	0	0	0	0	0	0	0	0	0	0	0
170433	0	0	0	0	0	0	0	0	0	0	0	0	0	0	0	0	0	0	0	0	0	0	0	0	0	0	0	0	0	0	0	0	0	0	0	0	0	3	0	0	0	0	0	0	0	0	0	0	0
124996	0	0	0	0	0	0	0	0	0	0	0	0	0	0	0	0	0	0	0	0	0	0	0	0	0	0	0	0	0	0	0	0	0	0	0	0	0	3	0	0	0	0	0	0	0	0	0	0	0
166107	0	0	0	0	0	0	0	0	0	0	0	0	0	0	0	0	0	0	0	0	0	0	0	0	0	0	0	0	0	0	0	0	0	0	0	0	0	2	0	0	0	0	0	0	0	0	0	0	0
96248	121	115	131	87	64	53	210	60	37	9	0	73	30	102	35	0	75	162	33	281	42	78	26	39	45	8	60	51	248	113	72	26	2	57	137	130	71	18	43	101	54	42	48	32	99	28	55	10	39
62440	0	0	0	0	0	0	0	0	0	0	0	0	0	0	0	0	0	0	0	0	0	0	0	0	0	0	0	0	0	0	0	0	0	0	0	0	0	0	0	0	0	0	0	0	0	0	0	0	0
44270	0	0	0	0	0	0	0	0	0	0	0	0	0	0	0	0	0	0	0	0	0	0	0	0	0	0	0	0	0	0	0	0	0	0	0	0	0	0	0	0	0	0	0	0	0	0	0	0	0
116101	0	0	0	0	0	0	0	0	0	0	0	0	0	0	0	0	0	0	0	0	0	0	0	0	0	0	0	0	0	0	0	0	0	0	0	0	0	0	0	0	0	0	0	0	0	0	0	0	0
68443	0	0	0	0	0	0	0	0	0	0	0	0	0	0	0	0	0	0	0	0	0	0	0	0	0	0	0	0	0	0	0	0	0	0	0	0	0	0	0	0	0	0	0	0	0	0	0	0	0
62439	0	0	0	0	0	0	0	0	0	0	0	0	0	0	0	0	0	0	0	0	0	0	0	0	0	0	0	0	0	0	0	0	0	0	0	0	0	0	0	0	0	0	0	0	0	0	0	0	0
44269	0	0	0	0	0	0	0	0	0	0	0	0	0	0	0	0	0	0	0	0	0	0	0	0	0	0	0	0	0	0	0	0	0	0	0	0	0	0	0	0	0	0	0	0	0	0	0	0	0
116100	0	0	0	0	0	0	0	0	0	0	0	0	0	0	0	0	0	0	0	0	0	0	0	0	0	0	0	0	0	0	0	0	0	0	0	0	0	0	0	0	0	0	0	0	0	0	0	0	0
68442	0	0	0	0	0	0	0	0	0	0	0	0	0	0	0	0	0	0	0	0	0	0	0	0	0	0	0	0	0	0	0	0	0	0	0	0	0	0	0	0	0	0	0	0	0	0	0	0	0
7270	0	0	0	0	0	0	0	0	0	0	0	0	0	0	0	0	0	0	0	0	0	0	0	0	0	0	0	0	0	0	0	0	0	0	0	0	0	0	0	0	0	0	0	0	0	0	0	0	0
70643	0	0	0	0	0	0	0	0	0	0	0	0	0	0	0	0	0	0	0	0	0	0	0	0	0	0	0	0	0	0	0	0	0	0	0	0	0	0	0	0	0	0	0	0	0	0	0	0	0
166771	0	0	0	0	0	0	0	0	0	0	0	0	0	0	0	0	0	0	0	0	0	34	0	0	0	0	0	0	0	0	0	0	0	7	0	0	0	0	0	5	0	0	0	0	0	0	0	0	0
142621	0	0	0	0	0	0	0	0	17	0	0	0	0	0	0	0	0	0	0	0	0	76	0	0	0	0	0	0	0	0	0	0	0	12	0	0	0	0	0	2	0	55	0	0	0	0	17	0	0
171700	0	0	0	0	0	0	0	0	0	0	0	0	0	0	0	0	0	0	0	0	0	0	0	0	0	0	0	0	0	0	0	0	0	0	0	0	0	0	0	0	0	0	0	0	0	0	0	0	0
171701	0	0	0	0	0	0	0	0	0	0	0	0	0	0	0	0	0	0	0	0	0	0	0	0	0	0	0	0	0	0	0	0	0	0	0	0	0	0	0	0	0	0	0	0	0	0	0	0	0
4090	0	0	0	0	0	0	0	0	0	0	0	0	0	0	0	0	0	0	0	0	0	0	0	0	0	0	0	0	0	0	0	0	0	0	0	0	0	0	0	0	0	0	0	0	0	0	0	0	0
136036	0	0	0	0	0	0	0	0	0	0	0	0	0	0	0	0	0	0	0	0	0	0	0	0	0	0	0	0	0	0	0	0	0	0	0	0	0	0	0	0	0	0	0	0	0	0	0	0	0
88873	0	0	0	0	0	0	0	0	0	0	0	0	0	0	0	0	0	0	0	0	0	0	0	0	0	0	0	0	0	0	0	0	0	0	0	0	0	0	0	0	0	0	0	0	0	0	0	0	0
164070	0	0	0	0	0	0	0	0	0	0	0	0	0	0	0	0	0	0	0	0	0	0	0	0	0	0	0	0	0	0	0	0	0	0	0	0	0	0	0	0	0	0	0	0	0	0	0	0	0
85597	0	0	0	0	0	0	0	0	0	0	0	0	0	0	0	0	0	0	0	0	0	0	0	0	0	0	0	0	0	0	0	0	0	0	0	0	0	0	0	0	0	0	0	0	0	0	0	0	0
105123	0	0	0	0	0	0	0	0	0	0	0	0	0	0	0	0	0	0	0	0	0	0	0	0	0	0	0	0	0	0	0	0	0	0	0	0	0	0	0	0	0	0	0	0	0	0	0	0	0
150399	0	0	0	0	0	0	0	0	0	0	0	0	0	0	0	0	0	0	0	0	0	0	0	0	0	0	0	0	0	0	0	0	0	0	0	0	0	0	0	0	0	0	0	0	0	0	0	0	0
97365	0	0	0	0	0	0	0	0	0	0	0	0	0	0	0	0	0	0	0	0	0	0	0	0	0	0	0	0	0	0	0	0	0	0	0	0	0	0	0	0	0	0	0	0	0	0	0	0	0
88870	0	0	0	0	0	0	0	0	0	0	0	0	0	0	0	0	0	0	0	0	0	0	0	0	0	0	0	0	0	0	0	0	0	0	0	0	0	0	0	0	0	0	0	0	0	0	0	0	0
164067	0	0	0	0	0	0	0	0	0	0	0	0	0	0	0	0	0	0	0	0	0	0	0	0	0	0	0	0	0	0	0	0	0	0	0	0	0	0	0	0	0	0	0	0	0	0	0	0	0
85593	0	0	0	0	0	0	0	0	0	0	0	0	0	0	0	0	0	0	0	0	0	0	0	0	0	0	0	0	0	0	0	0	0	0	0	0	0	0	0	0	0	0	0	0	0	0	0	0	0
105120	0	0	0	0	0	0	0	0	0	0	0	0	0	0	0	0	0	0	0	0	0	0	0	0	0	0	0	0	0	0	0	0	0	0	0	0	0	0	0	0	0	0	0	0	0	0	0	0	0
150397	0	0	0	0	0	0	0	0	0	0	0	0	0	0	0	0	0	0	0	0	0	0	0	0	0	0	0	0	0	0	0	0	0	0	0	0	0	0	0	0	0	0	0	0	0	0	0	0	0
97363	0	0	0	0	0	0	0	0	0	0	0	0	0	0	0	0	0	0	0	0	0	0	0	0	0	0	0	0	0	0	0	0	0	0	0	0	0	0	0	0	0	0	0	0	0	0	0	0	0
170659	0	0	0	0	0	0	0	0	0	0	0	0	0	0	0	0	0	0	0	0	0	0	0	0	0	0	0	0	0	0	0	0	0	0	0	0	0	0	0	0	0	0	0	0	0	0	0	0	0
88869	0	0	0	0	0	0	0	0	0	0	0	0	0	0	0	0	0	0	0	0	0	0	0	0	0	0	0	0	0	0	0	0	0	0	0	0	0	0	0	0	0	0	0	0	0	0	0	0	0
164066	0	0	0	0	0	0	0	0	0	0	0	0	0	0	0	0	0	0	0	0	0	0	0	0	0	0	0	0	0	0	0	0	0	0	0	0	0	0	0	0	0	0	0	0	0	0	0	0	0
85595	0	0	0	0	0	0	0	0	0	0	0	0	0	0	0	0	0	0	0	0	0	0	0	0	0	0	0	0	0	0	0	0	0	0	0	0	0	0	0	0	0	0	0	0	0	0	0	0	0
88871	0	0	0	0	0	0	0	0	0	0	0	0	0	0	0	0	0	0	0	0	0	0	0	0	0	0	0	0	0	0	0	0	0	0	0	0	0	0	0	0	0	0	0	0	0	0	0	0	0
164068	0	0	0	0	0	0	0	0	0	0	0	0	0	0	0	0	0	0	0	0	0	0	0	0	0	0	0	0	0	0	0	0	0	0	0	0	0	0	0	0	0	0	0	0	0	0	0	0	0
85594	0	0	0	0	0	0	0	0	0	0	0	0	0	0	0	0	0	0	0	0	0	0	0	0	0	0	0	0	0	0	0	0	0	0	0	0	0	0	0	0	0	0	0	0	0	0	0	0	0
105121	0	0	0	0	0	0	0	0	0	0	0	0	0	0	0	0	0	0	0	0	0	0	0	0	0	0	0	0	0	0	0	0	0	0	0	0	0	0	0	0	0	0	0	0	0	0	0	0	0
150398	0	0	0	0	0	0	0	0	0	0	0	0	0	0	0	0	0	0	0	0	0	0	0	0	0	0	0	0	0	0	0	0	0	0	0	0	0	0	0	0	0	0	0	0	0	0	0	0	0
97364	0	0	0	0	0	0	0	0	0	0	0	0	0	0	0	0	0	0	0	0	0	0	0	0	0	0	0	0	0	0	0	0	0	0	0	0	0	0	0	0	0	0	0	0	0	0	0	0	0
85596	0	0	0	0	0	0	0	0	0	0	0	0	0	0	0	0	0	0	0	0	0	0	0	0	0	0	0	0	0	0	0	0	0	0	0	0	0	0	0	0	0	0	0	0	0	0	0	0	0
105122	0	0	0	0	0	0	0	0	0	0	0	0	0	0	0	0	0	0	0	0	0	0	0	0	0	0	0	0	0	0	0	0	0	0	0	0	0	0	0	0	0	0	0	0	0	0	0	0	0
47890	0	0	0	0	0	0	0	0	0	0	0	0	0	0	0	0	0	0	0	0	0	0	0	0	0	0	0	0	0	0	0	0	0	0	0	0	0	0	0	0	0	0	0	0	0	0	0	0	0
82235	0	0	0	0	0	0	0	0	0	0	0	0	0	0	0	0	0	0	0	0	0	0	0	0	0	0	0	0	0	0	0	0	0	0	0	0	0	0	0	0	0	0	0	0	0	0	0	0	0
107156	0	0	0	0	0	0	0	0	0	0	0	0	0	0	0	0	0	0	0	0	0	0	0	0	0	0	0	0	0	0	0	0	0	0	0	0	0	0	0	0	0	0	0	0	0	0	0	0	0
88872	0	0	0	0	0	0	0	0	0	0	0	0	0	0	0	0	0	0	0	0	0	0	0	0	0	0	0	0	0	0	0	0	0	0	0	0	0	0	0	0	0	0	0	0	0	0	0	0	0
164069	0	0	0	0	0	0	0	0	0	0	0	0	0	0	0	0	0	0	0	0	0	0	0	0	0	0	0	0	0	0	0	0	0	0	0	0	0	0	0	0	0	0	0	0	0	0	0	0	0
55841	0	0	0	0	0	0	0	0	0	0	0	0	0	0	0	0	0	0	0	0	0	0	0	0	0	0	0	0	0	0	0	0	0	0	0	0	0	0	0	0	0	0	0	0	0	0	0	0	0
25792	0	0	0	0	0	0	0	0	0	0	0	0	0	0	0	0	0	0	0	0	0	0	0	0	0	0	0	0	0	0	0	0	0	0	0	0	0	0	0	0	0	0	0	0	0	0	0	0	0
55840	0	0	0	0	0	0	0	0	0	0	0	0	0	0	0	0	0	0	0	0	0	0	0	0	0	0	0	0	0	0	0	0	0	0	0	0	0	0	0	0	0	0	0	0	0	0	0	0	0
52374	0	0	0	0	0	0	0	0	0	0	0	0	0	0	0	0	0	0	0	0	0	0	0	0	0	0	0	0	0	0	0	0	0	0	0	0	0	4	0	0	0	0	0	0	0	0	0	0	11
72526	0	0	0	0	0	0	0	0	0	0	0	0	0	0	0	0	0	0	0	0	0	0	0	0	0	0	0	0	0	0	0	0	0	0	0	0	0	0	0	0	0	0	0	0	0	0	0	0	13
9293	0	0	0	0	0	0	0	0	0	0	0	0	0	0	0	0	0	0	0	0	0	0	0	0	0	0	0	0	0	0	0	0	0	0	0	0	0	0	0	0	0	0	0	0	0	0	0	0	0
52373	0	0	0	0	0	0	0	0	0	0	0	0	0	0	0	0	0	0	0	0	0	0	0	0	0	0	0	0	0	0	0	0	0	0	0	0	0	4	0	0	0	0	0	0	0	0	0	0	11
72525	0	0	0	0	0	0	0	0	0	0	0	0	0	0	0	0	0	0	0	0	0	0	0	0	0	0	0	0	0	0	0	0	0	0	0	0	0	0	0	0	0	0	0	0	0	0	0	0	13
131193	0	0	0	0	0	0	0	0	0	0	0	0	0	0	0	0	0	0	0	0	0	0	0	0	0	0	0	0	0	0	0	0	0	0	0	0	0	0	0	0	0	0	0	0	0	0	0	0	0
9292	0	0	0	0	0	0	0	0	0	0	0	0	0	0	0	0	0	0	0	0	0	0	0	0	0	0	0	0	0	0	0	0	0	0	0	0	0	0	0	0	0	0	0	0	0	0	0	0	0
52372	0	0	0	0	0	0	0	0	0	0	0	0	0	0	0	0	0	0	0	0	0	0	0	0	0	0	0	0	0	0	0	0	0	0	0	0	0	4	0	0	0	0	0	0	0	0	0	0	11
72524	0	0	0	0	0	0	0	0	0	0	0	0	0	0	0	0	0	0	0	0	0	0	0	0	0	0	0	0	0	0	0	0	0	0	0	0	0	0	0	0	0	0	0	0	0	0	0	0	13
44782	0	0	0	0	0	0	0	0	0	0	0	0	0	0	0	0	0	0	0	0	0	0	0	0	0	0	0	0	0	0	0	0	0	0	0	0	0	0	0	0	0	0	0	0	0	0	0	0	5
159864	0	0	0	0	0	0	0	0	0	0	0	0	0	0	0	0	0	0	0	0	0	0	0	0	0	0	0	0	0	0	0	0	0	0	0	0	0	0	0	0	0	0	0	0	0	0	0	0	0
135486	0	0	0	0	0	0	0	0	0	0	0	0	0	0	0	0	0	0	0	0	0	0	0	0	0	0	0	0	0	0	7	0	0	0	0	0	0	0	0	0	0	0	0	0	0	0	0	0	0
138999	0	0	0	0	0	0	0	0	0	0	0	0	0	0	0	0	0	0	0	0	0	0	0	0	0	0	0	0	0	0	0	55	0	0	0	0	0	0	0	0	0	0	0	0	0	0	0	3	0
189435	0	94	50	25	2	18	0	109	16	27	0	14	1	0	0	12	0	0	0	0	0	6	4	117	5	36	0	2	0	0	1	30	18	1	11	0	173	0	13	15	1	79	0	14	1	0	0	35	2
94600	0	55	111	41	0	41	0	208	20	45	0	6	0	0	0	0	0	0	0	0	1	0	11	144	0	0	0	0	0	0	1	11	5	0	2	0	236	0	21	5	5	95	0	4	0	0	0	51	0
189434	0	94	50	25	2	18	0	109	16	27	0	14	1	0	0	12	0	0	0	0	0	6	4	117	5	36	0	2	0	0	1	30	18	1	11	0	173	0	13	15	1	79	0	14	1	0	0	35	2
94599	0	55	111	41	0	41	0	208	20	45	0	6	0	0	0	0	0	0	0	0	1	0	11	144	0	0	0	0	0	0	1	11	5	0	2	0	236	0	21	5	5	95	0	4	0	0	0	51	0
176427	0	0	0	0	0	0	0	0	0	0	0	0	0	0	0	0	0	0	0	0	0	0	0	0	0	0	0	0	0	0	0	0	0	0	0	0	0	0	0	0	0	0	0	0	0	0	0	0	0
187371	0	0	0	0	0	0	0	0	0	0	0	0	0	0	0	0	0	0	0	0	0	0	0	0	0	0	0	0	0	0	0	0	0	0	0	0	0	0	0	0	0	0	0	0	0	0	0	0	0
54657	0	0	0	0	0	0	0	0	0	0	0	0	0	0	0	0	0	0	0	0	0	0	0	0	0	0	0	0	0	0	0	0	0	0	0	0	0	0	0	0	0	0	0	0	0	0	0	0	0
187491	0	0	0	0	0	0	0	0	0	0	0	0	0	0	0	0	0	0	0	0	0	0	0	0	0	0	0	0	0	0	0	0	0	0	0	0	0	0	0	0	0	0	0	0	0	0	0	0	0
34133	0	0	0	0	0	0	0	0	0	0	0	0	0	0	0	0	0	0	0	0	0	0	0	0	0	0	0	0	0	0	0	0	0	0	0	0	0	0	0	0	0	0	0	0	0	0	0	0	0
90355	0	0	0	0	0	0	0	0	0	0	0	0	0	0	0	0	0	0	0	0	0	0	0	0	0	0	0	0	0	0	0	0	0	0	0	0	0	0	0	0	0	0	0	0	0	0	0	0	0
40162	0	0	0	0	0	0	0	0	0	0	0	0	0	0	0	0	0	0	0	0	0	0	0	0	0	0	0	0	0	0	0	0	0	0	0	0	0	0	0	0	0	0	0	0	0	0	0	0	0
181823	0	0	0	0	0	0	0	0	0	0	0	0	0	0	0	0	0	0	0	0	0	0	0	0	0	0	0	0	0	0	0	0	0	0	0	0	0	0	0	0	0	0	0	0	0	0	0	0	0
18292	0	0	0	0	0	0	0	0	0	0	0	0	0	0	0	0	0	0	0	0	0	0	0	0	0	0	0	0	0	0	0	0	0	0	0	0	0	0	0	0	0	0	0	0	0	0	0	0	0
132018	0	0	0	0	0	0	0	0	0	0	0	0	0	0	0	0	0	0	0	0	0	0	0	0	0	0	0	0	0	0	0	0	0	0	0	0	0	0	0	0	0	0	0	0	0	0	0	0	0
74233	0	0	0	0	0	0	0	0	0	0	0	0	0	0	0	0	0	0	0	0	0	0	0	0	0	0	0	0	0	0	0	0	0	0	0	0	0	0	0	0	0	0	0	0	0	0	0	0	0
58170	0	0	0	0	0	0	0	0	0	0	0	0	0	0	0	0	0	0	0	0	0	0	0	0	0	0	0	0	0	0	0	0	0	0	0	0	0	0	0	0	0	0	0	0	0	0	0	0	0
124736	0	0	0	0	0	0	0	0	0	0	0	0	0	0	0	0	0	0	0	0	0	0	0	0	0	0	0	0	0	0	0	0	0	0	0	0	0	0	0	0	0	0	0	0	0	0	0	0	0
139672	0	0	0	0	0	0	0	0	0	0	0	0	0	0	0	0	0	0	0	0	0	0	0	0	0	0	0	0	0	0	0	0	0	0	0	0	0	0	0	0	0	0	0	0	0	0	0	0	0
124657	0	0	0	0	0	0	0	0	0	0	0	0	0	0	0	0	0	0	0	0	0	0	0	0	0	0	0	0	0	0	0	0	0	0	0	0	0	0	0	0	0	0	0	0	0	0	0	0	0
19683	0	0	0	0	0	0	0	0	0	0	0	0	0	0	0	0	0	0	0	0	0	0	0	0	0	0	0	0	0	0	0	0	0	0	0	0	0	0	0	0	0	0	0	0	0	0	0	0	0
120757	0	0	0	0	0	0	0	0	0	0	0	0	0	0	0	0	0	0	0	0	0	0	0	0	0	0	0	0	0	0	0	0	0	0	0	0	0	0	0	0	0	0	0	0	0	0	0	0	0
51218	0	0	0	0	0	0	0	0	0	0	0	0	0	0	0	0	0	0	0	0	0	0	0	0	0	0	0	0	0	0	0	0	0	0	0	0	0	0	0	0	0	0	0	0	0	0	0	0	0
44847	0	0	0	0	0	0	0	0	0	0	0	0	0	0	0	0	0	0	0	0	0	0	0	0	0	0	0	0	0	0	0	0	0	0	0	0	0	0	0	0	0	0	0	0	0	0	0	0	0
169266	0	0	0	0	0	0	0	0	0	0	0	0	0	0	0	0	0	0	0	0	0	0	0	0	0	39	1	0	0	0	0	0	0	0	0	0	0	0	0	0	0	0	0	0	0	0	0	0	0
101404	0	0	0	0	0	0	0	0	0	0	0	0	0	6	0	0	0	0	0	0	0	0	0	0	0	43	2	0	0	0	0	0	0	0	0	0	0	0	0	0	0	0	0	0	0	0	0	0	0
100581	0	0	0	0	0	0	0	0	0	0	0	0	0	0	0	0	0	0	0	0	0	0	0	0	0	0	0	0	0	0	0	0	0	0	0	0	0	0	0	0	0	0	0	0	0	0	0	0	0
34132	0	0	0	0	0	0	0	0	0	0	0	0	0	0	0	0	0	0	0	0	0	0	0	0	0	0	0	0	0	0	0	0	0	0	0	0	0	0	0	0	0	0	0	0	0	0	0	0	0
90354	0	0	0	0	0	0	0	0	0	0	0	0	0	0	0	0	0	0	0	0	0	0	0	0	0	0	0	0	0	0	0	0	0	0	0	0	0	0	0	0	0	0	0	0	0	0	0	0	0
40161	0	0	0	0	0	0	0	0	0	0	0	0	0	0	0	0	0	0	0	0	0	0	0	0	0	0	0	0	0	0	0	0	0	0	0	0	0	0	0	0	0	0	0	0	0	0	0	0	0
181822	0	0	0	0	0	0	0	0	0	0	0	0	0	0	0	0	0	0	0	0	0	0	0	0	0	0	0	0	0	0	0	0	0	0	0	0	0	0	0	0	0	0	0	0	0	0	0	0	0
18291	0	0	0	0	0	0	0	0	0	0	0	0	0	0	0	0	0	0	0	0	0	0	0	0	0	0	0	0	0	0	0	0	0	0	0	0	0	0	0	0	0	0	0	0	0	0	0	0	0
132016	0	0	0	0	0	0	0	0	0	0	0	0	0	0	0	0	0	0	0	0	0	0	0	0	0	0	0	0	0	0	0	0	0	0	0	0	0	0	0	0	0	0	0	0	0	0	0	0	0
74231	0	0	0	0	0	0	0	0	0	0	0	0	0	0	0	0	0	0	0	0	0	0	0	0	0	0	0	0	0	0	0	0	0	0	0	0	0	0	0	0	0	0	0	0	0	0	0	0	0
58169	0	0	0	0	0	0	0	0	0	0	0	0	0	0	0	0	0	0	0	0	0	0	0	0	0	0	0	0	0	0	0	0	0	0	0	0	0	0	0	0	0	0	0	0	0	0	0	0	0
124735	0	0	0	0	0	0	0	0	0	0	0	0	0	0	0	0	0	0	0	0	0	0	0	0	0	0	0	0	0	0	0	0	0	0	0	0	0	0	0	0	0	0	0	0	0	0	0	0	0
139671	0	0	0	0	0	0	0	0	0	0	0	0	0	0	0	0	0	0	0	0	0	0	0	0	0	0	0	0	0	0	0	0	0	0	0	0	0	0	0	0	0	0	0	0	0	0	0	0	0
124656	0	0	0	0	0	0	0	0	0	0	0	0	0	0	0	0	0	0	0	0	0	0	0	0	0	0	0	0	0	0	0	0	0	0	0	0	0	0	0	0	0	0	0	0	0	0	0	0	0
19682	0	0	0	0	0	0	0	0	0	0	0	0	0	0	0	0	0	0	0	0	0	0	0	0	0	0	0	0	0	0	0	0	0	0	0	0	0	0	0	0	0	0	0	0	0	0	0	0	0
120756	0	0	0	0	0	0	0	0	0	0	0	0	0	0	0	0	0	0	0	0	0	0	0	0	0	0	0	0	0	0	0	0	0	0	0	0	0	0	0	0	0	0	0	0	0	0	0	0	0
51216	0	0	0	0	0	0	0	0	0	0	0	0	0	0	0	0	0	0	0	0	0	0	0	0	0	0	0	0	0	0	0	0	0	0	0	0	0	0	0	0	0	0	0	0	0	0	0	0	0
44845	0	0	0	0	0	0	0	0	0	0	0	0	0	0	0	0	0	0	0	0	0	0	0	0	0	0	0	0	0	0	0	0	0	0	0	0	0	0	0	0	0	0	0	0	0	0	0	0	0
169264	0	0	0	0	0	0	0	0	0	0	0	0	0	0	0	0	0	0	0	0	0	0	0	0	0	39	1	0	0	0	0	0	0	0	0	0	0	0	0	0	0	0	0	0	0	0	0	0	0
101402	0	0	0	0	0	0	0	0	0	0	0	0	0	6	0	0	0	0	0	0	0	0	0	0	0	43	2	0	0	0	0	0	0	0	0	0	0	0	0	0	0	0	0	0	0	0	0	0	0
100579	0	0	0	0	0	0	0	0	0	0	0	0	0	0	0	0	0	0	0	0	0	0	0	0	0	0	0	0	0	0	0	0	0	0	0	0	0	0	0	0	0	0	0	0	0	0	0	0	0
34130	0	0	0	0	0	0	0	0	0	0	0	0	0	0	0	0	0	0	0	0	0	0	0	0	0	0	0	0	0	0	0	0	0	0	0	0	0	0	0	0	0	0	0	0	0	0	0	0	0
90352	0	0	0	0	0	0	0	0	0	0	0	0	0	0	0	0	0	0	0	0	0	0	0	0	0	0	0	0	0	0	0	0	0	0	0	0	0	0	0	0	0	0	0	0	0	0	0	0	0
40159	0	0	0	0	0	0	0	0	0	0	0	0	0	0	0	0	0	0	0	0	0	0	0	0	0	0	0	0	0	0	0	0	0	0	0	0	0	0	0	0	0	0	0	0	0	0	0	0	0
181820	0	0	0	0	0	0	0	0	0	0	0	0	0	0	0	0	0	0	0	0	0	0	0	0	0	0	0	0	0	0	0	0	0	0	0	0	0	0	0	0	0	0	0	0	0	0	0	0	0
18289	0	0	0	0	0	0	0	0	0	0	0	0	0	0	0	0	0	0	0	0	0	0	0	0	0	0	0	0	0	0	0	0	0	0	0	0	0	0	0	0	0	0	0	0	0	0	0	0	0
132014	0	0	0	0	0	0	0	0	0	0	0	0	0	0	0	0	0	0	0	0	0	0	0	0	0	0	0	0	0	0	0	0	0	0	0	0	0	0	0	0	0	0	0	0	0	0	0	0	0
74229	0	0	0	0	0	0	0	0	0	0	0	0	0	0	0	0	0	0	0	0	0	0	0	0	0	0	0	0	0	0	0	0	0	0	0	0	0	0	0	0	0	0	0	0	0	0	0	0	0
58167	0	0	0	0	0	0	0	0	0	0	0	0	0	0	0	0	0	0	0	0	0	0	0	0	0	0	0	0	0	0	0	0	0	0	0	0	0	0	0	0	0	0	0	0	0	0	0	0	0
124733	0	0	0	0	0	0	0	0	0	0	0	0	0	0	0	0	0	0	0	0	0	0	0	0	0	0	0	0	0	0	0	0	0	0	0	0	0	0	0	0	0	0	0	0	0	0	0	0	0
139669	0	0	0	0	0	0	0	0	0	0	0	0	0	0	0	0	0	0	0	0	0	0	0	0	0	0	0	0	0	0	0	0	0	0	0	0	0	0	0	0	0	0	0	0	0	0	0	0	0
124655	0	0	0	0	0	0	0	0	0	0	0	0	0	0	0	0	0	0	0	0	0	0	0	0	0	0	0	0	0	0	0	0	0	0	0	0	0	0	0	0	0	0	0	0	0	0	0	0	0
19681	0	0	0	0	0	0	0	0	0	0	0	0	0	0	0	0	0	0	0	0	0	0	0	0	0	0	0	0	0	0	0	0	0	0	0	0	0	0	0	0	0	0	0	0	0	0	0	0	0
120755	0	0	0	0	0	0	0	0	0	0	0	0	0	0	0	0	0	0	0	0	0	0	0	0	0	0	0	0	0	0	0	0	0	0	0	0	0	0	0	0	0	0	0	0	0	0	0	0	0
51215	0	0	0	0	0	0	0	0	0	0	0	0	0	0	0	0	0	0	0	0	0	0	0	0	0	0	0	0	0	0	0	0	0	0	0	0	0	0	0	0	0	0	0	0	0	0	0	0	0
44844	0	0	0	0	0	0	0	0	0	0	0	0	0	0	0	0	0	0	0	0	0	0	0	0	0	0	0	0	0	0	0	0	0	0	0	0	0	0	0	0	0	0	0	0	0	0	0	0	0
169263	0	0	0	0	0	0	0	0	0	0	0	0	0	0	0	0	0	0	0	0	0	0	0	0	0	39	1	0	0	0	0	0	0	0	0	0	0	0	0	0	0	0	0	0	0	0	0	0	0
101401	0	0	0	0	0	0	0	0	0	0	0	0	0	6	0	0	0	0	0	0	0	0	0	0	0	43	2	0	0	0	0	0	0	0	0	0	0	0	0	0	0	0	0	0	0	0	0	0	0
132017	0	0	0	0	0	0	0	0	0	0	0	0	0	0	0	0	0	0	0	0	0	0	0	0	0	0	0	0	0	0	0	0	0	0	0	0	0	0	0	0	0	0	0	0	0	0	0	0	0
74232	0	0	0	0	0	0	0	0	0	0	0	0	0	0	0	0	0	0	0	0	0	0	0	0	0	0	0	0	0	0	0	0	0	0	0	0	0	0	0	0	0	0	0	0	0	0	0	0	0
156055	0	0	0	0	0	0	0	0	0	0	0	0	0	0	0	0	0	0	0	0	0	0	0	0	0	0	0	0	0	0	0	0	0	0	0	0	0	0	0	0	0	0	0	0	0	0	0	0	0
182162	0	0	0	0	0	0	0	0	0	0	0	0	0	0	0	0	0	0	0	0	0	0	0	0	0	0	0	0	0	0	0	0	0	0	0	0	0	0	0	0	0	0	0	0	0	0	0	0	0
177933	0	0	0	0	0	0	0	0	0	0	0	0	0	0	0	0	0	0	0	0	0	0	0	0	0	0	0	0	0	0	0	0	0	0	0	0	0	0	0	0	0	0	0	0	0	0	0	0	0
143827	0	0	0	0	0	0	0	0	0	0	0	0	0	0	0	0	0	0	0	0	0	0	0	0	0	0	0	0	0	0	0	0	0	0	0	0	0	0	0	0	0	0	0	0	0	0	0	0	0
107717	0	0	0	0	0	0	0	0	0	0	0	0	0	0	0	0	0	0	0	0	0	0	0	0	0	0	0	0	0	0	0	0	0	0	0	0	0	0	0	0	0	0	0	0	0	0	0	0	0
187261	0	0	0	0	0	0	0	0	0	0	0	0	0	0	0	0	0	0	0	0	0	0	0	0	0	0	0	0	0	0	0	0	0	0	0	0	0	0	0	0	0	0	0	0	0	0	0	0	0
116242	0	0	0	0	0	0	0	0	0	0	0	0	0	0	0	0	0	0	0	0	0	0	0	0	0	0	0	0	0	0	0	0	0	0	0	0	0	0	0	0	0	0	0	0	0	0	0	0	0
150377	0	0	0	0	0	0	0	0	0	0	0	0	0	0	0	0	0	0	0	0	0	0	0	0	0	0	0	0	0	0	0	0	0	0	0	0	0	0	0	0	0	0	0	0	0	0	0	0	0
105622	0	0	0	0	0	0	0	0	0	0	0	0	0	0	0	0	0	0	0	0	0	0	0	0	0	0	0	0	0	0	0	0	0	0	0	0	0	0	0	0	0	0	0	0	0	0	0	0	0
184517	0	0	0	0	0	0	0	0	0	0	0	0	0	0	0	0	0	0	0	0	0	0	0	0	0	0	0	0	0	0	0	0	0	0	0	0	0	0	0	0	0	0	0	0	0	0	0	0	0
109823	0	0	0	0	0	0	0	0	0	0	0	0	0	0	0	0	0	0	0	0	0	0	0	0	0	0	0	0	0	0	0	0	0	0	0	0	0	0	0	0	0	0	0	0	0	0	0	0	0
100878	0	0	0	0	0	0	0	0	0	0	0	0	0	0	0	0	0	0	0	0	0	0	0	0	0	0	0	0	0	0	0	0	0	0	0	0	0	0	0	0	0	0	0	0	0	0	0	0	0
39549	0	0	0	0	0	0	0	0	0	0	0	0	0	0	0	0	0	0	0	0	0	0	0	0	0	0	0	0	0	0	0	0	0	0	0	0	0	0	0	0	0	0	0	0	0	0	0	0	0
65259	0	0	0	0	0	0	0	0	0	0	0	0	0	0	0	0	0	0	0	0	0	0	0	0	0	0	0	0	0	0	0	0	0	0	0	0	0	0	0	0	0	0	0	0	0	0	0	0	0
100580	0	0	0	0	0	0	0	0	0	0	0	0	0	0	0	0	0	0	0	0	0	0	0	0	0	0	0	0	0	0	0	0	0	0	0	0	0	0	0	0	0	0	0	0	0	0	0	0	0
34131	0	0	0	0	0	0	0	0	0	0	0	0	0	0	0	0	0	0	0	0	0	0	0	0	0	0	0	0	0	0	0	0	0	0	0	0	0	0	0	0	0	0	0	0	0	0	0	0	0
90353	0	0	0	0	0	0	0	0	0	0	0	0	0	0	0	0	0	0	0	0	0	0	0	0	0	0	0	0	0	0	0	0	0	0	0	0	0	0	0	0	0	0	0	0	0	0	0	0	0
40160	0	0	0	0	0	0	0	0	0	0	0	0	0	0	0	0	0	0	0	0	0	0	0	0	0	0	0	0	0	0	0	0	0	0	0	0	0	0	0	0	0	0	0	0	0	0	0	0	0
181821	0	0	0	0	0	0	0	0	0	0	0	0	0	0	0	0	0	0	0	0	0	0	0	0	0	0	0	0	0	0	0	0	0	0	0	0	0	0	0	0	0	0	0	0	0	0	0	0	0
18290	0	0	0	0	0	0	0	0	0	0	0	0	0	0	0	0	0	0	0	0	0	0	0	0	0	0	0	0	0	0	0	0	0	0	0	0	0	0	0	0	0	0	0	0	0	0	0	0	0
132015	0	0	0	0	0	0	0	0	0	0	0	0	0	0	0	0	0	0	0	0	0	0	0	0	0	0	0	0	0	0	0	0	0	0	0	0	0	0	0	0	0	0	0	0	0	0	0	0	0
74230	0	0	0	0	0	0	0	0	0	0	0	0	0	0	0	0	0	0	0	0	0	0	0	0	0	0	0	0	0	0	0	0	0	0	0	0	0	0	0	0	0	0	0	0	0	0	0	0	0
58168	0	0	0	0	0	0	0	0	0	0	0	0	0	0	0	0	0	0	0	0	0	0	0	0	0	0	0	0	0	0	0	0	0	0	0	0	0	0	0	0	0	0	0	0	0	0	0	0	0
124734	0	0	0	0	0	0	0	0	0	0	0	0	0	0	0	0	0	0	0	0	0	0	0	0	0	0	0	0	0	0	0	0	0	0	0	0	0	0	0	0	0	0	0	0	0	0	0	0	0
139670	0	0	0	0	0	0	0	0	0	0	0	0	0	0	0	0	0	0	0	0	0	0	0	0	0	0	0	0	0	0	0	0	0	0	0	0	0	0	0	0	0	0	0	0	0	0	0	0	0
66114	0	0	0	0	0	0	0	0	0	0	0	0	0	0	0	0	0	0	0	0	0	0	0	0	0	0	0	0	0	0	0	0	0	0	0	0	0	0	0	0	0	0	0	0	0	0	0	0	0
59878	0	0	0	0	0	0	0	0	0	0	0	0	0	0	0	0	0	0	0	0	0	0	0	0	0	0	0	0	0	0	0	0	0	0	0	0	0	0	0	0	0	0	0	0	0	0	0	0	0
157206	0	0	0	0	0	0	0	0	0	0	0	0	0	0	0	0	0	0	0	0	0	0	0	0	0	0	0	0	0	0	0	0	0	0	0	0	0	0	0	0	0	0	0	0	0	0	0	0	0
58278	0	0	0	0	0	0	0	0	0	0	0	0	0	0	0	0	0	0	0	0	0	0	0	0	0	0	0	0	0	0	0	0	0	0	0	0	0	0	0	0	0	0	0	0	0	0	0	0	0
43648	0	0	0	0	0	0	0	0	0	0	0	0	0	0	0	0	0	0	0	0	0	0	0	0	0	0	0	0	0	0	0	0	0	0	0	0	0	0	0	0	0	0	0	0	0	0	0	0	0
23750	0	0	0	0	0	0	0	0	0	0	0	0	0	0	0	0	0	0	0	0	0	0	0	0	0	0	0	0	0	0	0	0	0	0	0	0	0	0	0	0	0	0	0	0	0	0	0	0	0
166660	0	0	0	0	0	0	0	0	0	0	0	0	0	0	0	0	0	0	0	0	0	0	0	0	0	0	0	0	0	0	0	0	0	0	0	0	0	0	0	0	0	0	0	0	0	0	0	0	0
146345	0	0	0	0	0	0	0	0	0	0	0	0	0	0	0	0	0	0	0	0	0	0	0	0	0	0	0	0	0	0	0	0	0	0	0	0	0	0	0	0	0	0	0	0	0	0	0	0	0
51217	0	0	0	0	0	0	0	0	0	0	0	0	0	0	0	0	0	0	0	0	0	0	0	0	0	0	0	0	0	0	0	0	0	0	0	0	0	0	0	0	0	0	0	0	0	0	0	0	0
44846	0	0	0	0	0	0	0	0	0	0	0	0	0	0	0	0	0	0	0	0	0	0	0	0	0	0	0	0	0	0	0	0	0	0	0	0	0	0	0	0	0	0	0	0	0	0	0	0	0
169265	0	0	0	0	0	0	0	0	0	0	0	0	0	0	0	0	0	0	0	0	0	0	0	0	0	39	1	0	0	0	0	0	0	0	0	0	0	0	0	0	0	0	0	0	0	0	0	0	0
101403	0	0	0	0	0	0	0	0	0	0	0	0	0	6	0	0	0	0	0	0	0	0	0	0	0	43	2	0	0	0	0	0	0	0	0	0	0	0	0	0	0	0	0	0	0	0	0	0	0
83219	0	0	0	0	0	0	0	0	0	0	0	0	0	0	0	0	0	0	0	0	0	0	0	0	0	0	0	0	0	0	0	0	0	0	0	0	0	0	0	0	0	0	0	0	0	0	0	0	0
178144	0	0	0	0	0	0	0	0	0	0	0	0	0	0	0	0	0	0	0	0	0	0	0	0	0	0	0	0	0	0	0	0	0	0	0	0	0	0	0	0	0	0	0	0	0	0	0	0	0
9251	0	0	0	0	0	0	0	0	0	0	0	0	0	0	0	0	0	0	0	0	0	0	0	0	0	0	0	0	0	0	0	0	0	0	0	0	0	0	0	0	0	0	0	0	0	0	0	0	0
112276	0	0	0	0	0	0	0	0	0	0	0	0	0	0	0	0	0	0	0	0	0	0	0	0	0	0	0	0	0	0	0	0	0	0	0	0	0	0	0	0	0	0	0	0	0	0	0	0	0
20739	0	0	0	0	0	0	0	0	0	0	0	0	0	0	0	0	0	0	0	0	0	0	0	0	0	0	0	0	0	0	0	0	0	0	0	0	0	0	0	0	0	0	0	0	0	0	0	0	0
76273	0	0	0	0	0	0	0	0	0	0	0	0	0	0	0	0	0	0	0	0	0	0	0	0	0	0	0	0	0	0	0	0	0	0	0	0	0	0	0	0	0	0	0	0	0	0	0	0	0
105513	0	0	0	0	0	0	0	0	0	0	0	0	0	0	0	0	0	0	0	0	0	0	0	0	0	0	0	0	0	0	0	0	0	0	0	0	0	0	0	0	0	0	0	0	0	0	0	0	0
106012	0	0	0	0	0	0	0	0	0	0	0	0	0	0	0	0	0	0	0	0	0	0	0	0	0	0	0	0	0	0	0	0	0	0	0	0	0	0	0	0	0	0	0	0	0	0	0	0	0
106011	0	0	0	0	0	0	0	0	0	0	0	0	0	0	0	0	0	0	0	0	0	0	0	0	0	0	0	0	0	0	0	0	0	0	0	0	0	0	0	0	0	0	0	0	0	0	0	0	0
115946	0	0	0	0	0	0	0	0	0	0	0	0	0	0	0	0	0	0	0	0	0	0	0	0	0	0	0	0	0	0	0	0	0	0	0	0	0	0	0	0	0	0	0	0	0	0	0	0	0
105800	0	0	0	0	0	0	0	0	0	0	0	0	0	0	0	0	0	0	0	0	0	0	0	0	0	0	0	0	0	0	0	0	0	0	0	0	0	0	0	0	0	0	0	0	0	0	0	0	0
44882	0	0	0	4	20	4	61	49	21	1	2	0	0	0	0	0	7	0	4	22	0	0	3	0	19	0	1	10	44	23	10	67	0	9	0	0	0	0	14	0	0	0	6	0	14	0	0	0	0
147592	0	0	0	2	21	4	62	49	19	1	2	0	0	0	0	0	7	0	4	22	0	0	3	0	18	0	2	10	45	24	10	67	0	9	0	0	0	0	15	0	0	0	6	0	14	0	0	0	0
131152	0	0	0	9	10	0	56	26	22	1	4	0	0	0	0	0	0	0	4	26	0	0	4	0	20	0	0	8	46	28	7	43	0	15	0	1	0	0	7	0	0	0	2	0	10	0	0	0	0
41304	0	0	1	23	10	15	119	48	21	2	9	2	1	0	26	110	28	0	5	65	0	43	4	0	11	0	19	20	67	50	9	51	64	14	0	20	0	0	0	0	0	0	27	1	16	0	33	14	0
29536	38	0	5	29	39	22	109	44	29	4	30	23	0	0	54	81	44	0	5	64	0	52	6	52	67	0	47	15	45	47	4	56	51	23	119	34	17	9	23	3	6	20	31	28	22	0	27	5	7
86315	30	0	4	21	32	16	76	30	19	1	15	18	0	0	49	57	24	0	4	40	0	31	3	31	45	0	37	14	28	40	3	39	31	14	86	20	12	6	12	2	3	23	22	13	15	0	31	3	7
100783	4	0	3	4	11	6	16	8	5	0	5	4	0	0	13	16	9	0	0	8	0	8	0	10	10	0	15	4	8	11	1	17	4	3	19	2	3	3	5	0	0	6	7	2	3	0	12	1	4
44870	0	0	0	4	20	4	61	49	21	1	2	0	0	0	0	0	7	0	4	22	0	0	3	0	19	0	1	10	44	23	10	67	0	9	0	0	0	0	14	0	0	0	6	0	14	0	0	0	0
147580	0	0	0	2	21	4	62	49	19	1	2	0	0	0	0	0	7	0	4	22	0	0	3	0	18	0	2	10	45	24	10	67	0	9	0	0	0	0	15	0	0	0	6	0	14	0	0	0	0
131143	0	0	0	9	10	0	56	26	22	1	4	0	0	0	0	0	0	0	4	26	0	0	4	0	20	0	0	8	46	28	7	43	0	15	0	1	0	0	7	0	0	0	2	0	10	0	0	0	0
44883	0	0	0	4	20	4	61	49	21	1	2	0	0	0	0	0	7	0	4	22	0	0	3	0	19	0	1	10	44	23	10	67	0	9	0	0	0	0	14	0	0	0	6	0	14	0	0	0	0
147593	0	0	0	2	21	4	62	49	19	1	2	0	0	0	0	0	7	0	4	22	0	0	3	0	18	0	2	10	45	24	10	67	0	9	0	0	0	0	15	0	0	0	6	0	14	0	0	0	0
131153	0	0	0	9	10	0	56	26	22	1	4	0	0	0	0	0	0	0	4	26	0	0	4	0	20	0	0	8	46	28	7	43	0	15	0	1	0	0	7	0	0	0	2	0	10	0	0	0	0
41305	0	0	1	23	10	15	119	48	21	2	9	2	1	0	26	110	28	0	5	65	0	43	4	0	11	0	19	20	67	50	9	51	64	14	0	20	0	0	0	0	0	0	27	1	16	0	33	14	0
29537	38	0	5	29	39	22	109	44	29	4	30	23	0	0	54	81	44	0	5	64	0	52	6	52	67	0	47	15	45	47	4	56	51	23	119	34	17	9	23	3	6	20	31	28	22	0	27	5	7
86316	30	0	4	21	32	16	76	30	19	1	15	18	0	0	49	57	24	0	4	40	0	31	3	31	45	0	37	14	28	40	3	39	31	14	86	20	12	6	12	2	3	23	22	13	15	0	31	3	7
100784	4	0	3	4	11	6	16	8	5	0	5	4	0	0	13	16	9	0	0	8	0	8	0	10	10	0	15	4	8	11	1	17	4	3	19	2	3	3	5	0	0	6	7	2	3	0	12	1	4
44887	0	0	0	4	20	4	61	49	21	1	2	0	0	0	0	0	7	0	4	22	0	0	3	0	19	0	1	10	44	23	10	67	0	9	0	0	0	0	14	0	0	0	6	0	14	0	0	0	0
147597	0	0	0	2	21	4	62	49	19	1	2	0	0	0	0	0	7	0	4	22	0	0	3	0	18	0	2	10	45	24	10	67	0	9	0	0	0	0	15	0	0	0	6	0	14	0	0	0	0
131156	0	0	0	9	10	0	56	26	22	1	4	0	0	0	0	0	0	0	4	26	0	0	4	0	20	0	0	8	46	28	7	43	0	15	0	1	0	0	7	0	0	0	2	0	10	0	0	0	0
41306	0	0	1	23	10	15	119	48	21	2	9	2	1	0	26	110	28	0	5	65	0	43	4	0	11	0	19	20	67	50	9	51	64	14	0	20	0	0	0	0	0	0	27	1	16	0	33	14	0
29538	38	0	5	29	39	22	109	44	29	4	30	23	0	0	54	81	44	0	5	64	0	52	6	52	67	0	47	15	45	47	4	56	51	23	119	34	17	9	23	3	6	20	31	28	22	0	27	5	7
86317	30	0	4	21	32	16	76	30	19	1	15	18	0	0	49	57	24	0	4	40	0	31	3	31	45	0	37	14	28	40	3	39	31	14	86	20	12	6	12	2	3	23	22	13	15	0	31	3	7
100785	4	0	3	4	11	6	16	8	5	0	5	4	0	0	13	16	9	0	0	8	0	8	0	10	10	0	15	4	8	11	1	17	4	3	19	2	3	3	5	0	0	6	7	2	3	0	12	1	4
44871	0	0	0	4	20	4	61	49	21	1	2	0	0	0	0	0	7	0	4	22	0	0	3	0	19	0	1	10	44	23	10	67	0	9	0	0	0	0	14	0	0	0	6	0	14	0	0	0	0
147581	0	0	0	2	21	4	62	49	19	1	2	0	0	0	0	0	7	0	4	22	0	0	3	0	18	0	2	10	45	24	10	67	0	9	0	0	0	0	15	0	0	0	6	0	14	0	0	0	0
131144	0	0	0	9	10	0	56	26	22	1	4	0	0	0	0	0	0	0	4	26	0	0	4	0	20	0	0	8	46	28	7	43	0	15	0	1	0	0	7	0	0	0	2	0	10	0	0	0	0
41302	0	0	1	23	10	15	119	48	21	2	9	2	1	0	26	110	28	0	5	65	0	43	4	0	11	0	19	20	67	50	9	51	64	14	0	20	0	0	0	0	0	0	27	1	16	0	33	14	0
29534	38	0	5	29	39	22	109	44	29	4	30	23	0	0	54	81	44	0	5	64	0	52	6	52	67	0	47	15	45	47	4	56	51	23	119	34	17	9	23	3	6	20	31	28	22	0	27	5	7
86313	30	0	4	21	32	16	76	30	19	1	15	18	0	0	49	57	24	0	4	40	0	31	3	31	45	0	37	14	28	40	3	39	31	14	86	20	12	6	12	2	3	23	22	13	15	0	31	3	7
100781	4	0	3	4	11	6	16	8	5	0	5	4	0	0	13	16	9	0	0	8	0	8	0	10	10	0	15	4	8	11	1	17	4	3	19	2	3	3	5	0	0	6	7	2	3	0	12	1	4
44878	0	0	0	4	20	4	61	49	21	1	2	0	0	0	0	0	7	0	4	22	0	0	3	0	19	0	1	10	44	23	10	67	0	9	0	0	0	0	14	0	0	0	6	0	14	0	0	0	0
147588	0	0	0	2	21	4	62	49	19	1	2	0	0	0	0	0	7	0	4	22	0	0	3	0	18	0	2	10	45	24	10	67	0	9	0	0	0	0	15	0	0	0	6	0	14	0	0	0	0
131148	0	0	0	9	10	0	56	26	22	1	4	0	0	0	0	0	0	0	4	26	0	0	4	0	20	0	0	8	46	28	7	43	0	15	0	1	0	0	7	0	0	0	2	0	10	0	0	0	0
22976	0	0	0	0	0	0	0	0	0	0	0	0	0	0	0	0	0	0	0	0	0	0	0	0	0	0	0	0	0	0	0	0	0	0	0	0	0	0	0	0	0	0	0	0	0	0	0	0	0
131140	0	0	0	9	10	0	56	26	22	1	4	0	0	0	0	0	0	0	4	26	0	0	4	0	20	0	0	8	46	28	7	43	0	15	0	1	0	0	7	0	0	0	2	0	10	0	0	0	0
44885	0	0	0	4	20	4	61	49	21	1	2	0	0	0	0	0	7	0	4	22	0	0	3	0	19	0	1	10	44	23	10	67	0	9	0	0	0	0	14	0	0	0	6	0	14	0	0	0	0
147595	0	0	0	2	21	4	62	49	19	1	2	0	0	0	0	0	7	0	4	22	0	0	3	0	18	0	2	10	45	24	10	67	0	9	0	0	0	0	15	0	0	0	6	0	14	0	0	0	0
131154	0	0	0	9	10	0	56	26	22	1	4	0	0	0	0	0	0	0	4	26	0	0	4	0	20	0	0	8	46	28	7	43	0	15	0	1	0	0	7	0	0	0	2	0	10	0	0	0	0
44888	0	0	0	4	20	4	61	49	21	1	2	0	0	0	0	0	7	0	4	22	0	0	3	0	19	0	1	10	44	23	10	67	0	9	0	0	0	0	14	0	0	0	6	0	14	0	0	0	0
147598	0	0	0	2	21	4	62	49	19	1	2	0	0	0	0	0	7	0	4	22	0	0	3	0	18	0	2	10	45	24	10	67	0	9	0	0	0	0	15	0	0	0	6	0	14	0	0	0	0
131157	0	0	0	9	10	0	56	26	22	1	4	0	0	0	0	0	0	0	4	26	0	0	4	0	20	0	0	8	46	28	7	43	0	15	0	1	0	0	7	0	0	0	2	0	10	0	0	0	0
84132	0	0	0	0	0	0	0	0	0	0	5	0	0	0	0	0	0	0	0	0	0	1	0	28	2	0	0	0	48	0	0	0	0	0	0	0	0	0	0	0	0	0	0	0	0	0	0	0	6
65227	0	0	0	0	0	0	0	0	0	0	7	0	0	0	0	0	0	0	0	0	0	1	0	31	1	0	0	0	45	0	0	0	0	0	0	0	0	0	0	0	0	0	0	0	0	0	0	0	7
13830	0	0	0	0	0	0	0	0	0	0	13	0	0	0	0	0	0	0	0	0	0	1	0	41	4	0	0	0	43	0	0	0	0	0	0	0	0	0	0	0	0	0	0	0	0	0	0	0	9
29533	38	0	5	29	39	22	109	44	29	4	30	23	0	0	54	81	44	0	5	64	0	52	6	52	67	0	47	15	45	47	4	56	51	23	119	34	17	9	23	3	6	20	31	28	22	0	27	5	7
86312	30	0	4	21	32	16	76	30	19	1	15	18	0	0	49	57	24	0	4	40	0	31	3	31	45	0	37	14	28	40	3	39	31	14	86	20	12	6	12	2	3	23	22	13	15	0	31	3	7
100780	4	0	3	4	11	6	16	8	5	0	5	4	0	0	13	16	9	0	0	8	0	8	0	10	10	0	15	4	8	11	1	17	4	3	19	2	3	3	5	0	0	6	7	2	3	0	12	1	4
44877	0	0	0	4	20	4	61	49	21	1	2	0	0	0	0	0	7	0	4	22	0	0	3	0	19	0	1	10	44	23	10	67	0	9	0	0	0	0	14	0	0	0	6	0	14	0	0	0	0
147587	0	0	0	2	21	4	62	49	19	1	2	0	0	0	0	0	7	0	4	22	0	0	3	0	18	0	2	10	45	24	10	67	0	9	0	0	0	0	15	0	0	0	6	0	14	0	0	0	0
131147	0	0	0	9	10	0	56	26	22	1	4	0	0	0	0	0	0	0	4	26	0	0	4	0	20	0	0	8	46	28	7	43	0	15	0	1	0	0	7	0	0	0	2	0	10	0	0	0	0
117445	0	2	3	0	0	0	0	0	7	0	0	0	0	46	0	0	0	0	12	31	0	21	20	0	0	0	0	13	0	0	11	4	2	1	8	12	0	0	9	9	0	0	1	0	26	0	47	0	25
41303	0	0	1	23	10	15	119	48	21	2	9	2	1	0	26	110	28	0	5	65	0	43	4	0	11	0	19	20	67	50	9	51	64	14	0	20	0	0	0	0	0	0	27	1	16	0	33	14	0
29535	38	0	5	29	39	22	109	44	29	4	30	23	0	0	54	81	44	0	5	64	0	52	6	52	67	0	47	15	45	47	4	56	51	23	119	34	17	9	23	3	6	20	31	28	22	0	27	5	7
86314	30	0	4	21	32	16	76	30	19	1	15	18	0	0	49	57	24	0	4	40	0	31	3	31	45	0	37	14	28	40	3	39	31	14	86	20	12	6	12	2	3	23	22	13	15	0	31	3	7
100782	4	0	3	4	11	6	16	8	5	0	5	4	0	0	13	16	9	0	0	8	0	8	0	10	10	0	15	4	8	11	1	17	4	3	19	2	3	3	5	0	0	6	7	2	3	0	12	1	4
41301	0	0	1	23	10	15	119	48	21	2	9	2	1	0	26	110	28	0	5	65	0	43	4	0	11	0	19	20	67	50	9	51	64	14	0	20	0	0	0	0	0	0	27	1	16	0	33	14	0
44872	0	0	0	4	20	4	61	49	21	1	2	0	0	0	0	0	7	0	4	22	0	0	3	0	19	0	1	10	44	23	10	67	0	9	0	0	0	0	14	0	0	0	6	0	14	0	0	0	0
147582	0	0	0	2	21	4	62	49	19	1	2	0	0	0	0	0	7	0	4	22	0	0	3	0	18	0	2	10	45	24	10	67	0	9	0	0	0	0	15	0	0	0	6	0	14	0	0	0	0
131145	0	0	0	9	10	0	56	26	22	1	4	0	0	0	0	0	0	0	4	26	0	0	4	0	20	0	0	8	46	28	7	43	0	15	0	1	0	0	7	0	0	0	2	0	10	0	0	0	0
853	0	0	0	0	0	0	0	0	0	0	0	0	0	0	0	0	0	0	0	0	0	0	0	0	0	0	0	0	0	0	0	0	0	0	0	0	0	0	0	0	0	0	0	0	0	0	0	0	18
44876	0	0	0	4	20	4	61	49	21	1	2	0	0	0	0	0	7	0	4	22	0	0	3	0	19	0	1	10	44	23	10	67	0	9	0	0	0	0	14	0	0	0	6	0	14	0	0	0	0
147586	0	0	0	2	21	4	62	49	19	1	2	0	0	0	0	0	7	0	4	22	0	0	3	0	18	0	2	10	45	24	10	67	0	9	0	0	0	0	15	0	0	0	6	0	14	0	0	0	0
44879	0	0	0	4	20	4	61	49	21	1	2	0	0	0	0	0	7	0	4	22	0	0	3	0	19	0	1	10	44	23	10	67	0	9	0	0	0	0	14	0	0	0	6	0	14	0	0	0	0
147589	0	0	0	2	21	4	62	49	19	1	2	0	0	0	0	0	7	0	4	22	0	0	3	0	18	0	2	10	45	24	10	67	0	9	0	0	0	0	15	0	0	0	6	0	14	0	0	0	0
131149	0	0	0	9	10	0	56	26	22	1	4	0	0	0	0	0	0	0	4	26	0	0	4	0	20	0	0	8	46	28	7	43	0	15	0	1	0	0	7	0	0	0	2	0	10	0	0	0	0
41299	0	0	1	23	10	15	119	48	21	2	9	2	1	0	26	110	28	0	5	65	0	43	4	0	11	0	19	20	67	50	9	51	64	14	0	20	0	0	0	0	0	0	27	1	16	0	33	14	0
29532	38	0	5	29	39	22	109	44	29	4	30	23	0	0	54	81	44	0	5	64	0	52	6	52	67	0	47	15	45	47	4	56	51	23	119	34	17	9	23	3	6	20	31	28	22	0	27	5	7
86311	30	0	4	21	32	16	76	30	19	1	15	18	0	0	49	57	24	0	4	40	0	31	3	31	45	0	37	14	28	40	3	39	31	14	86	20	12	6	12	2	3	23	22	13	15	0	31	3	7
100779	4	0	3	4	11	6	16	8	5	0	5	4	0	0	13	16	9	0	0	8	0	8	0	10	10	0	15	4	8	11	1	17	4	3	19	2	3	3	5	0	0	6	7	2	3	0	12	1	4
44869	0	0	0	4	20	4	61	49	21	1	2	0	0	0	0	0	7	0	4	22	0	0	3	0	19	0	1	10	44	23	10	67	0	9	0	0	0	0	14	0	0	0	6	0	14	0	0	0	0
147579	0	0	0	2	21	4	62	49	19	1	2	0	0	0	0	0	7	0	4	22	0	0	3	0	18	0	2	10	45	24	10	67	0	9	0	0	0	0	15	0	0	0	6	0	14	0	0	0	0
131142	0	0	0	9	10	0	56	26	22	1	4	0	0	0	0	0	0	0	4	26	0	0	4	0	20	0	0	8	46	28	7	43	0	15	0	1	0	0	7	0	0	0	2	0	10	0	0	0	0
44874	0	0	0	4	20	4	61	49	21	1	2	0	0	0	0	0	7	0	4	22	0	0	3	0	19	0	1	10	44	23	10	67	0	9	0	0	0	0	14	0	0	0	6	0	14	0	0	0	0
147584	0	0	0	2	21	4	62	49	19	1	2	0	0	0	0	0	7	0	4	22	0	0	3	0	18	0	2	10	45	24	10	67	0	9	0	0	0	0	15	0	0	0	6	0	14	0	0	0	0
41300	0	0	1	23	10	15	119	48	21	2	9	2	1	0	26	110	28	0	5	65	0	43	4	0	11	0	19	20	67	50	9	51	64	14	0	20	0	0	0	0	0	0	27	1	16	0	33	14	0
85444	0	0	0	0	0	0	0	0	0	0	0	0	0	0	0	0	0	0	0	0	0	0	0	0	0	0	0	0	43	0	0	0	2	0	0	0	0	0	0	0	0	0	0	0	8	0	0	0	0
44880	0	0	0	4	20	4	61	49	21	1	2	0	0	0	0	0	7	0	4	22	0	0	3	0	19	0	1	10	44	23	10	67	0	9	0	0	0	0	14	0	0	0	6	0	14	0	0	0	0
147590	0	0	0	2	21	4	62	49	19	1	2	0	0	0	0	0	7	0	4	22	0	0	3	0	18	0	2	10	45	24	10	67	0	9	0	0	0	0	15	0	0	0	6	0	14	0	0	0	0
131150	0	0	0	9	10	0	56	26	22	1	4	0	0	0	0	0	0	0	4	26	0	0	4	0	20	0	0	8	46	28	7	43	0	15	0	1	0	0	7	0	0	0	2	0	10	0	0	0	0
44884	0	0	0	4	20	4	61	49	21	1	2	0	0	0	0	0	7	0	4	22	0	0	3	0	19	0	1	10	44	23	10	67	0	9	0	0	0	0	14	0	0	0	6	0	14	0	0	0	0
147594	0	0	0	2	21	4	62	49	19	1	2	0	0	0	0	0	7	0	4	22	0	0	3	0	18	0	2	10	45	24	10	67	0	9	0	0	0	0	15	0	0	0	6	0	14	0	0	0	0
85445	0	0	0	0	0	0	0	0	0	0	0	0	0	0	0	0	0	0	0	0	0	0	0	0	0	0	0	0	43	0	0	0	2	0	0	0	0	0	0	0	0	0	0	0	8	0	0	0	0
44886	0	0	0	4	20	4	61	49	21	1	2	0	0	0	0	0	7	0	4	22	0	0	3	0	19	0	1	10	44	23	10	67	0	9	0	0	0	0	14	0	0	0	6	0	14	0	0	0	0
147596	0	0	0	2	21	4	62	49	19	1	2	0	0	0	0	0	7	0	4	22	0	0	3	0	18	0	2	10	45	24	10	67	0	9	0	0	0	0	15	0	0	0	6	0	14	0	0	0	0
131155	0	0	0	9	10	0	56	26	22	1	4	0	0	0	0	0	0	0	4	26	0	0	4	0	20	0	0	8	46	28	7	43	0	15	0	1	0	0	7	0	0	0	2	0	10	0	0	0	0
44868	0	0	0	4	20	4	61	49	21	1	2	0	0	0	0	0	7	0	4	22	0	0	3	0	19	0	1	10	44	23	10	67	0	9	0	0	0	0	14	0	0	0	6	0	14	0	0	0	0
147578	0	0	0	2	21	4	62	49	19	1	2	0	0	0	0	0	7	0	4	22	0	0	3	0	18	0	2	10	45	24	10	67	0	9	0	0	0	0	15	0	0	0	6	0	14	0	0	0	0
131141	0	0	0	9	10	0	56	26	22	1	4	0	0	0	0	0	0	0	4	26	0	0	4	0	20	0	0	8	46	28	7	43	0	15	0	1	0	0	7	0	0	0	2	0	10	0	0	0	0
44875	0	0	0	4	20	4	61	49	21	1	2	0	0	0	0	0	7	0	4	22	0	0	3	0	19	0	1	10	44	23	10	67	0	9	0	0	0	0	14	0	0	0	6	0	14	0	0	0	0
147585	0	0	0	2	21	4	62	49	19	1	2	0	0	0	0	0	7	0	4	22	0	0	3	0	18	0	2	10	45	24	10	67	0	9	0	0	0	0	15	0	0	0	6	0	14	0	0	0	0
44873	0	0	0	4	20	4	61	49	21	1	2	0	0	0	0	0	7	0	4	22	0	0	3	0	19	0	1	10	44	23	10	67	0	9	0	0	0	0	14	0	0	0	6	0	14	0	0	0	0
147583	0	0	0	2	21	4	62	49	19	1	2	0	0	0	0	0	7	0	4	22	0	0	3	0	18	0	2	10	45	24	10	67	0	9	0	0	0	0	15	0	0	0	6	0	14	0	0	0	0
131146	0	0	0	9	10	0	56	26	22	1	4	0	0	0	0	0	0	0	4	26	0	0	4	0	20	0	0	8	46	28	7	43	0	15	0	1	0	0	7	0	0	0	2	0	10	0	0	0	0
85446	0	0	0	0	0	0	0	0	0	0	0	0	0	0	0	0	0	0	0	0	0	0	0	0	0	0	0	0	43	0	0	0	2	0	0	0	0	0	0	0	0	0	0	0	8	0	0	0	0
44881	0	0	0	4	20	4	61	49	21	1	2	0	0	0	0	0	7	0	4	22	0	0	3	0	19	0	1	10	44	23	10	67	0	9	0	0	0	0	14	0	0	0	6	0	14	0	0	0	0
147591	0	0	0	2	21	4	62	49	19	1	2	0	0	0	0	0	7	0	4	22	0	0	3	0	18	0	2	10	45	24	10	67	0	9	0	0	0	0	15	0	0	0	6	0	14	0	0	0	0
131151	0	0	0	9	10	0	56	26	22	1	4	0	0	0	0	0	0	0	4	26	0	0	4	0	20	0	0	8	46	28	7	43	0	15	0	1	0	0	7	0	0	0	2	0	10	0	0	0	0
115743	1	1	0	6	0	10	6	18	0	0	43	1	3	0	5	0	0	12	2	3	0	0	0	0	7	0	14	0	3	8	1	0	4	0	8	2	0	0	4	0	0	0	0	0	6	1	1	1	0
156285	0	0	5	0	0	20	1	0	2	0	26	0	1	0	14	0	1	0	19	8	0	0	0	0	0	0	30	0	0	0	2	0	0	0	0	0	0	0	0	0	0	0	0	0	0	0	0	8	0
63546	0	0	0	0	0	0	0	0	0	0	0	0	2	0	7	0	0	0	0	3	0	0	0	0	0	0	15	0	0	0	0	0	0	0	0	0	0	0	0	0	0	0	0	0	3	0	0	9	0
97888	0	0	0	0	0	0	0	0	0	0	0	0	5	0	0	0	0	0	0	0	13	0	0	0	0	0	6	0	0	0	0	0	0	0	0	0	0	0	0	0	0	0	0	0	0	0	0	0	0
174791	0	0	0	0	0	0	0	0	0	0	0	0	12	0	0	0	4	0	0	0	25	0	0	0	0	0	4	0	0	0	0	0	0	0	0	11	0	0	0	0	0	0	0	0	0	0	0	0	0
39137	0	0	0	10	0	9	0	0	0	4	14	0	17	0	214	24	1	0	14	0	0	0	0	0	0	0	0	2	17	0	0	0	0	0	0	22	0	0	0	0	0	0	0	18	0	0	0	0	0
61280	2	0	2	16	0	19	0	0	0	5	6	0	10	1	155	27	0	0	14	0	1	0	0	0	0	0	0	5	18	1	0	0	0	0	0	10	0	0	0	0	0	0	0	16	0	0	0	0	0
164839	0	0	0	0	0	0	0	0	0	0	0	0	0	0	0	0	1	0	0	0	0	0	0	0	0	0	0	0	0	0	0	0	0	0	0	0	0	0	0	0	0	0	0	0	0	0	0	0	0
128479	0	0	0	0	0	0	0	0	0	0	0	0	0	0	0	0	0	0	0	0	0	0	0	0	0	0	0	0	0	0	0	0	0	0	0	0	0	0	0	0	0	0	0	0	0	0	0	0	0
278	0	0	0	0	0	0	0	0	0	0	0	0	0	0	0	0	0	0	0	0	0	0	0	0	0	0	0	0	0	0	0	0	0	0	0	0	0	0	0	0	0	0	0	0	0	0	0	0	0
81863	0	0	0	0	0	0	0	0	0	0	0	0	0	0	0	0	0	0	0	0	0	0	0	0	0	0	0	0	0	0	0	0	0	0	0	0	0	0	0	0	0	0	0	0	0	0	0	0	0
105993	0	0	0	0	0	0	0	0	0	0	0	0	0	0	0	0	0	0	0	0	0	0	0	0	0	0	0	0	0	0	0	0	0	0	0	0	0	0	0	0	0	0	0	0	0	0	0	0	0
58673	0	0	0	0	0	0	0	0	0	0	0	0	0	0	0	0	0	0	0	0	0	0	0	0	0	0	0	0	0	0	0	0	0	0	0	0	0	0	0	0	0	0	0	0	0	0	0	0	0
90344	0	0	0	0	0	0	0	0	0	0	0	0	0	0	0	0	0	0	0	0	0	0	0	0	0	0	0	0	0	0	0	0	0	0	0	0	0	0	0	0	0	0	0	0	0	11	0	0	0
134398	0	0	0	0	0	0	0	0	0	0	0	0	0	0	0	0	0	0	0	0	0	0	0	0	0	0	0	0	0	0	0	0	0	0	0	0	0	0	0	0	0	0	0	0	0	0	0	0	0
140082	0	0	0	0	0	0	0	0	0	0	0	0	0	0	0	0	0	0	0	0	0	0	0	0	0	0	0	0	0	0	0	0	0	0	0	0	0	0	0	0	0	0	0	0	0	0	0	0	0
133600	15	0	0	3	0	0	0	0	8	2	0	0	0	0	0	0	0	0	3	37	0	0	4	0	0	0	0	0	12	0	0	0	0	3	0	0	0	3	0	0	8	0	1	0	0	0	2	16	2
113147	1	0	0	5	0	0	0	0	0	7	0	11	0	0	0	0	0	0	0	68	0	0	0	0	0	0	0	0	0	1	0	0	0	8	0	0	0	0	0	0	16	1	3	0	0	0	0	0	5
58212	3	2	0	2	0	0	0	0	0	8	0	1	0	0	0	0	0	0	0	0	0	0	0	0	0	0	0	0	0	0	0	0	0	6	0	0	0	1	0	1	0	0	0	0	0	0	0	0	5
53245	2	2	0	1	0	0	0	0	0	8	0	1	0	0	0	0	0	0	0	0	0	0	0	0	0	0	0	0	0	0	0	0	0	0	0	0	0	1	0	1	0	0	0	0	0	0	0	0	5
85684	0	0	0	66	14	0	0	0	0	2	23	66	0	0	21	0	1	0	0	0	0	0	0	0	0	0	0	0	15	0	7	0	8	16	0	0	13	3	0	22	0	0	17	13	0	8	0	0	0
127364	0	0	4	70	15	0	52	0	5	20	63	126	0	0	12	5	0	0	0	0	0	0	7	0	2	0	0	9	13	0	15	1	10	65	0	0	14	8	0	16	18	0	33	16	0	55	1	0	0
155275	7	10	9	93	20	11	46	1	2	52	69	154	3	20	20	8	1	0	0	73	0	2	35	41	40	8	4	34	65	15	5	4	12	60	13	0	24	28	3	22	17	0	33	22	7	72	5	50	0
133601	15	0	0	3	0	0	0	0	8	2	0	0	0	0	0	0	0	0	3	37	0	0	4	0	0	0	0	0	12	0	0	0	0	3	0	0	0	3	0	0	8	0	1	0	0	0	2	16	2
113148	1	0	0	5	0	0	0	0	0	7	0	11	0	0	0	0	0	0	0	68	0	0	0	0	0	0	0	0	0	1	0	0	0	8	0	0	0	0	0	0	16	1	3	0	0	0	0	0	5
58213	3	2	0	2	0	0	0	0	0	8	0	1	0	0	0	0	0	0	0	0	0	0	0	0	0	0	0	0	0	0	0	0	0	6	0	0	0	1	0	1	0	0	0	0	0	0	0	0	5
53246	2	2	0	1	0	0	0	0	0	8	0	1	0	0	0	0	0	0	0	0	0	0	0	0	0	0	0	0	0	0	0	0	0	0	0	0	0	1	0	1	0	0	0	0	0	0	0	0	5
85685	0	0	0	66	14	0	0	0	0	2	23	66	0	0	21	0	1	0	0	0	0	0	0	0	0	0	0	0	15	0	7	0	8	16	0	0	13	3	0	22	0	0	17	13	0	8	0	0	0
127365	0	0	4	70	15	0	52	0	5	20	63	126	0	0	12	5	0	0	0	0	0	0	7	0	2	0	0	9	13	0	15	1	10	65	0	0	14	8	0	16	18	0	33	16	0	55	1	0	0
155276	7	10	9	93	20	11	46	1	2	52	69	154	3	20	20	8	1	0	0	73	0	2	35	41	40	8	4	34	65	15	5	4	12	60	13	0	24	28	3	22	17	0	33	22	7	72	5	50	0
168702	0	0	0	4	0	0	0	0	0	7	0	0	0	0	0	0	0	0	0	0	0	0	0	1	0	4	0	0	31	1	0	0	0	0	0	0	0	0	0	0	0	0	0	0	0	0	0	0	5
13991	0	0	0	2	0	0	0	0	0	5	0	0	0	0	0	0	0	0	0	0	0	0	0	2	0	6	0	0	18	1	0	0	0	0	0	0	0	0	0	0	0	0	0	0	0	0	0	0	5
42168	0	0	0	1	0	0	0	0	0	2	0	0	0	0	0	0	0	0	0	0	0	0	0	2	0	5	0	0	8	0	0	0	0	0	0	0	0	0	0	0	0	0	0	0	0	0	0	0	1
85686	0	0	0	66	14	0	0	0	0	2	23	66	0	0	21	0	1	0	0	0	0	0	0	0	0	0	0	0	15	0	7	0	8	16	0	0	13	3	0	22	0	0	17	13	0	8	0	0	0
45221	0	0	0	0	0	0	0	0	0	0	0	0	0	0	0	0	0	0	0	0	0	0	0	0	0	0	0	0	0	0	0	0	0	0	0	0	0	0	0	0	0	0	0	0	0	0	0	0	0
85687	0	0	0	66	14	0	0	0	0	2	23	66	0	0	21	0	1	0	0	0	0	0	0	0	0	0	0	0	15	0	7	0	8	16	0	0	13	3	0	22	0	0	17	13	0	8	0	0	0
59409	0	0	0	3	0	0	0	0	0	0	0	0	0	0	0	0	0	0	0	0	0	0	0	0	0	0	0	0	0	0	0	0	0	0	0	0	0	0	0	0	0	0	0	0	0	0	0	0	0
190125	0	0	0	0	0	0	0	0	0	0	0	0	0	0	0	0	0	0	0	0	0	0	0	0	0	0	0	0	0	0	0	0	0	0	0	0	0	0	0	0	0	0	0	0	0	0	0	0	0
25181	0	0	0	0	0	0	0	0	0	0	0	0	0	0	0	0	0	0	0	0	0	0	0	0	0	0	0	0	0	0	0	0	0	0	0	0	0	0	0	0	0	0	0	0	0	0	0	0	0
179408	0	0	33	0	0	0	0	90	0	0	0	0	0	0	0	0	0	0	0	0	0	0	0	42	0	0	0	0	0	0	0	0	1	14	0	0	0	0	0	0	0	0	0	0	0	0	0	0	0
87706	0	0	33	0	0	0	0	179	0	6	0	0	1	0	0	0	0	0	0	0	0	0	0	46	0	0	0	0	0	1	0	0	5	16	0	23	0	0	6	21	14	0	0	0	0	0	3	0	0
26127	0	0	34	0	0	0	0	182	0	6	0	0	1	0	0	0	0	0	0	0	0	0	0	46	0	0	0	0	0	1	0	0	5	16	0	23	0	0	6	21	14	0	0	0	0	0	3	0	0
89177	0	0	0	0	0	0	0	0	0	0	0	0	0	0	0	0	0	0	0	0	0	0	0	0	0	0	0	0	0	0	0	0	0	0	0	0	0	0	0	0	0	0	0	0	0	0	0	0	0
3838	0	0	0	0	0	0	0	0	0	0	0	0	0	0	0	0	0	0	0	0	0	0	0	0	0	0	0	0	0	0	0	0	0	0	0	0	0	0	0	0	0	0	0	0	0	0	0	0	0
138283	0	0	0	0	0	0	0	0	0	0	0	0	0	0	0	0	0	0	0	0	0	0	0	0	0	0	0	0	0	0	0	0	0	0	0	0	0	0	0	0	0	0	0	0	0	0	0	0	0
190255	0	0	0	0	0	0	0	0	0	0	0	0	3	0	0	0	0	0	0	0	0	0	0	0	0	0	0	0	0	0	0	0	0	0	0	0	0	0	0	0	0	0	0	0	0	0	0	0	0
111854	0	0	0	0	0	0	0	0	0	0	0	0	0	0	0	0	0	0	0	0	0	0	0	0	0	0	0	0	0	0	0	0	0	0	0	0	0	0	0	0	0	0	0	0	0	0	0	0	0
51199	0	0	0	0	14	0	0	0	0	0	76	0	0	0	0	0	0	0	0	0	0	0	0	0	0	0	0	0	0	0	0	0	0	0	11	0	0	0	0	0	0	0	0	0	0	0	0	1	0
190120	0	0	0	0	0	0	0	0	0	0	0	0	0	0	0	0	0	0	0	0	0	0	0	0	0	0	0	0	0	0	0	0	0	0	0	0	0	0	0	0	0	0	0	0	0	0	0	0	0
25176	0	0	0	0	0	0	0	0	0	0	0	0	0	0	0	0	0	0	0	0	0	0	0	0	0	0	0	0	0	0	0	0	0	0	0	0	0	0	0	0	0	0	0	0	0	0	0	0	0
179404	0	0	33	0	0	0	0	90	0	0	0	0	0	0	0	0	0	0	0	0	0	0	0	42	0	0	0	0	0	0	0	0	1	14	0	0	0	0	0	0	0	0	0	0	0	0	0	0	0
87702	0	0	33	0	0	0	0	179	0	6	0	0	1	0	0	0	0	0	0	0	0	0	0	46	0	0	0	0	0	1	0	0	5	16	0	23	0	0	6	21	14	0	0	0	0	0	3	0	0
26123	0	0	34	0	0	0	0	182	0	6	0	0	1	0	0	0	0	0	0	0	0	0	0	46	0	0	0	0	0	1	0	0	5	16	0	23	0	0	6	21	14	0	0	0	0	0	3	0	0
190122	0	0	0	0	0	0	0	0	0	0	0	0	0	0	0	0	0	0	0	0	0	0	0	0	0	0	0	0	0	0	0	0	0	0	0	0	0	0	0	0	0	0	0	0	0	0	0	0	0
25178	0	0	0	0	0	0	0	0	0	0	0	0	0	0	0	0	0	0	0	0	0	0	0	0	0	0	0	0	0	0	0	0	0	0	0	0	0	0	0	0	0	0	0	0	0	0	0	0	0
179406	0	0	33	0	0	0	0	90	0	0	0	0	0	0	0	0	0	0	0	0	0	0	0	42	0	0	0	0	0	0	0	0	1	14	0	0	0	0	0	0	0	0	0	0	0	0	0	0	0
87704	0	0	33	0	0	0	0	179	0	6	0	0	1	0	0	0	0	0	0	0	0	0	0	46	0	0	0	0	0	1	0	0	5	16	0	23	0	0	6	21	14	0	0	0	0	0	3	0	0
26125	0	0	34	0	0	0	0	182	0	6	0	0	1	0	0	0	0	0	0	0	0	0	0	46	0	0	0	0	0	1	0	0	5	16	0	23	0	0	6	21	14	0	0	0	0	0	3	0	0
190121	0	0	0	0	0	0	0	0	0	0	0	0	0	0	0	0	0	0	0	0	0	0	0	0	0	0	0	0	0	0	0	0	0	0	0	0	0	0	0	0	0	0	0	0	0	0	0	0	0
25177	0	0	0	0	0	0	0	0	0	0	0	0	0	0	0	0	0	0	0	0	0	0	0	0	0	0	0	0	0	0	0	0	0	0	0	0	0	0	0	0	0	0	0	0	0	0	0	0	0
179405	0	0	33	0	0	0	0	90	0	0	0	0	0	0	0	0	0	0	0	0	0	0	0	42	0	0	0	0	0	0	0	0	1	14	0	0	0	0	0	0	0	0	0	0	0	0	0	0	0
87703	0	0	33	0	0	0	0	179	0	6	0	0	1	0	0	0	0	0	0	0	0	0	0	46	0	0	0	0	0	1	0	0	5	16	0	23	0	0	6	21	14	0	0	0	0	0	3	0	0
26124	0	0	34	0	0	0	0	182	0	6	0	0	1	0	0	0	0	0	0	0	0	0	0	46	0	0	0	0	0	1	0	0	5	16	0	23	0	0	6	21	14	0	0	0	0	0	3	0	0
89175	0	0	0	0	0	0	0	0	0	0	0	0	0	0	0	0	0	0	0	0	0	0	0	0	0	0	0	0	0	0	0	0	0	0	0	0	0	0	0	0	0	0	0	0	0	0	0	0	0
3836	0	0	0	0	0	0	0	0	0	0	0	0	0	0	0	0	0	0	0	0	0	0	0	0	0	0	0	0	0	0	0	0	0	0	0	0	0	0	0	0	0	0	0	0	0	0	0	0	0
138281	0	0	0	0	0	0	0	0	0	0	0	0	0	0	0	0	0	0	0	0	0	0	0	0	0	0	0	0	0	0	0	0	0	0	0	0	0	0	0	0	0	0	0	0	0	0	0	0	0
190253	0	0	0	0	0	0	0	0	0	0	0	0	3	0	0	0	0	0	0	0	0	0	0	0	0	0	0	0	0	0	0	0	0	0	0	0	0	0	0	0	0	0	0	0	0	0	0	0	0
111852	0	0	0	0	0	0	0	0	0	0	0	0	0	0	0	0	0	0	0	0	0	0	0	0	0	0	0	0	0	0	0	0	0	0	0	0	0	0	0	0	0	0	0	0	0	0	0	0	0
51197	0	0	0	0	14	0	0	0	0	0	76	0	0	0	0	0	0	0	0	0	0	0	0	0	0	0	0	0	0	0	0	0	0	0	11	0	0	0	0	0	0	0	0	0	0	0	0	1	0
190124	0	0	0	0	0	0	0	0	0	0	0	0	0	0	0	0	0	0	0	0	0	0	0	0	0	0	0	0	0	0	0	0	0	0	0	0	0	0	0	0	0	0	0	0	0	0	0	0	0
25180	0	0	0	0	0	0	0	0	0	0	0	0	0	0	0	0	0	0	0	0	0	0	0	0	0	0	0	0	0	0	0	0	0	0	0	0	0	0	0	0	0	0	0	0	0	0	0	0	0
168402	0	0	0	0	0	0	0	0	0	0	0	0	0	0	0	0	0	0	0	0	0	0	0	0	0	0	0	0	0	0	0	0	0	0	0	0	0	0	0	0	0	0	0	0	0	0	0	0	0
88224	0	0	0	0	0	0	0	0	0	0	0	0	0	0	0	0	0	0	0	0	0	0	0	0	0	0	0	0	0	0	0	0	0	0	0	0	0	0	0	0	0	0	0	0	0	0	0	0	0
100185	0	0	0	0	0	0	0	0	0	0	0	0	0	0	0	0	0	0	0	0	0	0	0	0	0	0	0	0	0	0	0	0	0	0	0	0	0	0	0	0	0	0	0	0	0	0	0	0	0
89176	0	0	0	0	0	0	0	0	0	0	0	0	0	0	0	0	0	0	0	0	0	0	0	0	0	0	0	0	0	0	0	0	0	0	0	0	0	0	0	0	0	0	0	0	0	0	0	0	0
3837	0	0	0	0	0	0	0	0	0	0	0	0	0	0	0	0	0	0	0	0	0	0	0	0	0	0	0	0	0	0	0	0	0	0	0	0	0	0	0	0	0	0	0	0	0	0	0	0	0
138282	0	0	0	0	0	0	0	0	0	0	0	0	0	0	0	0	0	0	0	0	0	0	0	0	0	0	0	0	0	0	0	0	0	0	0	0	0	0	0	0	0	0	0	0	0	0	0	0	0
190254	0	0	0	0	0	0	0	0	0	0	0	0	3	0	0	0	0	0	0	0	0	0	0	0	0	0	0	0	0	0	0	0	0	0	0	0	0	0	0	0	0	0	0	0	0	0	0	0	0
111853	0	0	0	0	0	0	0	0	0	0	0	0	0	0	0	0	0	0	0	0	0	0	0	0	0	0	0	0	0	0	0	0	0	0	0	0	0	0	0	0	0	0	0	0	0	0	0	0	0
41541	0	0	0	0	0	0	0	0	0	0	0	0	0	0	0	0	0	0	0	0	0	0	0	0	0	0	0	0	0	0	0	0	0	0	0	0	0	0	0	0	0	0	0	0	0	0	0	0	0
21795	0	0	0	0	0	0	0	0	0	0	0	0	0	0	0	0	0	0	0	0	0	0	0	0	0	0	0	0	0	0	0	0	0	0	0	0	0	0	13	0	0	0	0	0	0	111	0	0	0
139909	0	0	0	0	0	0	0	0	0	0	0	0	0	0	0	0	0	0	0	0	0	0	0	0	0	0	0	0	0	0	0	0	0	0	0	0	0	0	8	0	0	0	0	0	0	96	0	0	0
51198	0	0	0	0	14	0	0	0	0	0	76	0	0	0	0	0	0	0	0	0	0	0	0	0	0	0	0	0	0	0	0	0	0	0	11	0	0	0	0	0	0	0	0	0	0	0	0	1	0
190123	0	0	0	0	0	0	0	0	0	0	0	0	0	0	0	0	0	0	0	0	0	0	0	0	0	0	0	0	0	0	0	0	0	0	0	0	0	0	0	0	0	0	0	0	0	0	0	0	0
25179	0	0	0	0	0	0	0	0	0	0	0	0	0	0	0	0	0	0	0	0	0	0	0	0	0	0	0	0	0	0	0	0	0	0	0	0	0	0	0	0	0	0	0	0	0	0	0	0	0
179407	0	0	33	0	0	0	0	90	0	0	0	0	0	0	0	0	0	0	0	0	0	0	0	42	0	0	0	0	0	0	0	0	1	14	0	0	0	0	0	0	0	0	0	0	0	0	0	0	0
87705	0	0	33	0	0	0	0	179	0	6	0	0	1	0	0	0	0	0	0	0	0	0	0	46	0	0	0	0	0	1	0	0	5	16	0	23	0	0	6	21	14	0	0	0	0	0	3	0	0
26126	0	0	34	0	0	0	0	182	0	6	0	0	1	0	0	0	0	0	0	0	0	0	0	46	0	0	0	0	0	1	0	0	5	16	0	23	0	0	6	21	14	0	0	0	0	0	3	0	0
125114	0	0	0	0	0	0	0	0	0	0	0	0	0	0	0	0	0	0	0	0	0	0	0	0	0	0	0	0	0	0	0	0	0	0	0	0	0	0	0	0	0	0	0	0	0	0	0	0	0
81568	0	0	0	0	0	0	0	0	0	19	0	0	0	0	0	0	7	0	0	0	0	0	21	0	0	0	0	0	0	0	0	0	0	0	0	0	0	0	38	0	0	0	0	0	0	0	29	0	0
155494	0	0	0	0	0	0	0	0	2	0	0	0	0	5	0	0	1	0	0	0	0	0	15	0	0	0	0	0	0	0	0	0	0	0	0	0	0	0	0	0	0	0	0	0	0	0	0	0	0
30154	0	0	0	0	0	0	0	0	0	0	0	0	0	12	0	0	0	0	0	0	0	0	18	0	0	0	0	0	0	0	0	0	0	0	0	0	0	0	0	0	0	0	0	0	0	0	0	0	0
153082	0	0	0	0	0	0	0	0	0	0	0	0	0	12	0	0	0	0	0	0	0	0	16	0	0	0	0	0	0	0	0	0	0	0	0	0	0	0	0	0	0	0	0	0	0	0	0	0	0
146265	0	0	0	0	0	0	0	0	0	0	0	0	0	13	0	0	0	0	0	0	20	0	0	0	0	0	0	0	0	0	33	0	0	0	0	0	0	0	0	0	0	0	0	0	0	0	0	14	0
67024	0	0	0	0	0	0	0	0	0	0	0	0	0	8	0	0	0	0	0	0	20	0	0	0	12	0	0	0	0	0	27	0	0	0	0	0	0	0	0	0	0	0	0	0	0	0	0	16	0
84311	0	0	0	0	0	0	0	0	0	0	0	0	0	8	0	0	0	0	0	0	18	0	0	0	14	0	0	0	0	0	30	1	0	0	0	0	0	0	0	0	0	0	0	0	0	0	0	17	0
1707	0	0	0	0	0	0	0	0	0	0	0	0	0	2	0	0	0	0	0	0	16	0	0	0	6	0	0	0	0	0	25	0	0	0	0	0	0	0	0	0	0	0	0	0	0	0	0	9	0
42709	0	0	0	0	0	0	0	0	0	0	0	0	0	0	0	0	0	0	0	0	0	0	0	0	0	0	0	0	0	0	0	0	0	0	0	0	0	0	0	0	0	0	0	0	0	0	0	0	0
13235	0	0	0	0	0	0	0	0	0	0	0	0	0	0	0	0	0	0	0	0	0	0	0	0	0	0	0	0	0	0	0	0	0	0	0	0	0	0	0	0	0	0	0	0	0	0	4	0	0
3821	0	0	0	0	0	0	0	0	0	0	0	0	0	0	0	0	0	0	0	0	0	0	0	0	0	0	0	0	0	0	0	0	0	0	0	0	0	0	0	0	0	0	0	0	0	0	2	0	0
163080	0	0	0	0	0	0	0	0	0	0	0	0	0	0	0	0	0	0	0	0	0	0	0	0	0	0	0	0	0	0	0	0	0	0	0	0	0	0	0	0	0	0	0	0	0	0	0	0	0
126993	0	0	0	0	0	0	0	0	0	0	0	0	0	0	0	0	0	0	0	0	0	0	0	0	0	0	0	0	0	0	0	0	0	0	0	0	0	0	0	0	0	0	0	0	0	0	0	0	0
85961	0	0	0	0	0	0	0	0	0	0	0	0	0	0	0	0	0	0	0	0	0	0	0	0	0	0	0	0	0	0	0	0	0	0	0	0	0	0	0	0	0	0	0	0	0	0	0	0	0
186901	0	0	0	0	0	0	0	0	0	0	0	0	0	0	0	0	0	0	0	0	0	0	0	0	0	0	0	0	0	0	0	0	0	0	0	0	0	0	0	0	0	0	0	0	0	0	0	0	0
30395	0	0	0	0	0	0	0	0	0	0	0	0	0	0	0	0	0	0	0	0	0	0	0	0	0	0	0	0	0	0	0	0	0	0	0	0	0	0	0	0	0	0	0	0	0	0	0	0	0
54969	0	0	0	0	0	0	0	0	0	0	0	0	0	0	0	0	0	0	0	0	0	0	0	0	0	0	0	0	0	0	0	0	0	0	0	0	0	0	0	0	0	0	0	0	0	0	0	0	0
34874	0	0	0	0	0	0	0	0	0	0	0	0	0	0	0	0	0	0	0	0	0	0	0	0	0	0	0	0	0	0	0	0	0	0	0	0	0	0	0	0	0	0	0	0	0	0	0	0	0
190567	0	0	0	0	0	0	0	0	0	0	0	0	0	0	0	0	0	0	0	0	0	0	0	0	0	0	0	0	0	0	0	0	0	0	0	0	0	0	0	0	0	0	0	0	0	0	0	0	0
33000	0	0	0	0	0	0	0	0	0	0	0	0	0	0	0	0	0	0	0	0	0	0	0	0	0	0	0	0	0	0	0	0	0	0	0	0	0	0	0	0	0	0	0	0	0	0	0	0	0
14567	0	0	0	0	0	0	0	0	0	0	0	0	0	0	0	0	23	0	0	0	0	0	0	0	0	0	0	0	0	0	0	0	0	0	0	0	0	0	0	23	0	0	0	0	0	0	0	0	0
9720	0	1	0	2	20	10	0	17	15	0	38	4	0	0	0	0	7	0	0	0	33	0	1	1	0	0	0	0	0	0	2	0	0	4	0	29	0	0	0	0	0	0	0	0	0	0	0	0	0
31300	0	0	0	0	12	8	0	11	12	0	37	4	0	0	0	0	4	0	0	0	22	0	1	0	0	0	0	0	0	0	2	0	0	3	0	28	0	0	0	0	0	0	0	0	0	0	0	0	0
87205	0	0	0	0	0	0	0	0	0	0	0	0	0	0	0	0	0	0	0	0	0	0	0	0	0	0	0	0	0	0	0	0	0	0	0	0	0	0	0	0	0	0	0	0	0	0	0	0	0
80163	0	0	0	0	0	0	0	0	0	0	0	0	0	0	0	0	0	0	0	0	0	0	0	0	0	0	0	0	0	0	0	0	0	0	0	0	0	0	0	0	0	0	0	0	0	0	0	0	0
9721	0	1	0	2	20	10	0	17	15	0	38	4	0	0	0	0	7	0	0	0	33	0	1	1	0	0	0	0	0	0	2	0	0	4	0	29	0	0	0	0	0	0	0	0	0	0	0	0	0
31301	0	0	0	0	12	8	0	11	12	0	37	4	0	0	0	0	4	0	0	0	22	0	1	0	0	0	0	0	0	0	2	0	0	3	0	28	0	0	0	0	0	0	0	0	0	0	0	0	0
135331	0	0	0	0	0	0	0	0	0	0	0	0	0	4	0	0	0	0	0	16	0	0	0	0	0	0	0	22	0	0	0	0	0	0	0	0	0	0	0	0	0	0	7	0	0	0	2	4	0
134996	0	0	0	0	0	0	13	0	0	0	0	0	0	9	0	0	0	0	0	44	0	0	0	0	0	0	0	35	0	0	0	0	0	0	0	0	14	0	0	0	0	50	0	0	0	0	1	1	2
26790	0	0	0	0	0	0	0	0	0	0	0	0	0	0	0	0	0	0	0	0	3	0	0	0	0	0	0	3	7	0	0	0	0	0	0	0	0	0	3	0	0	0	0	0	0	0	0	0	0
94696	0	0	0	0	0	0	0	0	0	0	0	21	0	0	0	0	0	0	0	0	3	0	0	0	0	0	0	0	0	0	0	0	0	0	0	0	0	0	1	0	0	0	0	0	0	0	8	0	0
[truncated: 131,095 more rows]
[truncated: 5 more columns]
