# Supplementary material for: Characterizing noise structure in single-cell RNA-seq distinguishes genuine from technical stochastic allelic expression
Source: Nat Commun. 2015 Oct 22;6:8687. doi: 10.1038/ncomms9687 (PMC4627577; doi:10.1038/ncomms9687)
Supplement: Supplementary Software — Ancillary files and scripts that are necessary to run the code. [file ncomms9687-s3.zip › SupplementaryCode/mESC_2i_ERCC92.txt]

	1	2	3	4	5	6	7	8	9	10	11	12	13	14	15	16	17	18	19	20	21	22	23	24	25	26	27	28	29	30	31	32	33	34	35	36	37	38	39	40	41	42	43	44	45	46	47	48	49
ERCC-00002	951584	540833	502971	431392	232247	98741	187534	259946	822596	478204	428278	212473	226496	842844	173904	363739	580817	915806	215050	192991	616808	1400462	547812	1117198	313109	737565	721104	539391	891508	176508	881658	1199419	249451	1401150	978444	443483	366819	429994	252293	685777	98104	591461	436855	514795	639416	377410	226907	441991	525311
ERCC-00003	53939	25385	34790	26986	13910	5221	11608	13875	48527	25465	25099	12269	11834	41108	9253	22220	28043	39052	9693	10064	31789	68240	33188	58495	16812	34109	34742	31661	56764	9734	41311	51016	11802	74296	55859	23536	16536	22286	14374	38482	4874	28632	22203	28399	27616	19770	11690	23816	26653
ERCC-00004	207290	131923	134711	107336	57388	28204	49320	62882	176913	107244	97510	51370	56331	193406	44267	85690	135403	198398	50032	46574	130181	284762	121389	238448	72266	154988	169467	118084	218757	43438	180269	254716	56896	297402	216778	105858	75809	93976	64943	152523	28733	123746	89888	113660	121472	82455	58901	105717	128736
ERCC-00009	95644	76894	62968	66314	29212	8843	18912	30600	117793	55495	58367	24883	23537	116620	21155	45426	76309	98607	21602	22631	87859	144077	83458	143945	43751	92919	93178	74252	117376	18757	112410	148443	37907	192493	134939	62849	37521	53170	26297	85078	9988	73764	57674	72557	85368	50950	26681	55932	73621
ERCC-00012	0	0	0	0	0	39	0	0	0	0	0	0	0	0	0	0	0	0	0	0	0	0	0	0	217	0	0	0	0	0	0	0	0	0	0	0	0	0	0	0	0	0	0	0	0	0	0	0	0
ERCC-00013	175	76	0	110	0	15	0	0	0	90	0	52	20	0	69	0	121	0	0	7	0	316	58	0	33	0	0	0	224	0	428	123	0	682	564	0	0	0	51	0	0	0	0	3	0	0	0	0	188
ERCC-00014	10	60	108	53	163	8	4	0	5	7	275	58	0	935	0	1	0	25	25	0	0	549	0	445	88	23	0	391	19	0	0	1	0	3	1014	1	434	40	0	13	0	2	0	13	479	2	0	2	29
ERCC-00016	0	0	0	0	0	0	0	0	0	0	0	0	7	0	0	0	0	0	0	0	0	0	0	0	0	0	0	0	0	0	0	0	0	0	0	0	0	0	0	158	0	0	0	0	0	0	0	0	0
ERCC-00017	0	0	0	0	0	0	0	66	0	0	0	0	0	0	0	0	0	0	0	0	0	0	0	0	0	0	0	0	0	0	0	0	0	0	0	0	0	0	0	0	0	0	149	0	0	0	0	0	0
ERCC-00019	2554	1725	1229	1299	744	191	339	537	2194	1825	1623	822	688	1353	410	830	1175	2440	579	695	1900	4408	2450	1982	1013	2097	1905	1441	2568	327	2945	3335	468	3221	2711	892	383	1376	1028	2046	212	2204	1580	1383	1626	819	551	1166	2509
ERCC-00022	16065	9973	8655	7800	2974	1107	2623	3519	11907	7754	6778	3050	2779	11658	2003	6709	9135	14457	3022	2521	8696	21613	6595	17849	6220	9906	11770	6948	14196	2266	14330	17124	3048	21898	14248	6963	6077	7049	4433	10079	1435	7424	8024	8191	9856	6316	3398	8453	9534
ERCC-00024	0	0	0	0	0	0	0	0	0	0	0	0	0	0	0	0	0	0	0	0	0	8	0	27	0	0	0	0	0	0	0	0	3	0	179	0	0	0	0	0	0	0	0	0	0	73	0	0	0
ERCC-00025	4041	2476	2502	2367	1343	329	118	625	1144	1018	2427	350	518	7669	1229	986	942	2365	1034	602	3381	6174	3411	8189	665	3083	3200	1228	6494	1147	3937	3864	374	8016	2221	2882	2095	960	1168	1136	365	2642	2025	3016	3210	798	558	952	929
ERCC-00028	4	656	203	366	257	0	115	19	295	49	328	120	1	544	31	1	78	1427	86	4	1	2511	2	0	163	0	92	0	565	1	3	0	146	2680	816	64	12	0	57	1	4	0	99	2	0	150	0	40	117
ERCC-00031	945	707	332	46	53	29	0	179	134	0	42	0	0	0	0	0	0	3	0	7	2	0	383	51	77	13	36	0	1	44	0	73	67	0	0	36	0	0	0	284	18	444	61	0	0	0	119	0	0
ERCC-00033	504	0	87	0	12	4	13	71	0	0	1	2	46	738	4	1	0	116	117	1	689	1	27	343	3	0	9	11	4	4	177	872	0	0	4	125	83	0	0	101	3	57	2	0	2	2	223	0	0
ERCC-00034	2818	231	1815	1614	401	60	63	328	1991	410	421	137	80	424	6	500	151	475	352	153	1406	1482	1040	2567	353	959	1164	592	611	70	1193	755	151	39	870	1387	533	85	187	326	110	705	300	412	319	503	104	280	232
ERCC-00035	5635	3891	4933	3383	831	390	1033	788	5415	5874	4204	1061	3090	5485	1011	2614	3142	6934	1418	1568	3818	14308	4400	12905	2656	5089	5288	3081	9052	1033	5561	9110	1627	19997	5825	3741	2653	2397	1614	4054	561	6392	4899	4428	5168	2637	2080	3065	5476
ERCC-00039	639	13	321	278	86	59	60	57	1166	48	247	34	22	237	0	127	4	201	14	4	284	0	67	92	154	43	0	30	544	22	53	5	0	314	437	13	156	0	112	113	0	1	900	278	202	312	129	48	28
ERCC-00040	117	86	0	0	70	0	37	0	0	0	2	17	0	0	40	0	0	0	0	0	0	1	0	14	0	0	0	0	0	0	0	276	0	0	5	0	0	0	0	0	0	0	0	0	40	0	104	0	0
ERCC-00041	384	1	0	0	0	0	0	0	0	0	0	0	0	0	0	0	0	0	0	0	0	0	41	0	0	351	0	0	0	25	0	1	0	0	0	0	0	0	0	0	0	0	0	0	0	0	0	0	40
ERCC-00042	22097	11259	11768	12978	6625	1514	4500	6441	16871	10762	10195	4867	4818	22253	4451	7615	12309	22697	4722	4290	15564	42024	10101	23637	6393	18267	20050	11971	23054	3411	16756	29546	5041	40279	21365	11735	7551	8387	5976	21000	1835	14444	9141	11693	15360	7520	4610	8034	9255
ERCC-00043	41064	23170	22755	20621	9815	3572	6740	10476	29264	20799	21377	8914	8780	34785	6966	13560	23201	30868	6757	6957	23619	48652	21544	34907	13635	27155	28568	21289	40961	6388	29050	43889	9076	44820	40273	15784	12882	17330	11337	27401	3234	24891	18098	20170	24002	17179	10883	17485	22931
ERCC-00044	13505	5448	4059	2056	2114	572	1577	1717	6206	4058	2316	1127	1178	4273	941	2032	3699	4950	2449	1451	2388	13596	3869	8425	3520	6097	4686	4044	7144	1297	6389	9488	2769	7692	9057	2745	4136	2864	3177	9319	742	5174	1814	6145	5343	2034	2331	4158	4534
ERCC-00046	194553	109014	114841	96450	49954	22312	40613	56703	157955	93667	90118	44793	48232	173106	36420	75039	118422	167466	42742	39315	120891	271091	109710	214267	63937	143275	150581	106063	194451	37114	167801	235500	48086	271559	194477	92738	69528	84825	55565	142348	22613	112046	78125	105330	114983	71633	48296	93186	106263
ERCC-00048	0	0	0	0	0	0	0	0	0	0	0	0	0	0	73	0	0	0	0	0	0	0	0	0	0	0	0	0	0	0	0	0	0	0	0	0	0	0	0	0	0	0	0	0	0	0	0	0	0
ERCC-00051	627	307	285	180	117	48	107	173	459	272	178	77	147	351	114	247	328	557	115	153	447	774	313	701	285	540	449	277	517	74	520	836	218	964	817	205	197	214	163	374	49	328	189	311	387	255	127	316	205
ERCC-00053	1705	986	1216	1011	499	108	482	459	474	735	890	319	424	814	231	727	567	589	271	482	699	1957	283	3000	661	1439	1673	631	2041	96	1293	1558	245	1847	1566	918	557	497	346	1161	128	1079	705	737	645	556	459	318	913
ERCC-00054	58	92	88	85	29	10	32	55	119	37	24	19	32	90	34	30	63	170	23	22	93	137	100	174	23	63	143	121	194	16	119	227	13	112	112	74	25	44	23	76	17	32	72	75	104	79	27	97	14
ERCC-00057	0	0	0	0	0	0	0	0	0	0	0	0	0	0	0	0	0	0	0	0	0	0	0	0	0	0	0	0	0	0	0	0	0	0	0	0	0	0	0	0	0	0	0	0	0	0	0	0	0
ERCC-00058	0	4	77	0	116	1	0	0	14	0	0	147	62	0	2	2	0	0	12	48	886	0	0	0	0	20	0	0	953	21	0	1	0	0	0	20	0	0	33	114	32	16	0	269	0	122	0	0	50
ERCC-00059	414	193	397	241	230	26	132	106	466	144	74	123	50	251	117	301	139	611	21	60	681	847	395	86	181	374	1073	105	403	72	246	597	233	1276	190	308	301	484	118	279	16	423	499	313	437	0	207	456	134
ERCC-00060	12203	7230	8639	5819	3397	1373	2502	3934	10511	6855	6013	2640	2863	12159	2530	5135	7573	12559	2694	2526	7979	15447	7531	15616	4490	6749	9385	6400	12244	2593	9258	14485	2922	17654	13692	6690	4129	4563	3869	8343	1514	6245	4825	6676	5422	4834	3475	5313	7900
ERCC-00061	0	0	0	0	0	0	0	0	0	0	0	0	0	0	0	0	0	0	0	0	0	0	0	0	0	0	0	4	0	64	0	0	0	0	0	0	0	0	0	0	0	0	0	0	0	16	0	0	0
ERCC-00062	2577	1594	1676	1847	952	362	536	799	2866	1679	1535	661	757	2661	441	871	1604	1926	601	718	2324	5288	1642	2294	1406	1488	1187	1759	3716	676	1747	2395	540	6480	3460	835	977	1231	937	1837	394	2317	941	1199	2010	826	685	1318	1591
ERCC-00067	552	151	121	157	18	22	3	99	271	44	0	20	5	0	22	0	0	203	13	21	3	446	14	370	0	0	1	40	17	15	0	365	92	348	318	8	23	140	23	55	15	307	252	0	315	12	0	3	197
ERCC-00069	486	157	30	0	14	0	8	0	4	31	24	0	80	25	0	0	22	952	0	0	386	1215	7	0	39	31	0	0	0	0	17	63	0	658	130	15	3	108	9	0	0	233	359	267	3	0	0	1	0
ERCC-00071	2946	1873	1570	1309	703	197	503	1072	3416	1764	1554	734	563	2403	492	778	1761	3561	554	644	2053	4475	2182	2420	1159	2529	2060	1714	2871	526	2153	3071	846	7517	2382	1352	1096	1796	766	2910	152	1300	1270	1686	1653	1172	589	1019	1590
ERCC-00073	0	5	0	48	0	0	34	20	100	0	0	0	3	0	20	0	0	0	49	18	0	0	123	0	0	101	113	50	404	0	0	553	51	0	0	0	0	1	0	0	5	159	0	0	0	1	0	0	0
ERCC-00074	1066191	625613	648728	519640	264999	126764	234783	303392	885929	518106	482029	252207	274429	945004	212206	416569	647153	955108	242434	213324	653947	1425603	612008	1221176	361050	743525	803564	582862	1074259	206630	874775	1210149	268320	1496479	1106494	512668	375953	450725	301596	770252	130973	605124	434557	547073	589382	413949	278249	522187	632904
ERCC-00075	0	0	0	0	0	0	0	0	0	0	0	0	0	0	0	0	0	0	0	0	0	0	0	0	0	0	0	0	0	0	0	0	0	0	0	0	0	0	0	0	0	0	0	0	0	0	0	0	0
ERCC-00076	15307	6401	6055	6767	3424	928	1809	3553	10622	7193	5411	2782	2817	11909	1888	3586	9423	11670	2580	2394	9873	20764	6870	15335	4188	7329	8078	7108	14581	2194	11483	15808	3539	20062	15389	5247	5684	5932	3389	9848	1168	7940	6214	7264	9682	4061	3409	7051	5222
ERCC-00077	133	149	55	52	7	5	7	27	94	47	71	28	27	156	18	38	14	99	34	16	45	17	79	115	29	112	59	93	106	29	228	157	15	142	71	35	22	17	24	74	12	59	46	56	131	35	29	55	104
ERCC-00078	2517	1163	690	1626	688	182	959	701	3526	1458	956	389	559	1876	656	1484	2000	2108	755	368	1331	2571	1226	3685	974	1211	1512	1918	2763	191	1315	4765	605	6054	5315	1186	909	2772	977	2586	162	2167	1437	1910	2018	1317	451	1596	1922
ERCC-00079	2381	1724	1418	1018	738	252	308	516	3031	1921	1179	713	569	3035	511	893	2452	3191	465	462	1950	3570	1504	3678	830	1775	2210	1490	2136	544	2023	2958	385	2689	4332	1612	980	1834	794	2012	278	1474	1316	1962	2140	989	726	1516	1570
ERCC-00081	0	0	28	0	0	0	0	5	0	0	0	0	26	0	0	0	0	12	0	0	0	292	0	0	0	0	0	0	0	0	0	0	0	0	0	0	0	0	0	0	0	0	0	0	16	0	0	2	0
ERCC-00083	0	0	0	185	0	0	0	0	0	0	0	0	0	0	0	0	0	0	0	0	0	0	0	0	0	0	2	0	0	0	0	0	0	0	0	0	0	0	0	0	0	0	0	0	0	0	0	0	0
ERCC-00084	1433	1109	1397	1066	868	318	610	508	1989	1086	1587	645	298	2748	222	1108	607	3816	569	475	2011	4435	1081	1537	518	1782	2118	1503	2599	456	4013	4153	1080	2038	2389	1226	1097	687	438	882	64	3151	744	1570	2019	1024	570	842	1246
ERCC-00085	1332	378	5	182	82	0	75	205	494	22	0	36	2	289	153	376	345	581	33	11	206	742	87	1217	32	176	439	471	21	88	144	1445	34	104	124	47	201	8	224	845	7	477	381	302	82	444	427	495	254
ERCC-00086	0	8	17	0	0	0	0	0	0	0	0	0	0	0	0	59	174	0	0	5	0	0	0	0	0	0	0	0	0	0	296	0	0	0	0	0	0	0	0	3	0	0	0	7	0	1	0	0	0
ERCC-00092	27824	16255	11623	13841	5830	1540	4131	8483	22622	12975	10746	4884	5019	20010	3642	9241	15471	25019	3550	4799	16482	36163	16322	30168	9247	16232	15706	17049	19603	3836	22722	31824	5331	40885	25068	12516	8391	10681	6357	21162	1798	14640	11995	11678	14777	7247	5184	11667	13590
ERCC-00095	6015	3192	2775	3101	1321	449	818	1622	3433	3056	1684	1198	972	5993	980	1763	3442	5679	1229	933	3672	8275	4346	6121	1396	5199	4028	3760	5863	1018	5510	8712	1152	9844	5740	2292	1866	2265	1557	3132	553	3374	2379	3680	3334	1991	1264	1802	2967
ERCC-00096	1266733	738697	719792	602314	322603	131730	241876	349247	1124382	642937	575878	289977	293114	1173311	223032	502855	771393	1251010	275759	265927	828776	1855080	746291	1527276	420404	983223	989749	756832	1207602	233450	1198113	1612762	327343	1888264	1337479	603830	483905	576455	352602	938107	134320	790101	614302	733843	868043	510435	300459	604637	682155
ERCC-00097	240	89	42	18	68	10	7	19	38	19	22	12	53	51	11	15	29	29	21	11	29	59	29	59	21	35	93	74	42	7	54	59	6	85	41	25	53	24	17	35	16	66	104	29	153	18	8	39	122
ERCC-00098	0	0	0	0	0	0	0	0	0	0	0	0	0	0	0	0	0	0	0	0	0	0	0	0	0	0	0	0	0	0	0	0	0	0	0	0	0	0	0	0	0	0	0	0	0	0	0	0	0
ERCC-00099	1756	444	637	66	313	70	85	573	2	139	231	290	332	139	477	401	331	397	218	250	541	202	582	1211	27	1883	662	467	1441	322	1699	454	66	1099	1505	527	545	577	469	710	74	1063	708	557	997	152	260	121	158
ERCC-00104	0	0	5	0	0	0	0	0	0	17	0	3	0	0	1	0	0	0	0	0	0	0	0	0	0	0	0	30	0	2	3	0	0	8	0	0	0	21	0	0	0	0	0	0	167	0	0	0	0
ERCC-00108	118782	78887	74017	62287	30537	8906	18924	32953	133501	62113	61133	26006	23817	145240	19352	52501	78927	149053	21731	23394	94725	166553	71221	147469	32834	112154	97094	70452	127412	20251	127445	180146	30131	194756	146949	66433	42533	51445	32363	92206	9794	79130	68333	80837	75649	54741	31209	65675	67090
ERCC-00109	0	18	0	11	10	16	0	0	0	0	0	0	0	0	3	0	0	0	0	0	0	0	0	0	45	0	0	0	6	5	0	0	4	32	0	11	0	0	0	0	0	0	1	0	11	0	0	0	0
ERCC-00111	31047	18121	15282	14915	7893	1970	5495	9220	22020	14856	12821	6562	5360	29880	4088	9711	18144	33745	4982	5215	21034	49820	16160	32522	8325	19999	18985	16606	20896	3752	35587	42240	4868	51165	24561	11545	8873	11895	5903	18528	2843	17656	14197	15873	21388	13069	5853	13879	14881
ERCC-00112	7405	10738	7172	5931	1499	769	1328	3387	13038	4554	5238	3206	1937	13473	1515	3783	4330	13822	1948	2089	6305	16570	5544	14589	2952	9706	7366	6503	14348	1722	7786	12154	2912	19444	9199	3183	4061	4410	2551	9418	1001	11301	7923	7307	7192	4729	1605	3240	8373
ERCC-00113	191190	115339	95346	88476	43502	18891	37513	51583	167045	98720	88857	46066	41661	170847	35581	68762	110703	202875	37834	35376	125239	287507	115954	235745	59352	147565	148838	105483	174867	31883	192637	253652	47901	287979	196078	88216	71038	84970	50122	146789	17876	120707	94292	99814	121684	76766	44945	90358	108009
ERCC-00116	41604	24837	16792	11727	7802	1769	4673	7035	26503	12870	13350	6594	5240	17932	4430	12178	22117	24597	5809	5724	19445	36582	16062	34286	12891	20719	20474	15781	39358	4026	25911	29751	8197	54944	32645	19645	12621	11690	7020	21123	2238	18189	11222	20564	15771	8139	3854	15818	9053
ERCC-00117	0	0	0	0	0	0	0	0	0	0	0	0	0	0	0	0	0	0	0	0	0	0	0	0	0	691	0	0	0	0	0	1	0	0	0	0	0	0	0	0	0	0	0	0	0	0	0	0	0
ERCC-00120	277	0	0	0	22	0	3	123	0	35	51	0	0	0	0	0	0	8	0	0	21	0	0	0	8	0	0	101	0	5	176	0	0	0	0	156	0	0	50	0	16	1	0	0	0	0	41	0	0
ERCC-00123	0	0	19	0	0	0	0	2	0	0	116	0	0	0	0	0	0	466	0	0	0	0	0	0	0	0	0	242	149	0	0	0	0	0	0	0	0	0	0	0	0	0	0	0	0	0	0	0	0
ERCC-00126	122	493	417	11	0	35	114	15	146	253	874	118	87	413	108	73	153	306	150	2	641	188	106	34	266	705	9	596	544	0	1759	1212	26	1486	10	243	18	278	275	0	45	1041	0	719	23	524	7	226	632
ERCC-00130	880631	513004	504278	421975	235148	109421	198686	262693	747309	464504	416744	224133	221323	811787	181295	356205	549922	815994	216128	196156	577951	1228863	523688	1025590	308171	663184	690969	516829	841058	186901	780854	1101847	240818	1269595	912715	430811	340212	389561	265657	667635	107810	538933	393998	481947	563185	351850	222171	412003	488888
ERCC-00131	8173	4490	4567	2696	2091	767	1414	1693	6772	4494	3495	1103	1329	6605	1410	2991	4330	6053	1177	1274	5288	13661	3234	6370	2438	9832	6383	3379	8799	1040	5444	11907	1643	12034	9354	3721	2453	3710	1919	4577	784	4105	3031	4344	4742	2441	2059	2599	4313
ERCC-00134	0	0	21	44	3	1	9	3	0	18	36	0	0	10	0	0	10	9	15	10	0	9	18	41	0	0	29	20	8	5	0	98	0	174	5	23	1	31	4	0	0	0	1	8	8	6	0	6	0
ERCC-00136	160057	91562	84066	68207	36853	14644	26383	41025	128632	80319	65304	33686	30459	127106	25191	58001	90693	137896	30332	28591	98823	212492	84243	188387	49836	113518	119965	76612	164663	25475	128525	167877	36762	234275	154441	63994	54678	66939	40857	123207	15156	89280	65984	83204	89482	55766	35605	70705	78846
ERCC-00137	83	54	0	62	0	0	13	0	0	0	16	32	38	0	1	0	0	195	0	0	12	0	0	0	0	0	180	185	0	0	0	54	0	5	0	28	0	1	0	0	0	0	3	66	142	0	0	118	1
ERCC-00138	2	2	8	1	0	0	4	1	3	4	5	1	3	7	5	4	12	5	1	0	4	7	71	6	2	6	9	1	13	1	366	247	1	16	6	1	1	4	2	6	2	6	2	0	9	210	0	4	2
ERCC-00142	166	0	0	0	0	0	0	0	0	0	0	0	7	0	0	0	0	0	0	0	0	0	0	0	0	0	0	0	0	0	0	111	0	0	0	0	0	0	0	0	0	0	0	0	0	0	0	0	0
ERCC-00143	0	138	211	525	131	64	0	1	0	236	14	24	0	0	29	117	126	786	165	0	510	115	0	881	185	43	188	65	270	75	0	26	0	0	263	210	258	381	438	745	3	274	0	21	212	1	21	82	33
ERCC-00144	1723	916	993	898	222	131	121	176	665	931	310	420	398	1317	222	741	1096	1165	215	142	1269	3065	1072	2257	565	1551	728	553	1825	221	1785	2540	398	1621	1713	425	288	831	493	622	148	393	776	770	1021	535	204	576	645
ERCC-00145	31831	19160	20558	18894	8922	3064	5390	9821	31574	17870	15122	7819	6802	29508	5583	14325	20527	31295	6878	6002	19744	55596	19385	36361	12191	30832	28699	21022	32411	4387	31372	41775	7893	48872	42089	16025	11570	13236	9279	25657	3179	19962	16250	19590	19065	14762	7146	16897	19946
ERCC-00147	106	0	80	0	0	0	0	46	0	33	4	0	0	0	1	0	0	0	17	0	30	0	0	175	38	121	2	0	64	25	0	452	7	94	241	0	2	0	0	0	2	97	0	104	333	15	1	61	16
ERCC-00148	301	126	277	150	62	27	43	78	139	188	69	149	70	272	73	20	158	8	102	32	389	393	47	187	93	97	512	171	54	24	488	825	82	77	303	0	143	45	79	222	42	286	353	240	236	360	99	51	144
ERCC-00150	0	217	82	149	2	15	1	22	442	239	130	5	12	467	149	1	0	0	3	132	597	81	57	1	137	477	0	88	1	10	357	0	151	83	495	74	202	0	72	517	18	247	46	47	2	333	230	0	16
ERCC-00154	264	58	95	160	50	7	55	15	348	88	234	129	67	238	117	134	199	527	161	53	76	730	479	371	98	141	321	321	46	3	33	841	36	270	45	192	240	397	103	228	2	35	302	384	223	109	136	1	60
ERCC-00156	0	0	0	0	0	0	0	0	0	0	0	0	0	0	0	0	0	0	0	0	0	0	0	0	0	0	1	0	0	0	0	319	0	0	134	0	0	0	0	0	0	0	0	0	0	0	0	45	0
ERCC-00157	1632	603	1044	146	206	95	222	558	3680	166	457	260	30	678	136	434	944	2169	146	209	2403	1839	1159	483	212	197	1629	117	998	371	1315	1826	41	623	1425	368	476	895	246	741	11	1046	191	1037	372	665	173	169	948
ERCC-00158	0	0	0	0	2	0	23	0	0	20	299	47	0	0	4	1	0	0	0	0	0	0	0	0	0	1	0	48	0	0	0	71	125	0	0	0	120	17	0	36	0	0	0	1	0	0	0	70	0
ERCC-00160	1867	703	646	392	285	127	167	131	638	847	411	316	337	950	404	400	1095	474	255	151	1481	1433	873	707	173	1427	855	565	1405	349	660	864	199	3133	977	722	523	589	303	1025	29	832	536	496	307	402	221	511	563
ERCC-00162	1461	764	940	459	356	181	220	682	1521	910	971	384	346	1426	260	700	1233	1509	260	378	1445	2221	885	1843	716	1507	1403	876	3390	204	1107	1543	593	2648	1823	564	579	611	406	1344	150	1224	968	876	517	619	546	1446	944
ERCC-00163	546	916	364	288	253	75	127	411	480	416	388	330	169	803	65	484	430	953	128	152	212	553	360	788	231	857	346	542	824	156	636	946	155	2413	659	803	250	277	59	543	121	499	566	504	366	197	251	212	717
ERCC-00164	174	0	0	0	0	0	0	0	0	0	0	2	0	309	0	0	0	0	0	1	0	0	35	46	1	0	0	0	0	0	4	0	0	979	0	0	0	0	2	0	0	0	1	0	0	0	0	0	0
ERCC-00165	3779	2174	2360	2453	1129	410	472	1894	3340	3333	2875	1088	1188	5370	635	1730	2337	4632	1287	1344	3706	9695	3258	10478	1172	3692	5218	5602	2729	655	8451	7870	1716	7498	3337	3066	2609	4169	1109	3506	368	3508	1974	4090	4386	1822	1470	3319	2059
ERCC-00168	122	0	0	0	1	0	0	1	419	0	0	0	97	384	0	14	0	0	0	28	0	0	0	0	0	0	1	0	341	0	0	0	0	97	0	0	40	0	0	0	0	0	3	0	0	22	4	0	0
ERCC-00170	1169	471	1255	614	214	59	164	331	931	1185	488	380	203	550	201	337	381	1722	133	175	1475	1102	770	1971	488	1422	1853	900	1006	69	1064	2550	266	2184	755	378	357	484	504	122	124	807	361	554	1131	299	353	585	891
ERCC-00171	143720	87262	82766	62138	34298	15808	29793	40480	131175	68826	60941	32125	35667	126426	27545	59096	88973	135858	32208	28545	91343	223348	83728	165347	48546	108199	107313	79325	139709	26303	128079	185513	37142	215960	146869	69665	51439	65618	39765	102018	17236	82304	63352	74992	84887	54318	35623	63002	79323
[truncated: 47 more columns]
