# Supplementary material for: Characterizing noise structure in single-cell RNA-seq distinguishes genuine from technical stochastic allelic expression
Source: Nat Commun. 2015 Oct 22;6:8687. doi: 10.1038/ncomms9687 (PMC4627577; doi:10.1038/ncomms9687)
Supplement: Supplementary Software — Ancillary files and scripts that are necessary to run the code. [file ncomms9687-s3.zip › SupplementaryCode/mESC_2i_ERCC92TrueNumber.txt]

	concentration.in.Mix.1..attomoles.ul.	concentration.in.Mix.2..attomoles.ul.
ERCC-00002	40649.4537075	81298.907415
ERCC-00003	2540.59085671875	5081.1817134375
ERCC-00004	20324.72685375	5081.1817134375
ERCC-00009	2540.59085671875	2540.59085671875
ERCC-00012	0.310130725318914	0.465196087978371
ERCC-00013	2.48104574835204	4.96209152380372
ERCC-00014	9.92418304760744	19.8483660681152
ERCC-00016	0.620261450637828	0.930392148857107
ERCC-00017	0.310130725318914	0.0775326813297285
ERCC-00019	79.3934642724609	19.8483660681152
ERCC-00022	635.147714179688	1270.29542835938
ERCC-00024	0.620261450637828	0.930392148857107
ERCC-00025	158.786928544922	158.786928544922
ERCC-00028	9.92418304760744	2.48104574835204
ERCC-00031	4.96209152380372	4.96209152380372
ERCC-00033	4.96209152380372	1.24052287417602
ERCC-00034	19.8483660681152	19.8483660681152
ERCC-00035	317.573857089844	317.573857089844
ERCC-00039	9.92418304760744	14.8862745443115
ERCC-00040	2.48104574835204	3.7215686496277
ERCC-00041	0.620261450637828	1.24052287417602
ERCC-00042	1270.29542835938	1270.29542835938
ERCC-00043	1270.29542835938	2540.59085671875
ERCC-00044	317.573857089844	476.360785634766
ERCC-00046	10162.363426875	20324.72685375
ERCC-00048	0.0387663542146822	0.0775326813297285
ERCC-00051	158.786928544922	158.786928544922
ERCC-00053	79.3934642724609	79.3934642724609
ERCC-00054	39.6967321362305	59.5450983398439
ERCC-00057	0.0387663542146822	0.0581495042223874
ERCC-00058	4.96209152380372	7.44313727215576
ERCC-00059	39.6967321362305	79.3934642724609
ERCC-00060	635.147714179688	635.147714179688
ERCC-00061	0.155065362659457	0.310130725318914
ERCC-00062	158.786928544922	39.6967321362305
ERCC-00067	9.92418304760744	9.92418304760744
ERCC-00069	4.96209152380372	9.92418304760744
ERCC-00071	158.786928544922	238.180392817383
ERCC-00073	2.48104574835204	2.48104574835204
ERCC-00074	40649.4537075	60974.18056125
ERCC-00075	0.0387663542146822	0.0387663542146822
ERCC-00076	635.147714179688	952.721571269532
ERCC-00077	9.92418304760744	19.8483660681152
ERCC-00078	79.3934642724609	158.786928544922
ERCC-00079	158.786928544922	317.573857089844
ERCC-00081	0.620261450637828	1.24052287417602
ERCC-00083	0.0775326813297285	0.0193831771073411
ERCC-00084	79.3934642724609	119.090196408691
ERCC-00085	19.8483660681152	4.96209152380372
ERCC-00086	0.310130725318914	0.620261450637828
ERCC-00092	635.147714179688	158.786928544922
ERCC-00095	317.573857089844	79.3934642724609
ERCC-00096	40649.4537075	40649.4537075
ERCC-00097	1.24052287417602	0.310130725318914
ERCC-00098	0.155065362659457	0.232598043989186
ERCC-00099	39.6967321362305	59.5450983398439
ERCC-00104	0.620261450637828	0.620261450637828
ERCC-00108	2540.59085671875	635.147714179688
ERCC-00109	2.48104574835204	2.48104574835204
ERCC-00111	1270.29542835938	1905.44314253906
ERCC-00112	317.573857089844	635.147714179688
ERCC-00113	10162.363426875	15243.5451403125
ERCC-00116	1270.29542835938	317.573857089844
ERCC-00117	0.155065362659457	0.155065362659457
ERCC-00120	2.48104574835204	3.7215686496277
ERCC-00123	0.620261450637828	0.155065362659457
ERCC-00126	39.6967321362305	39.6967321362305
ERCC-00130	81298.907415	20324.72685375
ERCC-00131	317.573857089844	79.3934642724609
ERCC-00134	4.96209152380372	1.24052287417602
ERCC-00136	5081.1817134375	1270.29542835938
ERCC-00137	2.48104574835204	4.96209152380372
ERCC-00138	0.310130725318914	0.310130725318914
ERCC-00142	0.620261450637828	0.620261450637828
ERCC-00143	9.92418304760744	14.8862745443115
ERCC-00144	79.3934642724609	19.8483660681152
ERCC-00145	2540.59085671875	3810.88628507813
ERCC-00147	2.48104574835204	0.620261450637828
ERCC-00148	39.6967321362305	39.6967321362305
ERCC-00150	9.92418304760744	9.92418304760744
ERCC-00154	19.8483660681152	4.96209152380372
ERCC-00156	1.24052287417602	0.310130725318914
ERCC-00157	19.8483660681152	29.7725490344238
ERCC-00158	1.24052287417602	1.24052287417602
ERCC-00160	19.8483660681152	39.6967321362305
ERCC-00162	158.786928544922	238.180392817383
ERCC-00163	39.6967321362305	79.3934642724609
ERCC-00164	1.24052287417602	1.86078432481385
ERCC-00165	158.786928544922	317.573857089844
ERCC-00168	1.24052287417602	2.48104574835204
ERCC-00170	39.6967321362305	9.92418304760744
ERCC-00171	10162.363426875	10162.363426875
