# Supplementary material for: Characterizing noise structure in single-cell RNA-seq distinguishes genuine from technical stochastic allelic expression
Source: Nat Commun. 2015 Oct 22;6:8687. doi: 10.1038/ncomms9687 (PMC4627577; doi:10.1038/ncomms9687)
Supplement: Supplementary Software — Ancillary files and scripts that are necessary to run the code. [file ncomms9687-s3.zip › SupplementaryCode/mESC_2i_snpAnnot.txt]

	tr_stable_id	gene_stable_id	gene_name	exon_number	source	tr_length	chr	pos	relative_pos	qual
181704	ENSMUST00000146050	ENSMUSG00000000049	Apoh	1	protein_coding	374	11	108381313	150	PASS
181705	ENSMUST00000152958	ENSMUSG00000000049	Apoh	1	protein_coding	731	11	108381313	145	PASS
133663	ENSMUST00000103015	ENSMUSG00000000056	Narf	4	protein_coding	4395	11	121244650	399	PASS
127961	ENSMUST00000103015	ENSMUSG00000000056	Narf	11	protein_coding	4395	11	121253078	1617	PASS
79146	ENSMUST00000103015	ENSMUSG00000000056	Narf	11	protein_coding	4395	11	121254798	3337	PASS
64952	ENSMUST00000103015	ENSMUSG00000000056	Narf	11	protein_coding	4395	11	121255239	3778	PASS
89334	ENSMUST00000103015	ENSMUSG00000000056	Narf	11	protein_coding	4395	11	121255479	4018	PASS
116589	ENSMUST00000103015	ENSMUSG00000000056	Narf	11	protein_coding	4395	11	121255763	4302	PASS
133664	ENSMUST00000154047	ENSMUSG00000000056	Narf	1	retained_intron	435	11	121244650	113	PASS
63403	ENSMUST00000000058	ENSMUSG00000000058	Cav2	1	protein_coding	2733	6	17281435	251	PASS
63404	ENSMUST00000115459	ENSMUSG00000000058	Cav2	1	protein_coding	974	6	17281435	109	PASS
63405	ENSMUST00000115462	ENSMUSG00000000058	Cav2	1	protein_coding	694	6	17281435	77	PASS
104974	ENSMUST00000000087	ENSMUSG00000000085	Scmh1	11	protein_coding	3353	4	120508090	1383	PASS
104978	ENSMUST00000064991	ENSMUSG00000000085	Scmh1	9	protein_coding	2548	4	120508090	1105	PASS
104979	ENSMUST00000106298	ENSMUSG00000000085	Scmh1	7	protein_coding	1995	4	120508090	950	PASS
104975	ENSMUST00000106301	ENSMUSG00000000085	Scmh1	10	protein_coding	2584	4	120508090	1119	PASS
104977	ENSMUST00000122860	ENSMUSG00000000085	Scmh1	2	protein_coding	530	4	120508090	114	PASS
104976	ENSMUST00000144555	ENSMUSG00000000085	Scmh1	2	processed_transcript	3544	4	120508090	1640	PASS
67361	ENSMUST00000153099	ENSMUSG00000000085	Scmh1	2	processed_transcript	1776	4	120448468	1512	PASS
19063	ENSMUST00000000095	ENSMUSG00000000093	Tbx2	7	protein_coding	3626	11	85841321	2999	PASS
8693	ENSMUST00000000128	ENSMUSG00000000126	Wnt9a	4	protein_coding	3320	11	59332110	1878	PASS
8694	ENSMUST00000108783	ENSMUSG00000000126	Wnt9a	4	protein_coding	3318	11	59332110	1876	PASS
76509	ENSMUST00000000161	ENSMUSG00000000157	Itgb2l	13	protein_coding	2633	16	96426227	1698	PASS
105664	ENSMUST00000000161	ENSMUSG00000000157	Itgb2l	12	protein_coding	2633	16	96426777	1608	PASS
76510	ENSMUST00000113773	ENSMUSG00000000157	Itgb2l	13	protein_coding	2806	16	96426227	1691	PASS
105666	ENSMUST00000113773	ENSMUSG00000000157	Itgb2l	12	protein_coding	2806	16	96426777	1601	PASS
105665	ENSMUST00000131567	ENSMUSG00000000157	Itgb2l	12	nonsense_mediated_decay	2581	16	96426777	1603	PASS
105667	ENSMUST00000131777	ENSMUSG00000000157	Itgb2l	3	processed_transcript	608	16	96426777	561	PASS
174087	ENSMUST00000113794	ENSMUSG00000000159	Igsf5	9	protein_coding	1601	16	96421960	1440	PASS
183059	ENSMUST00000000171	ENSMUSG00000000167	Pih1d2	1	protein_coding	1256	9	50617408	88	PASS
19568	ENSMUST00000000171	ENSMUSG00000000167	Pih1d2	1	protein_coding	1256	9	50617554	234	PASS
5547	ENSMUST00000000171	ENSMUSG00000000167	Pih1d2	2	protein_coding	1256	9	50618457	290	PASS
163795	ENSMUST00000000171	ENSMUSG00000000167	Pih1d2	2	protein_coding	1256	9	50618478	311	PASS
94351	ENSMUST00000000171	ENSMUSG00000000167	Pih1d2	2	protein_coding	1256	9	50618556	389	PASS
110963	ENSMUST00000000171	ENSMUSG00000000167	Pih1d2	3	protein_coding	1256	9	50619814	542	PASS
107382	ENSMUST00000000171	ENSMUSG00000000167	Pih1d2	3	protein_coding	1256	9	50619816	544	PASS
125907	ENSMUST00000000171	ENSMUSG00000000167	Pih1d2	3	protein_coding	1256	9	50619853	581	PASS
118813	ENSMUST00000000171	ENSMUSG00000000167	Pih1d2	5	protein_coding	1256	9	50621708	940	PASS
17755	ENSMUST00000000171	ENSMUSG00000000167	Pih1d2	5	protein_coding	1256	9	50621788	1020	PASS
142019	ENSMUST00000000171	ENSMUSG00000000167	Pih1d2	6	protein_coding	1256	9	50624966	1225	PASS
183060	ENSMUST00000124029	ENSMUSG00000000167	Pih1d2	1	retained_intron	1493	9	50617408	76	PASS
19569	ENSMUST00000124029	ENSMUSG00000000167	Pih1d2	1	retained_intron	1493	9	50617554	222	PASS
5548	ENSMUST00000124029	ENSMUSG00000000167	Pih1d2	2	retained_intron	1493	9	50618457	278	PASS
163796	ENSMUST00000124029	ENSMUSG00000000167	Pih1d2	2	retained_intron	1493	9	50618478	299	PASS
94352	ENSMUST00000124029	ENSMUSG00000000167	Pih1d2	2	retained_intron	1493	9	50618556	377	PASS
118814	ENSMUST00000124029	ENSMUSG00000000167	Pih1d2	3	retained_intron	1493	9	50621708	558	PASS
17756	ENSMUST00000124029	ENSMUSG00000000167	Pih1d2	3	retained_intron	1493	9	50621788	638	PASS
50759	ENSMUST00000124029	ENSMUSG00000000167	Pih1d2	3	retained_intron	1493	9	50622100	950	PASS
133956	ENSMUST00000124029	ENSMUSG00000000167	Pih1d2	3	retained_intron	1493	9	50622446	1296	PASS
16783	ENSMUST00000125606	ENSMUSG00000000167	Pih1d2	1	protein_coding	888	9	50618052	46	PASS
150502	ENSMUST00000125606	ENSMUSG00000000167	Pih1d2	1	protein_coding	888	9	50618100	94	PASS
74919	ENSMUST00000125606	ENSMUSG00000000167	Pih1d2	1	protein_coding	888	9	50618164	158	PASS
144209	ENSMUST00000125606	ENSMUSG00000000167	Pih1d2	1	protein_coding	888	9	50618414	408	PASS
5553	ENSMUST00000125606	ENSMUSG00000000167	Pih1d2	1	protein_coding	888	9	50618457	451	PASS
163801	ENSMUST00000125606	ENSMUSG00000000167	Pih1d2	1	protein_coding	888	9	50618478	472	PASS
94357	ENSMUST00000125606	ENSMUSG00000000167	Pih1d2	1	protein_coding	888	9	50618556	550	PASS
110967	ENSMUST00000125606	ENSMUSG00000000167	Pih1d2	2	protein_coding	888	9	50619814	703	PASS
107386	ENSMUST00000125606	ENSMUSG00000000167	Pih1d2	2	protein_coding	888	9	50619816	705	PASS
125910	ENSMUST00000125606	ENSMUSG00000000167	Pih1d2	2	protein_coding	888	9	50619853	742	PASS
183062	ENSMUST00000132187	ENSMUSG00000000167	Pih1d2	1	nonsense_mediated_decay	1157	9	50617408	26	PASS
19571	ENSMUST00000132187	ENSMUSG00000000167	Pih1d2	1	nonsense_mediated_decay	1157	9	50617554	172	PASS
5550	ENSMUST00000132187	ENSMUSG00000000167	Pih1d2	2	nonsense_mediated_decay	1157	9	50618457	228	PASS
163798	ENSMUST00000132187	ENSMUSG00000000167	Pih1d2	2	nonsense_mediated_decay	1157	9	50618478	249	PASS
94354	ENSMUST00000132187	ENSMUSG00000000167	Pih1d2	2	nonsense_mediated_decay	1157	9	50618556	327	PASS
110965	ENSMUST00000132187	ENSMUSG00000000167	Pih1d2	3	nonsense_mediated_decay	1157	9	50619814	480	PASS
107384	ENSMUST00000132187	ENSMUSG00000000167	Pih1d2	3	nonsense_mediated_decay	1157	9	50619816	482	PASS
118816	ENSMUST00000132187	ENSMUSG00000000167	Pih1d2	5	nonsense_mediated_decay	1157	9	50621708	838	PASS
17757	ENSMUST00000132187	ENSMUSG00000000167	Pih1d2	5	nonsense_mediated_decay	1157	9	50621788	918	PASS
142020	ENSMUST00000132187	ENSMUSG00000000167	Pih1d2	6	nonsense_mediated_decay	1157	9	50624966	1123	PASS
19573	ENSMUST00000141366	ENSMUSG00000000167	Pih1d2	1	protein_coding	836	9	50617554	5	PASS
191854	ENSMUST00000141366	ENSMUSG00000000167	Pih1d2	2	protein_coding	836	9	50617989	222	PASS
5552	ENSMUST00000141366	ENSMUSG00000000167	Pih1d2	3	protein_coding	836	9	50618457	274	PASS
163800	ENSMUST00000141366	ENSMUSG00000000167	Pih1d2	3	protein_coding	836	9	50618478	295	PASS
94356	ENSMUST00000141366	ENSMUSG00000000167	Pih1d2	3	protein_coding	836	9	50618556	373	PASS
110966	ENSMUST00000141366	ENSMUSG00000000167	Pih1d2	4	protein_coding	836	9	50619814	526	PASS
107385	ENSMUST00000141366	ENSMUSG00000000167	Pih1d2	4	protein_coding	836	9	50619816	528	PASS
125909	ENSMUST00000141366	ENSMUSG00000000167	Pih1d2	4	protein_coding	836	9	50619853	565	PASS
183061	ENSMUST00000151197	ENSMUSG00000000167	Pih1d2	1	protein_coding	1059	9	50617408	72	PASS
19570	ENSMUST00000151197	ENSMUSG00000000167	Pih1d2	1	protein_coding	1059	9	50617554	218	PASS
74918	ENSMUST00000151197	ENSMUSG00000000167	Pih1d2	2	protein_coding	1059	9	50618164	235	PASS
5549	ENSMUST00000151197	ENSMUSG00000000167	Pih1d2	3	protein_coding	1059	9	50618457	339	PASS
163797	ENSMUST00000151197	ENSMUSG00000000167	Pih1d2	3	protein_coding	1059	9	50618478	360	PASS
94353	ENSMUST00000151197	ENSMUSG00000000167	Pih1d2	3	protein_coding	1059	9	50618556	438	PASS
110964	ENSMUST00000151197	ENSMUSG00000000167	Pih1d2	4	protein_coding	1059	9	50619814	591	PASS
107383	ENSMUST00000151197	ENSMUSG00000000167	Pih1d2	4	protein_coding	1059	9	50619816	593	PASS
125908	ENSMUST00000151197	ENSMUSG00000000167	Pih1d2	4	protein_coding	1059	9	50619853	630	PASS
118815	ENSMUST00000151197	ENSMUSG00000000167	Pih1d2	6	protein_coding	1059	9	50621708	989	PASS
19572	ENSMUST00000155773	ENSMUSG00000000167	Pih1d2	1	retained_intron	450	9	50617554	34	PASS
5551	ENSMUST00000155773	ENSMUSG00000000167	Pih1d2	2	retained_intron	450	9	50618457	90	PASS
163799	ENSMUST00000155773	ENSMUSG00000000167	Pih1d2	2	retained_intron	450	9	50618478	111	PASS
94355	ENSMUST00000155773	ENSMUSG00000000167	Pih1d2	2	retained_intron	450	9	50618556	189	PASS
163052	ENSMUST00000034567	ENSMUSG00000000168	Dlat	14	protein_coding	4035	9	50634646	4022	PASS
43907	ENSMUST00000034567	ENSMUSG00000000168	Dlat	14	protein_coding	4035	9	50634999	3669	PASS
189516	ENSMUST00000034567	ENSMUSG00000000168	Dlat	14	protein_coding	4035	9	50635139	3529	PASS
19666	ENSMUST00000034567	ENSMUSG00000000168	Dlat	14	protein_coding	4035	9	50635156	3512	PASS
180128	ENSMUST00000034567	ENSMUSG00000000168	Dlat	14	protein_coding	4035	9	50635504	3164	PASS
138558	ENSMUST00000034567	ENSMUSG00000000168	Dlat	14	protein_coding	4035	9	50635719	2949	PASS
124157	ENSMUST00000034567	ENSMUSG00000000168	Dlat	14	protein_coding	4035	9	50635735	2933	PASS
184318	ENSMUST00000034567	ENSMUSG00000000168	Dlat	14	protein_coding	4035	9	50635741	2927	PASS
140226	ENSMUST00000034567	ENSMUSG00000000168	Dlat	14	protein_coding	4035	9	50635792	2876	PASS
57468	ENSMUST00000034567	ENSMUSG00000000168	Dlat	14	protein_coding	4035	9	50636543	2125	PASS
103954	ENSMUST00000034567	ENSMUSG00000000168	Dlat	13	protein_coding	4035	9	50637527	2042	PASS
174757	ENSMUST00000034567	ENSMUSG00000000168	Dlat	7	protein_coding	4035	9	50649687	1373	PASS
88630	ENSMUST00000034567	ENSMUSG00000000168	Dlat	6	protein_coding	4035	9	50650838	1199	PASS
193459	ENSMUST00000034567	ENSMUSG00000000168	Dlat	1	protein_coding	4035	9	50659262	519	PASS
155811	ENSMUST00000034567	ENSMUSG00000000168	Dlat	1	protein_coding	4035	9	50659263	518	PASS
98127	ENSMUST00000034567	ENSMUSG00000000168	Dlat	1	protein_coding	4035	9	50659338	443	PASS
119118	ENSMUST00000034567	ENSMUSG00000000168	Dlat	1	protein_coding	4035	9	50659371	410	PASS
103956	ENSMUST00000125919	ENSMUSG00000000168	Dlat	7	processed_transcript	770	9	50637527	699	PASS
57469	ENSMUST00000126933	ENSMUSG00000000168	Dlat	5	retained_intron	779	9	50636543	764	PASS
103955	ENSMUST00000126933	ENSMUSG00000000168	Dlat	4	retained_intron	779	9	50637527	681	PASS
41254	ENSMUST00000126933	ENSMUSG00000000168	Dlat	1	retained_intron	779	9	50644177	185	PASS
52106	ENSMUST00000126933	ENSMUSG00000000168	Dlat	1	retained_intron	779	9	50644285	77	PASS
157551	ENSMUST00000126933	ENSMUSG00000000168	Dlat	1	retained_intron	779	9	50644321	41	PASS
20699	ENSMUST00000126933	ENSMUSG00000000168	Dlat	1	retained_intron	779	9	50644331	31	PASS
110392	ENSMUST00000132455	ENSMUSG00000000168	Dlat	2	retained_intron	459	9	50640183	194	PASS
174758	ENSMUST00000155417	ENSMUSG00000000168	Dlat	1	retained_intron	526	9	50649687	209	PASS
98013	ENSMUST00000155417	ENSMUSG00000000168	Dlat	1	retained_intron	526	9	50649868	28	PASS
25074	ENSMUST00000000175	ENSMUSG00000000171	Sdhd	4	protein_coding	1287	9	50596709	916	PASS
174180	ENSMUST00000000175	ENSMUSG00000000171	Sdhd	4	protein_coding	1287	9	50596787	838	PASS
155232	ENSMUST00000000175	ENSMUSG00000000171	Sdhd	4	protein_coding	1287	9	50596853	772	PASS
66498	ENSMUST00000000175	ENSMUSG00000000171	Sdhd	4	protein_coding	1287	9	50596868	757	PASS
51041	ENSMUST00000000201	ENSMUSG00000000197	Nalcn	44	protein_coding	7115	14	123276988	6768	PASS
161568	ENSMUST00000000201	ENSMUSG00000000197	Nalcn	44	protein_coding	7115	14	123277130	6626	PASS
100943	ENSMUST00000000201	ENSMUSG00000000197	Nalcn	44	protein_coding	7115	14	123277960	5796	PASS
81432	ENSMUST00000000201	ENSMUSG00000000197	Nalcn	44	protein_coding	7115	14	123277977	5779	PASS
162093	ENSMUST00000000201	ENSMUSG00000000197	Nalcn	44	protein_coding	7115	14	123278293	5463	PASS
85326	ENSMUST00000000201	ENSMUSG00000000197	Nalcn	43	protein_coding	7115	14	123281184	5310	PASS
154634	ENSMUST00000000201	ENSMUSG00000000197	Nalcn	40	protein_coding	7115	14	123287802	4880	PASS
74311	ENSMUST00000000201	ENSMUSG00000000197	Nalcn	38	protein_coding	7115	14	123291781	4649	PASS
34528	ENSMUST00000000253	ENSMUSG00000000247	Lhx2	1	protein_coding	2840	2	38350819	61	PASS
121683	ENSMUST00000000253	ENSMUSG00000000247	Lhx2	1	protein_coding	2840	2	38351080	322	PASS
31888	ENSMUST00000000253	ENSMUSG00000000247	Lhx2	4	protein_coding	2840	2	38360043	1888	PASS
31887	ENSMUST00000143783	ENSMUSG00000000247	Lhx2	4	protein_coding	1696	2	38360043	1278	PASS
87821	ENSMUST00000149664	ENSMUSG00000000247	Lhx2	2	retained_intron	701	2	38353538	546	PASS
116655	ENSMUST00000175896	ENSMUSG00000000247	Lhx2	1	retained_intron	1243	2	38353970	169	PASS
31889	ENSMUST00000175896	ENSMUSG00000000247	Lhx2	2	retained_intron	1243	2	38360043	1197	PASS
24868	ENSMUST00000000254	ENSMUSG00000000248	Clec2g	4	protein_coding	2463	6	128980203	312	PASS
70590	ENSMUST00000000254	ENSMUSG00000000248	Clec2g	4	protein_coding	2463	6	128980253	362	PASS
58210	ENSMUST00000000254	ENSMUSG00000000248	Clec2g	4	protein_coding	2463	6	128980306	415	PASS
149893	ENSMUST00000000254	ENSMUSG00000000248	Clec2g	5	protein_coding	2463	6	128981205	419	PASS
130097	ENSMUST00000000254	ENSMUSG00000000248	Clec2g	5	protein_coding	2463	6	128981320	534	PASS
24866	ENSMUST00000075789	ENSMUSG00000000248	Clec2g	2	protein_coding	729	6	128980203	90	PASS
70588	ENSMUST00000075789	ENSMUSG00000000248	Clec2g	2	protein_coding	729	6	128980253	140	PASS
58208	ENSMUST00000075789	ENSMUSG00000000248	Clec2g	2	protein_coding	729	6	128980306	193	PASS
149891	ENSMUST00000075789	ENSMUSG00000000248	Clec2g	3	protein_coding	729	6	128981205	197	PASS
130095	ENSMUST00000075789	ENSMUSG00000000248	Clec2g	3	protein_coding	729	6	128981320	312	PASS
24867	ENSMUST00000142388	ENSMUSG00000000248	Clec2g	3	protein_coding	2404	6	128980203	250	PASS
70589	ENSMUST00000142388	ENSMUSG00000000248	Clec2g	3	protein_coding	2404	6	128980253	300	PASS
58209	ENSMUST00000142388	ENSMUSG00000000248	Clec2g	3	protein_coding	2404	6	128980306	353	PASS
149892	ENSMUST00000142388	ENSMUSG00000000248	Clec2g	4	protein_coding	2404	6	128981205	357	PASS
130096	ENSMUST00000142388	ENSMUSG00000000248	Clec2g	4	protein_coding	2404	6	128981320	472	PASS
81649	ENSMUST00000000260	ENSMUSG00000000253	Gmpr	1	protein_coding	1580	13	45507483	40	PASS
8657	ENSMUST00000000260	ENSMUSG00000000253	Gmpr	2	protein_coding	1580	13	45514433	339	PASS
8658	ENSMUST00000128873	ENSMUSG00000000253	Gmpr	2	protein_coding	871	13	45514433	114	PASS
47907	ENSMUST00000075603	ENSMUSG00000000263	Glra1	3	protein_coding	2037	11	55566263	286	PASS
47906	ENSMUST00000102716	ENSMUSG00000000263	Glra1	3	protein_coding	2390	11	55566263	663	PASS
47905	ENSMUST00000108853	ENSMUSG00000000263	Glra1	2	protein_coding	1797	11	55566263	70	PASS
156173	ENSMUST00000000284	ENSMUSG00000000275	Trim25	1	protein_coding	5566	11	88999454	79	PASS
21998	ENSMUST00000000284	ENSMUSG00000000275	Trim25	1	protein_coding	5566	11	88999455	80	PASS
120820	ENSMUST00000000284	ENSMUSG00000000275	Trim25	1	protein_coding	5566	11	88999566	191	PASS
135902	ENSMUST00000000284	ENSMUSG00000000275	Trim25	1	protein_coding	5566	11	88999581	206	PASS
93136	ENSMUST00000000284	ENSMUSG00000000275	Trim25	1	protein_coding	5566	11	88999932	557	PASS
23242	ENSMUST00000000284	ENSMUSG00000000275	Trim25	1	protein_coding	5566	11	88999983	608	PASS
80824	ENSMUST00000000284	ENSMUSG00000000275	Trim25	3	protein_coding	5566	11	89009210	895	PASS
124233	ENSMUST00000000284	ENSMUSG00000000275	Trim25	3	protein_coding	5566	11	89009214	899	PASS
23080	ENSMUST00000000284	ENSMUSG00000000275	Trim25	6	protein_coding	5566	11	89015567	1304	PASS
54102	ENSMUST00000000284	ENSMUSG00000000275	Trim25	7	protein_coding	5566	11	89015754	1404	PASS
160190	ENSMUST00000000284	ENSMUSG00000000275	Trim25	8	protein_coding	5566	11	89016274	1547	PASS
154932	ENSMUST00000000284	ENSMUSG00000000275	Trim25	8	protein_coding	5566	11	89016277	1550	PASS
154840	ENSMUST00000000284	ENSMUSG00000000275	Trim25	8	protein_coding	5566	11	89016358	1631	PASS
177813	ENSMUST00000000284	ENSMUSG00000000275	Trim25	8	protein_coding	5566	11	89016508	1781	PASS
36965	ENSMUST00000000284	ENSMUSG00000000275	Trim25	8	protein_coding	5566	11	89016607	1880	PASS
170286	ENSMUST00000000284	ENSMUSG00000000275	Trim25	8	protein_coding	5566	11	89016691	1964	PASS
67341	ENSMUST00000000284	ENSMUSG00000000275	Trim25	8	protein_coding	5566	11	89016718	1991	PASS
80878	ENSMUST00000000284	ENSMUSG00000000275	Trim25	8	protein_coding	5566	11	89017779	3052	PASS
140607	ENSMUST00000000284	ENSMUSG00000000275	Trim25	8	protein_coding	5566	11	89018204	3477	PASS
138011	ENSMUST00000000284	ENSMUSG00000000275	Trim25	8	protein_coding	5566	11	89018469	3742	PASS
155260	ENSMUST00000000284	ENSMUSG00000000275	Trim25	8	protein_coding	5566	11	89018717	3990	PASS
138882	ENSMUST00000000284	ENSMUSG00000000275	Trim25	8	protein_coding	5566	11	89019127	4400	PASS
30068	ENSMUST00000000284	ENSMUSG00000000275	Trim25	8	protein_coding	5566	11	89019412	4685	PASS
33393	ENSMUST00000000284	ENSMUSG00000000275	Trim25	8	protein_coding	5566	11	89019619	4892	PASS
17573	ENSMUST00000000284	ENSMUSG00000000275	Trim25	8	protein_coding	5566	11	89019880	5153	PASS
67790	ENSMUST00000000284	ENSMUSG00000000275	Trim25	8	protein_coding	5566	11	89020158	5431	PASS
62396	ENSMUST00000000284	ENSMUSG00000000275	Trim25	8	protein_coding	5566	11	89020181	5454	PASS
156171	ENSMUST00000100627	ENSMUSG00000000275	Trim25	1	protein_coding	1433	11	88999454	79	PASS
21996	ENSMUST00000100627	ENSMUSG00000000275	Trim25	1	protein_coding	1433	11	88999455	80	PASS
120818	ENSMUST00000100627	ENSMUSG00000000275	Trim25	1	protein_coding	1433	11	88999566	191	PASS
135900	ENSMUST00000100627	ENSMUSG00000000275	Trim25	1	protein_coding	1433	11	88999581	206	PASS
93134	ENSMUST00000100627	ENSMUSG00000000275	Trim25	1	protein_coding	1433	11	88999932	557	PASS
23240	ENSMUST00000100627	ENSMUSG00000000275	Trim25	1	protein_coding	1433	11	88999983	608	PASS
80822	ENSMUST00000100627	ENSMUSG00000000275	Trim25	3	protein_coding	1433	11	89009210	895	PASS
124231	ENSMUST00000100627	ENSMUSG00000000275	Trim25	3	protein_coding	1433	11	89009214	899	PASS
156172	ENSMUST00000107896	ENSMUSG00000000275	Trim25	1	protein_coding	5590	11	88999454	79	PASS
21997	ENSMUST00000107896	ENSMUSG00000000275	Trim25	1	protein_coding	5590	11	88999455	80	PASS
120819	ENSMUST00000107896	ENSMUSG00000000275	Trim25	1	protein_coding	5590	11	88999566	191	PASS
135901	ENSMUST00000107896	ENSMUSG00000000275	Trim25	1	protein_coding	5590	11	88999581	206	PASS
93135	ENSMUST00000107896	ENSMUSG00000000275	Trim25	1	protein_coding	5590	11	88999932	557	PASS
23241	ENSMUST00000107896	ENSMUSG00000000275	Trim25	1	protein_coding	5590	11	88999983	608	PASS
80823	ENSMUST00000107896	ENSMUSG00000000275	Trim25	3	protein_coding	5590	11	89009210	895	PASS
124232	ENSMUST00000107896	ENSMUSG00000000275	Trim25	3	protein_coding	5590	11	89009214	899	PASS
23079	ENSMUST00000107896	ENSMUSG00000000275	Trim25	7	protein_coding	5590	11	89015567	1328	PASS
54101	ENSMUST00000107896	ENSMUSG00000000275	Trim25	8	protein_coding	5590	11	89015754	1428	PASS
160189	ENSMUST00000107896	ENSMUSG00000000275	Trim25	9	protein_coding	5590	11	89016274	1571	PASS
154931	ENSMUST00000107896	ENSMUSG00000000275	Trim25	9	protein_coding	5590	11	89016277	1574	PASS
154839	ENSMUST00000107896	ENSMUSG00000000275	Trim25	9	protein_coding	5590	11	89016358	1655	PASS
177812	ENSMUST00000107896	ENSMUSG00000000275	Trim25	9	protein_coding	5590	11	89016508	1805	PASS
36964	ENSMUST00000107896	ENSMUSG00000000275	Trim25	9	protein_coding	5590	11	89016607	1904	PASS
170285	ENSMUST00000107896	ENSMUSG00000000275	Trim25	9	protein_coding	5590	11	89016691	1988	PASS
67340	ENSMUST00000107896	ENSMUSG00000000275	Trim25	9	protein_coding	5590	11	89016718	2015	PASS
80877	ENSMUST00000107896	ENSMUSG00000000275	Trim25	9	protein_coding	5590	11	89017779	3076	PASS
140606	ENSMUST00000107896	ENSMUSG00000000275	Trim25	9	protein_coding	5590	11	89018204	3501	PASS
138010	ENSMUST00000107896	ENSMUSG00000000275	Trim25	9	protein_coding	5590	11	89018469	3766	PASS
155259	ENSMUST00000107896	ENSMUSG00000000275	Trim25	9	protein_coding	5590	11	89018717	4014	PASS
138881	ENSMUST00000107896	ENSMUSG00000000275	Trim25	9	protein_coding	5590	11	89019127	4424	PASS
30067	ENSMUST00000107896	ENSMUSG00000000275	Trim25	9	protein_coding	5590	11	89019412	4709	PASS
33392	ENSMUST00000107896	ENSMUSG00000000275	Trim25	9	protein_coding	5590	11	89019619	4916	PASS
17572	ENSMUST00000107896	ENSMUSG00000000275	Trim25	9	protein_coding	5590	11	89019880	5177	PASS
67789	ENSMUST00000107896	ENSMUSG00000000275	Trim25	9	protein_coding	5590	11	89020158	5455	PASS
62395	ENSMUST00000107896	ENSMUSG00000000275	Trim25	9	protein_coding	5590	11	89020181	5478	PASS
98243	ENSMUST00000000285	ENSMUSG00000000276	Dgke	11	protein_coding	5208	11	89037998	4792	PASS
177090	ENSMUST00000000285	ENSMUSG00000000276	Dgke	11	protein_coding	5208	11	89038324	4466	PASS
44378	ENSMUST00000000285	ENSMUSG00000000276	Dgke	11	protein_coding	5208	11	89038536	4254	PASS
64936	ENSMUST00000000285	ENSMUSG00000000276	Dgke	11	protein_coding	5208	11	89038924	3866	PASS
52872	ENSMUST00000000285	ENSMUSG00000000276	Dgke	11	protein_coding	5208	11	89039318	3472	PASS
143325	ENSMUST00000000285	ENSMUSG00000000276	Dgke	11	protein_coding	5208	11	89039411	3379	PASS
106650	ENSMUST00000000285	ENSMUSG00000000276	Dgke	11	protein_coding	5208	11	89039600	3190	PASS
90801	ENSMUST00000000285	ENSMUSG00000000276	Dgke	11	protein_coding	5208	11	89040109	2681	PASS
145813	ENSMUST00000000285	ENSMUSG00000000276	Dgke	11	protein_coding	5208	11	89040540	2250	PASS
181810	ENSMUST00000000285	ENSMUSG00000000276	Dgke	11	protein_coding	5208	11	89040572	2218	PASS
115228	ENSMUST00000000285	ENSMUSG00000000276	Dgke	7	protein_coding	5208	11	89048940	1515	PASS
166588	ENSMUST00000000285	ENSMUSG00000000276	Dgke	2	protein_coding	5208	11	89055474	862	PASS
112176	ENSMUST00000000285	ENSMUSG00000000276	Dgke	1	protein_coding	5208	11	89059999	750	PASS
121112	ENSMUST00000000285	ENSMUSG00000000276	Dgke	1	protein_coding	5208	11	89060281	468	PASS
165223	ENSMUST00000000285	ENSMUSG00000000276	Dgke	1	protein_coding	5208	11	89060737	12	PASS
173903	ENSMUST00000107894	ENSMUSG00000000276	Dgke	12	protein_coding	8347	11	89035371	8155	PASS
50016	ENSMUST00000107894	ENSMUSG00000000276	Dgke	12	protein_coding	8347	11	89035415	8111	PASS
173163	ENSMUST00000107894	ENSMUSG00000000276	Dgke	12	protein_coding	8347	11	89035638	7888	PASS
18253	ENSMUST00000107894	ENSMUSG00000000276	Dgke	12	protein_coding	8347	11	89035839	7687	PASS
135178	ENSMUST00000107894	ENSMUSG00000000276	Dgke	12	protein_coding	8347	11	89035990	7536	PASS
168160	ENSMUST00000107894	ENSMUSG00000000276	Dgke	12	protein_coding	8347	11	89036628	6898	PASS
8680	ENSMUST00000107894	ENSMUSG00000000276	Dgke	12	protein_coding	8347	11	89037278	6248	PASS
98242	ENSMUST00000107894	ENSMUSG00000000276	Dgke	12	protein_coding	8347	11	89037998	5528	PASS
177089	ENSMUST00000107894	ENSMUSG00000000276	Dgke	12	protein_coding	8347	11	89038324	5202	PASS
44377	ENSMUST00000107894	ENSMUSG00000000276	Dgke	12	protein_coding	8347	11	89038536	4990	PASS
64935	ENSMUST00000107894	ENSMUSG00000000276	Dgke	12	protein_coding	8347	11	89038924	4602	PASS
52870	ENSMUST00000107894	ENSMUSG00000000276	Dgke	12	protein_coding	8347	11	89039318	4208	PASS
143323	ENSMUST00000107894	ENSMUSG00000000276	Dgke	12	protein_coding	8347	11	89039411	4115	PASS
106648	ENSMUST00000107894	ENSMUSG00000000276	Dgke	12	protein_coding	8347	11	89039600	3926	PASS
90799	ENSMUST00000107894	ENSMUSG00000000276	Dgke	12	protein_coding	8347	11	89040109	3417	PASS
145811	ENSMUST00000107894	ENSMUSG00000000276	Dgke	12	protein_coding	8347	11	89040540	2986	PASS
181808	ENSMUST00000107894	ENSMUSG00000000276	Dgke	12	protein_coding	8347	11	89040572	2954	PASS
115226	ENSMUST00000107894	ENSMUSG00000000276	Dgke	8	protein_coding	8347	11	89048940	2251	PASS
166586	ENSMUST00000107894	ENSMUSG00000000276	Dgke	3	protein_coding	8347	11	89055474	1598	PASS
112174	ENSMUST00000107894	ENSMUSG00000000276	Dgke	2	protein_coding	8347	11	89059999	1486	PASS
121110	ENSMUST00000107894	ENSMUSG00000000276	Dgke	2	protein_coding	8347	11	89060281	1204	PASS
165221	ENSMUST00000107894	ENSMUSG00000000276	Dgke	2	protein_coding	8347	11	89060737	748	PASS
71615	ENSMUST00000107894	ENSMUSG00000000276	Dgke	2	protein_coding	8347	11	89060888	597	PASS
144395	ENSMUST00000107894	ENSMUSG00000000276	Dgke	2	protein_coding	8347	11	89060946	539	PASS
168996	ENSMUST00000107894	ENSMUSG00000000276	Dgke	1	protein_coding	8347	11	89066482	369	PASS
52871	ENSMUST00000152772	ENSMUSG00000000276	Dgke	11	nonsense_mediated_decay	3562	11	89039318	3464	PASS
143324	ENSMUST00000152772	ENSMUSG00000000276	Dgke	11	nonsense_mediated_decay	3562	11	89039411	3371	PASS
106649	ENSMUST00000152772	ENSMUSG00000000276	Dgke	11	nonsense_mediated_decay	3562	11	89039600	3182	PASS
90800	ENSMUST00000152772	ENSMUSG00000000276	Dgke	11	nonsense_mediated_decay	3562	11	89040109	2673	PASS
145812	ENSMUST00000152772	ENSMUSG00000000276	Dgke	11	nonsense_mediated_decay	3562	11	89040540	2242	PASS
181809	ENSMUST00000152772	ENSMUSG00000000276	Dgke	11	nonsense_mediated_decay	3562	11	89040572	2210	PASS
115227	ENSMUST00000152772	ENSMUSG00000000276	Dgke	7	nonsense_mediated_decay	3562	11	89048940	1515	PASS
166587	ENSMUST00000152772	ENSMUSG00000000276	Dgke	2	nonsense_mediated_decay	3562	11	89055474	862	PASS
112175	ENSMUST00000152772	ENSMUSG00000000276	Dgke	1	nonsense_mediated_decay	3562	11	89059999	750	PASS
121111	ENSMUST00000152772	ENSMUSG00000000276	Dgke	1	nonsense_mediated_decay	3562	11	89060281	468	PASS
165222	ENSMUST00000152772	ENSMUSG00000000276	Dgke	1	nonsense_mediated_decay	3562	11	89060737	12	PASS
176356	ENSMUST00000000287	ENSMUSG00000000278	Scpep1	13	protein_coding	2097	11	88924062	2055	PASS
125145	ENSMUST00000000287	ENSMUSG00000000278	Scpep1	13	protein_coding	2097	11	88924071	2046	PASS
101992	ENSMUST00000000287	ENSMUSG00000000278	Scpep1	13	protein_coding	2097	11	88924325	1792	PASS
130550	ENSMUST00000000287	ENSMUSG00000000278	Scpep1	13	protein_coding	2097	11	88924388	1729	PASS
40822	ENSMUST00000000287	ENSMUSG00000000278	Scpep1	13	protein_coding	2097	11	88924531	1586	PASS
147960	ENSMUST00000000287	ENSMUSG00000000278	Scpep1	13	protein_coding	2097	11	88924580	1537	PASS
76383	ENSMUST00000000287	ENSMUSG00000000278	Scpep1	12	protein_coding	2097	11	88929243	1314	PASS
161825	ENSMUST00000000287	ENSMUSG00000000278	Scpep1	11	protein_coding	2097	11	88930332	1104	PASS
9228	ENSMUST00000000287	ENSMUSG00000000278	Scpep1	10	protein_coding	2097	11	88933542	996	PASS
12227	ENSMUST00000000287	ENSMUSG00000000278	Scpep1	9	protein_coding	2097	11	88934591	963	PASS
91087	ENSMUST00000000287	ENSMUSG00000000278	Scpep1	4	protein_coding	2097	11	88944474	468	PASS
5262	ENSMUST00000000287	ENSMUSG00000000278	Scpep1	2	protein_coding	2097	11	88952543	184	PASS
25850	ENSMUST00000000287	ENSMUSG00000000278	Scpep1	1	protein_coding	2097	11	88955338	128	PASS
5882	ENSMUST00000000287	ENSMUSG00000000278	Scpep1	1	protein_coding	2097	11	88955428	38	PASS
52684	ENSMUST00000000287	ENSMUSG00000000278	Scpep1	1	protein_coding	2097	11	88955430	36	PASS
30814	ENSMUST00000000291	ENSMUSG00000000282	Mnt	6	protein_coding	4590	11	74843825	2690	PASS
89740	ENSMUST00000000291	ENSMUSG00000000282	Mnt	6	protein_coding	4590	11	74844016	2881	PASS
163496	ENSMUST00000000291	ENSMUSG00000000282	Mnt	6	protein_coding	4590	11	74844779	3644	PASS
49579	ENSMUST00000000312	ENSMUSG00000000303	Cdh1	3	protein_coding	4430	8	106649020	333	PASS
127223	ENSMUST00000000312	ENSMUSG00000000303	Cdh1	4	protein_coding	4430	8	106653626	657	PASS
47403	ENSMUST00000000312	ENSMUSG00000000303	Cdh1	4	protein_coding	4430	8	106653632	663	PASS
130553	ENSMUST00000000312	ENSMUSG00000000303	Cdh1	6	protein_coding	4430	8	106656929	943	PASS
156586	ENSMUST00000000312	ENSMUSG00000000303	Cdh1	6	protein_coding	4430	8	106656930	944	PASS
5858	ENSMUST00000000312	ENSMUSG00000000303	Cdh1	6	protein_coding	4430	8	106656934	948	PASS
100457	ENSMUST00000000312	ENSMUSG00000000303	Cdh1	6	protein_coding	4430	8	106656945	959	PASS
79435	ENSMUST00000000312	ENSMUSG00000000303	Cdh1	8	protein_coding	4430	8	106658238	1206	PASS
50999	ENSMUST00000000312	ENSMUSG00000000303	Cdh1	8	protein_coding	4430	8	106658313	1281	PASS
48703	ENSMUST00000000312	ENSMUSG00000000303	Cdh1	9	protein_coding	4430	8	106659727	1425	PASS
59981	ENSMUST00000000312	ENSMUSG00000000303	Cdh1	16	protein_coding	4430	8	106668603	2787	PASS
49580	ENSMUST00000136580	ENSMUSG00000000303	Cdh1	2	processed_transcript	789	8	106649020	285	PASS
127224	ENSMUST00000136580	ENSMUSG00000000303	Cdh1	3	processed_transcript	789	8	106653626	609	PASS
47404	ENSMUST00000136580	ENSMUSG00000000303	Cdh1	3	processed_transcript	789	8	106653632	615	PASS
49581	ENSMUST00000167688	ENSMUSG00000000303	Cdh1	3	protein_coding	3203	8	106649020	305	PASS
127225	ENSMUST00000167688	ENSMUSG00000000303	Cdh1	4	protein_coding	3203	8	106653626	629	PASS
47405	ENSMUST00000167688	ENSMUSG00000000303	Cdh1	4	protein_coding	3203	8	106653632	635	PASS
130554	ENSMUST00000167688	ENSMUSG00000000303	Cdh1	6	protein_coding	3203	8	106656929	915	PASS
156587	ENSMUST00000167688	ENSMUSG00000000303	Cdh1	6	protein_coding	3203	8	106656930	916	PASS
5859	ENSMUST00000167688	ENSMUSG00000000303	Cdh1	6	protein_coding	3203	8	106656934	920	PASS
100458	ENSMUST00000167688	ENSMUSG00000000303	Cdh1	6	protein_coding	3203	8	106656945	931	PASS
79436	ENSMUST00000167688	ENSMUSG00000000303	Cdh1	8	protein_coding	3203	8	106658238	1178	PASS
51000	ENSMUST00000167688	ENSMUSG00000000303	Cdh1	8	protein_coding	3203	8	106658313	1253	PASS
48704	ENSMUST00000167688	ENSMUSG00000000303	Cdh1	9	protein_coding	3203	8	106659727	1397	PASS
59982	ENSMUST00000167688	ENSMUSG00000000303	Cdh1	16	protein_coding	3203	8	106668603	2759	PASS
66492	ENSMUST00000000314	ENSMUSG00000000305	Cdh4	8	protein_coding	6388	2	179874191	1352	PASS
191621	ENSMUST00000000314	ENSMUSG00000000305	Cdh4	13	protein_coding	6388	2	179890789	2234	PASS
39349	ENSMUST00000000314	ENSMUSG00000000305	Cdh4	16	protein_coding	6388	2	179896619	3634	PASS
128031	ENSMUST00000000314	ENSMUSG00000000305	Cdh4	16	protein_coding	6388	2	179896806	3821	PASS
159915	ENSMUST00000000314	ENSMUSG00000000305	Cdh4	16	protein_coding	6388	2	179897365	4380	PASS
32038	ENSMUST00000000314	ENSMUSG00000000305	Cdh4	16	protein_coding	6388	2	179898101	5116	PASS
157458	ENSMUST00000000314	ENSMUSG00000000305	Cdh4	16	protein_coding	6388	2	179898837	5852	PASS
39104	ENSMUST00000000314	ENSMUSG00000000305	Cdh4	16	protein_coding	6388	2	179899296	6311	PASS
94834	ENSMUST00000000317	ENSMUSG00000000308	Ckmt1	1	protein_coding	1620	2	121358808	199	PASS
179351	ENSMUST00000000317	ENSMUSG00000000308	Ckmt1	4	protein_coding	1620	2	121360558	690	PASS
47840	ENSMUST00000000317	ENSMUSG00000000308	Ckmt1	8	protein_coding	1620	2	121363043	1323	PASS
42962	ENSMUST00000000317	ENSMUSG00000000308	Ckmt1	9	protein_coding	1620	2	121363675	1558	PASS
94831	ENSMUST00000078222	ENSMUSG00000000308	Ckmt1	2	protein_coding	1518	2	121358808	97	PASS
179349	ENSMUST00000078222	ENSMUSG00000000308	Ckmt1	5	protein_coding	1518	2	121360558	588	PASS
47839	ENSMUST00000078222	ENSMUSG00000000308	Ckmt1	9	protein_coding	1518	2	121363043	1221	PASS
42961	ENSMUST00000078222	ENSMUSG00000000308	Ckmt1	10	protein_coding	1518	2	121363675	1456	PASS
94832	ENSMUST00000125221	ENSMUSG00000000308	Ckmt1	2	protein_coding	565	2	121358808	173	PASS
94830	ENSMUST00000125812	ENSMUSG00000000308	Ckmt1	2	protein_coding	850	2	121358808	362	PASS
94835	ENSMUST00000126130	ENSMUSG00000000308	Ckmt1	1	nonsense_mediated_decay	703	2	121358808	153	PASS
94837	ENSMUST00000129130	ENSMUSG00000000308	Ckmt1	1	protein_coding	796	2	121358808	143	PASS
179352	ENSMUST00000129130	ENSMUSG00000000308	Ckmt1	4	protein_coding	796	2	121360558	727	PASS
94836	ENSMUST00000145380	ENSMUSG00000000308	Ckmt1	1	retained_intron	959	2	121358808	150	PASS
129888	ENSMUST00000145380	ENSMUSG00000000308	Ckmt1	3	retained_intron	959	2	121360347	945	PASS
94833	ENSMUST00000150271	ENSMUSG00000000308	Ckmt1	2	protein_coding	851	2	121358808	55	PASS
179350	ENSMUST00000150271	ENSMUSG00000000308	Ckmt1	5	protein_coding	851	2	121360558	546	PASS
46093	ENSMUST00000153040	ENSMUSG00000000308	Ckmt1	1	retained_intron	422	2	121362938	21	PASS
47841	ENSMUST00000153040	ENSMUSG00000000308	Ckmt1	1	retained_intron	422	2	121363043	126	PASS
42963	ENSMUST00000153040	ENSMUSG00000000308	Ckmt1	2	retained_intron	422	2	121363675	361	PASS
127645	ENSMUST00000000356	ENSMUSG00000000346	Dazap2	3	protein_coding	1826	15	100618155	447	PASS
88815	ENSMUST00000000369	ENSMUSG00000000359	Rem1	2	protein_coding	1663	2	152628003	200	PASS
16384	ENSMUST00000000369	ENSMUSG00000000359	Rem1	2	protein_coding	1663	2	152628023	220	PASS
55365	ENSMUST00000000369	ENSMUSG00000000359	Rem1	2	protein_coding	1663	2	152628165	362	PASS
44827	ENSMUST00000000369	ENSMUSG00000000359	Rem1	2	protein_coding	1663	2	152628422	619	PASS
81522	ENSMUST00000000369	ENSMUSG00000000359	Rem1	3	protein_coding	1663	2	152629199	655	PASS
43828	ENSMUST00000000369	ENSMUSG00000000359	Rem1	5	protein_coding	1663	2	152634450	919	PASS
94623	ENSMUST00000000369	ENSMUSG00000000359	Rem1	5	protein_coding	1663	2	152634630	1099	PASS
68386	ENSMUST00000000369	ENSMUSG00000000359	Rem1	5	protein_coding	1663	2	152634806	1275	PASS
96	ENSMUST00000000369	ENSMUSG00000000359	Rem1	5	protein_coding	1663	2	152634808	1277	PASS
173734	ENSMUST00000000369	ENSMUSG00000000359	Rem1	5	protein_coding	1663	2	152635132	1601	PASS
104733	ENSMUST00000000369	ENSMUSG00000000359	Rem1	5	protein_coding	1663	2	152635175	1644	PASS
43829	ENSMUST00000139370	ENSMUSG00000000359	Rem1	2	retained_intron	1444	2	152634450	696	PASS
94624	ENSMUST00000139370	ENSMUSG00000000359	Rem1	2	retained_intron	1444	2	152634630	876	PASS
68387	ENSMUST00000139370	ENSMUSG00000000359	Rem1	2	retained_intron	1444	2	152634806	1052	PASS
97	ENSMUST00000139370	ENSMUSG00000000359	Rem1	2	retained_intron	1444	2	152634808	1054	PASS
173735	ENSMUST00000139370	ENSMUSG00000000359	Rem1	2	retained_intron	1444	2	152635132	1378	PASS
104734	ENSMUST00000139370	ENSMUSG00000000359	Rem1	2	retained_intron	1444	2	152635175	1421	PASS
55366	ENSMUST00000150913	ENSMUSG00000000359	Rem1	2	protein_coding	339	2	152628165	201	PASS
113880	ENSMUST00000095793	ENSMUSG00000000365	Rnf17	24	protein_coding	5148	14	56485202	3223	PASS
154699	ENSMUST00000095793	ENSMUSG00000000365	Rnf17	24	protein_coding	5148	14	56485206	3227	PASS
119717	ENSMUST00000095793	ENSMUSG00000000365	Rnf17	24	protein_coding	5148	14	56485209	3230	PASS
88926	ENSMUST00000000388	ENSMUSG00000000378	Ccm2	4	protein_coding	1858	11	6585156	524	PASS
186450	ENSMUST00000000388	ENSMUSG00000000378	Ccm2	6	protein_coding	1858	11	6590768	738	PASS
101033	ENSMUST00000000388	ENSMUSG00000000378	Ccm2	9	protein_coding	1858	11	6594156	1064	PASS
37070	ENSMUST00000000388	ENSMUSG00000000378	Ccm2	9	protein_coding	1858	11	6594282	1190	PASS
162669	ENSMUST00000000388	ENSMUSG00000000378	Ccm2	10	protein_coding	1858	11	6596088	1202	PASS
139553	ENSMUST00000000388	ENSMUSG00000000378	Ccm2	10	protein_coding	1858	11	6596193	1307	PASS
133146	ENSMUST00000000388	ENSMUSG00000000378	Ccm2	10	protein_coding	1858	11	6596370	1484	PASS
84197	ENSMUST00000000388	ENSMUSG00000000378	Ccm2	10	protein_coding	1858	11	6596487	1601	PASS
131311	ENSMUST00000000388	ENSMUSG00000000378	Ccm2	10	protein_coding	1858	11	6596632	1746	PASS
88931	ENSMUST00000109721	ENSMUSG00000000378	Ccm2	3	protein_coding	1551	11	6585156	219	PASS
186454	ENSMUST00000109721	ENSMUSG00000000378	Ccm2	5	protein_coding	1551	11	6590768	433	PASS
101036	ENSMUST00000109721	ENSMUSG00000000378	Ccm2	8	protein_coding	1551	11	6594156	759	PASS
37072	ENSMUST00000109721	ENSMUSG00000000378	Ccm2	8	protein_coding	1551	11	6594282	885	PASS
162671	ENSMUST00000109721	ENSMUSG00000000378	Ccm2	9	protein_coding	1551	11	6596088	897	PASS
139555	ENSMUST00000109721	ENSMUSG00000000378	Ccm2	9	protein_coding	1551	11	6596193	1002	PASS
133148	ENSMUST00000109721	ENSMUSG00000000378	Ccm2	9	protein_coding	1551	11	6596370	1179	PASS
84199	ENSMUST00000109721	ENSMUSG00000000378	Ccm2	9	protein_coding	1551	11	6596487	1296	PASS
131313	ENSMUST00000109721	ENSMUSG00000000378	Ccm2	9	protein_coding	1551	11	6596632	1441	PASS
14361	ENSMUST00000109722	ENSMUSG00000000378	Ccm2	2	protein_coding	1760	11	6561163	151	PASS
88928	ENSMUST00000109722	ENSMUSG00000000378	Ccm2	4	protein_coding	1760	11	6585156	436	PASS
186451	ENSMUST00000109722	ENSMUSG00000000378	Ccm2	6	protein_coding	1760	11	6590768	650	PASS
101034	ENSMUST00000109722	ENSMUSG00000000378	Ccm2	9	protein_coding	1760	11	6594156	976	PASS
37071	ENSMUST00000109722	ENSMUSG00000000378	Ccm2	9	protein_coding	1760	11	6594282	1102	PASS
162670	ENSMUST00000109722	ENSMUSG00000000378	Ccm2	10	protein_coding	1760	11	6596088	1114	PASS
139554	ENSMUST00000109722	ENSMUSG00000000378	Ccm2	10	protein_coding	1760	11	6596193	1219	PASS
133147	ENSMUST00000109722	ENSMUSG00000000378	Ccm2	10	protein_coding	1760	11	6596370	1396	PASS
84198	ENSMUST00000109722	ENSMUSG00000000378	Ccm2	10	protein_coding	1760	11	6596487	1513	PASS
131312	ENSMUST00000109722	ENSMUSG00000000378	Ccm2	10	protein_coding	1760	11	6596632	1658	PASS
14363	ENSMUST00000144293	ENSMUSG00000000378	Ccm2	1	processed_transcript	1182	11	6561163	43	PASS
155306	ENSMUST00000144293	ENSMUSG00000000378	Ccm2	2	processed_transcript	1182	11	6562935	1165	PASS
157006	ENSMUST00000144293	ENSMUSG00000000378	Ccm2	2	processed_transcript	1182	11	6562939	1169	PASS
88927	ENSMUST00000159007	ENSMUSG00000000378	Ccm2	3	protein_coding	431	11	6585156	327	PASS
14364	ENSMUST00000160633	ENSMUSG00000000378	Ccm2	1	protein_coding	827	11	6561163	30	PASS
88930	ENSMUST00000160633	ENSMUSG00000000378	Ccm2	4	protein_coding	827	11	6585156	489	PASS
186453	ENSMUST00000160633	ENSMUSG00000000378	Ccm2	6	protein_coding	827	11	6590768	703	PASS
14362	ENSMUST00000161501	ENSMUSG00000000378	Ccm2	1	nonsense_mediated_decay	691	11	6561163	52	PASS
88929	ENSMUST00000161501	ENSMUSG00000000378	Ccm2	3	nonsense_mediated_decay	691	11	6585156	427	PASS
186452	ENSMUST00000161501	ENSMUSG00000000378	Ccm2	4	nonsense_mediated_decay	691	11	6590768	504	PASS
57388	ENSMUST00000161667	ENSMUSG00000000378	Ccm2	1	retained_intron	815	11	6593336	289	PASS
52047	ENSMUST00000161667	ENSMUSG00000000378	Ccm2	1	retained_intron	815	11	6593350	303	PASS
101035	ENSMUST00000161667	ENSMUSG00000000378	Ccm2	2	retained_intron	815	11	6594156	702	PASS
91312	ENSMUST00000000395	ENSMUSG00000000385	Tmprss2	10	protein_coding	3159	16	97569059	1134	PASS
106393	ENSMUST00000000395	ENSMUSG00000000385	Tmprss2	7	protein_coding	3159	16	97576245	881	PASS
94531	ENSMUST00000000395	ENSMUSG00000000385	Tmprss2	4	protein_coding	3159	16	97591482	494	PASS
154262	ENSMUST00000000395	ENSMUSG00000000385	Tmprss2	3	protein_coding	3159	16	97596751	454	PASS
112386	ENSMUST00000023655	ENSMUSG00000000386	Mx1	11	protein_coding	3385	16	97451979	1551	PASS
144331	ENSMUST00000000402	ENSMUSG00000000392	Fap	19	protein_coding	2187	2	62517699	1536	PASS
144328	ENSMUST00000102732	ENSMUSG00000000392	Fap	20	protein_coding	2751	2	62517699	1859	PASS
144329	ENSMUST00000152085	ENSMUSG00000000392	Fap	7	processed_transcript	1269	2	62517699	547	PASS
155229	ENSMUST00000172676	ENSMUSG00000000392	Fap	15	retained_intron	2867	2	62528296	1920	PASS
144330	ENSMUST00000174234	ENSMUSG00000000392	Fap	19	protein_coding	2211	2	62517699	1560	PASS
144332	ENSMUST00000174448	ENSMUSG00000000392	Fap	20	protein_coding	2271	2	62517699	1620	PASS
139935	ENSMUST00000067240	ENSMUSG00000000409	Lck	12	protein_coding	2185	4	129548424	2110	PASS
77514	ENSMUST00000067240	ENSMUSG00000000409	Lck	12	protein_coding	2185	4	129548508	2026	PASS
37193	ENSMUST00000067240	ENSMUSG00000000409	Lck	11	protein_coding	2185	4	129551533	1505	PASS
62677	ENSMUST00000067240	ENSMUSG00000000409	Lck	10	protein_coding	2185	4	129551829	1289	PASS
2148	ENSMUST00000067240	ENSMUSG00000000409	Lck	1	protein_coding	2185	4	129558099	293	PASS
167325	ENSMUST00000067240	ENSMUSG00000000409	Lck	1	protein_coding	2185	4	129558223	169	PASS
139934	ENSMUST00000102596	ENSMUSG00000000409	Lck	13	protein_coding	2111	4	129548424	2036	PASS
77513	ENSMUST00000102596	ENSMUSG00000000409	Lck	13	protein_coding	2111	4	129548508	1952	PASS
37192	ENSMUST00000102596	ENSMUSG00000000409	Lck	12	protein_coding	2111	4	129551533	1431	PASS
62676	ENSMUST00000102596	ENSMUSG00000000409	Lck	11	protein_coding	2111	4	129551829	1215	PASS
2147	ENSMUST00000102596	ENSMUSG00000000409	Lck	2	protein_coding	2111	4	129558099	219	PASS
37191	ENSMUST00000132030	ENSMUSG00000000409	Lck	4	retained_intron	779	4	129551533	645	PASS
62675	ENSMUST00000132030	ENSMUSG00000000409	Lck	3	retained_intron	779	4	129551829	429	PASS
2146	ENSMUST00000134336	ENSMUSG00000000409	Lck	2	protein_coding	368	4	129558099	177	PASS
51753	ENSMUST00000139957	ENSMUSG00000000409	Lck	4	retained_intron	450	4	129556873	440	PASS
146881	ENSMUST00000139957	ENSMUSG00000000409	Lck	4	retained_intron	450	4	129556886	427	PASS
1893	ENSMUST00000139957	ENSMUSG00000000409	Lck	4	retained_intron	450	4	129556946	367	PASS
139933	ENSMUST00000167288	ENSMUSG00000000409	Lck	13	protein_coding	2074	4	129548424	1994	PASS
77512	ENSMUST00000167288	ENSMUSG00000000409	Lck	13	protein_coding	2074	4	129548508	1910	PASS
37190	ENSMUST00000167288	ENSMUSG00000000409	Lck	12	protein_coding	2074	4	129551533	1389	PASS
62674	ENSMUST00000167288	ENSMUSG00000000409	Lck	11	protein_coding	2074	4	129551829	1173	PASS
2145	ENSMUST00000167288	ENSMUSG00000000409	Lck	2	protein_coding	2074	4	129558099	177	PASS
133846	ENSMUST00000090601	ENSMUSG00000000416	Cttnbp2	23	protein_coding	5905	6	18366721	5731	PASS
11032	ENSMUST00000090601	ENSMUSG00000000416	Cttnbp2	23	protein_coding	5905	6	18366726	5726	PASS
57940	ENSMUST00000090601	ENSMUSG00000000416	Cttnbp2	23	protein_coding	5905	6	18366880	5572	PASS
34181	ENSMUST00000090601	ENSMUSG00000000416	Cttnbp2	23	protein_coding	5905	6	18366911	5541	PASS
192848	ENSMUST00000090601	ENSMUSG00000000416	Cttnbp2	23	protein_coding	5905	6	18367027	5425	PASS
102675	ENSMUST00000090601	ENSMUSG00000000416	Cttnbp2	23	protein_coding	5905	6	18367340	5112	PASS
83815	ENSMUST00000090601	ENSMUSG00000000416	Cttnbp2	19	protein_coding	5905	6	18380468	4534	PASS
159872	ENSMUST00000090601	ENSMUSG00000000416	Cttnbp2	19	protein_coding	5905	6	18380553	4449	PASS
32841	ENSMUST00000090601	ENSMUSG00000000416	Cttnbp2	19	protein_coding	5905	6	18380584	4418	PASS
61980	ENSMUST00000090601	ENSMUSG00000000416	Cttnbp2	19	protein_coding	5905	6	18380605	4397	PASS
92241	ENSMUST00000090601	ENSMUSG00000000416	Cttnbp2	17	protein_coding	5905	6	18382769	4133	PASS
21445	ENSMUST00000090601	ENSMUSG00000000416	Cttnbp2	17	protein_coding	5905	6	18382784	4118	PASS
56388	ENSMUST00000090601	ENSMUSG00000000416	Cttnbp2	16	protein_coding	5905	6	18388082	3923	PASS
113901	ENSMUST00000090601	ENSMUSG00000000416	Cttnbp2	14	protein_coding	5905	6	18397361	3608	PASS
91144	ENSMUST00000090601	ENSMUSG00000000416	Cttnbp2	10	protein_coding	5905	6	18408485	3270	PASS
172068	ENSMUST00000090601	ENSMUSG00000000416	Cttnbp2	10	protein_coding	5905	6	18408519	3236	PASS
36211	ENSMUST00000090601	ENSMUSG00000000416	Cttnbp2	10	protein_coding	5905	6	18408700	3055	PASS
30858	ENSMUST00000090601	ENSMUSG00000000416	Cttnbp2	10	protein_coding	5905	6	18408720	3035	PASS
110378	ENSMUST00000090601	ENSMUSG00000000416	Cttnbp2	9	protein_coding	5905	6	18414276	2903	PASS
102815	ENSMUST00000090601	ENSMUSG00000000416	Cttnbp2	4	protein_coding	5905	6	18434340	1652	PASS
186904	ENSMUST00000090601	ENSMUSG00000000416	Cttnbp2	4	protein_coding	5905	6	18434412	1580	PASS
187323	ENSMUST00000090601	ENSMUSG00000000416	Cttnbp2	4	protein_coding	5905	6	18434436	1556	PASS
11559	ENSMUST00000090601	ENSMUSG00000000416	Cttnbp2	4	protein_coding	5905	6	18434826	1166	PASS
170629	ENSMUST00000090601	ENSMUSG00000000416	Cttnbp2	4	protein_coding	5905	6	18434915	1077	PASS
181503	ENSMUST00000090601	ENSMUSG00000000416	Cttnbp2	4	protein_coding	5905	6	18435135	857	PASS
80534	ENSMUST00000090601	ENSMUSG00000000416	Cttnbp2	4	protein_coding	5905	6	18435182	810	PASS
44077	ENSMUST00000090601	ENSMUSG00000000416	Cttnbp2	4	protein_coding	5905	6	18435417	575	PASS
92264	ENSMUST00000090601	ENSMUSG00000000416	Cttnbp2	1	protein_coding	5905	6	18514823	47	PASS
44080	ENSMUST00000129669	ENSMUSG00000000416	Cttnbp2	4	protein_coding	575	6	18435417	409	PASS
140761	ENSMUST00000139557	ENSMUSG00000000416	Cttnbp2	4	retained_intron	3982	6	18432054	3868	PASS
58292	ENSMUST00000139557	ENSMUSG00000000416	Cttnbp2	4	retained_intron	3982	6	18432123	3799	PASS
165310	ENSMUST00000139557	ENSMUSG00000000416	Cttnbp2	4	retained_intron	3982	6	18432124	3798	PASS
80097	ENSMUST00000139557	ENSMUSG00000000416	Cttnbp2	4	retained_intron	3982	6	18432178	3744	PASS
26029	ENSMUST00000139557	ENSMUSG00000000416	Cttnbp2	4	retained_intron	3982	6	18432282	3640	PASS
67021	ENSMUST00000139557	ENSMUSG00000000416	Cttnbp2	4	retained_intron	3982	6	18432386	3536	PASS
83197	ENSMUST00000139557	ENSMUSG00000000416	Cttnbp2	4	retained_intron	3982	6	18432688	3234	PASS
35763	ENSMUST00000139557	ENSMUSG00000000416	Cttnbp2	4	retained_intron	3982	6	18432911	3011	PASS
136287	ENSMUST00000139557	ENSMUSG00000000416	Cttnbp2	4	retained_intron	3982	6	18433385	2537	PASS
43095	ENSMUST00000139557	ENSMUSG00000000416	Cttnbp2	4	retained_intron	3982	6	18433668	2254	PASS
128198	ENSMUST00000139557	ENSMUSG00000000416	Cttnbp2	4	retained_intron	3982	6	18433732	2190	PASS
50448	ENSMUST00000139557	ENSMUSG00000000416	Cttnbp2	4	retained_intron	3982	6	18433783	2139	PASS
102818	ENSMUST00000139557	ENSMUSG00000000416	Cttnbp2	4	retained_intron	3982	6	18434340	1582	PASS
186907	ENSMUST00000139557	ENSMUSG00000000416	Cttnbp2	4	retained_intron	3982	6	18434412	1510	PASS
187326	ENSMUST00000139557	ENSMUSG00000000416	Cttnbp2	4	retained_intron	3982	6	18434436	1486	PASS
11561	ENSMUST00000139557	ENSMUSG00000000416	Cttnbp2	4	retained_intron	3982	6	18434826	1096	PASS
170631	ENSMUST00000139557	ENSMUSG00000000416	Cttnbp2	4	retained_intron	3982	6	18434915	1007	PASS
181505	ENSMUST00000139557	ENSMUSG00000000416	Cttnbp2	4	retained_intron	3982	6	18435135	787	PASS
80536	ENSMUST00000139557	ENSMUSG00000000416	Cttnbp2	4	retained_intron	3982	6	18435182	740	PASS
44079	ENSMUST00000139557	ENSMUSG00000000416	Cttnbp2	4	retained_intron	3982	6	18435417	505	PASS
46643	ENSMUST00000140416	ENSMUSG00000000416	Cttnbp2	2	retained_intron	620	6	18501705	541	PASS
119413	ENSMUST00000140416	ENSMUSG00000000416	Cttnbp2	2	retained_intron	620	6	18501727	519	PASS
95796	ENSMUST00000140416	ENSMUSG00000000416	Cttnbp2	2	retained_intron	620	6	18501778	468	PASS
69309	ENSMUST00000140416	ENSMUSG00000000416	Cttnbp2	2	retained_intron	620	6	18501929	317	PASS
90863	ENSMUST00000140416	ENSMUSG00000000416	Cttnbp2	2	retained_intron	620	6	18501930	316	PASS
24551	ENSMUST00000140416	ENSMUSG00000000416	Cttnbp2	2	retained_intron	620	6	18501935	311	PASS
92265	ENSMUST00000140416	ENSMUSG00000000416	Cttnbp2	1	retained_intron	620	6	18514823	21	PASS
113904	ENSMUST00000141581	ENSMUSG00000000416	Cttnbp2	4	protein_coding	580	6	18397361	461	PASS
91147	ENSMUST00000141581	ENSMUSG00000000416	Cttnbp2	1	protein_coding	580	6	18408485	210	PASS
172071	ENSMUST00000141581	ENSMUSG00000000416	Cttnbp2	1	protein_coding	580	6	18408519	176	PASS
133847	ENSMUST00000146775	ENSMUSG00000000416	Cttnbp2	21	protein_coding	4224	6	18366721	4068	PASS
11033	ENSMUST00000146775	ENSMUSG00000000416	Cttnbp2	21	protein_coding	4224	6	18366726	4063	PASS
57941	ENSMUST00000146775	ENSMUSG00000000416	Cttnbp2	21	protein_coding	4224	6	18366880	3909	PASS
34182	ENSMUST00000146775	ENSMUSG00000000416	Cttnbp2	21	protein_coding	4224	6	18366911	3878	PASS
192849	ENSMUST00000146775	ENSMUSG00000000416	Cttnbp2	21	protein_coding	4224	6	18367027	3762	PASS
102676	ENSMUST00000146775	ENSMUSG00000000416	Cttnbp2	21	protein_coding	4224	6	18367340	3449	PASS
83816	ENSMUST00000146775	ENSMUSG00000000416	Cttnbp2	17	protein_coding	4224	6	18380468	2871	PASS
159873	ENSMUST00000146775	ENSMUSG00000000416	Cttnbp2	17	protein_coding	4224	6	18380553	2786	PASS
32842	ENSMUST00000146775	ENSMUSG00000000416	Cttnbp2	17	protein_coding	4224	6	18380584	2755	PASS
61981	ENSMUST00000146775	ENSMUSG00000000416	Cttnbp2	17	protein_coding	4224	6	18380605	2734	PASS
92242	ENSMUST00000146775	ENSMUSG00000000416	Cttnbp2	15	protein_coding	4224	6	18382769	2470	PASS
21446	ENSMUST00000146775	ENSMUSG00000000416	Cttnbp2	15	protein_coding	4224	6	18382784	2455	PASS
56389	ENSMUST00000146775	ENSMUSG00000000416	Cttnbp2	14	protein_coding	4224	6	18388082	2260	PASS
113902	ENSMUST00000146775	ENSMUSG00000000416	Cttnbp2	12	protein_coding	4224	6	18397361	1945	PASS
91145	ENSMUST00000146775	ENSMUSG00000000416	Cttnbp2	8	protein_coding	4224	6	18408485	1607	PASS
172069	ENSMUST00000146775	ENSMUSG00000000416	Cttnbp2	8	protein_coding	4224	6	18408519	1573	PASS
36212	ENSMUST00000146775	ENSMUSG00000000416	Cttnbp2	8	protein_coding	4224	6	18408700	1392	PASS
30859	ENSMUST00000146775	ENSMUSG00000000416	Cttnbp2	8	protein_coding	4224	6	18408720	1372	PASS
110379	ENSMUST00000146775	ENSMUSG00000000416	Cttnbp2	7	protein_coding	4224	6	18414276	1240	PASS
102816	ENSMUST00000146775	ENSMUSG00000000416	Cttnbp2	1	protein_coding	4224	6	18434340	112	PASS
186905	ENSMUST00000146775	ENSMUSG00000000416	Cttnbp2	1	protein_coding	4224	6	18434412	40	PASS
187324	ENSMUST00000146775	ENSMUSG00000000416	Cttnbp2	1	protein_coding	4224	6	18434436	16	PASS
133848	ENSMUST00000148602	ENSMUSG00000000416	Cttnbp2	23	nonsense_mediated_decay	5462	6	18366721	5448	PASS
11034	ENSMUST00000148602	ENSMUSG00000000416	Cttnbp2	23	nonsense_mediated_decay	5462	6	18366726	5443	PASS
57942	ENSMUST00000148602	ENSMUSG00000000416	Cttnbp2	23	nonsense_mediated_decay	5462	6	18366880	5289	PASS
34183	ENSMUST00000148602	ENSMUSG00000000416	Cttnbp2	23	nonsense_mediated_decay	5462	6	18366911	5258	PASS
192850	ENSMUST00000148602	ENSMUSG00000000416	Cttnbp2	23	nonsense_mediated_decay	5462	6	18367027	5142	PASS
102677	ENSMUST00000148602	ENSMUSG00000000416	Cttnbp2	23	nonsense_mediated_decay	5462	6	18367340	4829	PASS
83817	ENSMUST00000148602	ENSMUSG00000000416	Cttnbp2	19	nonsense_mediated_decay	5462	6	18380468	4251	PASS
159874	ENSMUST00000148602	ENSMUSG00000000416	Cttnbp2	19	nonsense_mediated_decay	5462	6	18380553	4166	PASS
32843	ENSMUST00000148602	ENSMUSG00000000416	Cttnbp2	19	nonsense_mediated_decay	5462	6	18380584	4135	PASS
61982	ENSMUST00000148602	ENSMUSG00000000416	Cttnbp2	19	nonsense_mediated_decay	5462	6	18380605	4114	PASS
92243	ENSMUST00000148602	ENSMUSG00000000416	Cttnbp2	17	nonsense_mediated_decay	5462	6	18382769	3850	PASS
21447	ENSMUST00000148602	ENSMUSG00000000416	Cttnbp2	17	nonsense_mediated_decay	5462	6	18382784	3835	PASS
56390	ENSMUST00000148602	ENSMUSG00000000416	Cttnbp2	16	nonsense_mediated_decay	5462	6	18388082	3640	PASS
113903	ENSMUST00000148602	ENSMUSG00000000416	Cttnbp2	14	nonsense_mediated_decay	5462	6	18397361	3325	PASS
91146	ENSMUST00000148602	ENSMUSG00000000416	Cttnbp2	10	nonsense_mediated_decay	5462	6	18408485	2987	PASS
172070	ENSMUST00000148602	ENSMUSG00000000416	Cttnbp2	10	nonsense_mediated_decay	5462	6	18408519	2953	PASS
36213	ENSMUST00000148602	ENSMUSG00000000416	Cttnbp2	10	nonsense_mediated_decay	5462	6	18408700	2772	PASS
30860	ENSMUST00000148602	ENSMUSG00000000416	Cttnbp2	10	nonsense_mediated_decay	5462	6	18408720	2752	PASS
110380	ENSMUST00000148602	ENSMUSG00000000416	Cttnbp2	9	nonsense_mediated_decay	5462	6	18414276	2620	PASS
102817	ENSMUST00000148602	ENSMUSG00000000416	Cttnbp2	4	nonsense_mediated_decay	5462	6	18434340	1532	PASS
186906	ENSMUST00000148602	ENSMUSG00000000416	Cttnbp2	4	nonsense_mediated_decay	5462	6	18434412	1460	PASS
187325	ENSMUST00000148602	ENSMUSG00000000416	Cttnbp2	4	nonsense_mediated_decay	5462	6	18434436	1436	PASS
11560	ENSMUST00000148602	ENSMUSG00000000416	Cttnbp2	4	nonsense_mediated_decay	5462	6	18434826	1046	PASS
170630	ENSMUST00000148602	ENSMUSG00000000416	Cttnbp2	4	nonsense_mediated_decay	5462	6	18434915	957	PASS
181504	ENSMUST00000148602	ENSMUSG00000000416	Cttnbp2	4	nonsense_mediated_decay	5462	6	18435135	737	PASS
80535	ENSMUST00000148602	ENSMUSG00000000416	Cttnbp2	4	nonsense_mediated_decay	5462	6	18435182	690	PASS
44078	ENSMUST00000148602	ENSMUSG00000000416	Cttnbp2	4	nonsense_mediated_decay	5462	6	18435417	455	PASS
83818	ENSMUST00000149570	ENSMUSG00000000416	Cttnbp2	2	nonsense_mediated_decay	679	6	18380468	287	PASS
159875	ENSMUST00000149570	ENSMUSG00000000416	Cttnbp2	2	nonsense_mediated_decay	679	6	18380553	202	PASS
32844	ENSMUST00000149570	ENSMUSG00000000416	Cttnbp2	2	nonsense_mediated_decay	679	6	18380584	171	PASS
61983	ENSMUST00000149570	ENSMUSG00000000416	Cttnbp2	2	nonsense_mediated_decay	679	6	18380605	150	PASS
92244	ENSMUST00000149570	ENSMUSG00000000416	Cttnbp2	1	nonsense_mediated_decay	679	6	18382769	92	PASS
21448	ENSMUST00000149570	ENSMUSG00000000416	Cttnbp2	1	nonsense_mediated_decay	679	6	18382784	77	PASS
164213	ENSMUST00000152499	ENSMUSG00000000416	Cttnbp2	19	retained_intron	4391	6	18366500	4369	PASS
52639	ENSMUST00000152499	ENSMUSG00000000416	Cttnbp2	19	retained_intron	4391	6	18366529	4340	PASS
87625	ENSMUST00000152499	ENSMUSG00000000416	Cttnbp2	19	retained_intron	4391	6	18366545	4324	PASS
133845	ENSMUST00000152499	ENSMUSG00000000416	Cttnbp2	19	retained_intron	4391	6	18366721	4148	PASS
11031	ENSMUST00000152499	ENSMUSG00000000416	Cttnbp2	19	retained_intron	4391	6	18366726	4143	PASS
57939	ENSMUST00000152499	ENSMUSG00000000416	Cttnbp2	19	retained_intron	4391	6	18366880	3989	PASS
34180	ENSMUST00000152499	ENSMUSG00000000416	Cttnbp2	19	retained_intron	4391	6	18366911	3958	PASS
192847	ENSMUST00000152499	ENSMUSG00000000416	Cttnbp2	19	retained_intron	4391	6	18367027	3842	PASS
102674	ENSMUST00000152499	ENSMUSG00000000416	Cttnbp2	19	retained_intron	4391	6	18367340	3529	PASS
83814	ENSMUST00000152499	ENSMUSG00000000416	Cttnbp2	15	retained_intron	4391	6	18380468	2951	PASS
159871	ENSMUST00000152499	ENSMUSG00000000416	Cttnbp2	15	retained_intron	4391	6	18380553	2866	PASS
32840	ENSMUST00000152499	ENSMUSG00000000416	Cttnbp2	15	retained_intron	4391	6	18380584	2835	PASS
61979	ENSMUST00000152499	ENSMUSG00000000416	Cttnbp2	15	retained_intron	4391	6	18380605	2814	PASS
92240	ENSMUST00000152499	ENSMUSG00000000416	Cttnbp2	13	retained_intron	4391	6	18382769	2550	PASS
21444	ENSMUST00000152499	ENSMUSG00000000416	Cttnbp2	13	retained_intron	4391	6	18382784	2535	PASS
56387	ENSMUST00000152499	ENSMUSG00000000416	Cttnbp2	12	retained_intron	4391	6	18388082	2340	PASS
113900	ENSMUST00000152499	ENSMUSG00000000416	Cttnbp2	10	retained_intron	4391	6	18397361	2025	PASS
91143	ENSMUST00000152499	ENSMUSG00000000416	Cttnbp2	6	retained_intron	4391	6	18408485	1687	PASS
172067	ENSMUST00000152499	ENSMUSG00000000416	Cttnbp2	6	retained_intron	4391	6	18408519	1653	PASS
36210	ENSMUST00000152499	ENSMUSG00000000416	Cttnbp2	6	retained_intron	4391	6	18408700	1472	PASS
30857	ENSMUST00000152499	ENSMUSG00000000416	Cttnbp2	6	retained_intron	4391	6	18408720	1452	PASS
110377	ENSMUST00000152499	ENSMUSG00000000416	Cttnbp2	5	retained_intron	4391	6	18414276	1320	PASS
177849	ENSMUST00000000445	ENSMUSG00000000435	Myf5	3	protein_coding	2083	10	107483194	1797	PASS
190641	ENSMUST00000000445	ENSMUSG00000000435	Myf5	3	protein_coding	2083	10	107483598	1393	PASS
32908	ENSMUST00000000445	ENSMUSG00000000435	Myf5	3	protein_coding	2083	10	107483788	1203	PASS
36463	ENSMUST00000000445	ENSMUSG00000000435	Myf5	3	protein_coding	2083	10	107483848	1143	PASS
9422	ENSMUST00000000445	ENSMUSG00000000435	Myf5	3	protein_coding	2083	10	107483943	1048	PASS
3947	ENSMUST00000000445	ENSMUSG00000000435	Myf5	3	protein_coding	2083	10	107484128	863	PASS
151700	ENSMUST00000000500	ENSMUSG00000000489	Pdgfb	7	protein_coding	2918	15	79996005	2813	PASS
60077	ENSMUST00000000500	ENSMUSG00000000489	Pdgfb	7	protein_coding	2918	15	79996113	2705	PASS
187075	ENSMUST00000000500	ENSMUSG00000000489	Pdgfb	7	protein_coding	2918	15	79996120	2698	PASS
102404	ENSMUST00000000500	ENSMUSG00000000489	Pdgfb	5	protein_coding	2918	15	80000383	1357	PASS
149616	ENSMUST00000000500	ENSMUSG00000000489	Pdgfb	4	protein_coding	2918	15	80001817	1131	PASS
28387	ENSMUST00000000500	ENSMUSG00000000489	Pdgfb	1	protein_coding	2918	15	80014377	432	PASS
87324	ENSMUST00000000500	ENSMUSG00000000489	Pdgfb	1	protein_coding	2918	15	80014465	344	PASS
65537	ENSMUST00000000542	ENSMUSG00000000530	Acvrl1	2	protein_coding	3640	15	101128971	107	PASS
76913	ENSMUST00000000542	ENSMUSG00000000530	Acvrl1	3	protein_coding	3640	15	101134730	323	PASS
152215	ENSMUST00000000542	ENSMUSG00000000530	Acvrl1	4	protein_coding	3640	15	101135401	440	PASS
180284	ENSMUST00000000542	ENSMUSG00000000530	Acvrl1	4	protein_coding	3640	15	101135437	476	PASS
13188	ENSMUST00000000542	ENSMUSG00000000530	Acvrl1	5	protein_coding	3640	15	101135849	683	PASS
175291	ENSMUST00000000542	ENSMUSG00000000530	Acvrl1	6	protein_coding	3640	15	101136151	818	PASS
181069	ENSMUST00000000542	ENSMUSG00000000530	Acvrl1	7	protein_coding	3640	15	101137000	911	PASS
20641	ENSMUST00000000542	ENSMUSG00000000530	Acvrl1	7	protein_coding	3640	15	101137030	941	PASS
167641	ENSMUST00000000542	ENSMUSG00000000530	Acvrl1	7	protein_coding	3640	15	101137033	944	PASS
126126	ENSMUST00000000542	ENSMUSG00000000530	Acvrl1	9	protein_coding	3640	15	101138235	1345	PASS
41758	ENSMUST00000000542	ENSMUSG00000000530	Acvrl1	11	protein_coding	3640	15	101143649	1953	PASS
130787	ENSMUST00000000542	ENSMUSG00000000530	Acvrl1	11	protein_coding	3640	15	101143952	2256	PASS
3553	ENSMUST00000000542	ENSMUSG00000000530	Acvrl1	11	protein_coding	3640	15	101143996	2300	PASS
42856	ENSMUST00000000542	ENSMUSG00000000530	Acvrl1	11	protein_coding	3640	15	101144045	2349	PASS
137917	ENSMUST00000000542	ENSMUSG00000000530	Acvrl1	11	protein_coding	3640	15	101144291	2595	PASS
4709	ENSMUST00000000542	ENSMUSG00000000530	Acvrl1	11	protein_coding	3640	15	101144379	2683	PASS
68276	ENSMUST00000000542	ENSMUSG00000000530	Acvrl1	11	protein_coding	3640	15	101144870	3174	PASS
182617	ENSMUST00000000542	ENSMUSG00000000530	Acvrl1	11	protein_coding	3640	15	101144978	3282	PASS
123863	ENSMUST00000000542	ENSMUSG00000000530	Acvrl1	11	protein_coding	3640	15	101145160	3464	PASS
65541	ENSMUST00000117984	ENSMUSG00000000530	Acvrl1	2	protein_coding	1852	15	101128971	55	PASS
76916	ENSMUST00000117984	ENSMUSG00000000530	Acvrl1	3	protein_coding	1852	15	101134730	233	PASS
152217	ENSMUST00000117984	ENSMUSG00000000530	Acvrl1	4	protein_coding	1852	15	101135401	350	PASS
180286	ENSMUST00000117984	ENSMUSG00000000530	Acvrl1	4	protein_coding	1852	15	101135437	386	PASS
13190	ENSMUST00000117984	ENSMUSG00000000530	Acvrl1	5	protein_coding	1852	15	101135849	593	PASS
175293	ENSMUST00000117984	ENSMUSG00000000530	Acvrl1	6	protein_coding	1852	15	101136151	728	PASS
181071	ENSMUST00000117984	ENSMUSG00000000530	Acvrl1	7	protein_coding	1852	15	101137000	821	PASS
20643	ENSMUST00000117984	ENSMUSG00000000530	Acvrl1	7	protein_coding	1852	15	101137030	851	PASS
167643	ENSMUST00000117984	ENSMUSG00000000530	Acvrl1	7	protein_coding	1852	15	101137033	854	PASS
126128	ENSMUST00000117984	ENSMUSG00000000530	Acvrl1	9	protein_coding	1852	15	101138235	1255	PASS
65542	ENSMUST00000119063	ENSMUSG00000000530	Acvrl1	1	protein_coding	1818	15	101128971	50	PASS
76917	ENSMUST00000119063	ENSMUSG00000000530	Acvrl1	2	protein_coding	1818	15	101134730	197	PASS
152218	ENSMUST00000119063	ENSMUSG00000000530	Acvrl1	3	protein_coding	1818	15	101135401	314	PASS
180287	ENSMUST00000119063	ENSMUSG00000000530	Acvrl1	3	protein_coding	1818	15	101135437	350	PASS
13191	ENSMUST00000119063	ENSMUSG00000000530	Acvrl1	4	protein_coding	1818	15	101135849	557	PASS
175294	ENSMUST00000119063	ENSMUSG00000000530	Acvrl1	5	protein_coding	1818	15	101136151	692	PASS
181072	ENSMUST00000119063	ENSMUSG00000000530	Acvrl1	6	protein_coding	1818	15	101137000	785	PASS
20644	ENSMUST00000119063	ENSMUSG00000000530	Acvrl1	6	protein_coding	1818	15	101137030	815	PASS
167644	ENSMUST00000119063	ENSMUSG00000000530	Acvrl1	6	protein_coding	1818	15	101137033	818	PASS
126129	ENSMUST00000119063	ENSMUSG00000000530	Acvrl1	8	protein_coding	1818	15	101138235	1219	PASS
65539	ENSMUST00000120028	ENSMUSG00000000530	Acvrl1	2	protein_coding	1932	15	101128971	78	PASS
76914	ENSMUST00000120028	ENSMUSG00000000530	Acvrl1	4	protein_coding	1932	15	101134730	312	PASS
152216	ENSMUST00000120028	ENSMUSG00000000530	Acvrl1	5	protein_coding	1932	15	101135401	429	PASS
180285	ENSMUST00000120028	ENSMUSG00000000530	Acvrl1	5	protein_coding	1932	15	101135437	465	PASS
13189	ENSMUST00000120028	ENSMUSG00000000530	Acvrl1	6	protein_coding	1932	15	101135849	672	PASS
175292	ENSMUST00000120028	ENSMUSG00000000530	Acvrl1	7	protein_coding	1932	15	101136151	807	PASS
181070	ENSMUST00000120028	ENSMUSG00000000530	Acvrl1	8	protein_coding	1932	15	101137000	900	PASS
20642	ENSMUST00000120028	ENSMUSG00000000530	Acvrl1	8	protein_coding	1932	15	101137030	930	PASS
167642	ENSMUST00000120028	ENSMUSG00000000530	Acvrl1	8	protein_coding	1932	15	101137033	933	PASS
126127	ENSMUST00000120028	ENSMUSG00000000530	Acvrl1	10	protein_coding	1932	15	101138235	1334	PASS
76920	ENSMUST00000120754	ENSMUSG00000000530	Acvrl1	2	protein_coding	3506	15	101134730	189	PASS
152221	ENSMUST00000120754	ENSMUSG00000000530	Acvrl1	3	protein_coding	3506	15	101135401	306	PASS
180290	ENSMUST00000120754	ENSMUSG00000000530	Acvrl1	3	protein_coding	3506	15	101135437	342	PASS
13193	ENSMUST00000120754	ENSMUSG00000000530	Acvrl1	4	protein_coding	3506	15	101135849	549	PASS
175296	ENSMUST00000120754	ENSMUSG00000000530	Acvrl1	5	protein_coding	3506	15	101136151	684	PASS
181074	ENSMUST00000120754	ENSMUSG00000000530	Acvrl1	6	protein_coding	3506	15	101137000	777	PASS
20646	ENSMUST00000120754	ENSMUSG00000000530	Acvrl1	6	protein_coding	3506	15	101137030	807	PASS
167646	ENSMUST00000120754	ENSMUSG00000000530	Acvrl1	6	protein_coding	3506	15	101137033	810	PASS
126131	ENSMUST00000120754	ENSMUSG00000000530	Acvrl1	8	protein_coding	3506	15	101138235	1211	PASS
41759	ENSMUST00000120754	ENSMUSG00000000530	Acvrl1	10	protein_coding	3506	15	101143649	1819	PASS
130788	ENSMUST00000120754	ENSMUSG00000000530	Acvrl1	10	protein_coding	3506	15	101143952	2122	PASS
3554	ENSMUST00000120754	ENSMUSG00000000530	Acvrl1	10	protein_coding	3506	15	101143996	2166	PASS
42857	ENSMUST00000120754	ENSMUSG00000000530	Acvrl1	10	protein_coding	3506	15	101144045	2215	PASS
137918	ENSMUST00000120754	ENSMUSG00000000530	Acvrl1	10	protein_coding	3506	15	101144291	2461	PASS
4710	ENSMUST00000120754	ENSMUSG00000000530	Acvrl1	10	protein_coding	3506	15	101144379	2549	PASS
68277	ENSMUST00000120754	ENSMUSG00000000530	Acvrl1	10	protein_coding	3506	15	101144870	3040	PASS
182618	ENSMUST00000120754	ENSMUSG00000000530	Acvrl1	10	protein_coding	3506	15	101144978	3148	PASS
123864	ENSMUST00000120754	ENSMUSG00000000530	Acvrl1	10	protein_coding	3506	15	101145160	3330	PASS
65543	ENSMUST00000121718	ENSMUSG00000000530	Acvrl1	1	protein_coding	1906	15	101128971	48	PASS
76918	ENSMUST00000121718	ENSMUSG00000000530	Acvrl1	3	protein_coding	1906	15	101134730	287	PASS
152219	ENSMUST00000121718	ENSMUSG00000000530	Acvrl1	4	protein_coding	1906	15	101135401	404	PASS
180288	ENSMUST00000121718	ENSMUSG00000000530	Acvrl1	4	protein_coding	1906	15	101135437	440	PASS
13192	ENSMUST00000121718	ENSMUSG00000000530	Acvrl1	5	protein_coding	1906	15	101135849	647	PASS
175295	ENSMUST00000121718	ENSMUSG00000000530	Acvrl1	6	protein_coding	1906	15	101136151	782	PASS
181073	ENSMUST00000121718	ENSMUSG00000000530	Acvrl1	7	protein_coding	1906	15	101137000	875	PASS
20645	ENSMUST00000121718	ENSMUSG00000000530	Acvrl1	7	protein_coding	1906	15	101137030	905	PASS
167645	ENSMUST00000121718	ENSMUSG00000000530	Acvrl1	7	protein_coding	1906	15	101137033	908	PASS
126130	ENSMUST00000121718	ENSMUSG00000000530	Acvrl1	9	protein_coding	1906	15	101138235	1309	PASS
76919	ENSMUST00000124151	ENSMUSG00000000530	Acvrl1	2	protein_coding	312	15	101134730	134	PASS
152220	ENSMUST00000124151	ENSMUSG00000000530	Acvrl1	3	protein_coding	312	15	101135401	251	PASS
180289	ENSMUST00000124151	ENSMUSG00000000530	Acvrl1	3	protein_coding	312	15	101135437	287	PASS
126132	ENSMUST00000128525	ENSMUSG00000000530	Acvrl1	2	processed_transcript	537	15	101138235	68	PASS
148322	ENSMUST00000128525	ENSMUSG00000000530	Acvrl1	4	processed_transcript	537	15	101142498	411	PASS
58400	ENSMUST00000128525	ENSMUSG00000000530	Acvrl1	4	processed_transcript	537	15	101142506	419	PASS
162546	ENSMUST00000128868	ENSMUSG00000000530	Acvrl1	1	retained_intron	453	15	101135739	83	PASS
13194	ENSMUST00000128868	ENSMUSG00000000530	Acvrl1	1	retained_intron	453	15	101135849	193	PASS
175297	ENSMUST00000128868	ENSMUSG00000000530	Acvrl1	2	retained_intron	453	15	101136151	328	PASS
181075	ENSMUST00000128868	ENSMUSG00000000530	Acvrl1	3	retained_intron	453	15	101137000	421	PASS
20647	ENSMUST00000128868	ENSMUSG00000000530	Acvrl1	3	retained_intron	453	15	101137030	451	PASS
65540	ENSMUST00000130432	ENSMUSG00000000530	Acvrl1	2	protein_coding	370	15	101128971	78	PASS
76915	ENSMUST00000130432	ENSMUSG00000000530	Acvrl1	4	protein_coding	370	15	101134730	343	PASS
65538	ENSMUST00000144229	ENSMUSG00000000530	Acvrl1	2	protein_coding	332	15	101128971	92	PASS
141532	ENSMUST00000000543	ENSMUSG00000000531	Grasp	8	protein_coding	2013	15	101231519	777	PASS
61919	ENSMUST00000000543	ENSMUSG00000000531	Grasp	8	protein_coding	2013	15	101231725	983	PASS
147727	ENSMUST00000000543	ENSMUSG00000000531	Grasp	8	protein_coding	2013	15	101232295	1553	PASS
190276	ENSMUST00000064019	ENSMUSG00000000538	Tom1l2	13	protein_coding	2151	11	60240862	1859	PASS
145404	ENSMUST00000064019	ENSMUSG00000000538	Tom1l2	12	protein_coding	2151	11	60241856	1337	PASS
81754	ENSMUST00000093046	ENSMUSG00000000538	Tom1l2	14	protein_coding	4849	11	60227265	4299	PASS
156692	ENSMUST00000093046	ENSMUSG00000000538	Tom1l2	14	protein_coding	4849	11	60227757	3807	PASS
62616	ENSMUST00000093046	ENSMUSG00000000538	Tom1l2	14	protein_coding	4849	11	60228775	2789	PASS
180474	ENSMUST00000093046	ENSMUSG00000000538	Tom1l2	14	protein_coding	4849	11	60229376	2188	PASS
3285	ENSMUST00000093046	ENSMUSG00000000538	Tom1l2	14	protein_coding	4849	11	60229889	1675	PASS
81943	ENSMUST00000093046	ENSMUSG00000000538	Tom1l2	14	protein_coding	4849	11	60229915	1649	PASS
93184	ENSMUST00000093046	ENSMUSG00000000538	Tom1l2	14	protein_coding	4849	11	60230174	1390	PASS
145399	ENSMUST00000093046	ENSMUSG00000000538	Tom1l2	11	protein_coding	4849	11	60241856	1187	PASS
81755	ENSMUST00000093048	ENSMUSG00000000538	Tom1l2	14	protein_coding	4864	11	60227265	4314	PASS
156693	ENSMUST00000093048	ENSMUSG00000000538	Tom1l2	14	protein_coding	4864	11	60227757	3822	PASS
62617	ENSMUST00000093048	ENSMUSG00000000538	Tom1l2	14	protein_coding	4864	11	60228775	2804	PASS
180475	ENSMUST00000093048	ENSMUSG00000000538	Tom1l2	14	protein_coding	4864	11	60229376	2203	PASS
3286	ENSMUST00000093048	ENSMUSG00000000538	Tom1l2	14	protein_coding	4864	11	60229889	1690	PASS
81944	ENSMUST00000093048	ENSMUSG00000000538	Tom1l2	14	protein_coding	4864	11	60229915	1664	PASS
93185	ENSMUST00000093048	ENSMUSG00000000538	Tom1l2	14	protein_coding	4864	11	60230174	1405	PASS
145400	ENSMUST00000093048	ENSMUSG00000000538	Tom1l2	11	protein_coding	4864	11	60241856	1202	PASS
81758	ENSMUST00000095254	ENSMUSG00000000538	Tom1l2	14	protein_coding	4940	11	60227265	4389	PASS
156696	ENSMUST00000095254	ENSMUSG00000000538	Tom1l2	14	protein_coding	4940	11	60227757	3897	PASS
62620	ENSMUST00000095254	ENSMUSG00000000538	Tom1l2	14	protein_coding	4940	11	60228775	2879	PASS
180478	ENSMUST00000095254	ENSMUSG00000000538	Tom1l2	14	protein_coding	4940	11	60229376	2278	PASS
3289	ENSMUST00000095254	ENSMUSG00000000538	Tom1l2	14	protein_coding	4940	11	60229889	1765	PASS
81947	ENSMUST00000095254	ENSMUSG00000000538	Tom1l2	14	protein_coding	4940	11	60229915	1739	PASS
93188	ENSMUST00000095254	ENSMUSG00000000538	Tom1l2	14	protein_coding	4940	11	60230174	1480	PASS
145402	ENSMUST00000095254	ENSMUSG00000000538	Tom1l2	12	protein_coding	4940	11	60241856	1337	PASS
182793	ENSMUST00000102682	ENSMUSG00000000538	Tom1l2	12	protein_coding	2256	11	60241411	1782	PASS
145403	ENSMUST00000102682	ENSMUSG00000000538	Tom1l2	12	protein_coding	2256	11	60241856	1337	PASS
81756	ENSMUST00000102683	ENSMUSG00000000538	Tom1l2	15	protein_coding	4999	11	60227265	4449	PASS
156694	ENSMUST00000102683	ENSMUSG00000000538	Tom1l2	15	protein_coding	4999	11	60227757	3957	PASS
62618	ENSMUST00000102683	ENSMUSG00000000538	Tom1l2	15	protein_coding	4999	11	60228775	2939	PASS
180476	ENSMUST00000102683	ENSMUSG00000000538	Tom1l2	15	protein_coding	4999	11	60229376	2338	PASS
3287	ENSMUST00000102683	ENSMUSG00000000538	Tom1l2	15	protein_coding	4999	11	60229889	1825	PASS
81945	ENSMUST00000102683	ENSMUSG00000000538	Tom1l2	15	protein_coding	4999	11	60229915	1799	PASS
93186	ENSMUST00000102683	ENSMUSG00000000538	Tom1l2	15	protein_coding	4999	11	60230174	1540	PASS
145401	ENSMUST00000102683	ENSMUSG00000000538	Tom1l2	12	protein_coding	4999	11	60241856	1337	PASS
81941	ENSMUST00000133420	ENSMUSG00000000538	Tom1l2	7	protein_coding	790	11	60229915	777	PASS
93182	ENSMUST00000133420	ENSMUSG00000000538	Tom1l2	7	protein_coding	790	11	60230174	518	PASS
145398	ENSMUST00000133420	ENSMUSG00000000538	Tom1l2	3	protein_coding	790	11	60241856	252	PASS
39147	ENSMUST00000142225	ENSMUSG00000000538	Tom1l2	9	processed_transcript	3013	11	60254514	1330	PASS
81948	ENSMUST00000143124	ENSMUSG00000000538	Tom1l2	6	protein_coding	729	11	60229915	716	PASS
93189	ENSMUST00000143124	ENSMUSG00000000538	Tom1l2	6	protein_coding	729	11	60230174	457	PASS
145405	ENSMUST00000143124	ENSMUSG00000000538	Tom1l2	4	protein_coding	729	11	60241856	314	PASS
3284	ENSMUST00000151284	ENSMUSG00000000538	Tom1l2	2	processed_transcript	886	11	60229889	600	PASS
81942	ENSMUST00000151284	ENSMUSG00000000538	Tom1l2	2	processed_transcript	886	11	60229915	574	PASS
93183	ENSMUST00000151284	ENSMUSG00000000538	Tom1l2	2	processed_transcript	886	11	60230174	315	PASS
81757	ENSMUST00000153920	ENSMUSG00000000538	Tom1l2	4	processed_transcript	3791	11	60227265	3241	PASS
156695	ENSMUST00000153920	ENSMUSG00000000538	Tom1l2	4	processed_transcript	3791	11	60227757	2749	PASS
62619	ENSMUST00000153920	ENSMUSG00000000538	Tom1l2	4	processed_transcript	3791	11	60228775	1731	PASS
180477	ENSMUST00000153920	ENSMUSG00000000538	Tom1l2	4	processed_transcript	3791	11	60229376	1130	PASS
3288	ENSMUST00000153920	ENSMUSG00000000538	Tom1l2	4	processed_transcript	3791	11	60229889	617	PASS
81946	ENSMUST00000153920	ENSMUSG00000000538	Tom1l2	4	processed_transcript	3791	11	60229915	591	PASS
93187	ENSMUST00000153920	ENSMUSG00000000538	Tom1l2	4	processed_transcript	3791	11	60230174	332	PASS
117868	ENSMUST00000172361	ENSMUSG00000000568	Hnrnpd	9	protein_coding	4320	5	99958824	3922	PASS
86538	ENSMUST00000000619	ENSMUSG00000000605	Clcn4-2	13	protein_coding	4578	7	7282553	4341	PASS
120690	ENSMUST00000000619	ENSMUSG00000000605	Clcn4-2	13	protein_coding	4578	7	7282571	4323	PASS
173499	ENSMUST00000000619	ENSMUSG00000000605	Clcn4-2	13	protein_coding	4578	7	7282820	4074	PASS
132318	ENSMUST00000000619	ENSMUSG00000000605	Clcn4-2	13	protein_coding	4578	7	7283051	3843	PASS
62632	ENSMUST00000000619	ENSMUSG00000000605	Clcn4-2	13	protein_coding	4578	7	7284115	2779	PASS
30401	ENSMUST00000000619	ENSMUSG00000000605	Clcn4-2	13	protein_coding	4578	7	7284181	2713	PASS
142526	ENSMUST00000000619	ENSMUSG00000000605	Clcn4-2	9	protein_coding	4578	7	7291840	1387	PASS
101270	ENSMUST00000000619	ENSMUSG00000000605	Clcn4-2	7	protein_coding	4578	7	7294086	1018	PASS
164788	ENSMUST00000022438	ENSMUSG00000000606	Vmn2r88	2	protein_coding	2574	14	51413208	377	PASS
165143	ENSMUST00000022438	ENSMUSG00000000606	Vmn2r88	3	protein_coding	2574	14	51414016	810	PASS
97512	ENSMUST00000022438	ENSMUSG00000000606	Vmn2r88	3	protein_coding	2574	14	51414052	846	PASS
109835	ENSMUST00000022438	ENSMUSG00000000606	Vmn2r88	3	protein_coding	2574	14	51414281	1075	PASS
159143	ENSMUST00000022438	ENSMUSG00000000606	Vmn2r88	6	protein_coding	2574	14	51418739	2431	PASS
164787	ENSMUST00000159674	ENSMUSG00000000606	Vmn2r88	2	protein_coding	2907	14	51413208	239	PASS
165142	ENSMUST00000159674	ENSMUSG00000000606	Vmn2r88	3	protein_coding	2907	14	51414016	648	PASS
97511	ENSMUST00000159674	ENSMUSG00000000606	Vmn2r88	3	protein_coding	2907	14	51414052	684	PASS
109834	ENSMUST00000159674	ENSMUSG00000000606	Vmn2r88	3	protein_coding	2907	14	51414281	913	PASS
159142	ENSMUST00000159674	ENSMUSG00000000606	Vmn2r88	6	protein_coding	2907	14	51418739	2269	PASS
91128	ENSMUST00000159674	ENSMUSG00000000606	Vmn2r88	6	protein_coding	2907	14	51418910	2440	PASS
8219	ENSMUST00000159674	ENSMUSG00000000606	Vmn2r88	6	protein_coding	2907	14	51419018	2548	PASS
30339	ENSMUST00000159674	ENSMUSG00000000606	Vmn2r88	6	protein_coding	2907	14	51419209	2739	PASS
164786	ENSMUST00000163019	ENSMUSG00000000606	Vmn2r88	2	protein_coding	2773	14	51413208	304	PASS
165141	ENSMUST00000163019	ENSMUSG00000000606	Vmn2r88	3	protein_coding	2773	14	51414016	713	PASS
97510	ENSMUST00000163019	ENSMUSG00000000606	Vmn2r88	3	protein_coding	2773	14	51414052	749	PASS
109833	ENSMUST00000163019	ENSMUSG00000000606	Vmn2r88	3	protein_coding	2773	14	51414281	978	PASS
159141	ENSMUST00000163019	ENSMUSG00000000606	Vmn2r88	4	protein_coding	2773	14	51418739	1985	PASS
91127	ENSMUST00000163019	ENSMUSG00000000606	Vmn2r88	4	protein_coding	2773	14	51418910	2156	PASS
8218	ENSMUST00000163019	ENSMUSG00000000606	Vmn2r88	4	protein_coding	2773	14	51419018	2264	PASS
30338	ENSMUST00000163019	ENSMUSG00000000606	Vmn2r88	4	protein_coding	2773	14	51419209	2455	PASS
158054	ENSMUST00000000642	ENSMUSG00000000628	Hk2	9	protein_coding	5513	6	82738370	1656	PASS
77424	ENSMUST00000000642	ENSMUSG00000000628	Hk2	9	protein_coding	5513	6	82738505	1521	PASS
124421	ENSMUST00000000642	ENSMUSG00000000628	Hk2	7	protein_coding	5513	6	82742862	1290	PASS
2365	ENSMUST00000000642	ENSMUSG00000000628	Hk2	7	protein_coding	5513	6	82742877	1275	PASS
158055	ENSMUST00000170833	ENSMUSG00000000628	Hk2	9	protein_coding	2792	6	82738370	1220	PASS
77425	ENSMUST00000170833	ENSMUSG00000000628	Hk2	9	protein_coding	2792	6	82738505	1085	PASS
124422	ENSMUST00000170833	ENSMUSG00000000628	Hk2	7	protein_coding	2792	6	82742862	854	PASS
2366	ENSMUST00000170833	ENSMUSG00000000628	Hk2	7	protein_coding	2792	6	82742877	839	PASS
73018	ENSMUST00000000687	ENSMUSG00000000673	Haao	5	protein_coding	1222	17	83835531	458	PASS
18674	ENSMUST00000000687	ENSMUSG00000000673	Haao	1	protein_coding	1222	17	83846721	70	PASS
40508	ENSMUST00000000696	ENSMUSG00000000682	Cd52	1	protein_coding	514	4	134095007	76	PASS
160631	ENSMUST00000137445	ENSMUSG00000000682	Cd52	2	processed_transcript	506	4	134094142	440	PASS
136060	ENSMUST00000137445	ENSMUSG00000000682	Cd52	2	processed_transcript	506	4	134094416	166	PASS
40509	ENSMUST00000137445	ENSMUSG00000000682	Cd52	1	processed_transcript	506	4	134095007	32	PASS
103658	ENSMUST00000145122	ENSMUSG00000000682	Cd52	2	processed_transcript	380	4	134082554	274	PASS
71714	ENSMUST00000145122	ENSMUSG00000000682	Cd52	2	processed_transcript	380	4	134082641	187	PASS
40507	ENSMUST00000145122	ENSMUSG00000000682	Cd52	1	processed_transcript	380	4	134095007	35	PASS
78975	ENSMUST00000000707	ENSMUSG00000000693	Loxl3	1	protein_coding	4098	6	83034175	3	PASS
24087	ENSMUST00000000707	ENSMUSG00000000693	Loxl3	2	protein_coding	4098	6	83035769	432	PASS
192200	ENSMUST00000000707	ENSMUSG00000000693	Loxl3	4	protein_coding	4098	6	83038577	807	PASS
78977	ENSMUST00000101257	ENSMUSG00000000693	Loxl3	1	protein_coding	3252	6	83034175	3	PASS
24089	ENSMUST00000101257	ENSMUSG00000000693	Loxl3	2	protein_coding	3252	6	83035769	432	PASS
192201	ENSMUST00000101257	ENSMUSG00000000693	Loxl3	4	protein_coding	3252	6	83038577	807	PASS
78976	ENSMUST00000152679	ENSMUSG00000000693	Loxl3	1	processed_transcript	462	6	83034175	3	PASS
24088	ENSMUST00000152679	ENSMUSG00000000693	Loxl3	2	processed_transcript	462	6	83035769	307	PASS
35117	ENSMUST00000155502	ENSMUSG00000000693	Loxl3	1	retained_intron	611	6	83050044	177	PASS
187385	ENSMUST00000000724	ENSMUSG00000000708	Kat2b	18	protein_coding	4653	17	53671659	3592	PASS
79083	ENSMUST00000108868	ENSMUSG00000000738	Spg7	1	protein_coding	2683	8	123065334	54	PASS
112832	ENSMUST00000108868	ENSMUSG00000000738	Spg7	1	protein_coding	2683	8	123065348	68	PASS
113547	ENSMUST00000108868	ENSMUSG00000000738	Spg7	6	protein_coding	2683	8	123077894	1081	PASS
94471	ENSMUST00000108868	ENSMUSG00000000738	Spg7	9	protein_coding	2683	8	123080647	1407	PASS
109563	ENSMUST00000108868	ENSMUSG00000000738	Spg7	9	protein_coding	2683	8	123080677	1437	PASS
113542	ENSMUST00000125975	ENSMUSG00000000738	Spg7	6	protein_coding	2408	8	123077894	695	PASS
94465	ENSMUST00000125975	ENSMUSG00000000738	Spg7	9	protein_coding	2408	8	123080647	1021	PASS
109557	ENSMUST00000125975	ENSMUSG00000000738	Spg7	9	protein_coding	2408	8	123080677	1051	PASS
113545	ENSMUST00000128803	ENSMUSG00000000738	Spg7	5	retained_intron	3385	8	123077894	747	PASS
182818	ENSMUST00000128803	ENSMUSG00000000738	Spg7	6	retained_intron	3385	8	123079740	1100	PASS
184357	ENSMUST00000128803	ENSMUSG00000000738	Spg7	6	retained_intron	3385	8	123080491	1851	PASS
111577	ENSMUST00000128803	ENSMUSG00000000738	Spg7	6	retained_intron	3385	8	123080615	1975	PASS
94468	ENSMUST00000128803	ENSMUSG00000000738	Spg7	6	retained_intron	3385	8	123080647	2007	PASS
109560	ENSMUST00000128803	ENSMUSG00000000738	Spg7	6	retained_intron	3385	8	123080677	2037	PASS
184358	ENSMUST00000142150	ENSMUSG00000000738	Spg7	1	retained_intron	693	8	123080491	83	PASS
111578	ENSMUST00000142150	ENSMUSG00000000738	Spg7	1	retained_intron	693	8	123080615	207	PASS
94470	ENSMUST00000142150	ENSMUSG00000000738	Spg7	1	retained_intron	693	8	123080647	239	PASS
109562	ENSMUST00000142150	ENSMUSG00000000738	Spg7	1	retained_intron	693	8	123080677	269	PASS
113541	ENSMUST00000142541	ENSMUSG00000000738	Spg7	5	protein_coding	809	8	123077894	638	PASS
79082	ENSMUST00000149248	ENSMUSG00000000738	Spg7	1	protein_coding	2896	8	123065334	156	PASS
112831	ENSMUST00000149248	ENSMUSG00000000738	Spg7	1	protein_coding	2896	8	123065348	170	PASS
113543	ENSMUST00000149248	ENSMUSG00000000738	Spg7	6	protein_coding	2896	8	123077894	1183	PASS
94466	ENSMUST00000149248	ENSMUSG00000000738	Spg7	9	protein_coding	2896	8	123080647	1509	PASS
109558	ENSMUST00000149248	ENSMUSG00000000738	Spg7	9	protein_coding	2896	8	123080677	1539	PASS
113544	ENSMUST00000153285	ENSMUSG00000000738	Spg7	6	protein_coding	2481	8	123077894	886	PASS
94467	ENSMUST00000153285	ENSMUSG00000000738	Spg7	9	protein_coding	2481	8	123080647	1212	PASS
109559	ENSMUST00000153285	ENSMUSG00000000738	Spg7	9	protein_coding	2481	8	123080677	1242	PASS
113546	ENSMUST00000153492	ENSMUSG00000000738	Spg7	3	nonsense_mediated_decay	883	8	123077894	414	PASS
94469	ENSMUST00000153492	ENSMUSG00000000738	Spg7	5	nonsense_mediated_decay	883	8	123080647	577	PASS
109561	ENSMUST00000153492	ENSMUSG00000000738	Spg7	5	nonsense_mediated_decay	883	8	123080677	607	PASS
90219	ENSMUST00000000755	ENSMUSG00000000739	Sult5a1	4	protein_coding	1150	8	123148378	506	PASS
90220	ENSMUST00000122819	ENSMUSG00000000739	Sult5a1	4	nonsense_mediated_decay	1053	8	123148378	506	PASS
90221	ENSMUST00000137998	ENSMUSG00000000739	Sult5a1	4	protein_coding	748	8	123148378	508	PASS
90222	ENSMUST00000146007	ENSMUSG00000000739	Sult5a1	5	nonsense_mediated_decay	674	8	123148378	580	PASS
75756	ENSMUST00000129311	ENSMUSG00000000740	Rpl13	2	retained_intron	1969	8	123102997	263	PASS
108803	ENSMUST00000129311	ENSMUSG00000000740	Rpl13	2	retained_intron	1969	8	123102998	264	PASS
16881	ENSMUST00000129311	ENSMUSG00000000740	Rpl13	3	retained_intron	1969	8	123104189	914	PASS
9936	ENSMUST00000129311	ENSMUSG00000000740	Rpl13	3	retained_intron	1969	8	123104290	1015	PASS
28878	ENSMUST00000129311	ENSMUSG00000000740	Rpl13	3	retained_intron	1969	8	123104341	1066	PASS
182089	ENSMUST00000129311	ENSMUSG00000000740	Rpl13	3	retained_intron	1969	8	123104362	1087	PASS
1885	ENSMUST00000129311	ENSMUSG00000000740	Rpl13	3	retained_intron	1969	8	123104363	1088	PASS
147208	ENSMUST00000129311	ENSMUSG00000000740	Rpl13	3	retained_intron	1969	8	123104925	1650	PASS
24033	ENSMUST00000129311	ENSMUSG00000000740	Rpl13	3	retained_intron	1969	8	123104973	1698	PASS
16880	ENSMUST00000132275	ENSMUSG00000000740	Rpl13	4	retained_intron	993	8	123104189	718	PASS
9935	ENSMUST00000132275	ENSMUSG00000000740	Rpl13	4	retained_intron	993	8	123104290	819	PASS
28877	ENSMUST00000132275	ENSMUSG00000000740	Rpl13	4	retained_intron	993	8	123104341	870	PASS
182088	ENSMUST00000132275	ENSMUSG00000000740	Rpl13	4	retained_intron	993	8	123104362	891	PASS
1884	ENSMUST00000132275	ENSMUSG00000000740	Rpl13	4	retained_intron	993	8	123104363	892	PASS
9790	ENSMUST00000000759	ENSMUSG00000000743	Chmp1a	5	protein_coding	2140	8	123207553	389	PASS
9791	ENSMUST00000167655	ENSMUSG00000000743	Chmp1a	3	retained_intron	1355	8	123207553	945	PASS
121781	ENSMUST00000000767	ENSMUSG00000000751	Rpa1	14	protein_coding	2942	11	75310157	1492	PASS
162476	ENSMUST00000092907	ENSMUSG00000000751	Rpa1	17	protein_coding	5077	11	75299117	4126	PASS
113568	ENSMUST00000092907	ENSMUSG00000000751	Rpa1	17	protein_coding	5077	11	75299437	3806	PASS
173695	ENSMUST00000092907	ENSMUSG00000000751	Rpa1	17	protein_coding	5077	11	75300027	3216	PASS
68777	ENSMUST00000092907	ENSMUSG00000000751	Rpa1	17	protein_coding	5077	11	75300058	3185	PASS
121779	ENSMUST00000092907	ENSMUSG00000000751	Rpa1	13	protein_coding	5077	11	75310157	1443	PASS
121780	ENSMUST00000135770	ENSMUSG00000000751	Rpa1	13	processed_transcript	2040	11	75310157	1545	PASS
69896	ENSMUST00000000769	ENSMUSG00000000753	Serpinf1	8	protein_coding	1832	11	75410140	1461	PASS
69895	ENSMUST00000168902	ENSMUSG00000000753	Serpinf1	5	nonsense_mediated_decay	976	11	75410140	900	PASS
114527	ENSMUST00000000776	ENSMUSG00000000759	Tubgcp3	22	protein_coding	3797	8	12614544	3530	PASS
92902	ENSMUST00000000776	ENSMUSG00000000759	Tubgcp3	22	protein_coding	3797	8	12615085	2989	PASS
130364	ENSMUST00000000776	ENSMUSG00000000759	Tubgcp3	12	protein_coding	3797	8	12641166	1589	PASS
32095	ENSMUST00000000776	ENSMUSG00000000759	Tubgcp3	6	protein_coding	3797	8	12655953	786	PASS
29851	ENSMUST00000000776	ENSMUSG00000000759	Tubgcp3	1	protein_coding	3797	8	12672059	190	PASS
32556	ENSMUST00000000776	ENSMUSG00000000759	Tubgcp3	1	protein_coding	3797	8	12672060	189	PASS
150356	ENSMUST00000000776	ENSMUSG00000000759	Tubgcp3	1	protein_coding	3797	8	12672098	151	PASS
114526	ENSMUST00000164774	ENSMUSG00000000759	Tubgcp3	21	nonsense_mediated_decay	3515	8	12614544	3248	PASS
92901	ENSMUST00000164774	ENSMUSG00000000759	Tubgcp3	21	nonsense_mediated_decay	3515	8	12615085	2707	PASS
130363	ENSMUST00000164774	ENSMUSG00000000759	Tubgcp3	11	nonsense_mediated_decay	3515	8	12641166	1307	PASS
32094	ENSMUST00000164774	ENSMUSG00000000759	Tubgcp3	6	nonsense_mediated_decay	3515	8	12655953	637	PASS
29850	ENSMUST00000164774	ENSMUSG00000000759	Tubgcp3	1	nonsense_mediated_decay	3515	8	12672059	41	PASS
32555	ENSMUST00000164774	ENSMUSG00000000759	Tubgcp3	1	nonsense_mediated_decay	3515	8	12672060	40	PASS
150355	ENSMUST00000164774	ENSMUSG00000000759	Tubgcp3	1	nonsense_mediated_decay	3515	8	12672098	2	PASS
130365	ENSMUST00000164971	ENSMUSG00000000759	Tubgcp3	7	retained_intron	2977	8	12641166	1906	PASS
94845	ENSMUST00000164971	ENSMUSG00000000759	Tubgcp3	6	retained_intron	2977	8	12649032	1453	PASS
32096	ENSMUST00000164971	ENSMUSG00000000759	Tubgcp3	2	retained_intron	2977	8	12655953	201	PASS
32098	ENSMUST00000165321	ENSMUSG00000000759	Tubgcp3	2	nonsense_mediated_decay	458	8	12655953	211	PASS
83740	ENSMUST00000167547	ENSMUSG00000000759	Tubgcp3	16	retained_intron	5724	8	12631064	5070	PASS
82533	ENSMUST00000167547	ENSMUSG00000000759	Tubgcp3	16	retained_intron	5724	8	12631080	5054	PASS
17603	ENSMUST00000167547	ENSMUSG00000000759	Tubgcp3	16	retained_intron	5724	8	12631127	5007	PASS
22230	ENSMUST00000167547	ENSMUSG00000000759	Tubgcp3	16	retained_intron	5724	8	12631474	4660	PASS
130298	ENSMUST00000167547	ENSMUSG00000000759	Tubgcp3	16	retained_intron	5724	8	12631483	4651	PASS
6162	ENSMUST00000167547	ENSMUSG00000000759	Tubgcp3	16	retained_intron	5724	8	12631495	4639	PASS
167018	ENSMUST00000167547	ENSMUSG00000000759	Tubgcp3	16	retained_intron	5724	8	12631501	4633	PASS
79719	ENSMUST00000167547	ENSMUSG00000000759	Tubgcp3	14	retained_intron	5724	8	12638168	3190	PASS
53749	ENSMUST00000167547	ENSMUSG00000000759	Tubgcp3	14	retained_intron	5724	8	12638352	3006	PASS
130366	ENSMUST00000167547	ENSMUSG00000000759	Tubgcp3	12	retained_intron	5724	8	12641166	1464	PASS
32097	ENSMUST00000167547	ENSMUSG00000000759	Tubgcp3	6	retained_intron	5724	8	12655953	661	PASS
29852	ENSMUST00000167547	ENSMUSG00000000759	Tubgcp3	1	retained_intron	5724	8	12672059	65	PASS
32557	ENSMUST00000167547	ENSMUSG00000000759	Tubgcp3	1	retained_intron	5724	8	12672060	64	PASS
150357	ENSMUST00000167547	ENSMUSG00000000759	Tubgcp3	1	retained_intron	5724	8	12672098	26	PASS
114528	ENSMUST00000168657	ENSMUSG00000000759	Tubgcp3	8	retained_intron	2018	8	12614544	1753	PASS
92903	ENSMUST00000168657	ENSMUSG00000000759	Tubgcp3	8	retained_intron	2018	8	12615085	1212	PASS
32099	ENSMUST00000172056	ENSMUSG00000000759	Tubgcp3	4	nonsense_mediated_decay	419	8	12655953	207	PASS
7737	ENSMUST00000105607	ENSMUSG00000000766	Oprm1	2	protein_coding	2369	10	6788673	202	PASS
63159	ENSMUST00000105607	ENSMUSG00000000766	Oprm1	5	protein_coding	2369	10	6849931	1687	PASS
9437	ENSMUST00000105607	ENSMUSG00000000766	Oprm1	5	protein_coding	2369	10	6850116	1872	PASS
45331	ENSMUST00000105607	ENSMUSG00000000766	Oprm1	5	protein_coding	2369	10	6850273	2029	PASS
126165	ENSMUST00000105611	ENSMUSG00000000766	Oprm1	6	protein_coding	2420	10	7037946	2168	PASS
91226	ENSMUST00000123861	ENSMUSG00000000766	Oprm1	3	nonsense_mediated_decay	1020	10	6979746	1002	PASS
37690	ENSMUST00000129954	ENSMUSG00000000766	Oprm1	4	nonsense_mediated_decay	1706	10	6907890	1240	PASS
91227	ENSMUST00000135502	ENSMUSG00000000766	Oprm1	4	protein_coding	1363	10	6979746	1355	PASS
63160	ENSMUST00000147171	ENSMUSG00000000766	Oprm1	4	nonsense_mediated_decay	1570	10	6849931	1185	PASS
63161	ENSMUST00000148625	ENSMUSG00000000766	Oprm1	2	processed_transcript	242	10	6849931	186	PASS
7738	ENSMUST00000152674	ENSMUSG00000000766	Oprm1	1	protein_coding	1179	10	6788673	73	PASS
14653	ENSMUST00000152674	ENSMUSG00000000766	Oprm1	2	protein_coding	1179	10	6794285	613	PASS
63162	ENSMUST00000152674	ENSMUSG00000000766	Oprm1	3	protein_coding	1179	10	6849931	762	PASS
9438	ENSMUST00000152674	ENSMUSG00000000766	Oprm1	3	protein_coding	1179	10	6850116	947	PASS
45332	ENSMUST00000152674	ENSMUSG00000000766	Oprm1	3	protein_coding	1179	10	6850273	1104	PASS
18705	ENSMUST00000000793	ENSMUSG00000000776	Polr3d	9	protein_coding	2049	14	70438927	1870	PASS
159342	ENSMUST00000000793	ENSMUSG00000000776	Polr3d	9	protein_coding	2049	14	70439326	1471	PASS
78313	ENSMUST00000000793	ENSMUSG00000000776	Polr3d	9	protein_coding	2049	14	70439361	1436	PASS
45406	ENSMUST00000000793	ENSMUSG00000000776	Polr3d	8	protein_coding	2049	14	70439754	1182	PASS
26962	ENSMUST00000000793	ENSMUSG00000000776	Polr3d	7	protein_coding	2049	14	70440223	856	PASS
137335	ENSMUST00000000793	ENSMUSG00000000776	Polr3d	6	protein_coding	2049	14	70440651	747	PASS
42187	ENSMUST00000000793	ENSMUSG00000000776	Polr3d	1	protein_coding	2049	14	70443360	112	PASS
142414	ENSMUST00000000793	ENSMUSG00000000776	Polr3d	1	protein_coding	2049	14	70443377	95	PASS
152187	ENSMUST00000000793	ENSMUSG00000000776	Polr3d	1	protein_coding	2049	14	70443407	65	PASS
18706	ENSMUST00000180358	ENSMUSG00000000776	Polr3d	8	protein_coding	2017	14	70438927	1838	PASS
159343	ENSMUST00000180358	ENSMUSG00000000776	Polr3d	8	protein_coding	2017	14	70439326	1439	PASS
78314	ENSMUST00000180358	ENSMUSG00000000776	Polr3d	8	protein_coding	2017	14	70439361	1404	PASS
45407	ENSMUST00000180358	ENSMUSG00000000776	Polr3d	7	protein_coding	2017	14	70439754	1150	PASS
26963	ENSMUST00000180358	ENSMUSG00000000776	Polr3d	6	protein_coding	2017	14	70440223	824	PASS
137336	ENSMUST00000180358	ENSMUSG00000000776	Polr3d	5	protein_coding	2017	14	70440651	715	PASS
158523	ENSMUST00000000808	ENSMUSG00000000791	Il12rb1	1	protein_coding	2873	8	70808570	122	PASS
28840	ENSMUST00000000808	ENSMUSG00000000791	Il12rb1	5	protein_coding	2873	8	70812525	587	PASS
36489	ENSMUST00000000808	ENSMUSG00000000791	Il12rb1	5	protein_coding	2873	8	70812590	652	PASS
65633	ENSMUST00000000808	ENSMUSG00000000791	Il12rb1	6	protein_coding	2873	8	70813356	728	PASS
61472	ENSMUST00000000808	ENSMUSG00000000791	Il12rb1	9	protein_coding	2873	8	70814496	1012	PASS
165431	ENSMUST00000000808	ENSMUSG00000000791	Il12rb1	10	protein_coding	2873	8	70815853	1342	PASS
118518	ENSMUST00000000808	ENSMUSG00000000791	Il12rb1	13	protein_coding	2873	8	70817270	1708	PASS
87042	ENSMUST00000000808	ENSMUSG00000000791	Il12rb1	13	protein_coding	2873	8	70817294	1732	PASS
114711	ENSMUST00000000808	ENSMUSG00000000791	Il12rb1	16	protein_coding	2873	8	70820926	2375	PASS
72681	ENSMUST00000000808	ENSMUSG00000000791	Il12rb1	16	protein_coding	2873	8	70821037	2486	PASS
150445	ENSMUST00000000808	ENSMUSG00000000791	Il12rb1	16	protein_coding	2873	8	70821148	2597	PASS
156872	ENSMUST00000000808	ENSMUSG00000000791	Il12rb1	16	protein_coding	2873	8	70821150	2599	PASS
56523	ENSMUST00000000808	ENSMUSG00000000791	Il12rb1	16	protein_coding	2873	8	70821249	2698	PASS
3801	ENSMUST00000000808	ENSMUSG00000000791	Il12rb1	16	protein_coding	2873	8	70821351	2800	PASS
101531	ENSMUST00000000809	ENSMUSG00000000792	Slc5a5	15	protein_coding	2928	8	70883174	2643	PASS
132953	ENSMUST00000000809	ENSMUSG00000000792	Slc5a5	15	protein_coding	2928	8	70883289	2528	PASS
97442	ENSMUST00000000809	ENSMUSG00000000792	Slc5a5	15	protein_coding	2928	8	70883470	2347	PASS
62212	ENSMUST00000000809	ENSMUSG00000000792	Slc5a5	15	protein_coding	2928	8	70883529	2288	PASS
165728	ENSMUST00000000809	ENSMUSG00000000792	Slc5a5	15	protein_coding	2928	8	70883552	2265	PASS
148071	ENSMUST00000000809	ENSMUSG00000000792	Slc5a5	15	protein_coding	2928	8	70883625	2192	PASS
145048	ENSMUST00000000809	ENSMUSG00000000792	Slc5a5	15	protein_coding	2928	8	70883677	2140	PASS
167088	ENSMUST00000000809	ENSMUSG00000000792	Slc5a5	15	protein_coding	2928	8	70883732	2085	PASS
40000	ENSMUST00000000809	ENSMUSG00000000792	Slc5a5	15	protein_coding	2928	8	70883797	2020	PASS
4657	ENSMUST00000000809	ENSMUSG00000000792	Slc5a5	15	protein_coding	2928	8	70883880	1937	PASS
132655	ENSMUST00000000809	ENSMUSG00000000792	Slc5a5	14	protein_coding	2928	8	70885008	1761	PASS
185808	ENSMUST00000000809	ENSMUSG00000000792	Slc5a5	13	protein_coding	2928	8	70886076	1686	PASS
188549	ENSMUST00000000809	ENSMUSG00000000792	Slc5a5	13	protein_coding	2928	8	70886100	1662	PASS
40755	ENSMUST00000000809	ENSMUSG00000000792	Slc5a5	12	protein_coding	2928	8	70887744	1557	PASS
7331	ENSMUST00000000809	ENSMUSG00000000792	Slc5a5	11	protein_coding	2928	8	70887993	1386	PASS
18547	ENSMUST00000000809	ENSMUSG00000000792	Slc5a5	8	protein_coding	2928	8	70888905	1075	PASS
99404	ENSMUST00000000809	ENSMUSG00000000792	Slc5a5	7	protein_coding	2928	8	70889346	1059	PASS
87216	ENSMUST00000000809	ENSMUSG00000000792	Slc5a5	7	protein_coding	2928	8	70889469	936	PASS
171643	ENSMUST00000000809	ENSMUSG00000000792	Slc5a5	6	protein_coding	2928	8	70889581	921	PASS
147204	ENSMUST00000000809	ENSMUSG00000000792	Slc5a5	1	protein_coding	2928	8	70892672	86	PASS
155765	ENSMUST00000000809	ENSMUSG00000000792	Slc5a5	1	protein_coding	2928	8	70892717	41	PASS
18770	ENSMUST00000000809	ENSMUSG00000000792	Slc5a5	1	protein_coding	2928	8	70892730	28	PASS
168013	ENSMUST00000000809	ENSMUSG00000000792	Slc5a5	1	protein_coding	2928	8	70892739	19	PASS
112180	ENSMUST00000103194	ENSMUSG00000000805	Car4	4	protein_coding	1256	11	84964117	389	PASS
112182	ENSMUST00000127827	ENSMUSG00000000805	Car4	4	nonsense_mediated_decay	516	11	84964117	405	PASS
112181	ENSMUST00000150596	ENSMUSG00000000805	Car4	4	nonsense_mediated_decay	692	11	84964117	461	PASS
26320	ENSMUST00000000896	ENSMUSG00000000876	Pxmp4	1	protein_coding	2789	2	154603669	40	PASS
26319	ENSMUST00000109703	ENSMUSG00000000876	Pxmp4	1	protein_coding	560	2	154603669	20	PASS
25009	ENSMUST00000133189	ENSMUSG00000000902	Smarcb1	1	retained_intron	3607	10	75912021	2142	PASS
25010	ENSMUST00000140408	ENSMUSG00000000902	Smarcb1	1	retained_intron	7441	10	75912021	4552	PASS
57176	ENSMUST00000000939	ENSMUSG00000000915	Hip1r	11	protein_coding	4388	5	123996350	1107	PASS
191259	ENSMUST00000000939	ENSMUSG00000000915	Hip1r	18	protein_coding	4388	5	123997986	1884	PASS
47556	ENSMUST00000000939	ENSMUSG00000000915	Hip1r	24	protein_coding	4388	5	124000381	2577	PASS
57177	ENSMUST00000166258	ENSMUSG00000000915	Hip1r	4	nonsense_mediated_decay	817	5	123996350	308	PASS
47557	ENSMUST00000171407	ENSMUSG00000000915	Hip1r	4	retained_intron	598	5	124000381	465	PASS
193378	ENSMUST00000121043	ENSMUSG00000000938	Hoxa10	2	protein_coding	1436	6	52232248	1110	PASS
90796	ENSMUST00000125581	ENSMUSG00000000938	Hoxa10	2	protein_coding	2565	6	52231680	2082	PASS
193376	ENSMUST00000125581	ENSMUSG00000000938	Hoxa10	2	protein_coding	2565	6	52232248	1514	PASS
19013	ENSMUST00000125581	ENSMUSG00000000938	Hoxa10	1	protein_coding	2565	6	52234804	136	PASS
90797	ENSMUST00000126402	ENSMUSG00000000938	Hoxa10	2	processed_transcript	1710	6	52231680	1229	PASS
193377	ENSMUST00000126402	ENSMUSG00000000938	Hoxa10	2	processed_transcript	1710	6	52232248	661	PASS
193379	ENSMUST00000142611	ENSMUSG00000000938	Hoxa10	2	processed_transcript	1045	6	52232248	879	PASS
97976	ENSMUST00000089688	ENSMUSG00000000957	Mmp14	4	protein_coding	2597	14	54436774	802	PASS
76217	ENSMUST00000089688	ENSMUSG00000000957	Mmp14	5	protein_coding	2597	14	54437662	1012	PASS
168361	ENSMUST00000089688	ENSMUSG00000000957	Mmp14	5	protein_coding	2597	14	54437665	1015	PASS
157580	ENSMUST00000089688	ENSMUSG00000000957	Mmp14	7	protein_coding	2597	14	54439118	1381	PASS
40521	ENSMUST00000089688	ENSMUSG00000000957	Mmp14	8	protein_coding	2597	14	54439348	1480	PASS
175024	ENSMUST00000089688	ENSMUSG00000000957	Mmp14	9	protein_coding	2597	14	54439995	1654	PASS
25186	ENSMUST00000089688	ENSMUSG00000000957	Mmp14	10	protein_coding	2597	14	54440414	1753	PASS
40823	ENSMUST00000089688	ENSMUSG00000000957	Mmp14	10	protein_coding	2597	14	54440546	1885	PASS
137475	ENSMUST00000089688	ENSMUSG00000000957	Mmp14	10	protein_coding	2597	14	54440777	2116	PASS
118557	ENSMUST00000089688	ENSMUSG00000000957	Mmp14	10	protein_coding	2597	14	54440880	2219	PASS
132008	ENSMUST00000089688	ENSMUSG00000000957	Mmp14	10	protein_coding	2597	14	54441001	2340	PASS
47495	ENSMUST00000089688	ENSMUSG00000000957	Mmp14	10	protein_coding	2597	14	54441153	2492	PASS
187909	ENSMUST00000000984	ENSMUSG00000000958	Slc7a7	10	protein_coding	2142	14	54369552	2034	PASS
125734	ENSMUST00000000984	ENSMUSG00000000958	Slc7a7	10	protein_coding	2142	14	54369699	1887	PASS
20986	ENSMUST00000000984	ENSMUSG00000000958	Slc7a7	10	protein_coding	2142	14	54369781	1805	PASS
44152	ENSMUST00000000984	ENSMUSG00000000958	Slc7a7	8	protein_coding	2142	14	54373063	1392	PASS
54734	ENSMUST00000000984	ENSMUSG00000000958	Slc7a7	6	protein_coding	2142	14	54374309	1173	PASS
81215	ENSMUST00000000984	ENSMUSG00000000958	Slc7a7	5	protein_coding	2142	14	54374638	1074	PASS
91115	ENSMUST00000000984	ENSMUSG00000000958	Slc7a7	3	protein_coding	2142	14	54379054	837	PASS
29165	ENSMUST00000000984	ENSMUSG00000000958	Slc7a7	2	protein_coding	2142	14	54408696	576	PASS
88937	ENSMUST00000000984	ENSMUSG00000000958	Slc7a7	2	protein_coding	2142	14	54408843	429	PASS
183612	ENSMUST00000000985	ENSMUSG00000000959	Oxa1l	1	protein_coding	2534	14	54360907	67	PASS
79235	ENSMUST00000000985	ENSMUSG00000000959	Oxa1l	2	protein_coding	2534	14	54361382	138	PASS
140602	ENSMUST00000000985	ENSMUSG00000000959	Oxa1l	2	protein_coding	2534	14	54361401	157	PASS
8484	ENSMUST00000000985	ENSMUSG00000000959	Oxa1l	3	protein_coding	2534	14	54363300	243	PASS
45323	ENSMUST00000000985	ENSMUSG00000000959	Oxa1l	3	protein_coding	2534	14	54363382	325	PASS
1038	ENSMUST00000000985	ENSMUSG00000000959	Oxa1l	3	protein_coding	2534	14	54363401	344	PASS
44848	ENSMUST00000000985	ENSMUSG00000000959	Oxa1l	3	protein_coding	2534	14	54363452	395	PASS
139252	ENSMUST00000000985	ENSMUSG00000000959	Oxa1l	10	protein_coding	2534	14	54368615	1480	PASS
185437	ENSMUST00000000985	ENSMUSG00000000959	Oxa1l	10	protein_coding	2534	14	54368632	1497	PASS
130885	ENSMUST00000000985	ENSMUSG00000000959	Oxa1l	10	protein_coding	2534	14	54368739	1604	PASS
186286	ENSMUST00000000985	ENSMUSG00000000959	Oxa1l	10	protein_coding	2534	14	54368818	1683	PASS
17638	ENSMUST00000000985	ENSMUSG00000000959	Oxa1l	10	protein_coding	2534	14	54368865	1730	PASS
171707	ENSMUST00000000985	ENSMUSG00000000959	Oxa1l	10	protein_coding	2534	14	54368939	1804	PASS
105093	ENSMUST00000000985	ENSMUSG00000000959	Oxa1l	10	protein_coding	2534	14	54369042	1907	PASS
150818	ENSMUST00000000985	ENSMUSG00000000959	Oxa1l	10	protein_coding	2534	14	54369069	1934	PASS
137864	ENSMUST00000000985	ENSMUSG00000000959	Oxa1l	10	protein_coding	2534	14	54369109	1974	PASS
12977	ENSMUST00000000985	ENSMUSG00000000959	Oxa1l	10	protein_coding	2534	14	54369224	2089	PASS
108447	ENSMUST00000000985	ENSMUSG00000000959	Oxa1l	10	protein_coding	2534	14	54369225	2090	PASS
156817	ENSMUST00000000985	ENSMUSG00000000959	Oxa1l	10	protein_coding	2534	14	54369268	2133	PASS
19340	ENSMUST00000000985	ENSMUSG00000000959	Oxa1l	10	protein_coding	2534	14	54369334	2199	PASS
41013	ENSMUST00000000985	ENSMUSG00000000959	Oxa1l	10	protein_coding	2534	14	54369412	2277	PASS
187908	ENSMUST00000000985	ENSMUSG00000000959	Oxa1l	10	protein_coding	2534	14	54369552	2417	PASS
189053	ENSMUST00000001008	ENSMUSG00000000982	Ccl3	3	protein_coding	766	11	83647976	634	PASS
170521	ENSMUST00000001008	ENSMUSG00000000982	Ccl3	3	protein_coding	766	11	83648118	492	PASS
78515	ENSMUST00000001008	ENSMUSG00000000982	Ccl3	3	protein_coding	766	11	83648184	426	PASS
77096	ENSMUST00000001009	ENSMUSG00000000983	Wfdc18	2	protein_coding	521	11	83709914	243	PASS
77097	ENSMUST00000135654	ENSMUSG00000000983	Wfdc18	2	nonsense_mediated_decay	534	11	83709914	135	PASS
77098	ENSMUST00000139762	ENSMUSG00000000983	Wfdc18	2	retained_intron	917	11	83709914	133	PASS
794	ENSMUST00000106809	ENSMUSG00000001029	Icam2	1	retained_intron	624	11	106382978	19	PASS
141171	ENSMUST00000079080	ENSMUSG00000001034	Mapk7	6	protein_coding	3019	11	61489405	2519	PASS
141168	ENSMUST00000101085	ENSMUSG00000001034	Mapk7	5	protein_coding	3254	11	61489405	2754	PASS
141172	ENSMUST00000108714	ENSMUSG00000001034	Mapk7	6	protein_coding	3069	11	61489405	2569	PASS
141170	ENSMUST00000125840	ENSMUSG00000001034	Mapk7	6	processed_transcript	3134	11	61489405	2634	PASS
141169	ENSMUST00000128478	ENSMUSG00000001034	Mapk7	2	processed_transcript	4238	11	61489405	3645	PASS
141167	ENSMUST00000152755	ENSMUSG00000001034	Mapk7	5	processed_transcript	3255	11	61489405	2755	PASS
19429	ENSMUST00000001063	ENSMUSG00000001036	Epn2	10	protein_coding	4243	11	61518501	2991	PASS
89666	ENSMUST00000001063	ENSMUSG00000001036	Epn2	1	protein_coding	4243	11	61579621	65	PASS
39025	ENSMUST00000001063	ENSMUSG00000001036	Epn2	1	protein_coding	4243	11	61579634	52	PASS
19427	ENSMUST00000108711	ENSMUSG00000001036	Epn2	10	protein_coding	4287	11	61518501	3035	PASS
76559	ENSMUST00000108711	ENSMUSG00000001036	Epn2	2	protein_coding	4287	11	61547911	176	PASS
89664	ENSMUST00000108711	ENSMUSG00000001036	Epn2	1	protein_coding	4287	11	61579621	49	PASS
39023	ENSMUST00000108711	ENSMUSG00000001036	Epn2	1	protein_coding	4287	11	61579634	36	PASS
19428	ENSMUST00000108712	ENSMUSG00000001036	Epn2	11	protein_coding	4458	11	61518501	3206	PASS
76560	ENSMUST00000108712	ENSMUSG00000001036	Epn2	2	protein_coding	4458	11	61547911	176	PASS
89665	ENSMUST00000108712	ENSMUSG00000001036	Epn2	1	protein_coding	4458	11	61579621	49	PASS
39024	ENSMUST00000108712	ENSMUSG00000001036	Epn2	1	protein_coding	4458	11	61579634	36	PASS
19430	ENSMUST00000108713	ENSMUSG00000001036	Epn2	9	protein_coding	4207	11	61518501	2955	PASS
89667	ENSMUST00000108713	ENSMUSG00000001036	Epn2	1	protein_coding	4207	11	61579621	65	PASS
39026	ENSMUST00000108713	ENSMUSG00000001036	Epn2	1	protein_coding	4207	11	61579634	52	PASS
89671	ENSMUST00000137525	ENSMUSG00000001036	Epn2	1	processed_transcript	440	11	61579621	50	PASS
39030	ENSMUST00000137525	ENSMUSG00000001036	Epn2	1	processed_transcript	440	11	61579634	37	PASS
89670	ENSMUST00000141335	ENSMUSG00000001036	Epn2	1	processed_transcript	332	11	61579621	42	PASS
39029	ENSMUST00000141335	ENSMUSG00000001036	Epn2	1	processed_transcript	332	11	61579634	29	PASS
89669	ENSMUST00000146455	ENSMUSG00000001036	Epn2	1	protein_coding	490	11	61579621	38	PASS
39028	ENSMUST00000146455	ENSMUSG00000001036	Epn2	1	protein_coding	490	11	61579634	25	PASS
89668	ENSMUST00000147501	ENSMUSG00000001036	Epn2	1	protein_coding	606	11	61579621	38	PASS
39027	ENSMUST00000147501	ENSMUSG00000001036	Epn2	1	protein_coding	606	11	61579634	25	PASS
19432	ENSMUST00000178202	ENSMUSG00000001036	Epn2	11	protein_coding	4317	11	61518501	3066	PASS
89673	ENSMUST00000178202	ENSMUSG00000001036	Epn2	1	protein_coding	4317	11	61579621	67	PASS
39032	ENSMUST00000178202	ENSMUSG00000001036	Epn2	1	protein_coding	4317	11	61579634	54	PASS
19431	ENSMUST00000179936	ENSMUSG00000001036	Epn2	11	protein_coding	4452	11	61518501	3201	PASS
89672	ENSMUST00000179936	ENSMUSG00000001036	Epn2	1	protein_coding	4452	11	61579621	67	PASS
39031	ENSMUST00000179936	ENSMUSG00000001036	Epn2	1	protein_coding	4452	11	61579634	54	PASS
82935	ENSMUST00000102657	ENSMUSG00000001039	B9d1	1	protein_coding	817	11	61505203	60	PASS
134458	ENSMUST00000102657	ENSMUSG00000001039	B9d1	3	protein_coding	817	11	61507660	230	PASS
106951	ENSMUST00000102657	ENSMUSG00000001039	B9d1	4	protein_coding	817	11	61509097	335	PASS
134460	ENSMUST00000138057	ENSMUSG00000001039	B9d1	3	processed_transcript	890	11	61507660	122	PASS
180282	ENSMUST00000138057	ENSMUSG00000001039	B9d1	3	processed_transcript	890	11	61507931	393	PASS
82936	ENSMUST00000140548	ENSMUSG00000001039	B9d1	1	processed_transcript	661	11	61505203	1	PASS
134459	ENSMUST00000140548	ENSMUSG00000001039	B9d1	3	processed_transcript	661	11	61507660	171	PASS
109196	ENSMUST00000146562	ENSMUSG00000001039	B9d1	1	processed_transcript	405	11	61512325	11	PASS
106952	ENSMUST00000155176	ENSMUSG00000001039	B9d1	3	processed_transcript	594	11	61509097	112	PASS
49223	ENSMUST00000001079	ENSMUSG00000001052	Sec24b	24	protein_coding	5128	3	129983634	4253	PASS
46215	ENSMUST00000001079	ENSMUSG00000001052	Sec24b	24	protein_coding	5128	3	129983709	4178	PASS
65448	ENSMUST00000001079	ENSMUSG00000001052	Sec24b	19	protein_coding	5128	3	129990394	3341	PASS
166155	ENSMUST00000001079	ENSMUSG00000001052	Sec24b	19	protein_coding	5128	3	129990415	3320	PASS
44974	ENSMUST00000001079	ENSMUSG00000001052	Sec24b	18	protein_coding	5128	3	129991356	3239	PASS
23572	ENSMUST00000001079	ENSMUSG00000001052	Sec24b	17	protein_coding	5128	3	129992982	3146	PASS
21313	ENSMUST00000001079	ENSMUSG00000001052	Sec24b	16	protein_coding	5128	3	129993818	2891	PASS
172386	ENSMUST00000001079	ENSMUSG00000001052	Sec24b	9	protein_coding	5128	3	130002998	2033	PASS
183971	ENSMUST00000001079	ENSMUSG00000001052	Sec24b	2	protein_coding	5128	3	130040927	860	PASS
49225	ENSMUST00000164758	ENSMUSG00000001052	Sec24b	2	processed_transcript	482	3	129983634	460	PASS
46217	ENSMUST00000164758	ENSMUSG00000001052	Sec24b	2	processed_transcript	482	3	129983709	385	PASS
166157	ENSMUST00000165873	ENSMUSG00000001052	Sec24b	17	protein_coding	2295	3	129990415	2292	PASS
44975	ENSMUST00000165873	ENSMUSG00000001052	Sec24b	16	protein_coding	2295	3	129991356	2211	PASS
23573	ENSMUST00000165873	ENSMUSG00000001052	Sec24b	15	protein_coding	2295	3	129992982	2118	PASS
21314	ENSMUST00000165873	ENSMUSG00000001052	Sec24b	14	protein_coding	2295	3	129993818	1863	PASS
172387	ENSMUST00000165873	ENSMUSG00000001052	Sec24b	7	protein_coding	2295	3	130002998	1005	PASS
183972	ENSMUST00000168644	ENSMUSG00000001052	Sec24b	1	protein_coding	1235	3	130040927	213	PASS
49224	ENSMUST00000170163	ENSMUSG00000001052	Sec24b	2	retained_intron	918	3	129983634	727	PASS
46216	ENSMUST00000170163	ENSMUSG00000001052	Sec24b	2	retained_intron	918	3	129983709	652	PASS
132140	ENSMUST00000170163	ENSMUSG00000001052	Sec24b	1	retained_intron	918	3	129984317	204	PASS
65449	ENSMUST00000172324	ENSMUSG00000001052	Sec24b	1	retained_intron	585	3	129990394	104	PASS
166156	ENSMUST00000172324	ENSMUSG00000001052	Sec24b	1	retained_intron	585	3	129990415	83	PASS
46503	ENSMUST00000129591	ENSMUSG00000001062	Vps9d1	4	retained_intron	1361	8	123249735	1338	PASS
24079	ENSMUST00000129591	ENSMUSG00000001062	Vps9d1	4	retained_intron	1361	8	123249853	1220	PASS
146248	ENSMUST00000129591	ENSMUSG00000001062	Vps9d1	4	retained_intron	1361	8	123250006	1067	PASS
179465	ENSMUST00000129591	ENSMUSG00000001062	Vps9d1	4	retained_intron	1361	8	123250548	525	PASS
82111	ENSMUST00000001092	ENSMUSG00000001065	Zfp276	3	protein_coding	4071	8	123256300	1050	PASS
45784	ENSMUST00000001092	ENSMUSG00000001065	Zfp276	4	protein_coding	4071	8	123256765	1427	PASS
165674	ENSMUST00000001092	ENSMUSG00000001065	Zfp276	11	protein_coding	4071	8	123268200	2526	PASS
138714	ENSMUST00000001092	ENSMUSG00000001065	Zfp276	11	protein_coding	4071	8	123268717	3043	PASS
82112	ENSMUST00000150356	ENSMUSG00000001065	Zfp276	3	retained_intron	2222	8	123256300	974	PASS
45785	ENSMUST00000150356	ENSMUSG00000001065	Zfp276	4	retained_intron	2222	8	123256765	1351	PASS
25350	ENSMUST00000150356	ENSMUSG00000001065	Zfp276	4	retained_intron	2222	8	123256955	1541	PASS
27884	ENSMUST00000150356	ENSMUSG00000001065	Zfp276	4	retained_intron	2222	8	123257221	1807	PASS
169666	ENSMUST00000150356	ENSMUSG00000001065	Zfp276	4	retained_intron	2222	8	123257362	1948	PASS
134525	ENSMUST00000150356	ENSMUSG00000001065	Zfp276	4	retained_intron	2222	8	123257575	2161	PASS
57521	ENSMUST00000150356	ENSMUSG00000001065	Zfp276	4	retained_intron	2222	8	123257579	2165	PASS
82113	ENSMUST00000156896	ENSMUSG00000001065	Zfp276	3	retained_intron	4111	8	123256300	961	PASS
45786	ENSMUST00000156896	ENSMUSG00000001065	Zfp276	4	retained_intron	4111	8	123256765	1338	PASS
165675	ENSMUST00000156896	ENSMUSG00000001065	Zfp276	10	retained_intron	4111	8	123268200	2568	PASS
138715	ENSMUST00000156896	ENSMUSG00000001065	Zfp276	10	retained_intron	4111	8	123268717	3085	PASS
141784	ENSMUST00000102581	ENSMUSG00000001098	Kctd10	7	protein_coding	3110	5	114363601	3076	PASS
97230	ENSMUST00000102581	ENSMUSG00000001098	Kctd10	7	protein_coding	3110	5	114365151	1526	PASS
25939	ENSMUST00000102581	ENSMUSG00000001098	Kctd10	7	protein_coding	3110	5	114365618	1059	PASS
170792	ENSMUST00000123538	ENSMUSG00000001098	Kctd10	3	retained_intron	786	5	114367081	689	PASS
19202	ENSMUST00000123538	ENSMUSG00000001098	Kctd10	1	retained_intron	786	5	114369130	123	PASS
170793	ENSMUST00000132646	ENSMUSG00000001098	Kctd10	2	retained_intron	850	5	114367081	652	PASS
82025	ENSMUST00000132646	ENSMUSG00000001098	Kctd10	1	retained_intron	850	5	114368636	34	PASS
162308	ENSMUST00000134173	ENSMUSG00000001098	Kctd10	1	processed_transcript	777	5	114372070	73	PASS
162846	ENSMUST00000134173	ENSMUSG00000001098	Kctd10	1	processed_transcript	777	5	114372115	28	PASS
97231	ENSMUST00000134532	ENSMUSG00000001098	Kctd10	6	nonsense_mediated_decay	2019	5	114365151	1330	PASS
25940	ENSMUST00000134532	ENSMUSG00000001098	Kctd10	6	nonsense_mediated_decay	2019	5	114365618	863	PASS
170791	ENSMUST00000135170	ENSMUSG00000001098	Kctd10	4	retained_intron	791	5	114367081	613	PASS
12603	ENSMUST00000001166	ENSMUSG00000001138	Cnnm3	6	protein_coding	5193	1	36521320	1964	PASS
12604	ENSMUST00000097776	ENSMUSG00000001138	Cnnm3	6	protein_coding	5292	1	36521320	1964	PASS
12605	ENSMUST00000135100	ENSMUSG00000001138	Cnnm3	2	retained_intron	863	1	36521320	271	PASS
190004	ENSMUST00000001184	ENSMUSG00000001156	Mxd1	6	protein_coding	4662	6	86647240	4466	PASS
146415	ENSMUST00000001184	ENSMUSG00000001156	Mxd1	6	protein_coding	4662	6	86647720	3986	PASS
140113	ENSMUST00000001184	ENSMUSG00000001156	Mxd1	6	protein_coding	4662	6	86649505	2201	PASS
37780	ENSMUST00000001184	ENSMUSG00000001156	Mxd1	6	protein_coding	4662	6	86650316	1390	PASS
120908	ENSMUST00000001184	ENSMUSG00000001156	Mxd1	6	protein_coding	4662	6	86650879	827	PASS
88632	ENSMUST00000001185	ENSMUSG00000001157	Gmcl1	12	protein_coding	2944	6	86700517	1567	PASS
169037	ENSMUST00000113679	ENSMUSG00000001157	Gmcl1	5	protein_coding	960	6	86720455	715	PASS
67963	ENSMUST00000001204	ENSMUSG00000001175	Calm1	6	protein_coding	3987	12	100207575	1756	PASS
90340	ENSMUST00000001204	ENSMUSG00000001175	Calm1	6	protein_coding	3987	12	100208727	2908	PASS
130641	ENSMUST00000001204	ENSMUSG00000001175	Calm1	6	protein_coding	3987	12	100209522	3703	PASS
33141	ENSMUST00000001204	ENSMUSG00000001175	Calm1	6	protein_coding	3987	12	100209561	3742	PASS
67962	ENSMUST00000110082	ENSMUSG00000001175	Calm1	6	protein_coding	4107	12	100207575	1876	PASS
90339	ENSMUST00000110082	ENSMUSG00000001175	Calm1	6	protein_coding	4107	12	100208727	3028	PASS
130640	ENSMUST00000110082	ENSMUSG00000001175	Calm1	6	protein_coding	4107	12	100209522	3823	PASS
33140	ENSMUST00000110082	ENSMUSG00000001175	Calm1	6	protein_coding	4107	12	100209561	3862	PASS
59669	ENSMUST00000001240	ENSMUSG00000001211	Agpat3	10	protein_coding	5980	10	78272073	3085	PASS
59672	ENSMUST00000105388	ENSMUSG00000001211	Agpat3	11	protein_coding	3681	10	78272073	3171	PASS
59670	ENSMUST00000105389	ENSMUSG00000001211	Agpat3	9	protein_coding	3678	10	78272073	3168	PASS
59671	ENSMUST00000105390	ENSMUSG00000001211	Agpat3	11	protein_coding	3513	10	78272073	3003	PASS
59673	ENSMUST00000166360	ENSMUSG00000001211	Agpat3	10	protein_coding	3439	10	78272073	2929	PASS
32838	ENSMUST00000001254	ENSMUSG00000001225	Slc26a3	2	protein_coding	2908	12	31447012	126	PASS
131634	ENSMUST00000001254	ENSMUSG00000001225	Slc26a3	12	protein_coding	2908	12	31461731	1526	PASS
76787	ENSMUST00000001254	ENSMUSG00000001225	Slc26a3	13	protein_coding	2908	12	31463535	1667	PASS
41347	ENSMUST00000001254	ENSMUSG00000001225	Slc26a3	13	protein_coding	2908	12	31463538	1670	PASS
107425	ENSMUST00000001254	ENSMUSG00000001225	Slc26a3	13	protein_coding	2908	12	31463544	1676	PASS
32837	ENSMUST00000110854	ENSMUSG00000001225	Slc26a3	2	nonsense_mediated_decay	1245	12	31447012	126	PASS
162132	ENSMUST00000165816	ENSMUSG00000001225	Slc26a3	5	retained_intron	3462	12	31453819	2202	PASS
111460	ENSMUST00000165816	ENSMUSG00000001225	Slc26a3	5	retained_intron	3462	12	31454188	2571	PASS
32835	ENSMUST00000167432	ENSMUSG00000001225	Slc26a3	3	protein_coding	942	12	31447012	149	PASS
32839	ENSMUST00000168209	ENSMUSG00000001225	Slc26a3	2	retained_intron	1307	12	31447012	112	PASS
32836	ENSMUST00000171616	ENSMUSG00000001225	Slc26a3	2	nonsense_mediated_decay	2204	12	31447012	128	PASS
131633	ENSMUST00000171616	ENSMUSG00000001225	Slc26a3	12	nonsense_mediated_decay	2204	12	31461731	1478	PASS
76786	ENSMUST00000171616	ENSMUSG00000001225	Slc26a3	13	nonsense_mediated_decay	2204	12	31463535	1619	PASS
41346	ENSMUST00000171616	ENSMUSG00000001225	Slc26a3	13	nonsense_mediated_decay	2204	12	31463538	1622	PASS
107424	ENSMUST00000171616	ENSMUSG00000001225	Slc26a3	13	nonsense_mediated_decay	2204	12	31463544	1628	PASS
62795	ENSMUST00000129680	ENSMUSG00000001240	Ramp2	1	protein_coding	1178	11	101246092	65	PASS
11516	ENSMUST00000138229	ENSMUSG00000001240	Ramp2	1	retained_intron	755	11	101246990	58	PASS
103205	ENSMUST00000149006	ENSMUSG00000001240	Ramp2	2	retained_intron	891	11	101247450	657	PASS
103204	ENSMUST00000149585	ENSMUSG00000001240	Ramp2	3	nonsense_mediated_decay	957	11	101247450	279	PASS
27703	ENSMUST00000001280	ENSMUSG00000001248	Gramd1a	19	protein_coding	2681	7	31130153	2655	PASS
40710	ENSMUST00000001280	ENSMUSG00000001248	Gramd1a	19	protein_coding	2681	7	31130255	2553	PASS
65060	ENSMUST00000001280	ENSMUSG00000001248	Gramd1a	19	protein_coding	2681	7	31130264	2544	PASS
145492	ENSMUST00000001280	ENSMUSG00000001248	Gramd1a	19	protein_coding	2681	7	31130370	2438	PASS
20513	ENSMUST00000001280	ENSMUSG00000001248	Gramd1a	19	protein_coding	2681	7	31130430	2378	PASS
86112	ENSMUST00000001280	ENSMUSG00000001248	Gramd1a	17	protein_coding	2681	7	31132802	2058	PASS
15982	ENSMUST00000001280	ENSMUSG00000001248	Gramd1a	17	protein_coding	2681	7	31132823	2037	PASS
36106	ENSMUST00000001280	ENSMUSG00000001248	Gramd1a	17	protein_coding	2681	7	31132838	2022	PASS
58347	ENSMUST00000001280	ENSMUSG00000001248	Gramd1a	17	protein_coding	2681	7	31132847	2013	PASS
165133	ENSMUST00000001280	ENSMUSG00000001248	Gramd1a	11	protein_coding	2681	7	31138205	1275	PASS
131274	ENSMUST00000001280	ENSMUSG00000001248	Gramd1a	11	protein_coding	2681	7	31138208	1272	PASS
167634	ENSMUST00000001280	ENSMUSG00000001248	Gramd1a	10	protein_coding	2681	7	31138756	1218	PASS
7048	ENSMUST00000001280	ENSMUSG00000001248	Gramd1a	10	protein_coding	2681	7	31138783	1191	PASS
156706	ENSMUST00000001280	ENSMUSG00000001248	Gramd1a	9	protein_coding	2681	7	31139451	969	PASS
49933	ENSMUST00000001280	ENSMUSG00000001248	Gramd1a	6	protein_coding	2681	7	31142416	630	PASS
86659	ENSMUST00000001280	ENSMUSG00000001248	Gramd1a	6	protein_coding	2681	7	31142428	618	PASS
58335	ENSMUST00000001280	ENSMUSG00000001248	Gramd1a	2	protein_coding	2681	7	31143773	256	PASS
27702	ENSMUST00000085636	ENSMUSG00000001248	Gramd1a	19	protein_coding	2543	7	31130153	2517	PASS
40709	ENSMUST00000085636	ENSMUSG00000001248	Gramd1a	19	protein_coding	2543	7	31130255	2415	PASS
65059	ENSMUST00000085636	ENSMUSG00000001248	Gramd1a	19	protein_coding	2543	7	31130264	2406	PASS
145491	ENSMUST00000085636	ENSMUSG00000001248	Gramd1a	19	protein_coding	2543	7	31130370	2300	PASS
20512	ENSMUST00000085636	ENSMUSG00000001248	Gramd1a	19	protein_coding	2543	7	31130430	2240	PASS
86111	ENSMUST00000085636	ENSMUSG00000001248	Gramd1a	17	protein_coding	2543	7	31132802	1920	PASS
15981	ENSMUST00000085636	ENSMUSG00000001248	Gramd1a	17	protein_coding	2543	7	31132823	1899	PASS
36105	ENSMUST00000085636	ENSMUSG00000001248	Gramd1a	17	protein_coding	2543	7	31132838	1884	PASS
58346	ENSMUST00000085636	ENSMUSG00000001248	Gramd1a	17	protein_coding	2543	7	31132847	1875	PASS
165132	ENSMUST00000085636	ENSMUSG00000001248	Gramd1a	11	protein_coding	2543	7	31138205	1239	PASS
131273	ENSMUST00000085636	ENSMUSG00000001248	Gramd1a	11	protein_coding	2543	7	31138208	1236	PASS
167633	ENSMUST00000085636	ENSMUSG00000001248	Gramd1a	10	protein_coding	2543	7	31138756	1182	PASS
7047	ENSMUST00000085636	ENSMUSG00000001248	Gramd1a	10	protein_coding	2543	7	31138783	1155	PASS
156705	ENSMUST00000085636	ENSMUSG00000001248	Gramd1a	9	protein_coding	2543	7	31139451	933	PASS
49932	ENSMUST00000085636	ENSMUSG00000001248	Gramd1a	6	protein_coding	2543	7	31142416	594	PASS
86658	ENSMUST00000085636	ENSMUSG00000001248	Gramd1a	6	protein_coding	2543	7	31142428	582	PASS
58334	ENSMUST00000085636	ENSMUSG00000001248	Gramd1a	2	protein_coding	2543	7	31143773	220	PASS
58526	ENSMUST00000039435	ENSMUSG00000001249	Hpn	8	protein_coding	1743	7	31102832	728	PASS
134500	ENSMUST00000039435	ENSMUSG00000001249	Hpn	6	protein_coding	1743	7	31103405	488	PASS
58523	ENSMUST00000108102	ENSMUSG00000001249	Hpn	9	protein_coding	1830	7	31102832	815	PASS
134497	ENSMUST00000108102	ENSMUSG00000001249	Hpn	7	protein_coding	1830	7	31103405	575	PASS
179323	ENSMUST00000164340	ENSMUSG00000001249	Hpn	1	retained_intron	920	7	31099661	623	PASS
121775	ENSMUST00000164340	ENSMUSG00000001249	Hpn	1	retained_intron	920	7	31099694	590	PASS
27648	ENSMUST00000164340	ENSMUSG00000001249	Hpn	1	retained_intron	920	7	31099731	553	PASS
17199	ENSMUST00000164340	ENSMUSG00000001249	Hpn	1	retained_intron	920	7	31099925	359	PASS
159939	ENSMUST00000164340	ENSMUSG00000001249	Hpn	1	retained_intron	920	7	31100276	8	PASS
150748	ENSMUST00000164929	ENSMUSG00000001249	Hpn	1	protein_coding	332	7	31111056	125	PASS
136388	ENSMUST00000164929	ENSMUSG00000001249	Hpn	1	protein_coding	332	7	31111100	81	PASS
58525	ENSMUST00000165124	ENSMUSG00000001249	Hpn	7	retained_intron	1861	7	31102832	846	PASS
14620	ENSMUST00000165124	ENSMUSG00000001249	Hpn	6	retained_intron	1861	7	31103216	689	PASS
134499	ENSMUST00000165124	ENSMUSG00000001249	Hpn	6	retained_intron	1861	7	31103405	500	PASS
58527	ENSMUST00000165480	ENSMUSG00000001249	Hpn	3	retained_intron	541	7	31102832	299	PASS
134501	ENSMUST00000165480	ENSMUSG00000001249	Hpn	1	retained_intron	541	7	31103405	59	PASS
164098	ENSMUST00000167719	ENSMUSG00000001249	Hpn	3	retained_intron	679	7	31102201	671	PASS
48762	ENSMUST00000167719	ENSMUSG00000001249	Hpn	3	retained_intron	679	7	31102319	553	PASS
58528	ENSMUST00000167719	ENSMUSG00000001249	Hpn	2	retained_intron	679	7	31102832	132	PASS
82618	ENSMUST00000168623	ENSMUSG00000001249	Hpn	2	retained_intron	351	7	31110649	268	PASS
58524	ENSMUST00000168884	ENSMUSG00000001249	Hpn	8	protein_coding	1762	7	31102832	747	PASS
134498	ENSMUST00000168884	ENSMUSG00000001249	Hpn	6	protein_coding	1762	7	31103405	507	PASS
115662	ENSMUST00000001326	ENSMUSG00000001280	Sp1	3	protein_coding	7754	15	102409241	1230	PASS
90668	ENSMUST00000001326	ENSMUSG00000001280	Sp1	6	protein_coding	7754	15	102432750	4100	PASS
117193	ENSMUST00000001326	ENSMUSG00000001280	Sp1	6	protein_coding	7754	15	102433276	4626	PASS
162329	ENSMUST00000001326	ENSMUSG00000001280	Sp1	6	protein_coding	7754	15	102433844	5194	PASS
43588	ENSMUST00000001326	ENSMUSG00000001280	Sp1	6	protein_coding	7754	15	102433927	5277	PASS
155234	ENSMUST00000001326	ENSMUSG00000001280	Sp1	6	protein_coding	7754	15	102434134	5484	PASS
57879	ENSMUST00000001326	ENSMUSG00000001280	Sp1	6	protein_coding	7754	15	102434246	5596	PASS
189246	ENSMUST00000001326	ENSMUSG00000001280	Sp1	6	protein_coding	7754	15	102434474	5824	PASS
26323	ENSMUST00000001326	ENSMUSG00000001280	Sp1	6	protein_coding	7754	15	102434996	6346	PASS
115661	ENSMUST00000163709	ENSMUSG00000001280	Sp1	3	protein_coding	3134	15	102409241	335	PASS
115660	ENSMUST00000165924	ENSMUSG00000001280	Sp1	3	protein_coding	4081	15	102409241	1282	PASS
54310	ENSMUST00000169619	ENSMUSG00000001280	Sp1	1	protein_coding	328	15	102407315	47	PASS
21291	ENSMUST00000170042	ENSMUSG00000001280	Sp1	1	processed_transcript	353	15	102429940	42	PASS
139182	ENSMUST00000001331	ENSMUSG00000001285	Myg1	1	protein_coding	981	15	102331773	24	PASS
136310	ENSMUST00000001331	ENSMUSG00000001285	Myg1	1	protein_coding	981	15	102331847	98	PASS
139179	ENSMUST00000113682	ENSMUSG00000001285	Myg1	1	protein_coding	1480	15	102331773	65	PASS
136307	ENSMUST00000113682	ENSMUSG00000001285	Myg1	1	protein_coding	1480	15	102331847	139	PASS
11095	ENSMUST00000113682	ENSMUSG00000001285	Myg1	4	protein_coding	1480	15	102336912	599	PASS
42237	ENSMUST00000164019	ENSMUSG00000001285	Myg1	1	processed_transcript	495	15	102332581	152	PASS
61289	ENSMUST00000164019	ENSMUSG00000001285	Myg1	1	processed_transcript	495	15	102332606	177	PASS
37903	ENSMUST00000164961	ENSMUSG00000001285	Myg1	1	retained_intron	735	15	102336789	19	PASS
11099	ENSMUST00000164961	ENSMUSG00000001285	Myg1	1	retained_intron	735	15	102336912	142	PASS
139181	ENSMUST00000170078	ENSMUSG00000001285	Myg1	1	retained_intron	1319	15	102331773	36	PASS
136309	ENSMUST00000170078	ENSMUSG00000001285	Myg1	1	retained_intron	1319	15	102331847	110	PASS
3234	ENSMUST00000170078	ENSMUSG00000001285	Myg1	1	retained_intron	1319	15	102331957	220	PASS
11096	ENSMUST00000170078	ENSMUSG00000001285	Myg1	3	retained_intron	1319	15	102336912	726	PASS
139180	ENSMUST00000170281	ENSMUSG00000001285	Myg1	1	retained_intron	741	15	102331773	54	PASS
136308	ENSMUST00000170281	ENSMUSG00000001285	Myg1	1	retained_intron	741	15	102331847	128	PASS
104584	ENSMUST00000170281	ENSMUSG00000001285	Myg1	2	retained_intron	741	15	102332284	429	PASS
77293	ENSMUST00000170281	ENSMUSG00000001285	Myg1	2	retained_intron	741	15	102332405	550	PASS
42236	ENSMUST00000170281	ENSMUSG00000001285	Myg1	2	retained_intron	741	15	102332581	726	PASS
139183	ENSMUST00000171244	ENSMUSG00000001285	Myg1	1	protein_coding	918	15	102331773	19	PASS
136311	ENSMUST00000171244	ENSMUSG00000001285	Myg1	1	protein_coding	918	15	102331847	93	PASS
11097	ENSMUST00000171244	ENSMUSG00000001285	Myg1	4	protein_coding	918	15	102336912	553	PASS
3235	ENSMUST00000171733	ENSMUSG00000001285	Myg1	1	retained_intron	694	15	102331957	41	PASS
11098	ENSMUST00000171733	ENSMUSG00000001285	Myg1	3	retained_intron	694	15	102336912	527	PASS
137610	ENSMUST00000165671	ENSMUSG00000001289	Pfdn5	1	protein_coding	830	15	102326583	193	PASS
139178	ENSMUST00000166658	ENSMUSG00000001289	Pfdn5	6	protein_coding	1062	15	102331773	962	PASS
136306	ENSMUST00000166658	ENSMUSG00000001289	Pfdn5	6	protein_coding	1062	15	102331847	1036	PASS
137609	ENSMUST00000168805	ENSMUSG00000001289	Pfdn5	2	retained_intron	827	15	102326583	244	PASS
117622	ENSMUST00000001319	ENSMUSG00000001300	Efnb2	5	protein_coding	4324	8	8620513	1245	PASS
170752	ENSMUST00000102599	ENSMUSG00000001333	Sync	2	protein_coding	2042	4	129293412	358	PASS
170751	ENSMUST00000146448	ENSMUSG00000001333	Sync	2	retained_intron	2330	4	129293412	344	PASS
173106	ENSMUST00000146448	ENSMUSG00000001333	Sync	3	retained_intron	2330	4	129307178	2145	PASS
171305	ENSMUST00000102600	ENSMUSG00000001334	Fndc5	6	protein_coding	2763	4	129142559	729	PASS
18036	ENSMUST00000102600	ENSMUSG00000001334	Fndc5	6	protein_coding	2763	4	129142608	778	PASS
137897	ENSMUST00000102600	ENSMUSG00000001334	Fndc5	6	protein_coding	2763	4	129142617	787	PASS
1217	ENSMUST00000102600	ENSMUSG00000001334	Fndc5	6	protein_coding	2763	4	129143257	1427	PASS
5768	ENSMUST00000102600	ENSMUSG00000001334	Fndc5	6	protein_coding	2763	4	129143354	1524	PASS
3335	ENSMUST00000102600	ENSMUSG00000001334	Fndc5	6	protein_coding	2763	4	129143526	1696	PASS
174531	ENSMUST00000001415	ENSMUSG00000001379	Apbb3	8	protein_coding	2061	18	36676411	1020	PASS
117971	ENSMUST00000001415	ENSMUSG00000001379	Apbb3	3	protein_coding	2061	18	36678445	560	PASS
24681	ENSMUST00000001415	ENSMUSG00000001379	Apbb3	1	protein_coding	2061	18	36679292	75	PASS
184983	ENSMUST00000001416	ENSMUSG00000001380	Hars	13	protein_coding	1987	18	36766640	1877	PASS
105618	ENSMUST00000001416	ENSMUSG00000001380	Hars	13	protein_coding	1987	18	36766716	1801	PASS
109782	ENSMUST00000001416	ENSMUSG00000001380	Hars	13	protein_coding	1987	18	36766766	1751	PASS
127765	ENSMUST00000001416	ENSMUSG00000001380	Hars	13	protein_coding	1987	18	36766889	1628	PASS
121306	ENSMUST00000001416	ENSMUSG00000001380	Hars	13	protein_coding	1987	18	36766943	1574	PASS
157208	ENSMUST00000001419	ENSMUSG00000001383	Zmat2	5	protein_coding	2257	18	36796527	358	PASS
115737	ENSMUST00000001419	ENSMUSG00000001383	Zmat2	6	protein_coding	2257	18	36798957	1554	PASS
174545	ENSMUST00000001439	ENSMUSG00000001403	Ube2c	1	protein_coding	2191	2	164769913	11	PASS
49760	ENSMUST00000001439	ENSMUSG00000001403	Ube2c	6	protein_coding	2191	2	164778760	2129	PASS
174544	ENSMUST00000088248	ENSMUSG00000001403	Ube2c	1	protein_coding	967	2	164769913	16	PASS
81154	ENSMUST00000001460	ENSMUSG00000001424	Snd1	1	protein_coding	3482	6	28480426	79	PASS
120507	ENSMUST00000001460	ENSMUSG00000001424	Snd1	1	protein_coding	3482	6	28480576	229	PASS
81153	ENSMUST00000164915	ENSMUSG00000001424	Snd1	1	nonsense_mediated_decay	3688	6	28480426	79	PASS
120506	ENSMUST00000164915	ENSMUSG00000001424	Snd1	1	nonsense_mediated_decay	3688	6	28480576	229	PASS
81155	ENSMUST00000167201	ENSMUSG00000001424	Snd1	1	protein_coding	3781	6	28480426	68	PASS
120508	ENSMUST00000167201	ENSMUSG00000001424	Snd1	1	protein_coding	3781	6	28480576	218	PASS
120509	ENSMUST00000183161	ENSMUSG00000001424	Snd1	1	retained_intron	2420	6	28480576	148	PASS
170353	ENSMUST00000183161	ENSMUSG00000001424	Snd1	1	retained_intron	2420	6	28481387	959	PASS
114982	ENSMUST00000183161	ENSMUSG00000001424	Snd1	1	retained_intron	2420	6	28482358	1930	PASS
188982	ENSMUST00000072755	ENSMUSG00000001435	Col18a1	33	protein_coding	6338	10	77059925	4134	PASS
188980	ENSMUST00000081654	ENSMUSG00000001435	Col18a1	34	protein_coding	5063	10	77059925	2856	PASS
188981	ENSMUST00000105409	ENSMUSG00000001435	Col18a1	33	protein_coding	4791	10	77059925	3422	PASS
75598	ENSMUST00000001507	ENSMUSG00000001467	Cyp51	10	protein_coding	3931	5	4081785	3291	PASS
17454	ENSMUST00000001507	ENSMUSG00000001467	Cyp51	10	protein_coding	3931	5	4081921	3155	PASS
129031	ENSMUST00000001507	ENSMUSG00000001467	Cyp51	10	protein_coding	3931	5	4082168	2908	PASS
95848	ENSMUST00000001507	ENSMUSG00000001467	Cyp51	10	protein_coding	3931	5	4082306	2770	PASS
74320	ENSMUST00000001507	ENSMUSG00000001467	Cyp51	10	protein_coding	3931	5	4083072	2004	PASS
150177	ENSMUST00000057934	ENSMUSG00000001472	Tcf25	2	protein_coding	2738	8	123381513	355	PASS
52725	ENSMUST00000057934	ENSMUSG00000001472	Tcf25	4	protein_coding	2738	8	123383345	499	PASS
23887	ENSMUST00000057934	ENSMUSG00000001472	Tcf25	9	protein_coding	2738	8	123391618	1015	PASS
25492	ENSMUST00000057934	ENSMUSG00000001472	Tcf25	14	protein_coding	2738	8	123398094	1630	PASS
26224	ENSMUST00000057934	ENSMUSG00000001472	Tcf25	14	protein_coding	2738	8	123398129	1665	PASS
67353	ENSMUST00000057934	ENSMUSG00000001472	Tcf25	17	protein_coding	2738	8	123400688	1912	PASS
150176	ENSMUST00000108840	ENSMUSG00000001472	Tcf25	2	protein_coding	2937	8	123381513	344	PASS
52724	ENSMUST00000108840	ENSMUSG00000001472	Tcf25	4	protein_coding	2937	8	123383345	488	PASS
23886	ENSMUST00000108840	ENSMUSG00000001472	Tcf25	9	protein_coding	2937	8	123391618	1004	PASS
25491	ENSMUST00000108840	ENSMUSG00000001472	Tcf25	14	protein_coding	2937	8	123398094	1619	PASS
26223	ENSMUST00000108840	ENSMUSG00000001472	Tcf25	14	protein_coding	2937	8	123398129	1654	PASS
67352	ENSMUST00000108840	ENSMUSG00000001472	Tcf25	17	protein_coding	2937	8	123400688	1901	PASS
179137	ENSMUST00000001513	ENSMUSG00000001473	Tubb6	4	protein_coding	1757	18	67401611	620	PASS
39161	ENSMUST00000001513	ENSMUSG00000001473	Tubb6	4	protein_coding	1757	18	67401656	665	PASS
50127	ENSMUST00000001513	ENSMUSG00000001473	Tubb6	4	protein_coding	1757	18	67402232	1241	PASS
121868	ENSMUST00000001522	ENSMUSG00000001482	Def8	4	protein_coding	3214	8	123449306	284	PASS
5126	ENSMUST00000001522	ENSMUSG00000001482	Def8	5	protein_coding	3214	8	123452825	457	PASS
73688	ENSMUST00000001522	ENSMUSG00000001482	Def8	6	protein_coding	3214	8	123454363	661	PASS
112956	ENSMUST00000001522	ENSMUSG00000001482	Def8	9	protein_coding	3214	8	123456725	1016	PASS
20434	ENSMUST00000001522	ENSMUSG00000001482	Def8	13	protein_coding	3214	8	123461476	1420	PASS
122892	ENSMUST00000001522	ENSMUSG00000001482	Def8	13	protein_coding	3214	8	123461515	1459	PASS
88172	ENSMUST00000001522	ENSMUSG00000001482	Def8	13	protein_coding	3214	8	123461723	1667	PASS
149816	ENSMUST00000001522	ENSMUSG00000001482	Def8	13	protein_coding	3214	8	123461827	1771	PASS
97427	ENSMUST00000001522	ENSMUSG00000001482	Def8	13	protein_coding	3214	8	123461926	1870	PASS
154244	ENSMUST00000001522	ENSMUSG00000001482	Def8	13	protein_coding	3214	8	123463047	2991	PASS
116976	ENSMUST00000001522	ENSMUSG00000001482	Def8	13	protein_coding	3214	8	123463088	3032	PASS
106573	ENSMUST00000001522	ENSMUSG00000001482	Def8	13	protein_coding	3214	8	123463236	3180	PASS
121867	ENSMUST00000065534	ENSMUSG00000001482	Def8	3	protein_coding	3127	8	123449306	197	PASS
5125	ENSMUST00000065534	ENSMUSG00000001482	Def8	4	protein_coding	3127	8	123452825	370	PASS
73687	ENSMUST00000065534	ENSMUSG00000001482	Def8	5	protein_coding	3127	8	123454363	574	PASS
112955	ENSMUST00000065534	ENSMUSG00000001482	Def8	8	protein_coding	3127	8	123456725	929	PASS
20433	ENSMUST00000065534	ENSMUSG00000001482	Def8	12	protein_coding	3127	8	123461476	1333	PASS
122891	ENSMUST00000065534	ENSMUSG00000001482	Def8	12	protein_coding	3127	8	123461515	1372	PASS
88171	ENSMUST00000065534	ENSMUSG00000001482	Def8	12	protein_coding	3127	8	123461723	1580	PASS
149815	ENSMUST00000065534	ENSMUSG00000001482	Def8	12	protein_coding	3127	8	123461827	1684	PASS
97426	ENSMUST00000065534	ENSMUSG00000001482	Def8	12	protein_coding	3127	8	123461926	1783	PASS
154243	ENSMUST00000065534	ENSMUSG00000001482	Def8	12	protein_coding	3127	8	123463047	2904	PASS
116975	ENSMUST00000065534	ENSMUSG00000001482	Def8	12	protein_coding	3127	8	123463088	2945	PASS
106572	ENSMUST00000065534	ENSMUSG00000001482	Def8	12	protein_coding	3127	8	123463236	3093	PASS
121866	ENSMUST00000093049	ENSMUSG00000001482	Def8	3	protein_coding	1909	8	123449306	197	PASS
5124	ENSMUST00000093049	ENSMUSG00000001482	Def8	4	protein_coding	1909	8	123452825	370	PASS
73686	ENSMUST00000093049	ENSMUSG00000001482	Def8	5	protein_coding	1909	8	123454363	574	PASS
112954	ENSMUST00000093049	ENSMUSG00000001482	Def8	8	protein_coding	1909	8	123456725	929	PASS
121873	ENSMUST00000108830	ENSMUSG00000001482	Def8	3	protein_coding	3191	8	123449306	269	PASS
5129	ENSMUST00000108830	ENSMUSG00000001482	Def8	4	protein_coding	3191	8	123452825	442	PASS
73691	ENSMUST00000108830	ENSMUSG00000001482	Def8	5	protein_coding	3191	8	123454363	646	PASS
112958	ENSMUST00000108830	ENSMUSG00000001482	Def8	8	protein_coding	3191	8	123456725	1001	PASS
20436	ENSMUST00000108830	ENSMUSG00000001482	Def8	12	protein_coding	3191	8	123461476	1405	PASS
122894	ENSMUST00000108830	ENSMUSG00000001482	Def8	12	protein_coding	3191	8	123461515	1444	PASS
88174	ENSMUST00000108830	ENSMUSG00000001482	Def8	12	protein_coding	3191	8	123461723	1652	PASS
149818	ENSMUST00000108830	ENSMUSG00000001482	Def8	12	protein_coding	3191	8	123461827	1756	PASS
97429	ENSMUST00000108830	ENSMUSG00000001482	Def8	12	protein_coding	3191	8	123461926	1855	PASS
154246	ENSMUST00000108830	ENSMUSG00000001482	Def8	12	protein_coding	3191	8	123463047	2976	PASS
116978	ENSMUST00000108830	ENSMUSG00000001482	Def8	12	protein_coding	3191	8	123463088	3017	PASS
106575	ENSMUST00000108830	ENSMUSG00000001482	Def8	12	protein_coding	3191	8	123463236	3165	PASS
121870	ENSMUST00000108832	ENSMUSG00000001482	Def8	5	protein_coding	3242	8	123449306	312	PASS
5127	ENSMUST00000108832	ENSMUSG00000001482	Def8	6	protein_coding	3242	8	123452825	485	PASS
73689	ENSMUST00000108832	ENSMUSG00000001482	Def8	7	protein_coding	3242	8	123454363	689	PASS
112957	ENSMUST00000108832	ENSMUSG00000001482	Def8	10	protein_coding	3242	8	123456725	1044	PASS
20435	ENSMUST00000108832	ENSMUSG00000001482	Def8	14	protein_coding	3242	8	123461476	1448	PASS
122893	ENSMUST00000108832	ENSMUSG00000001482	Def8	14	protein_coding	3242	8	123461515	1487	PASS
88173	ENSMUST00000108832	ENSMUSG00000001482	Def8	14	protein_coding	3242	8	123461723	1695	PASS
149817	ENSMUST00000108832	ENSMUSG00000001482	Def8	14	protein_coding	3242	8	123461827	1799	PASS
97428	ENSMUST00000108832	ENSMUSG00000001482	Def8	14	protein_coding	3242	8	123461926	1898	PASS
154245	ENSMUST00000108832	ENSMUSG00000001482	Def8	14	protein_coding	3242	8	123463047	3019	PASS
116977	ENSMUST00000108832	ENSMUSG00000001482	Def8	14	protein_coding	3242	8	123463088	3060	PASS
106574	ENSMUST00000108832	ENSMUSG00000001482	Def8	14	protein_coding	3242	8	123463236	3208	PASS
121869	ENSMUST00000124741	ENSMUSG00000001482	Def8	4	protein_coding	404	8	123449306	234	PASS
121872	ENSMUST00000128424	ENSMUSG00000001482	Def8	4	protein_coding	730	8	123449306	233	PASS
5128	ENSMUST00000128424	ENSMUSG00000001482	Def8	5	protein_coding	730	8	123452825	406	PASS
73690	ENSMUST00000128424	ENSMUSG00000001482	Def8	6	protein_coding	730	8	123454363	610	PASS
121871	ENSMUST00000132063	ENSMUSG00000001482	Def8	5	protein_coding	390	8	123449306	284	PASS
128508	ENSMUST00000057054	ENSMUSG00000001493	Meox1	3	protein_coding	2228	11	101877582	2156	PASS
100326	ENSMUST00000057054	ENSMUSG00000001493	Meox1	3	protein_coding	2228	11	101878054	1684	PASS
54189	ENSMUST00000057054	ENSMUSG00000001493	Meox1	2	protein_coding	2228	11	101879305	964	PASS
16408	ENSMUST00000057054	ENSMUSG00000001493	Meox1	1	protein_coding	2228	11	101893658	717	PASS
17649	ENSMUST00000057054	ENSMUSG00000001493	Meox1	1	protein_coding	2228	11	101893721	654	PASS
123423	ENSMUST00000057054	ENSMUSG00000001493	Meox1	1	protein_coding	2228	11	101893925	450	PASS
24770	ENSMUST00000001536	ENSMUSG00000001496	Nkx2-1	3	protein_coding	2809	12	56532582	2185	PASS
47324	ENSMUST00000001536	ENSMUSG00000001496	Nkx2-1	3	protein_coding	2809	12	56533031	1736	PASS
8870	ENSMUST00000001536	ENSMUSG00000001496	Nkx2-1	3	protein_coding	2809	12	56533740	1027	PASS
24769	ENSMUST00000178477	ENSMUSG00000001496	Nkx2-1	2	protein_coding	2242	12	56532582	1618	PASS
47323	ENSMUST00000178477	ENSMUSG00000001496	Nkx2-1	2	protein_coding	2242	12	56533031	1169	PASS
8869	ENSMUST00000178477	ENSMUSG00000001496	Nkx2-1	2	protein_coding	2242	12	56533740	460	PASS
9919	ENSMUST00000001538	ENSMUSG00000001497	Pax9	1	protein_coding	4166	12	56695690	52	PASS
88984	ENSMUST00000001538	ENSMUSG00000001497	Pax9	1	protein_coding	4166	12	56695763	125	PASS
181084	ENSMUST00000001538	ENSMUSG00000001497	Pax9	2	protein_coding	4166	12	56696995	648	PASS
112768	ENSMUST00000001538	ENSMUSG00000001497	Pax9	4	protein_coding	4166	12	56709892	1236	PASS
15132	ENSMUST00000001538	ENSMUSG00000001497	Pax9	4	protein_coding	4166	12	56709923	1267	PASS
21509	ENSMUST00000001538	ENSMUSG00000001497	Pax9	4	protein_coding	4166	12	56709944	1288	PASS
18438	ENSMUST00000001538	ENSMUSG00000001497	Pax9	4	protein_coding	4166	12	56710219	1563	PASS
64475	ENSMUST00000001538	ENSMUSG00000001497	Pax9	4	protein_coding	4166	12	56710401	1745	PASS
76370	ENSMUST00000001538	ENSMUSG00000001497	Pax9	4	protein_coding	4166	12	56710553	1897	PASS
161763	ENSMUST00000001538	ENSMUSG00000001497	Pax9	4	protein_coding	4166	12	56711114	2458	PASS
145272	ENSMUST00000001538	ENSMUSG00000001497	Pax9	4	protein_coding	4166	12	56711841	3185	PASS
88983	ENSMUST00000152848	ENSMUSG00000001497	Pax9	1	retained_intron	2309	12	56695763	35	PASS
111786	ENSMUST00000152848	ENSMUSG00000001497	Pax9	1	retained_intron	2309	12	56695981	253	PASS
181083	ENSMUST00000152848	ENSMUSG00000001497	Pax9	1	retained_intron	2309	12	56696995	1267	PASS
112767	ENSMUST00000152848	ENSMUSG00000001497	Pax9	3	retained_intron	2309	12	56709892	1855	PASS
15131	ENSMUST00000152848	ENSMUSG00000001497	Pax9	3	retained_intron	2309	12	56709923	1886	PASS
21508	ENSMUST00000152848	ENSMUSG00000001497	Pax9	3	retained_intron	2309	12	56709944	1907	PASS
18437	ENSMUST00000152848	ENSMUSG00000001497	Pax9	3	retained_intron	2309	12	56710219	2182	PASS
9918	ENSMUST00000153250	ENSMUSG00000001497	Pax9	2	protein_coding	4347	12	56695690	233	PASS
88982	ENSMUST00000153250	ENSMUSG00000001497	Pax9	2	protein_coding	4347	12	56695763	306	PASS
181082	ENSMUST00000153250	ENSMUSG00000001497	Pax9	3	protein_coding	4347	12	56696995	829	PASS
112766	ENSMUST00000153250	ENSMUSG00000001497	Pax9	5	protein_coding	4347	12	56709892	1417	PASS
15130	ENSMUST00000153250	ENSMUSG00000001497	Pax9	5	protein_coding	4347	12	56709923	1448	PASS
21507	ENSMUST00000153250	ENSMUSG00000001497	Pax9	5	protein_coding	4347	12	56709944	1469	PASS
18436	ENSMUST00000153250	ENSMUSG00000001497	Pax9	5	protein_coding	4347	12	56710219	1744	PASS
64474	ENSMUST00000153250	ENSMUSG00000001497	Pax9	5	protein_coding	4347	12	56710401	1926	PASS
76369	ENSMUST00000153250	ENSMUSG00000001497	Pax9	5	protein_coding	4347	12	56710553	2078	PASS
161762	ENSMUST00000153250	ENSMUSG00000001497	Pax9	5	protein_coding	4347	12	56711114	2639	PASS
145271	ENSMUST00000153250	ENSMUSG00000001497	Pax9	5	protein_coding	4347	12	56711841	3366	PASS
156181	ENSMUST00000074372	ENSMUSG00000001504	Irx2	2	protein_coding	2623	13	72630777	701	PASS
156182	ENSMUST00000167067	ENSMUSG00000001504	Irx2	2	protein_coding	449	13	72630777	346	PASS
72400	ENSMUST00000073316	ENSMUSG00000001517	Foxm1	8	protein_coding	4399	6	128373159	1665	PASS
78168	ENSMUST00000073316	ENSMUSG00000001517	Foxm1	8	protein_coding	4399	6	128374702	3208	PASS
148987	ENSMUST00000073316	ENSMUSG00000001517	Foxm1	8	protein_coding	4399	6	128374791	3297	PASS
72749	ENSMUST00000073316	ENSMUSG00000001517	Foxm1	8	protein_coding	4399	6	128375487	3993	PASS
98798	ENSMUST00000073316	ENSMUSG00000001517	Foxm1	8	protein_coding	4399	6	128375558	4064	PASS
72399	ENSMUST00000112148	ENSMUSG00000001517	Foxm1	6	protein_coding	2229	6	128373159	1422	PASS
1867	ENSMUST00000123988	ENSMUSG00000001517	Foxm1	4	processed_transcript	1329	6	128368732	1099	PASS
72398	ENSMUST00000153423	ENSMUSG00000001517	Foxm1	3	retained_intron	821	6	128373159	798	PASS
145888	ENSMUST00000001559	ENSMUSG00000001518	Itfg2	12	protein_coding	2320	6	128409739	2025	PASS
145889	ENSMUST00000142615	ENSMUSG00000001518	Itfg2	10	retained_intron	3190	6	128409739	2984	PASS
56988	ENSMUST00000142615	ENSMUSG00000001518	Itfg2	10	retained_intron	3190	6	128410949	1774	PASS
32935	ENSMUST00000142615	ENSMUSG00000001518	Itfg2	10	retained_intron	3190	6	128411311	1412	PASS
184944	ENSMUST00000142615	ENSMUSG00000001518	Itfg2	10	retained_intron	3190	6	128411471	1252	PASS
165759	ENSMUST00000001561	ENSMUSG00000001520	Nrip2	1	protein_coding	1893	6	128400010	245	PASS
156766	ENSMUST00000001561	ENSMUSG00000001520	Nrip2	1	protein_coding	1893	6	128400108	343	PASS
130092	ENSMUST00000001561	ENSMUSG00000001520	Nrip2	1	protein_coding	1893	6	128400210	445	PASS
72830	ENSMUST00000001561	ENSMUSG00000001520	Nrip2	4	protein_coding	1893	6	128407462	878	PASS
80024	ENSMUST00000001561	ENSMUSG00000001520	Nrip2	6	protein_coding	1893	6	128408081	1042	PASS
55461	ENSMUST00000001561	ENSMUSG00000001520	Nrip2	6	protein_coding	1893	6	128408399	1360	PASS
45778	ENSMUST00000001561	ENSMUSG00000001520	Nrip2	6	protein_coding	1893	6	128408481	1442	PASS
103272	ENSMUST00000001561	ENSMUSG00000001520	Nrip2	6	protein_coding	1893	6	128408610	1571	PASS
165760	ENSMUST00000120405	ENSMUSG00000001520	Nrip2	1	protein_coding	1468	6	128400010	41	PASS
156767	ENSMUST00000120405	ENSMUSG00000001520	Nrip2	1	protein_coding	1468	6	128400108	139	PASS
130093	ENSMUST00000120405	ENSMUSG00000001520	Nrip2	1	protein_coding	1468	6	128400210	241	PASS
72831	ENSMUST00000120405	ENSMUSG00000001520	Nrip2	4	protein_coding	1468	6	128407462	674	PASS
55462	ENSMUST00000120405	ENSMUSG00000001520	Nrip2	6	protein_coding	1468	6	128408399	935	PASS
45779	ENSMUST00000120405	ENSMUSG00000001520	Nrip2	6	protein_coding	1468	6	128408481	1017	PASS
103273	ENSMUST00000120405	ENSMUSG00000001520	Nrip2	6	protein_coding	1468	6	128408610	1146	PASS
156764	ENSMUST00000123867	ENSMUSG00000001520	Nrip2	2	protein_coding	668	6	128400108	57	PASS
130090	ENSMUST00000123867	ENSMUSG00000001520	Nrip2	2	protein_coding	668	6	128400210	159	PASS
72828	ENSMUST00000123867	ENSMUSG00000001520	Nrip2	5	protein_coding	668	6	128407462	592	PASS
156768	ENSMUST00000136631	ENSMUSG00000001520	Nrip2	1	retained_intron	3261	6	128400108	61	PASS
130094	ENSMUST00000136631	ENSMUSG00000001520	Nrip2	1	retained_intron	3261	6	128400210	163	PASS
20565	ENSMUST00000136631	ENSMUSG00000001520	Nrip2	2	retained_intron	3261	6	128406161	1481	PASS
72832	ENSMUST00000136631	ENSMUSG00000001520	Nrip2	3	retained_intron	3261	6	128407462	2001	PASS
102286	ENSMUST00000136631	ENSMUSG00000001520	Nrip2	4	retained_intron	3261	6	128407798	2127	PASS
80025	ENSMUST00000136631	ENSMUSG00000001520	Nrip2	4	retained_intron	3261	6	128408081	2410	PASS
55463	ENSMUST00000136631	ENSMUSG00000001520	Nrip2	4	retained_intron	3261	6	128408399	2728	PASS
45780	ENSMUST00000136631	ENSMUSG00000001520	Nrip2	4	retained_intron	3261	6	128408481	2810	PASS
103274	ENSMUST00000136631	ENSMUSG00000001520	Nrip2	4	retained_intron	3261	6	128408610	2939	PASS
156765	ENSMUST00000147155	ENSMUSG00000001520	Nrip2	2	nonsense_mediated_decay	774	6	128400108	45	PASS
130091	ENSMUST00000147155	ENSMUSG00000001520	Nrip2	2	nonsense_mediated_decay	774	6	128400210	147	PASS
72829	ENSMUST00000147155	ENSMUSG00000001520	Nrip2	5	nonsense_mediated_decay	774	6	128407462	584	PASS
80023	ENSMUST00000147155	ENSMUSG00000001520	Nrip2	7	nonsense_mediated_decay	774	6	128408081	748	PASS
92148	ENSMUST00000001562	ENSMUSG00000001521	Tulp3	11	protein_coding	3395	6	128321857	2678	PASS
118654	ENSMUST00000001562	ENSMUSG00000001521	Tulp3	11	protein_coding	3395	6	128322217	2318	PASS
70315	ENSMUST00000001562	ENSMUSG00000001521	Tulp3	11	protein_coding	3395	6	128322712	1823	PASS
86682	ENSMUST00000001562	ENSMUSG00000001521	Tulp3	11	protein_coding	3395	6	128323007	1528	PASS
167624	ENSMUST00000001562	ENSMUSG00000001521	Tulp3	11	protein_coding	3395	6	128323013	1522	PASS
167625	ENSMUST00000128708	ENSMUSG00000001521	Tulp3	4	processed_transcript	600	6	128323013	595	PASS
110883	ENSMUST00000138313	ENSMUSG00000001521	Tulp3	4	retained_intron	2630	6	128332438	1888	PASS
77094	ENSMUST00000138313	ENSMUSG00000001521	Tulp3	4	retained_intron	2630	6	128332502	1824	PASS
59152	ENSMUST00000138313	ENSMUSG00000001521	Tulp3	4	retained_intron	2630	6	128332582	1744	PASS
30928	ENSMUST00000138313	ENSMUSG00000001521	Tulp3	4	retained_intron	2630	6	128332586	1740	PASS
107060	ENSMUST00000138313	ENSMUSG00000001521	Tulp3	4	retained_intron	2630	6	128333092	1234	PASS
158112	ENSMUST00000138313	ENSMUSG00000001521	Tulp3	4	retained_intron	2630	6	128333183	1143	PASS
151610	ENSMUST00000157005	ENSMUSG00000001521	Tulp3	2	retained_intron	1052	6	128342653	641	PASS
146636	ENSMUST00000157005	ENSMUSG00000001521	Tulp3	2	retained_intron	1052	6	128342676	618	PASS
47968	ENSMUST00000157005	ENSMUSG00000001521	Tulp3	2	retained_intron	1052	6	128342716	578	PASS
70089	ENSMUST00000157005	ENSMUSG00000001521	Tulp3	2	retained_intron	1052	6	128342728	566	PASS
93151	ENSMUST00000157005	ENSMUSG00000001521	Tulp3	2	retained_intron	1052	6	128343069	225	PASS
74744	ENSMUST00000001565	ENSMUSG00000001524	Gtf2h4	11	protein_coding	1679	17	35669327	1261	PASS
178757	ENSMUST00000001565	ENSMUSG00000001524	Gtf2h4	5	protein_coding	1679	17	35670914	613	PASS
60496	ENSMUST00000001565	ENSMUSG00000001524	Gtf2h4	4	protein_coding	1679	17	35671243	547	PASS
174645	ENSMUST00000001565	ENSMUSG00000001524	Gtf2h4	2	protein_coding	1679	17	35672763	250	PASS
11202	ENSMUST00000001565	ENSMUSG00000001524	Gtf2h4	2	protein_coding	1679	17	35672811	202	PASS
48702	ENSMUST00000159671	ENSMUSG00000001524	Gtf2h4	3	retained_intron	620	17	35671751	616	PASS
174651	ENSMUST00000159671	ENSMUSG00000001524	Gtf2h4	2	retained_intron	620	17	35672763	192	PASS
11208	ENSMUST00000159671	ENSMUSG00000001524	Gtf2h4	2	retained_intron	620	17	35672811	144	PASS
174654	ENSMUST00000159852	ENSMUSG00000001524	Gtf2h4	2	protein_coding	331	17	35672763	211	PASS
11211	ENSMUST00000159852	ENSMUSG00000001524	Gtf2h4	2	protein_coding	331	17	35672811	163	PASS
171608	ENSMUST00000159852	ENSMUSG00000001524	Gtf2h4	1	protein_coding	331	17	35673523	137	PASS
178761	ENSMUST00000160039	ENSMUSG00000001524	Gtf2h4	5	protein_coding	660	17	35670914	594	PASS
60500	ENSMUST00000160039	ENSMUSG00000001524	Gtf2h4	4	protein_coding	660	17	35671243	528	PASS
174649	ENSMUST00000160039	ENSMUSG00000001524	Gtf2h4	2	protein_coding	660	17	35672763	231	PASS
11206	ENSMUST00000160039	ENSMUSG00000001524	Gtf2h4	2	protein_coding	660	17	35672811	183	PASS
74745	ENSMUST00000160535	ENSMUSG00000001524	Gtf2h4	2	retained_intron	731	17	35669327	322	PASS
174653	ENSMUST00000160711	ENSMUSG00000001524	Gtf2h4	2	processed_transcript	271	17	35672763	70	PASS
11210	ENSMUST00000160711	ENSMUSG00000001524	Gtf2h4	2	processed_transcript	271	17	35672811	22	PASS
74746	ENSMUST00000160734	ENSMUSG00000001524	Gtf2h4	11	protein_coding	1569	17	35669327	1162	PASS
178758	ENSMUST00000160734	ENSMUSG00000001524	Gtf2h4	5	protein_coding	1569	17	35670914	514	PASS
60497	ENSMUST00000160734	ENSMUSG00000001524	Gtf2h4	4	protein_coding	1569	17	35671243	448	PASS
174646	ENSMUST00000160734	ENSMUSG00000001524	Gtf2h4	2	protein_coding	1569	17	35672763	151	PASS
11203	ENSMUST00000160734	ENSMUSG00000001524	Gtf2h4	2	protein_coding	1569	17	35672811	103	PASS
74747	ENSMUST00000160752	ENSMUSG00000001524	Gtf2h4	11	nonsense_mediated_decay	1569	17	35669327	1251	PASS
178759	ENSMUST00000160752	ENSMUSG00000001524	Gtf2h4	5	nonsense_mediated_decay	1569	17	35670914	603	PASS
60498	ENSMUST00000160752	ENSMUSG00000001524	Gtf2h4	4	nonsense_mediated_decay	1569	17	35671243	541	PASS
174647	ENSMUST00000160752	ENSMUSG00000001524	Gtf2h4	2	nonsense_mediated_decay	1569	17	35672763	244	PASS
11204	ENSMUST00000160752	ENSMUSG00000001524	Gtf2h4	2	nonsense_mediated_decay	1569	17	35672811	196	PASS
174650	ENSMUST00000162266	ENSMUSG00000001524	Gtf2h4	2	protein_coding	367	17	35672763	156	PASS
11207	ENSMUST00000162266	ENSMUSG00000001524	Gtf2h4	2	protein_coding	367	17	35672811	108	PASS
174652	ENSMUST00000162604	ENSMUSG00000001524	Gtf2h4	1	retained_intron	827	17	35672763	536	PASS
11209	ENSMUST00000162604	ENSMUSG00000001524	Gtf2h4	1	retained_intron	827	17	35672811	488	PASS
92119	ENSMUST00000162604	ENSMUSG00000001524	Gtf2h4	1	retained_intron	827	17	35673084	215	PASS
129628	ENSMUST00000162604	ENSMUSG00000001524	Gtf2h4	1	retained_intron	827	17	35673180	119	PASS
45921	ENSMUST00000162894	ENSMUSG00000001524	Gtf2h4	5	retained_intron	925	17	35670797	679	PASS
71986	ENSMUST00000162894	ENSMUSG00000001524	Gtf2h4	5	retained_intron	925	17	35670838	638	PASS
178760	ENSMUST00000162894	ENSMUSG00000001524	Gtf2h4	5	retained_intron	925	17	35670914	562	PASS
60499	ENSMUST00000162894	ENSMUSG00000001524	Gtf2h4	4	retained_intron	925	17	35671243	496	PASS
174648	ENSMUST00000162894	ENSMUSG00000001524	Gtf2h4	2	retained_intron	925	17	35672763	199	PASS
11205	ENSMUST00000162894	ENSMUSG00000001524	Gtf2h4	2	retained_intron	925	17	35672811	151	PASS
90345	ENSMUST00000162927	ENSMUSG00000001524	Gtf2h4	1	retained_intron	920	17	35668736	25	PASS
113408	ENSMUST00000001566	ENSMUSG00000001525	Tubb5	4	protein_coding	2644	17	35834133	2437	PASS
129639	ENSMUST00000001566	ENSMUSG00000001525	Tubb5	4	protein_coding	2644	17	35834353	2217	PASS
67446	ENSMUST00000001566	ENSMUSG00000001525	Tubb5	4	protein_coding	2644	17	35834354	2216	PASS
153664	ENSMUST00000001566	ENSMUSG00000001525	Tubb5	4	protein_coding	2644	17	35834396	2174	PASS
146637	ENSMUST00000001566	ENSMUSG00000001525	Tubb5	4	protein_coding	2644	17	35834428	2142	PASS
79575	ENSMUST00000001566	ENSMUSG00000001525	Tubb5	4	protein_coding	2644	17	35834584	1986	PASS
16054	ENSMUST00000001566	ENSMUSG00000001525	Tubb5	4	protein_coding	2644	17	35834591	1979	PASS
52836	ENSMUST00000001566	ENSMUSG00000001525	Tubb5	4	protein_coding	2644	17	35834639	1931	PASS
162018	ENSMUST00000001566	ENSMUSG00000001525	Tubb5	4	protein_coding	2644	17	35834778	1792	PASS
96469	ENSMUST00000001566	ENSMUSG00000001525	Tubb5	4	protein_coding	2644	17	35835123	1447	PASS
42653	ENSMUST00000001566	ENSMUSG00000001525	Tubb5	4	protein_coding	2644	17	35835186	1384	PASS
31691	ENSMUST00000001566	ENSMUSG00000001525	Tubb5	1	protein_coding	2644	17	35838237	70	PASS
114282	ENSMUST00000134978	ENSMUSG00000001525	Tubb5	2	protein_coding	762	17	35836465	321	PASS
114283	ENSMUST00000156050	ENSMUSG00000001525	Tubb5	2	retained_intron	711	17	35836465	493	PASS
157967	ENSMUST00000173253	ENSMUSG00000001525	Tubb5	1	retained_intron	979	17	35836911	150	PASS
20774	ENSMUST00000001583	ENSMUSG00000001542	Ell2	6	protein_coding	3647	13	75761973	1004	PASS
416	ENSMUST00000001583	ENSMUSG00000001542	Ell2	8	protein_coding	3647	13	75763644	1215	PASS
105478	ENSMUST00000001583	ENSMUSG00000001542	Ell2	12	protein_coding	3647	13	75771423	2714	PASS
122209	ENSMUST00000001583	ENSMUSG00000001542	Ell2	12	protein_coding	3647	13	75771443	2734	PASS
57842	ENSMUST00000001583	ENSMUSG00000001542	Ell2	12	protein_coding	3647	13	75771607	2898	PASS
85225	ENSMUST00000001611	ENSMUSG00000001569	Nom1	1	protein_coding	4882	5	29434746	83	PASS
38552	ENSMUST00000165021	ENSMUSG00000001576	Ergic1	2	processed_transcript	514	17	26568900	351	PASS
103002	ENSMUST00000165802	ENSMUSG00000001576	Ergic1	1	retained_intron	3195	17	26624237	55	PASS
19380	ENSMUST00000001626	ENSMUSG00000001583	Tnk1	14	protein_coding	2778	11	69851207	2576	PASS
187948	ENSMUST00000001631	ENSMUSG00000001588	Acap1	18	protein_coding	2482	11	69883722	1914	PASS
139156	ENSMUST00000001631	ENSMUSG00000001588	Acap1	17	protein_coding	2482	11	69884416	1785	PASS
113863	ENSMUST00000001631	ENSMUSG00000001588	Acap1	1	protein_coding	2482	11	69895499	41	PASS
187949	ENSMUST00000108622	ENSMUSG00000001588	Acap1	13	protein_coding	2086	11	69883722	1518	PASS
139157	ENSMUST00000108622	ENSMUSG00000001588	Acap1	12	protein_coding	2086	11	69884416	1389	PASS
187950	ENSMUST00000127238	ENSMUSG00000001588	Acap1	6	processed_transcript	2973	11	69883722	2734	PASS
139158	ENSMUST00000127238	ENSMUSG00000001588	Acap1	5	processed_transcript	2973	11	69884416	2561	PASS
62731	ENSMUST00000127238	ENSMUSG00000001588	Acap1	4	processed_transcript	2973	11	69885050	2042	PASS
67416	ENSMUST00000127238	ENSMUSG00000001588	Acap1	4	processed_transcript	2973	11	69885260	1832	PASS
15962	ENSMUST00000127238	ENSMUSG00000001588	Acap1	1	processed_transcript	2973	11	69887572	846	PASS
88095	ENSMUST00000127238	ENSMUSG00000001588	Acap1	1	processed_transcript	2973	11	69887826	592	PASS
152533	ENSMUST00000127238	ENSMUSG00000001588	Acap1	1	processed_transcript	2973	11	69888122	296	PASS
149289	ENSMUST00000127238	ENSMUSG00000001588	Acap1	1	processed_transcript	2973	11	69888207	211	PASS
1646	ENSMUST00000127238	ENSMUSG00000001588	Acap1	1	processed_transcript	2973	11	69888255	163	PASS
105134	ENSMUST00000148037	ENSMUSG00000001588	Acap1	3	processed_transcript	878	11	69889594	658	PASS
79076	ENSMUST00000102533	ENSMUSG00000001604	Tcea3	1	protein_coding	1251	4	136248033	82	PASS
50731	ENSMUST00000102533	ENSMUSG00000001604	Tcea3	1	protein_coding	1251	4	136248070	119	PASS
50458	ENSMUST00000102533	ENSMUSG00000001604	Tcea3	6	protein_coding	1251	4	136264513	604	PASS
119443	ENSMUST00000102533	ENSMUSG00000001604	Tcea3	6	protein_coding	1251	4	136264522	613	PASS
6966	ENSMUST00000102533	ENSMUSG00000001604	Tcea3	10	protein_coding	1251	4	136273661	1078	PASS
179904	ENSMUST00000136812	ENSMUSG00000001604	Tcea3	1	processed_transcript	896	4	136247780	52	PASS
28286	ENSMUST00000136812	ENSMUSG00000001604	Tcea3	1	processed_transcript	896	4	136247784	56	PASS
50457	ENSMUST00000136812	ENSMUSG00000001604	Tcea3	6	processed_transcript	896	4	136264513	515	PASS
119442	ENSMUST00000136812	ENSMUSG00000001604	Tcea3	6	processed_transcript	896	4	136264522	524	PASS
79077	ENSMUST00000143942	ENSMUSG00000001604	Tcea3	1	protein_coding	626	4	136248033	61	PASS
50732	ENSMUST00000143942	ENSMUSG00000001604	Tcea3	1	protein_coding	626	4	136248070	98	PASS
117529	ENSMUST00000113271	ENSMUSG00000001622	Csn3	5	protein_coding	1596	5	87932220	1551	PASS
188526	ENSMUST00000140690	ENSMUSG00000001622	Csn3	3	retained_intron	1099	5	87929116	961	PASS
188525	ENSMUST00000144929	ENSMUSG00000001622	Csn3	2	retained_intron	1750	5	87929116	1612	PASS
116527	ENSMUST00000001675	ENSMUSG00000001630	Stk38l	4	protein_coding	4550	6	146766269	325	PASS
31561	ENSMUST00000001675	ENSMUSG00000001630	Stk38l	11	protein_coding	4550	6	146772117	1039	PASS
65640	ENSMUST00000001675	ENSMUSG00000001630	Stk38l	11	protein_coding	4550	6	146772135	1057	PASS
180399	ENSMUST00000001675	ENSMUSG00000001630	Stk38l	11	protein_coding	4550	6	146772165	1087	PASS
192280	ENSMUST00000001675	ENSMUSG00000001630	Stk38l	12	protein_coding	4550	6	146773342	1168	PASS
127732	ENSMUST00000001675	ENSMUSG00000001630	Stk38l	14	protein_coding	4550	6	146776412	2150	PASS
164331	ENSMUST00000001675	ENSMUSG00000001630	Stk38l	14	protein_coding	4550	6	146776547	2285	PASS
148907	ENSMUST00000001675	ENSMUSG00000001630	Stk38l	14	protein_coding	4550	6	146776807	2545	PASS
12595	ENSMUST00000001675	ENSMUSG00000001630	Stk38l	14	protein_coding	4550	6	146776818	2556	PASS
94858	ENSMUST00000001675	ENSMUSG00000001630	Stk38l	14	protein_coding	4550	6	146777132	2870	PASS
99173	ENSMUST00000001675	ENSMUSG00000001630	Stk38l	14	protein_coding	4550	6	146777201	2939	PASS
154783	ENSMUST00000001675	ENSMUSG00000001630	Stk38l	14	protein_coding	4550	6	146777934	3672	PASS
51987	ENSMUST00000001675	ENSMUSG00000001630	Stk38l	14	protein_coding	4550	6	146778098	3836	PASS
181639	ENSMUST00000001675	ENSMUSG00000001630	Stk38l	14	protein_coding	4550	6	146778204	3942	PASS
124049	ENSMUST00000001675	ENSMUSG00000001630	Stk38l	14	protein_coding	4550	6	146778209	3947	PASS
166005	ENSMUST00000001675	ENSMUSG00000001630	Stk38l	14	protein_coding	4550	6	146778668	4406	PASS
178805	ENSMUST00000001675	ENSMUSG00000001630	Stk38l	14	protein_coding	4550	6	146778784	4522	PASS
116528	ENSMUST00000111644	ENSMUSG00000001630	Stk38l	4	protein_coding	2274	6	146766269	284	PASS
31562	ENSMUST00000111644	ENSMUSG00000001630	Stk38l	11	protein_coding	2274	6	146772117	998	PASS
65641	ENSMUST00000111644	ENSMUSG00000001630	Stk38l	11	protein_coding	2274	6	146772135	1016	PASS
180400	ENSMUST00000111644	ENSMUSG00000001630	Stk38l	11	protein_coding	2274	6	146772165	1046	PASS
192281	ENSMUST00000111644	ENSMUSG00000001630	Stk38l	12	protein_coding	2274	6	146773342	1127	PASS
127733	ENSMUST00000111644	ENSMUSG00000001630	Stk38l	14	protein_coding	2274	6	146776412	2130	PASS
164332	ENSMUST00000111644	ENSMUSG00000001630	Stk38l	14	protein_coding	2274	6	146776547	2265	PASS
90683	ENSMUST00000001724	ENSMUSG00000001674	Ddx18	8	protein_coding	2258	1	121559241	1377	PASS
129828	ENSMUST00000001724	ENSMUSG00000001674	Ddx18	6	protein_coding	2258	1	121561468	963	PASS
185853	ENSMUST00000131471	ENSMUSG00000001674	Ddx18	1	processed_transcript	451	1	121567681	42	PASS
90684	ENSMUST00000134417	ENSMUSG00000001674	Ddx18	2	protein_coding	512	1	121559241	170	PASS
52428	ENSMUST00000079324	ENSMUSG00000001687	Ubl3	5	protein_coding	2667	5	148504993	2305	PASS
63853	ENSMUST00000079324	ENSMUSG00000001687	Ubl3	5	protein_coding	2667	5	148505612	1686	PASS
9611	ENSMUST00000079324	ENSMUSG00000001687	Ubl3	5	protein_coding	2667	5	148505735	1563	PASS
63854	ENSMUST00000164904	ENSMUSG00000001687	Ubl3	7	protein_coding	2001	5	148505612	1531	PASS
9612	ENSMUST00000164904	ENSMUSG00000001687	Ubl3	7	protein_coding	2001	5	148505735	1408	PASS
167146	ENSMUST00000070166	ENSMUSG00000001700	Gramd3	4	protein_coding	2605	18	56476653	509	PASS
45625	ENSMUST00000070166	ENSMUSG00000001700	Gramd3	6	protein_coding	2605	18	56482629	638	PASS
178356	ENSMUST00000070166	ENSMUSG00000001700	Gramd3	8	protein_coding	2605	18	56485378	800	PASS
7323	ENSMUST00000070166	ENSMUSG00000001700	Gramd3	10	protein_coding	2605	18	56489703	1079	PASS
90409	ENSMUST00000070166	ENSMUSG00000001700	Gramd3	12	protein_coding	2605	18	56491967	1274	PASS
83540	ENSMUST00000070166	ENSMUSG00000001700	Gramd3	14	protein_coding	2605	18	56503251	2064	PASS
147205	ENSMUST00000070166	ENSMUSG00000001700	Gramd3	14	protein_coding	2605	18	56503402	2215	PASS
170433	ENSMUST00000070166	ENSMUSG00000001700	Gramd3	14	protein_coding	2605	18	56503699	2512	PASS
124996	ENSMUST00000070166	ENSMUSG00000001700	Gramd3	14	protein_coding	2605	18	56503705	2518	PASS
166107	ENSMUST00000070166	ENSMUSG00000001700	Gramd3	14	protein_coding	2605	18	56503735	2548	PASS
96248	ENSMUST00000001757	ENSMUSG00000001707	Eef1e1	2	protein_coding	1032	13	38656109	254	PASS
62440	ENSMUST00000001790	ENSMUSG00000001739	Cldn15	5	protein_coding	1850	5	136975658	1664	PASS
44270	ENSMUST00000001790	ENSMUSG00000001739	Cldn15	5	protein_coding	1850	5	136975659	1665	PASS
116101	ENSMUST00000001790	ENSMUSG00000001739	Cldn15	5	protein_coding	1850	5	136975695	1701	PASS
68443	ENSMUST00000001790	ENSMUSG00000001739	Cldn15	5	protein_coding	1850	5	136975751	1757	PASS
62439	ENSMUST00000111093	ENSMUSG00000001739	Cldn15	6	protein_coding	1902	5	136975658	1702	PASS
44269	ENSMUST00000111093	ENSMUSG00000001739	Cldn15	6	protein_coding	1902	5	136975659	1703	PASS
116100	ENSMUST00000111093	ENSMUSG00000001739	Cldn15	6	protein_coding	1902	5	136975695	1739	PASS
68442	ENSMUST00000111093	ENSMUSG00000001739	Cldn15	6	protein_coding	1902	5	136975751	1795	PASS
7270	ENSMUST00000128391	ENSMUSG00000001739	Cldn15	1	processed_transcript	621	5	136974075	122	PASS
70643	ENSMUST00000001812	ENSMUSG00000001761	Smo	1	protein_coding	3779	6	29736170	477	PASS
166771	ENSMUST00000001812	ENSMUSG00000001761	Smo	12	protein_coding	3779	6	29759971	2385	PASS
142621	ENSMUST00000001812	ENSMUSG00000001761	Smo	12	protein_coding	3779	6	29760276	2690	PASS
171700	ENSMUST00000046750	ENSMUSG00000001763	Tspan33	8	protein_coding	1994	6	29718124	1559	PASS
171701	ENSMUST00000115250	ENSMUSG00000001763	Tspan33	8	protein_coding	1977	6	29718124	1544	PASS
4090	ENSMUST00000137925	ENSMUSG00000001763	Tspan33	1	retained_intron	3558	6	29709740	1713	PASS
136036	ENSMUST00000137925	ENSMUSG00000001763	Tspan33	4	retained_intron	3558	6	29714423	3159	PASS
88873	ENSMUST00000094480	ENSMUSG00000001768	Rin2	2	protein_coding	4657	2	145786336	79	PASS
164070	ENSMUST00000094480	ENSMUSG00000001768	Rin2	2	protein_coding	4657	2	145786364	107	PASS
85597	ENSMUST00000094480	ENSMUSG00000001768	Rin2	5	protein_coding	4657	2	145844807	507	PASS
105123	ENSMUST00000094480	ENSMUSG00000001768	Rin2	5	protein_coding	4657	2	145844873	573	PASS
150399	ENSMUST00000094480	ENSMUSG00000001768	Rin2	6	protein_coding	4657	2	145848826	665	PASS
97365	ENSMUST00000094480	ENSMUSG00000001768	Rin2	6	protein_coding	4657	2	145848866	705	PASS
88870	ENSMUST00000110005	ENSMUSG00000001768	Rin2	2	protein_coding	4641	2	145786336	215	PASS
164067	ENSMUST00000110005	ENSMUSG00000001768	Rin2	2	protein_coding	4641	2	145786364	243	PASS
85593	ENSMUST00000110005	ENSMUSG00000001768	Rin2	4	protein_coding	4641	2	145844807	491	PASS
105120	ENSMUST00000110005	ENSMUSG00000001768	Rin2	4	protein_coding	4641	2	145844873	557	PASS
150397	ENSMUST00000110005	ENSMUSG00000001768	Rin2	5	protein_coding	4641	2	145848826	649	PASS
97363	ENSMUST00000110005	ENSMUSG00000001768	Rin2	5	protein_coding	4641	2	145848866	689	PASS
170659	ENSMUST00000142847	ENSMUSG00000001768	Rin2	1	protein_coding	334	2	145784761	28	PASS
88869	ENSMUST00000142847	ENSMUSG00000001768	Rin2	2	protein_coding	334	2	145786336	218	PASS
164066	ENSMUST00000142847	ENSMUSG00000001768	Rin2	2	protein_coding	334	2	145786364	246	PASS
85595	ENSMUST00000144278	ENSMUSG00000001768	Rin2	4	processed_transcript	384	2	145844807	373	PASS
88871	ENSMUST00000147976	ENSMUSG00000001768	Rin2	2	nonsense_mediated_decay	4657	2	145786336	79	PASS
164068	ENSMUST00000147976	ENSMUSG00000001768	Rin2	2	nonsense_mediated_decay	4657	2	145786364	107	PASS
85594	ENSMUST00000147976	ENSMUSG00000001768	Rin2	5	nonsense_mediated_decay	4657	2	145844807	507	PASS
105121	ENSMUST00000147976	ENSMUSG00000001768	Rin2	5	nonsense_mediated_decay	4657	2	145844873	573	PASS
150398	ENSMUST00000147976	ENSMUSG00000001768	Rin2	6	nonsense_mediated_decay	4657	2	145848826	665	PASS
97364	ENSMUST00000147976	ENSMUSG00000001768	Rin2	6	nonsense_mediated_decay	4657	2	145848866	705	PASS
85596	ENSMUST00000149269	ENSMUSG00000001768	Rin2	2	processed_transcript	454	2	145844807	174	PASS
105122	ENSMUST00000149269	ENSMUSG00000001768	Rin2	2	processed_transcript	454	2	145844873	240	PASS
47890	ENSMUST00000149269	ENSMUSG00000001768	Rin2	2	processed_transcript	454	2	145844960	327	PASS
82235	ENSMUST00000149269	ENSMUSG00000001768	Rin2	2	processed_transcript	454	2	145844965	332	PASS
107156	ENSMUST00000149269	ENSMUSG00000001768	Rin2	2	processed_transcript	454	2	145845061	428	PASS
88872	ENSMUST00000150449	ENSMUSG00000001768	Rin2	1	nonsense_mediated_decay	449	2	145786336	175	PASS
164069	ENSMUST00000150449	ENSMUSG00000001768	Rin2	1	nonsense_mediated_decay	449	2	145786364	203	PASS
55841	ENSMUST00000001824	ENSMUSG00000001773	Folh1	6	protein_coding	2671	7	86761814	824	PASS
25792	ENSMUST00000001824	ENSMUSG00000001773	Folh1	1	protein_coding	2671	7	86775852	13	PASS
55840	ENSMUST00000107271	ENSMUSG00000001773	Folh1	6	protein_coding	2516	7	86761814	768	PASS
52374	ENSMUST00000118444	ENSMUSG00000001802	Lrp3	7	protein_coding	2740	7	35202352	2404	PASS
72526	ENSMUST00000118444	ENSMUSG00000001802	Lrp3	7	protein_coding	2740	7	35202589	2167	PASS
9293	ENSMUST00000122409	ENSMUSG00000001802	Lrp3	8	protein_coding	4019	7	35201907	2990	PASS
52373	ENSMUST00000122409	ENSMUSG00000001802	Lrp3	8	protein_coding	4019	7	35202352	2545	PASS
72525	ENSMUST00000122409	ENSMUSG00000001802	Lrp3	8	protein_coding	4019	7	35202589	2308	PASS
131193	ENSMUST00000153163	ENSMUSG00000001802	Lrp3	2	processed_transcript	420	7	35200200	247	PASS
9292	ENSMUST00000155404	ENSMUSG00000001802	Lrp3	2	retained_intron	2088	7	35201907	1059	PASS
52372	ENSMUST00000155404	ENSMUSG00000001802	Lrp3	2	retained_intron	2088	7	35202352	614	PASS
72524	ENSMUST00000155404	ENSMUSG00000001802	Lrp3	2	retained_intron	2088	7	35202589	377	PASS
44782	ENSMUST00000155404	ENSMUSG00000001802	Lrp3	1	retained_intron	2088	7	35203072	153	PASS
159864	ENSMUST00000001884	ENSMUSG00000001829	Clpb	16	protein_coding	4627	7	101787850	2309	PASS
135486	ENSMUST00000136193	ENSMUSG00000001829	Clpb	2	processed_transcript	702	7	101769011	327	PASS
138999	ENSMUST00000142803	ENSMUSG00000001829	Clpb	3	retained_intron	2171	7	101688254	1476	PASS
189435	ENSMUST00000080537	ENSMUSG00000001847	Rac1	6	protein_coding	2315	5	143505736	2057	PASS
94600	ENSMUST00000080537	ENSMUSG00000001847	Rac1	6	protein_coding	2315	5	143506591	1202	PASS
189434	ENSMUST00000100489	ENSMUSG00000001847	Rac1	7	protein_coding	2325	5	143505736	2071	PASS
94599	ENSMUST00000100489	ENSMUSG00000001847	Rac1	7	protein_coding	2325	5	143506591	1216	PASS
176427	ENSMUST00000001927	ENSMUSG00000001870	Ltbp1	1	protein_coding	6671	17	75005788	221	PASS
187371	ENSMUST00000001927	ENSMUSG00000001870	Ltbp1	1	protein_coding	6671	17	75006210	643	PASS
54657	ENSMUST00000001927	ENSMUSG00000001870	Ltbp1	3	protein_coding	6671	17	75066024	979	PASS
187491	ENSMUST00000001927	ENSMUSG00000001870	Ltbp1	4	protein_coding	6671	17	75151409	1302	PASS
34133	ENSMUST00000001927	ENSMUSG00000001870	Ltbp1	7	protein_coding	6671	17	75227148	1902	PASS
90355	ENSMUST00000001927	ENSMUSG00000001870	Ltbp1	12	protein_coding	6671	17	75276609	2675	PASS
40162	ENSMUST00000001927	ENSMUSG00000001870	Ltbp1	14	protein_coding	6671	17	75282336	2721	PASS
181823	ENSMUST00000001927	ENSMUSG00000001870	Ltbp1	14	protein_coding	6671	17	75282420	2805	PASS
18292	ENSMUST00000001927	ENSMUSG00000001870	Ltbp1	15	protein_coding	6671	17	75282960	2853	PASS
132018	ENSMUST00000001927	ENSMUSG00000001870	Ltbp1	18	protein_coding	6671	17	75292782	3190	PASS
74233	ENSMUST00000001927	ENSMUSG00000001870	Ltbp1	18	protein_coding	6671	17	75292790	3198	PASS
58170	ENSMUST00000001927	ENSMUSG00000001870	Ltbp1	21	protein_coding	6671	17	75313094	3648	PASS
124736	ENSMUST00000001927	ENSMUSG00000001870	Ltbp1	22	protein_coding	6671	17	75315024	3674	PASS
139672	ENSMUST00000001927	ENSMUSG00000001870	Ltbp1	24	protein_coding	6671	17	75327315	4017	PASS
124657	ENSMUST00000001927	ENSMUSG00000001870	Ltbp1	27	protein_coding	6671	17	75359354	4359	PASS
19683	ENSMUST00000001927	ENSMUSG00000001870	Ltbp1	29	protein_coding	6671	17	75362574	4626	PASS
120757	ENSMUST00000001927	ENSMUSG00000001870	Ltbp1	30	protein_coding	6671	17	75363360	4713	PASS
51218	ENSMUST00000001927	ENSMUSG00000001870	Ltbp1	33	protein_coding	6671	17	75389530	5226	PASS
44847	ENSMUST00000001927	ENSMUSG00000001870	Ltbp1	34	protein_coding	6671	17	75390568	5472	PASS
169266	ENSMUST00000001927	ENSMUSG00000001870	Ltbp1	34	protein_coding	6671	17	75391077	5981	PASS
101404	ENSMUST00000001927	ENSMUSG00000001870	Ltbp1	34	protein_coding	6671	17	75391129	6033	PASS
100581	ENSMUST00000112514	ENSMUSG00000001870	Ltbp1	1	protein_coding	4870	17	75178924	14	PASS
34132	ENSMUST00000112514	ENSMUSG00000001870	Ltbp1	3	protein_coding	4870	17	75227148	701	PASS
90354	ENSMUST00000112514	ENSMUSG00000001870	Ltbp1	8	protein_coding	4870	17	75276609	1315	PASS
40161	ENSMUST00000112514	ENSMUSG00000001870	Ltbp1	10	protein_coding	4870	17	75282336	1361	PASS
181822	ENSMUST00000112514	ENSMUSG00000001870	Ltbp1	10	protein_coding	4870	17	75282420	1445	PASS
18291	ENSMUST00000112514	ENSMUSG00000001870	Ltbp1	11	protein_coding	4870	17	75282960	1493	PASS
132016	ENSMUST00000112514	ENSMUSG00000001870	Ltbp1	14	protein_coding	4870	17	75292782	1830	PASS
74231	ENSMUST00000112514	ENSMUSG00000001870	Ltbp1	14	protein_coding	4870	17	75292790	1838	PASS
58169	ENSMUST00000112514	ENSMUSG00000001870	Ltbp1	17	protein_coding	4870	17	75313094	2288	PASS
124735	ENSMUST00000112514	ENSMUSG00000001870	Ltbp1	18	protein_coding	4870	17	75315024	2314	PASS
139671	ENSMUST00000112514	ENSMUSG00000001870	Ltbp1	20	protein_coding	4870	17	75327315	2657	PASS
124656	ENSMUST00000112514	ENSMUSG00000001870	Ltbp1	23	protein_coding	4870	17	75359354	2999	PASS
19682	ENSMUST00000112514	ENSMUSG00000001870	Ltbp1	25	protein_coding	4870	17	75362574	3266	PASS
120756	ENSMUST00000112514	ENSMUSG00000001870	Ltbp1	26	protein_coding	4870	17	75363360	3353	PASS
51216	ENSMUST00000112514	ENSMUSG00000001870	Ltbp1	29	protein_coding	4870	17	75389530	3866	PASS
44845	ENSMUST00000112514	ENSMUSG00000001870	Ltbp1	30	protein_coding	4870	17	75390568	4112	PASS
169264	ENSMUST00000112514	ENSMUSG00000001870	Ltbp1	30	protein_coding	4870	17	75391077	4621	PASS
101402	ENSMUST00000112514	ENSMUSG00000001870	Ltbp1	30	protein_coding	4870	17	75391129	4673	PASS
100579	ENSMUST00000112516	ENSMUSG00000001870	Ltbp1	1	protein_coding	5140	17	75178924	115	PASS
34130	ENSMUST00000112516	ENSMUSG00000001870	Ltbp1	3	protein_coding	5140	17	75227148	802	PASS
90352	ENSMUST00000112516	ENSMUSG00000001870	Ltbp1	8	protein_coding	5140	17	75276609	1575	PASS
40159	ENSMUST00000112516	ENSMUSG00000001870	Ltbp1	10	protein_coding	5140	17	75282336	1621	PASS
181820	ENSMUST00000112516	ENSMUSG00000001870	Ltbp1	10	protein_coding	5140	17	75282420	1705	PASS
18289	ENSMUST00000112516	ENSMUSG00000001870	Ltbp1	11	protein_coding	5140	17	75282960	1753	PASS
132014	ENSMUST00000112516	ENSMUSG00000001870	Ltbp1	14	protein_coding	5140	17	75292782	2090	PASS
74229	ENSMUST00000112516	ENSMUSG00000001870	Ltbp1	14	protein_coding	5140	17	75292790	2098	PASS
58167	ENSMUST00000112516	ENSMUSG00000001870	Ltbp1	17	protein_coding	5140	17	75313094	2548	PASS
124733	ENSMUST00000112516	ENSMUSG00000001870	Ltbp1	18	protein_coding	5140	17	75315024	2574	PASS
139669	ENSMUST00000112516	ENSMUSG00000001870	Ltbp1	20	protein_coding	5140	17	75327315	2917	PASS
124655	ENSMUST00000112516	ENSMUSG00000001870	Ltbp1	23	protein_coding	5140	17	75359354	3259	PASS
19681	ENSMUST00000112516	ENSMUSG00000001870	Ltbp1	25	protein_coding	5140	17	75362574	3526	PASS
120755	ENSMUST00000112516	ENSMUSG00000001870	Ltbp1	26	protein_coding	5140	17	75363360	3613	PASS
51215	ENSMUST00000112516	ENSMUSG00000001870	Ltbp1	29	protein_coding	5140	17	75389530	4126	PASS
44844	ENSMUST00000112516	ENSMUSG00000001870	Ltbp1	30	protein_coding	5140	17	75390568	4372	PASS
169263	ENSMUST00000112516	ENSMUSG00000001870	Ltbp1	30	protein_coding	5140	17	75391077	4881	PASS
101401	ENSMUST00000112516	ENSMUSG00000001870	Ltbp1	30	protein_coding	5140	17	75391129	4933	PASS
132017	ENSMUST00000127458	ENSMUSG00000001870	Ltbp1	3	retained_intron	1905	17	75292782	318	PASS
74232	ENSMUST00000127458	ENSMUSG00000001870	Ltbp1	3	retained_intron	1905	17	75292790	326	PASS
156055	ENSMUST00000127458	ENSMUSG00000001870	Ltbp1	3	retained_intron	1905	17	75293038	574	PASS
182162	ENSMUST00000127458	ENSMUSG00000001870	Ltbp1	3	retained_intron	1905	17	75293120	656	PASS
177933	ENSMUST00000127458	ENSMUSG00000001870	Ltbp1	3	retained_intron	1905	17	75293152	688	PASS
143827	ENSMUST00000127458	ENSMUSG00000001870	Ltbp1	3	retained_intron	1905	17	75293154	690	PASS
107717	ENSMUST00000127458	ENSMUSG00000001870	Ltbp1	3	retained_intron	1905	17	75293223	759	PASS
187261	ENSMUST00000127458	ENSMUSG00000001870	Ltbp1	3	retained_intron	1905	17	75293371	907	PASS
116242	ENSMUST00000127458	ENSMUSG00000001870	Ltbp1	3	retained_intron	1905	17	75293612	1148	PASS
150377	ENSMUST00000127458	ENSMUSG00000001870	Ltbp1	3	retained_intron	1905	17	75293622	1158	PASS
105622	ENSMUST00000127458	ENSMUSG00000001870	Ltbp1	3	retained_intron	1905	17	75293648	1184	PASS
184517	ENSMUST00000127458	ENSMUSG00000001870	Ltbp1	3	retained_intron	1905	17	75293900	1436	PASS
109823	ENSMUST00000127458	ENSMUSG00000001870	Ltbp1	3	retained_intron	1905	17	75294081	1617	PASS
100878	ENSMUST00000127458	ENSMUSG00000001870	Ltbp1	3	retained_intron	1905	17	75294148	1684	PASS
39549	ENSMUST00000127458	ENSMUSG00000001870	Ltbp1	3	retained_intron	1905	17	75294236	1772	PASS
65259	ENSMUST00000127458	ENSMUSG00000001870	Ltbp1	3	retained_intron	1905	17	75294363	1899	PASS
100580	ENSMUST00000135447	ENSMUSG00000001870	Ltbp1	1	protein_coding	3114	17	75178924	115	PASS
34131	ENSMUST00000135447	ENSMUSG00000001870	Ltbp1	3	protein_coding	3114	17	75227148	802	PASS
90353	ENSMUST00000135447	ENSMUSG00000001870	Ltbp1	8	protein_coding	3114	17	75276609	1575	PASS
40160	ENSMUST00000135447	ENSMUSG00000001870	Ltbp1	10	protein_coding	3114	17	75282336	1621	PASS
181821	ENSMUST00000135447	ENSMUSG00000001870	Ltbp1	10	protein_coding	3114	17	75282420	1705	PASS
18290	ENSMUST00000135447	ENSMUSG00000001870	Ltbp1	11	protein_coding	3114	17	75282960	1753	PASS
132015	ENSMUST00000135447	ENSMUSG00000001870	Ltbp1	14	protein_coding	3114	17	75292782	2090	PASS
74230	ENSMUST00000135447	ENSMUSG00000001870	Ltbp1	14	protein_coding	3114	17	75292790	2098	PASS
58168	ENSMUST00000135447	ENSMUSG00000001870	Ltbp1	17	protein_coding	3114	17	75313094	2548	PASS
124734	ENSMUST00000135447	ENSMUSG00000001870	Ltbp1	18	protein_coding	3114	17	75315024	2574	PASS
139670	ENSMUST00000135447	ENSMUSG00000001870	Ltbp1	20	protein_coding	3114	17	75327315	2917	PASS
66114	ENSMUST00000135750	ENSMUSG00000001870	Ltbp1	1	retained_intron	3277	17	75384355	146	PASS
59878	ENSMUST00000135750	ENSMUSG00000001870	Ltbp1	1	retained_intron	3277	17	75384520	311	PASS
157206	ENSMUST00000135750	ENSMUSG00000001870	Ltbp1	1	retained_intron	3277	17	75384668	459	PASS
58278	ENSMUST00000135750	ENSMUSG00000001870	Ltbp1	1	retained_intron	3277	17	75384879	670	PASS
43648	ENSMUST00000135750	ENSMUSG00000001870	Ltbp1	1	retained_intron	3277	17	75384916	707	PASS
23750	ENSMUST00000135750	ENSMUSG00000001870	Ltbp1	1	retained_intron	3277	17	75385000	791	PASS
166660	ENSMUST00000135750	ENSMUSG00000001870	Ltbp1	1	retained_intron	3277	17	75385033	824	PASS
146345	ENSMUST00000135750	ENSMUSG00000001870	Ltbp1	1	retained_intron	3277	17	75385034	825	PASS
51217	ENSMUST00000135750	ENSMUSG00000001870	Ltbp1	2	retained_intron	3277	17	75389530	1087	PASS
44846	ENSMUST00000135750	ENSMUSG00000001870	Ltbp1	3	retained_intron	3277	17	75390568	1333	PASS
169265	ENSMUST00000135750	ENSMUSG00000001870	Ltbp1	3	retained_intron	3277	17	75391077	1842	PASS
101403	ENSMUST00000135750	ENSMUSG00000001870	Ltbp1	3	retained_intron	3277	17	75391129	1894	PASS
83219	ENSMUST00000135750	ENSMUSG00000001870	Ltbp1	3	retained_intron	3277	17	75392183	2948	PASS
178144	ENSMUST00000135750	ENSMUSG00000001870	Ltbp1	3	retained_intron	3277	17	75392497	3262	PASS
9251	ENSMUST00000146839	ENSMUSG00000001870	Ltbp1	3	processed_transcript	519	17	75008435	155	PASS
112276	ENSMUST00000146839	ENSMUSG00000001870	Ltbp1	3	processed_transcript	519	17	75008437	157	PASS
20739	ENSMUST00000146839	ENSMUSG00000001870	Ltbp1	3	processed_transcript	519	17	75008583	303	PASS
76273	ENSMUST00000146839	ENSMUSG00000001870	Ltbp1	3	processed_transcript	519	17	75008607	327	PASS
105513	ENSMUST00000146839	ENSMUSG00000001870	Ltbp1	3	processed_transcript	519	17	75008636	356	PASS
106012	ENSMUST00000001965	ENSMUSG00000001901	Kcnh6	13	protein_coding	3368	11	106034078	2897	PASS
106011	ENSMUST00000106903	ENSMUSG00000001901	Kcnh6	14	protein_coding	2816	11	106034078	2787	PASS
115946	ENSMUST00000001974	ENSMUSG00000001909	Trmt1	1	protein_coding	2567	8	84688955	90	PASS
105800	ENSMUST00000001974	ENSMUSG00000001909	Trmt1	1	protein_coding	2567	8	84689033	168	PASS
44882	ENSMUST00000001974	ENSMUSG00000001909	Trmt1	2	protein_coding	2567	8	84689785	665	PASS
147592	ENSMUST00000001974	ENSMUSG00000001909	Trmt1	2	protein_coding	2567	8	84689789	669	PASS
131152	ENSMUST00000001974	ENSMUSG00000001909	Trmt1	4	protein_coding	2567	8	84690833	867	PASS
41304	ENSMUST00000001974	ENSMUSG00000001909	Trmt1	11	protein_coding	2567	8	84697469	1749	PASS
29536	ENSMUST00000001974	ENSMUSG00000001909	Trmt1	17	protein_coding	2567	8	84699692	2451	PASS
86315	ENSMUST00000001974	ENSMUSG00000001909	Trmt1	17	protein_coding	2567	8	84699739	2498	PASS
100783	ENSMUST00000001974	ENSMUSG00000001909	Trmt1	17	protein_coding	2567	8	84699763	2522	PASS
44870	ENSMUST00000077990	ENSMUSG00000001909	Trmt1	2	processed_transcript	895	8	84689785	215	PASS
147580	ENSMUST00000077990	ENSMUSG00000001909	Trmt1	2	processed_transcript	895	8	84689789	219	PASS
131143	ENSMUST00000077990	ENSMUSG00000001909	Trmt1	4	processed_transcript	895	8	84690833	417	PASS
44883	ENSMUST00000109767	ENSMUSG00000001909	Trmt1	2	protein_coding	2138	8	84689785	257	PASS
147593	ENSMUST00000109767	ENSMUSG00000001909	Trmt1	2	protein_coding	2138	8	84689789	261	PASS
131153	ENSMUST00000109767	ENSMUSG00000001909	Trmt1	4	protein_coding	2138	8	84690833	459	PASS
41305	ENSMUST00000109767	ENSMUSG00000001909	Trmt1	11	protein_coding	2138	8	84697469	1341	PASS
29537	ENSMUST00000109767	ENSMUSG00000001909	Trmt1	17	protein_coding	2138	8	84699692	2043	PASS
86316	ENSMUST00000109767	ENSMUSG00000001909	Trmt1	17	protein_coding	2138	8	84699739	2090	PASS
100784	ENSMUST00000109767	ENSMUSG00000001909	Trmt1	17	protein_coding	2138	8	84699763	2114	PASS
44887	ENSMUST00000109768	ENSMUSG00000001909	Trmt1	2	protein_coding	2044	8	84689785	164	PASS
147597	ENSMUST00000109768	ENSMUSG00000001909	Trmt1	2	protein_coding	2044	8	84689789	168	PASS
131156	ENSMUST00000109768	ENSMUSG00000001909	Trmt1	4	protein_coding	2044	8	84690833	366	PASS
41306	ENSMUST00000109768	ENSMUSG00000001909	Trmt1	11	protein_coding	2044	8	84697469	1248	PASS
29538	ENSMUST00000109768	ENSMUSG00000001909	Trmt1	17	protein_coding	2044	8	84699692	1950	PASS
86317	ENSMUST00000109768	ENSMUSG00000001909	Trmt1	17	protein_coding	2044	8	84699739	1997	PASS
100785	ENSMUST00000109768	ENSMUSG00000001909	Trmt1	17	protein_coding	2044	8	84699763	2021	PASS
44871	ENSMUST00000125370	ENSMUSG00000001909	Trmt1	1	protein_coding	2114	8	84689785	322	PASS
147581	ENSMUST00000125370	ENSMUSG00000001909	Trmt1	1	protein_coding	2114	8	84689789	326	PASS
131144	ENSMUST00000125370	ENSMUSG00000001909	Trmt1	3	protein_coding	2114	8	84690833	524	PASS
41302	ENSMUST00000125370	ENSMUSG00000001909	Trmt1	9	protein_coding	2114	8	84697469	1319	PASS
29534	ENSMUST00000125370	ENSMUSG00000001909	Trmt1	15	protein_coding	2114	8	84699692	2021	PASS
86313	ENSMUST00000125370	ENSMUSG00000001909	Trmt1	15	protein_coding	2114	8	84699739	2068	PASS
100781	ENSMUST00000125370	ENSMUSG00000001909	Trmt1	15	protein_coding	2114	8	84699763	2092	PASS
44878	ENSMUST00000127915	ENSMUSG00000001909	Trmt1	2	retained_intron	980	8	84689785	145	PASS
147588	ENSMUST00000127915	ENSMUSG00000001909	Trmt1	2	retained_intron	980	8	84689789	149	PASS
131148	ENSMUST00000127915	ENSMUSG00000001909	Trmt1	3	retained_intron	980	8	84690833	585	PASS
22976	ENSMUST00000128022	ENSMUSG00000001909	Trmt1	1	processed_transcript	904	8	84690493	105	PASS
131140	ENSMUST00000128022	ENSMUSG00000001909	Trmt1	2	processed_transcript	904	8	84690833	207	PASS
44885	ENSMUST00000128537	ENSMUSG00000001909	Trmt1	2	retained_intron	871	8	84689785	198	PASS
147595	ENSMUST00000128537	ENSMUSG00000001909	Trmt1	2	retained_intron	871	8	84689789	202	PASS
131154	ENSMUST00000128537	ENSMUSG00000001909	Trmt1	3	retained_intron	871	8	84690833	638	PASS
44888	ENSMUST00000131700	ENSMUSG00000001909	Trmt1	2	nonsense_mediated_decay	1104	8	84689785	235	PASS
147598	ENSMUST00000131700	ENSMUSG00000001909	Trmt1	2	nonsense_mediated_decay	1104	8	84689789	239	PASS
131157	ENSMUST00000131700	ENSMUSG00000001909	Trmt1	4	nonsense_mediated_decay	1104	8	84690833	475	PASS
84132	ENSMUST00000136423	ENSMUSG00000001909	Trmt1	3	protein_coding	638	8	84699489	341	PASS
65227	ENSMUST00000136423	ENSMUSG00000001909	Trmt1	3	protein_coding	638	8	84699511	363	PASS
13830	ENSMUST00000136423	ENSMUSG00000001909	Trmt1	3	protein_coding	638	8	84699593	445	PASS
29533	ENSMUST00000136423	ENSMUSG00000001909	Trmt1	3	protein_coding	638	8	84699692	544	PASS
86312	ENSMUST00000136423	ENSMUSG00000001909	Trmt1	3	protein_coding	638	8	84699739	591	PASS
100780	ENSMUST00000136423	ENSMUSG00000001909	Trmt1	3	protein_coding	638	8	84699763	615	PASS
44877	ENSMUST00000137953	ENSMUSG00000001909	Trmt1	2	retained_intron	3647	8	84689785	221	PASS
147587	ENSMUST00000137953	ENSMUSG00000001909	Trmt1	2	retained_intron	3647	8	84689789	225	PASS
131147	ENSMUST00000137953	ENSMUSG00000001909	Trmt1	3	retained_intron	3647	8	84690833	661	PASS
117445	ENSMUST00000137953	ENSMUSG00000001909	Trmt1	6	retained_intron	3647	8	84695854	1506	PASS
41303	ENSMUST00000137953	ENSMUSG00000001909	Trmt1	9	retained_intron	3647	8	84697469	2829	PASS
29535	ENSMUST00000137953	ENSMUSG00000001909	Trmt1	15	retained_intron	3647	8	84699692	3531	PASS
86314	ENSMUST00000137953	ENSMUSG00000001909	Trmt1	15	retained_intron	3647	8	84699739	3578	PASS
100782	ENSMUST00000137953	ENSMUSG00000001909	Trmt1	15	retained_intron	3647	8	84699763	3602	PASS
41301	ENSMUST00000138300	ENSMUSG00000001909	Trmt1	3	retained_intron	463	8	84697469	412	PASS
44872	ENSMUST00000143427	ENSMUSG00000001909	Trmt1	2	nonsense_mediated_decay	810	8	84689785	142	PASS
147582	ENSMUST00000143427	ENSMUSG00000001909	Trmt1	2	nonsense_mediated_decay	810	8	84689789	146	PASS
131145	ENSMUST00000143427	ENSMUSG00000001909	Trmt1	4	nonsense_mediated_decay	810	8	84690833	370	PASS
853	ENSMUST00000148118	ENSMUSG00000001909	Trmt1	1	retained_intron	846	8	84694936	15	PASS
44876	ENSMUST00000150085	ENSMUSG00000001909	Trmt1	2	retained_intron	665	8	84689785	247	PASS
147586	ENSMUST00000150085	ENSMUSG00000001909	Trmt1	2	retained_intron	665	8	84689789	251	PASS
44879	ENSMUST00000152301	ENSMUSG00000001909	Trmt1	2	protein_coding	825	8	84689785	232	PASS
147589	ENSMUST00000152301	ENSMUSG00000001909	Trmt1	2	protein_coding	825	8	84689789	236	PASS
131149	ENSMUST00000152301	ENSMUSG00000001909	Trmt1	4	protein_coding	825	8	84690833	443	PASS
41299	ENSMUST00000175704	ENSMUSG00000001909	Trmt1	2	retained_intron	462	8	84697469	63	PASS
29532	ENSMUST00000175767	ENSMUSG00000001909	Trmt1	3	retained_intron	502	8	84699692	408	PASS
86311	ENSMUST00000175767	ENSMUSG00000001909	Trmt1	3	retained_intron	502	8	84699739	455	PASS
100779	ENSMUST00000175767	ENSMUSG00000001909	Trmt1	3	retained_intron	502	8	84699763	479	PASS
44869	ENSMUST00000175784	ENSMUSG00000001909	Trmt1	1	protein_coding	840	8	84689785	309	PASS
147579	ENSMUST00000175784	ENSMUSG00000001909	Trmt1	1	protein_coding	840	8	84689789	313	PASS
131142	ENSMUST00000175784	ENSMUSG00000001909	Trmt1	3	protein_coding	840	8	84690833	520	PASS
44874	ENSMUST00000175870	ENSMUSG00000001909	Trmt1	2	processed_transcript	421	8	84689785	218	PASS
147584	ENSMUST00000175870	ENSMUSG00000001909	Trmt1	2	processed_transcript	421	8	84689789	222	PASS
41300	ENSMUST00000175884	ENSMUSG00000001909	Trmt1	4	nonsense_mediated_decay	507	8	84697469	214	PASS
85444	ENSMUST00000175980	ENSMUSG00000001909	Trmt1	1	retained_intron	1014	8	84686638	332	PASS
44880	ENSMUST00000175980	ENSMUSG00000001909	Trmt1	2	retained_intron	1014	8	84689785	471	PASS
147590	ENSMUST00000175980	ENSMUSG00000001909	Trmt1	2	retained_intron	1014	8	84689789	475	PASS
131150	ENSMUST00000175980	ENSMUSG00000001909	Trmt1	3	retained_intron	1014	8	84690833	911	PASS
44884	ENSMUST00000176053	ENSMUSG00000001909	Trmt1	2	processed_transcript	384	8	84689785	171	PASS
147594	ENSMUST00000176053	ENSMUSG00000001909	Trmt1	2	processed_transcript	384	8	84689789	175	PASS
85445	ENSMUST00000176914	ENSMUSG00000001909	Trmt1	1	processed_transcript	502	8	84686638	320	PASS
44886	ENSMUST00000177084	ENSMUSG00000001909	Trmt1	2	protein_coding	921	8	84689785	198	PASS
147596	ENSMUST00000177084	ENSMUSG00000001909	Trmt1	2	protein_coding	921	8	84689789	202	PASS
131155	ENSMUST00000177084	ENSMUSG00000001909	Trmt1	4	protein_coding	921	8	84690833	400	PASS
44868	ENSMUST00000177286	ENSMUSG00000001909	Trmt1	1	processed_transcript	864	8	84689785	154	PASS
147578	ENSMUST00000177286	ENSMUSG00000001909	Trmt1	1	processed_transcript	864	8	84689789	158	PASS
131141	ENSMUST00000177286	ENSMUSG00000001909	Trmt1	3	processed_transcript	864	8	84690833	356	PASS
44875	ENSMUST00000177364	ENSMUSG00000001909	Trmt1	2	retained_intron	435	8	84689785	246	PASS
147585	ENSMUST00000177364	ENSMUSG00000001909	Trmt1	2	retained_intron	435	8	84689789	250	PASS
44873	ENSMUST00000177423	ENSMUSG00000001909	Trmt1	2	protein_coding	817	8	84689785	142	PASS
147583	ENSMUST00000177423	ENSMUSG00000001909	Trmt1	2	protein_coding	817	8	84689789	146	PASS
131146	ENSMUST00000177423	ENSMUSG00000001909	Trmt1	4	protein_coding	817	8	84690833	353	PASS
85446	ENSMUST00000177531	ENSMUSG00000001909	Trmt1	1	protein_coding	902	8	84686638	300	PASS
44881	ENSMUST00000177531	ENSMUSG00000001909	Trmt1	2	protein_coding	902	8	84689785	515	PASS
147591	ENSMUST00000177531	ENSMUSG00000001909	Trmt1	2	protein_coding	902	8	84689789	519	PASS
131151	ENSMUST00000177531	ENSMUSG00000001909	Trmt1	4	protein_coding	902	8	84690833	717	PASS
115743	ENSMUST00000001975	ENSMUSG00000001910	Nacc1	6	protein_coding	4300	8	84670685	4098	PASS
156285	ENSMUST00000001975	ENSMUSG00000001910	Nacc1	6	protein_coding	4300	8	84670922	3861	PASS
63546	ENSMUST00000001975	ENSMUSG00000001910	Nacc1	6	protein_coding	4300	8	84671062	3721	PASS
97888	ENSMUST00000001975	ENSMUSG00000001910	Nacc1	6	protein_coding	4300	8	84671427	3356	PASS
174791	ENSMUST00000001975	ENSMUSG00000001910	Nacc1	6	protein_coding	4300	8	84671573	3210	PASS
39137	ENSMUST00000001975	ENSMUSG00000001910	Nacc1	6	protein_coding	4300	8	84672791	1992	PASS
61280	ENSMUST00000001975	ENSMUSG00000001910	Nacc1	6	protein_coding	4300	8	84673069	1714	PASS
164839	ENSMUST00000109762	ENSMUSG00000001911	Nfix	1	protein_coding	2261	8	84773856	514	PASS
128479	ENSMUST00000109764	ENSMUSG00000001911	Nfix	11	protein_coding	5476	8	84707300	2888	PASS
278	ENSMUST00000109764	ENSMUSG00000001911	Nfix	11	protein_coding	5476	8	84707643	2545	PASS
81863	ENSMUST00000109764	ENSMUSG00000001911	Nfix	11	protein_coding	5476	8	84707812	2376	PASS
105993	ENSMUST00000109764	ENSMUSG00000001911	Nfix	11	protein_coding	5476	8	84708037	2151	PASS
58673	ENSMUST00000109764	ENSMUSG00000001911	Nfix	11	protein_coding	5476	8	84708350	1838	PASS
90344	ENSMUST00000109764	ENSMUSG00000001911	Nfix	11	protein_coding	5476	8	84708455	1733	PASS
134398	ENSMUST00000148644	ENSMUSG00000001911	Nfix	3	processed_transcript	398	8	84700006	268	PASS
140082	ENSMUST00000108496	ENSMUSG00000001918	Slc1a5	1	protein_coding	2741	7	16781359	14	PASS
133600	ENSMUST00000108496	ENSMUSG00000001918	Slc1a5	1	protein_coding	2741	7	16781378	33	PASS
113147	ENSMUST00000108496	ENSMUSG00000001918	Slc1a5	1	protein_coding	2741	7	16781788	443	PASS
58212	ENSMUST00000108496	ENSMUSG00000001918	Slc1a5	1	protein_coding	2741	7	16781871	526	PASS
53245	ENSMUST00000108496	ENSMUSG00000001918	Slc1a5	1	protein_coding	2741	7	16781884	539	PASS
85684	ENSMUST00000108496	ENSMUSG00000001918	Slc1a5	7	protein_coding	2741	7	16795902	1800	PASS
127364	ENSMUST00000108496	ENSMUSG00000001918	Slc1a5	9	protein_coding	2741	7	16797715	2199	PASS
155275	ENSMUST00000108496	ENSMUSG00000001918	Slc1a5	9	protein_coding	2741	7	16798074	2558	PASS
133601	ENSMUST00000127401	ENSMUSG00000001918	Slc1a5	1	retained_intron	2807	7	16781378	11	PASS
113148	ENSMUST00000127401	ENSMUSG00000001918	Slc1a5	1	retained_intron	2807	7	16781788	421	PASS
58213	ENSMUST00000127401	ENSMUSG00000001918	Slc1a5	1	retained_intron	2807	7	16781871	504	PASS
53246	ENSMUST00000127401	ENSMUSG00000001918	Slc1a5	1	retained_intron	2807	7	16781884	517	PASS
85685	ENSMUST00000127401	ENSMUSG00000001918	Slc1a5	7	retained_intron	2807	7	16795902	1778	PASS
127365	ENSMUST00000127401	ENSMUSG00000001918	Slc1a5	8	retained_intron	2807	7	16797715	2248	PASS
155276	ENSMUST00000127401	ENSMUSG00000001918	Slc1a5	8	retained_intron	2807	7	16798074	2607	PASS
168702	ENSMUST00000131664	ENSMUSG00000001918	Slc1a5	3	retained_intron	396	7	16787069	297	PASS
13991	ENSMUST00000131664	ENSMUSG00000001918	Slc1a5	3	retained_intron	396	7	16787128	356	PASS
42168	ENSMUST00000131664	ENSMUSG00000001918	Slc1a5	3	retained_intron	396	7	16787158	386	PASS
85686	ENSMUST00000134407	ENSMUSG00000001918	Slc1a5	3	processed_transcript	613	7	16795902	427	PASS
45221	ENSMUST00000135817	ENSMUSG00000001918	Slc1a5	1	protein_coding	416	7	16784741	4	PASS
85687	ENSMUST00000141349	ENSMUSG00000001918	Slc1a5	2	retained_intron	890	7	16795902	849	PASS
59409	ENSMUST00000147814	ENSMUSG00000001918	Slc1a5	1	retained_intron	853	7	16786588	218	PASS
190125	ENSMUST00000001995	ENSMUSG00000001930	Vwf	6	protein_coding	8817	6	125570563	833	PASS
25181	ENSMUST00000001995	ENSMUSG00000001930	Vwf	6	protein_coding	8817	6	125570567	837	PASS
179408	ENSMUST00000001995	ENSMUSG00000001930	Vwf	7	protein_coding	8817	6	125588517	995	PASS
87706	ENSMUST00000001995	ENSMUSG00000001930	Vwf	7	protein_coding	8817	6	125588596	1074	PASS
26127	ENSMUST00000001995	ENSMUSG00000001930	Vwf	7	protein_coding	8817	6	125588597	1075	PASS
89177	ENSMUST00000001995	ENSMUSG00000001930	Vwf	19	protein_coding	8817	6	125624583	2724	PASS
3838	ENSMUST00000001995	ENSMUSG00000001930	Vwf	19	protein_coding	8817	6	125624589	2730	PASS
138283	ENSMUST00000001995	ENSMUSG00000001930	Vwf	19	protein_coding	8817	6	125624598	2739	PASS
190255	ENSMUST00000001995	ENSMUSG00000001930	Vwf	20	protein_coding	8817	6	125626271	2820	PASS
111854	ENSMUST00000001995	ENSMUSG00000001930	Vwf	21	protein_coding	8817	6	125628399	2981	PASS
51199	ENSMUST00000001995	ENSMUSG00000001930	Vwf	42	protein_coding	8817	6	125666643	7383	PASS
190120	ENSMUST00000100941	ENSMUSG00000001930	Vwf	7	protein_coding	1807	6	125570563	753	PASS
25176	ENSMUST00000100941	ENSMUSG00000001930	Vwf	7	protein_coding	1807	6	125570567	757	PASS
179404	ENSMUST00000100941	ENSMUSG00000001930	Vwf	8	protein_coding	1807	6	125588517	915	PASS
87702	ENSMUST00000100941	ENSMUSG00000001930	Vwf	8	protein_coding	1807	6	125588596	994	PASS
26123	ENSMUST00000100941	ENSMUSG00000001930	Vwf	8	protein_coding	1807	6	125588597	995	PASS
190122	ENSMUST00000112253	ENSMUSG00000001930	Vwf	6	protein_coding	2184	6	125570563	833	PASS
25178	ENSMUST00000112253	ENSMUSG00000001930	Vwf	6	protein_coding	2184	6	125570567	837	PASS
179406	ENSMUST00000112253	ENSMUSG00000001930	Vwf	7	protein_coding	2184	6	125588517	995	PASS
87704	ENSMUST00000112253	ENSMUSG00000001930	Vwf	7	protein_coding	2184	6	125588596	1074	PASS
26125	ENSMUST00000112253	ENSMUSG00000001930	Vwf	7	protein_coding	2184	6	125588597	1075	PASS
190121	ENSMUST00000112254	ENSMUSG00000001930	Vwf	6	protein_coding	8834	6	125570563	848	PASS
25177	ENSMUST00000112254	ENSMUSG00000001930	Vwf	6	protein_coding	8834	6	125570567	852	PASS
179405	ENSMUST00000112254	ENSMUSG00000001930	Vwf	7	protein_coding	8834	6	125588517	1010	PASS
87703	ENSMUST00000112254	ENSMUSG00000001930	Vwf	7	protein_coding	8834	6	125588596	1089	PASS
26124	ENSMUST00000112254	ENSMUSG00000001930	Vwf	7	protein_coding	8834	6	125588597	1090	PASS
89175	ENSMUST00000112254	ENSMUSG00000001930	Vwf	19	protein_coding	8834	6	125624583	2739	PASS
3836	ENSMUST00000112254	ENSMUSG00000001930	Vwf	19	protein_coding	8834	6	125624589	2745	PASS
138281	ENSMUST00000112254	ENSMUSG00000001930	Vwf	19	protein_coding	8834	6	125624598	2754	PASS
190253	ENSMUST00000112254	ENSMUSG00000001930	Vwf	20	protein_coding	8834	6	125626271	2835	PASS
111852	ENSMUST00000112254	ENSMUSG00000001930	Vwf	21	protein_coding	8834	6	125628399	2996	PASS
51197	ENSMUST00000112254	ENSMUSG00000001930	Vwf	42	protein_coding	8834	6	125666643	7398	PASS
190124	ENSMUST00000126709	ENSMUSG00000001930	Vwf	2	processed_transcript	610	6	125570563	152	PASS
25180	ENSMUST00000126709	ENSMUSG00000001930	Vwf	2	processed_transcript	610	6	125570567	156	PASS
168402	ENSMUST00000126709	ENSMUSG00000001930	Vwf	3	processed_transcript	610	6	125578329	361	PASS
88224	ENSMUST00000126709	ENSMUSG00000001930	Vwf	3	processed_transcript	610	6	125578404	436	PASS
100185	ENSMUST00000126709	ENSMUSG00000001930	Vwf	3	processed_transcript	610	6	125578538	570	PASS
89176	ENSMUST00000134073	ENSMUSG00000001930	Vwf	6	processed_transcript	3175	6	125624583	1098	PASS
3837	ENSMUST00000134073	ENSMUSG00000001930	Vwf	6	processed_transcript	3175	6	125624589	1104	PASS
138282	ENSMUST00000134073	ENSMUSG00000001930	Vwf	6	processed_transcript	3175	6	125624598	1113	PASS
190254	ENSMUST00000134073	ENSMUSG00000001930	Vwf	7	processed_transcript	3175	6	125626271	1194	PASS
111853	ENSMUST00000134073	ENSMUSG00000001930	Vwf	8	processed_transcript	3175	6	125628399	1355	PASS
41541	ENSMUST00000139678	ENSMUSG00000001930	Vwf	1	retained_intron	2143	6	125634429	82	PASS
21795	ENSMUST00000141521	ENSMUSG00000001930	Vwf	8	retained_intron	4453	6	125661559	4045	PASS
139909	ENSMUST00000141521	ENSMUSG00000001930	Vwf	8	retained_intron	4453	6	125661683	4169	PASS
51198	ENSMUST00000147101	ENSMUSG00000001930	Vwf	9	nonsense_mediated_decay	2686	6	125666643	1257	PASS
190123	ENSMUST00000150548	ENSMUSG00000001930	Vwf	6	retained_intron	2613	6	125570563	833	PASS
25179	ENSMUST00000150548	ENSMUSG00000001930	Vwf	6	retained_intron	2613	6	125570567	837	PASS
179407	ENSMUST00000150548	ENSMUSG00000001930	Vwf	7	retained_intron	2613	6	125588517	995	PASS
87705	ENSMUST00000150548	ENSMUSG00000001930	Vwf	7	retained_intron	2613	6	125588596	1074	PASS
26126	ENSMUST00000150548	ENSMUSG00000001930	Vwf	7	retained_intron	2613	6	125588597	1075	PASS
125114	ENSMUST00000150548	ENSMUSG00000001930	Vwf	15	retained_intron	2613	6	125604610	2447	PASS
81568	ENSMUST00000002007	ENSMUSG00000001942	Siae	8	protein_coding	3433	9	37642731	1149	PASS
155494	ENSMUST00000002007	ENSMUSG00000001942	Siae	10	protein_coding	3433	9	37646967	2082	PASS
30154	ENSMUST00000002007	ENSMUSG00000001942	Siae	10	protein_coding	3433	9	37647036	2151	PASS
153082	ENSMUST00000002007	ENSMUSG00000001942	Siae	10	protein_coding	3433	9	37647286	2401	PASS
146265	ENSMUST00000002007	ENSMUSG00000001942	Siae	10	protein_coding	3433	9	37647855	2970	PASS
67024	ENSMUST00000002007	ENSMUSG00000001942	Siae	10	protein_coding	3433	9	37648105	3220	PASS
84311	ENSMUST00000002007	ENSMUSG00000001942	Siae	10	protein_coding	3433	9	37648162	3277	PASS
1707	ENSMUST00000002007	ENSMUSG00000001942	Siae	10	protein_coding	3433	9	37648204	3319	PASS
42709	ENSMUST00000030676	ENSMUSG00000001985	Grik3	1	protein_coding	8973	4	125490890	191	PASS
13235	ENSMUST00000030676	ENSMUSG00000001985	Grik3	11	protein_coding	8973	4	125686149	1817	PASS
3821	ENSMUST00000030676	ENSMUSG00000001985	Grik3	13	protein_coding	8973	4	125694104	2147	PASS
163080	ENSMUST00000030676	ENSMUSG00000001985	Grik3	16	protein_coding	8973	4	125708969	3769	PASS
126993	ENSMUST00000002053	ENSMUSG00000001988	Npas1	12	protein_coding	2091	7	16456015	1797	PASS
85961	ENSMUST00000002053	ENSMUSG00000001988	Npas1	8	protein_coding	2091	7	16461786	1152	PASS
186901	ENSMUST00000002053	ENSMUSG00000001988	Npas1	8	protein_coding	2091	7	16461819	1119	PASS
30395	ENSMUST00000002053	ENSMUSG00000001988	Npas1	8	protein_coding	2091	7	16461891	1047	PASS
54969	ENSMUST00000002053	ENSMUSG00000001988	Npas1	7	protein_coding	2091	7	16462195	954	PASS
34874	ENSMUST00000002053	ENSMUSG00000001988	Npas1	7	protein_coding	2091	7	16462243	906	PASS
190567	ENSMUST00000002053	ENSMUSG00000001988	Npas1	6	protein_coding	2091	7	16463315	816	PASS
33000	ENSMUST00000002053	ENSMUSG00000001988	Npas1	6	protein_coding	2091	7	16463321	810	PASS
14567	ENSMUST00000112507	ENSMUSG00000002017	Fam98a	8	protein_coding	2817	17	75537935	1968	PASS
9720	ENSMUST00000112507	ENSMUSG00000002017	Fam98a	2	protein_coding	2817	17	75547645	321	PASS
31300	ENSMUST00000112507	ENSMUSG00000002017	Fam98a	2	protein_coding	2817	17	75547693	273	PASS
87205	ENSMUST00000140729	ENSMUSG00000002017	Fam98a	1	retained_intron	663	17	75540262	311	PASS
80163	ENSMUST00000141969	ENSMUSG00000002017	Fam98a	3	retained_intron	621	17	75544684	404	PASS
9721	ENSMUST00000141969	ENSMUSG00000002017	Fam98a	2	retained_intron	621	17	75547645	171	PASS
31301	ENSMUST00000141969	ENSMUSG00000002017	Fam98a	2	retained_intron	621	17	75547693	123	PASS
135331	ENSMUST00000002095	ENSMUSG00000002028	Mll1	36	protein_coding	16439	9	44803825	15969	PASS
134996	ENSMUST00000002095	ENSMUSG00000002028	Mll1	36	protein_coding	16439	9	44804032	15762	PASS
26790	ENSMUST00000002095	ENSMUSG00000002028	Mll1	36	protein_coding	16439	9	44806184	13610	PASS
94696	ENSMUST00000002095	ENSMUSG00000002028	Mll1	36	protein_coding	16439	9	44806890	12904	PASS
[truncated: 131,095 more rows]
