# Supplementary material for: Characterizing noise structure in single-cell RNA-seq distinguishes genuine from technical stochastic allelic expression
Source: Nat Commun. 2015 Oct 22;6:8687. doi: 10.1038/ncomms9687 (PMC4627577; doi:10.1038/ncomms9687)
Supplement: Supplementary Software — Ancillary files and scripts that are necessary to run the code. [file ncomms9687-s3.zip › SupplementaryCode/SupplementaryCode.R]

##### Supplementary Code for
##### Characterizing noise structure in single-cell RNA-seq distinguishes genuine from spurious allelic expression
##### Author: Jong Kyoung Kim (jkkim@ebi.ac.uk)
##### Last Update: 29/01/2015

##### Contents 
##### 1 Loading R and Bioconductor packages
#####
##### 2 Internal R functions
#####
##### 3 Estimating biological noise using tag-based scRNA-seq data
##### 3.1 Preparing the count table
##### 3.2 Adjusting for batch effects 
##### 3.2.1 PCA plot before normalization (Figure S2A)
##### 3.2.2 Normalization
##### 3.2.3 PCA plot after normalization (Figure S2B)
##### 3.3 Quantifying biological noise (2i)
##### 3.3.1 Technical noise fit and inference of biological noise using ERCC spike-ins in 2i-grown mESCs (Figure S3A)
##### 3.3.2 Figure S3B
##### 3.3.3 Figure S3C
##### 3.3.4 Figure S3D
##### 4 Distinguishing genuine from technical allelic expression using read-based scRNA-seq data
##### 4.1 Preparing the count table
##### 4.2 Quantifying biological noise of each allele (Figure S7)
##### 4.2.1 Quantifying biological noise of each allele (Figure S4)
##### 4.2.2 Allelic ratios
##### 4.2.3 Allelic correlation

##### 1 Load R and Bioconductor Packages

library(DESeq)
library(biomaRt)
library(ShortRead)
library(plyr)
library(minpack.lm)
#library(ggplot2)

##### 2 Internal R Functions

# select cells of a given cell condition (cellCondition) (a <= cell index <= b)
selectCells <- function(erccCount, countGenes, cellCondition, a, b, erccSeqID) {
  splitColNames = strsplit(colnames(erccCount), split="_")
  indexColumns = sapply(1:ncol(erccCount), function(x) {
    if (paste(splitColNames[[x]][1], splitColNames[[x]][2], sep="_")==cellCondition &
          as.numeric(splitColNames[[x]][3]) >= a &
          as.numeric(splitColNames[[x]][3]) <= b) {
      TRUE
    }
    else {
      FALSE
    }
  } )
  nCountSpikes = matrix(0, 92, ncol(erccCount[,indexColumns]))
  rownames(nCountSpikes) = as.character(erccSeqID)
  nCountSpikes[rownames(erccCount),] = as.matrix(erccCount[,indexColumns])
  numberSpikes = erccNumber[rownames(nCountSpikes),2]
  numberSpikes = cbind(numberSpikes, numberSpikes)
  splitColNames = strsplit(colnames(countGenes), split="_")
  indexColumns = sapply(1:ncol(countGenes), function(x) {
    if (paste(splitColNames[[x]][1], splitColNames[[x]][2], sep="_")==cellCondition &
          as.numeric(splitColNames[[x]][3]) >= a &
          as.numeric(splitColNames[[x]][3]) <= b) {
      TRUE
    }
    else {
      FALSE
    }
  } )
  nCountGenes <- as.matrix(countGenes[,indexColumns])
  list(nCountSpikes, numberSpikes, nCountGenes)
}

# Estimate gamma and theta
estimateGammaTheta <- function(nCountSpikes, numberSpikes, sizeFactorMatrix) {
  fitData = data.frame(Xi=numberSpikes[,1], Ki=rowMeans(nCountSpikes))
  fit1 <- lm(Ki ~ 0 + Xi, data=fitData) 
  gammaTheta = coefficients(fit1)    
  PropCell = sapply(1:nrow(nCountSpikes), function(x) {
    sum(nCountSpikes[x,]>0)/ncol(nCountSpikes)
  })
  fitData = data.frame(Xi=numberSpikes[,1], Y=PropCell, Ai=rowMeans(sizeFactorMatrix))
  initialTheta = mean(fitData$Y[fitData$Xi>0.5 & fitData$Xi<5])
  if (initialTheta==0 | is.na(initialTheta)) {
    initialTheta = 0.01
  }    
  fit2 <- nlsLM(Y ~ 1 - (1 - Theta + Theta*exp(-(gammaTheta/Theta)*Ai))^Xi, data=fitData, start=list(Theta=initialTheta),
                lower=0, upper=1, control=nls.control(warnOnly=TRUE))
  
  
  Theta = coefficients(fit2)
  list(gammaTheta=gammaTheta, Theta=Theta)
}

# Initializing V[gamma] and V[theta]
estimateVGammaThetaInitial <- function(nCountSpikes, numberSpikes, sizeFactorMatrix) {
  old.o = options()
  options(warn=FALSE)
  gammaThetaSample = aaply(1:ncol(nCountSpikes), 1, function(x) {
    fitData = data.frame(Xi=numberSpikes[,1], Ki=nCountSpikes[,x])
    fit1 <- lm(Ki ~ 0 + Xi, data=fitData) 
    gammaTheta = coefficients(fit1)
    
    fitData = data.frame(Xi=numberSpikes[,1], Y=nCountSpikes[,x]>0, Ai=sizeFactorMatrix[,x])
    
    fit2 <- nlsLM(Y ~ 1 - (1 - Theta + Theta*exp(-(gammaTheta/Theta)*Ai))^Xi, data=fitData,
                  start=list(Theta=0.4), lower=0, upper=1, control=nls.control(warnOnly=TRUE))    
    c(coefficients(fit2), gammaTheta/coefficients(fit2))}, .expand=FALSE)
  gammaThetaSample[gammaThetaSample[,1]==1,1] = 0.9999
  
  abTheta = try(fitdistr(gammaThetaSample[,1], "beta", list(shape1=0.5, shape2=0.5)), silent=TRUE)
  if (class(abTheta) == "try-error") {
    VTheta = var(gammaThetaSample[,1], na.rm=TRUE)
  } else {
    aTheta = abTheta$estimate[[1]]
    bTheta = abTheta$estimate[[2]]
    VTheta = (aTheta*bTheta) / ( (aTheta+bTheta)^2*(aTheta+bTheta+1))
  }
  abGamma = try(fitdistr(gammaThetaSample[,2], "gamma"), silent=TRUE)
  if (class(abGamma) == "try-error") {
    VGamma = var(gammaThetaSample[,2], na.rm=TRUE)
  } else {
    aGamma = abGamma$estimate[[1]]
    bGamma = abGamma$estimate[[2]]
    VGamma = aGamma/bGamma^2
  }
  options(old.o)
  c(VGamma, VTheta)
}

# Estimate E[gamma], E[theta], V[Gamma] and V[Theta]
estimateEVGammaTheta <- function(nCountSpikes, numberSpikes, sizeFactorMatrix) {
  gammaThetaEstimate = estimateGammaTheta(nCountSpikes, numberSpikes, sizeFactorMatrix)
  EGamma = gammaThetaEstimate$gammaTheta[[1]] / gammaThetaEstimate$Theta[[1]] 
  ETheta = gammaThetaEstimate$Theta[[1]] 
  E2Gamma = EGamma^2
  E2Theta = ETheta^2
  
  varianceGammaThetaEstimate = estimateVGammaThetaInitial(nCountSpikes, numberSpikes, sizeFactorMatrix)
  VGamma = varianceGammaThetaEstimate[1]
  VTheta = varianceGammaThetaEstimate[2]  
  
  fitData = data.frame(Xi=numberSpikes[,1], Y=apply(nCountSpikes,1,var)/rowMeans(nCountSpikes), Bi=rowMeans(1/sizeFactorMatrix))
  
  fit <- nlsLM(Y ~ Bi + (VGamma+E2Gamma)/EGamma*(1-(E2Theta+VTheta)/ETheta) + 
                 (VGamma+E2Gamma)*VTheta*Xi/(EGamma*ETheta) + (ETheta*VGamma)*Xi/EGamma, data=fitData,
               start=list(VGamma=VGamma, VTheta=VTheta), lower=c(0,0))  
  VGamma=coefficients(fit)[[1]]
  VTheta=coefficients(fit)[[2]]
  # second optimization for robust estimates
  fit <- nlsLM(Y ~ Bi + (VGamma+E2Gamma)/EGamma*(1-(E2Theta+VTheta)/ETheta) + 
                 (VGamma+E2Gamma)*VTheta*Xi/(EGamma*ETheta) + (ETheta*VGamma)*Xi/EGamma, data=fitData,
               start=list(VGamma=VGamma, VTheta=VTheta), lower=c(0,0))  
  VGamma=coefficients(fit)[[1]]
  VTheta=coefficients(fit)[[2]]
  list(EGamma=EGamma, ETheta=ETheta, E2Gamma=E2Gamma, E2Theta=E2Theta, VGamma=VGamma, VTheta=VTheta)
}

# Estimate biological variance
estimateBiologicalVariance <- function(nCountGenes, nCountSpikes, sizeFactorMatrix, numberSpikes, sizeFactorMatrixGenes) {
  EVGammaThetaEstimate = estimateEVGammaTheta(nCountSpikes, numberSpikes, sizeFactorMatrix)
  EGamma = EVGammaThetaEstimate$EGamma
  ETheta = EVGammaThetaEstimate$ETheta
  E2Gamma = EVGammaThetaEstimate$E2Gamma
  E2Theta = EVGammaThetaEstimate$E2Theta
  VGamma = EVGammaThetaEstimate$VGamma
  VTheta = EVGammaThetaEstimate$VTheta
  
  Bi = rowMeans(1/sizeFactorMatrixGenes)  
  predictedCount = rowMeans(nCountGenes) / (EGamma*ETheta)  
  totalVariance = apply(nCountGenes, 1, var)
  predictedBVariance = totalVariance - (Bi*EGamma*ETheta*predictedCount + (VGamma+E2Gamma)*(ETheta-(E2Theta+VTheta))*predictedCount + 
                                          (VGamma+E2Gamma)*VTheta*predictedCount^2 + (E2Theta*VGamma)*predictedCount^2)
  fracBVariance = predictedBVariance / totalVariance
  fracBVariance[fracBVariance<0] = 0
  predictedBVariance = predictedBVariance / ( (VGamma+E2Gamma)*(VTheta+E2Theta) )
  predictedBVariance[predictedBVariance<0] = 0
  predictedCV2 = predictedBVariance/predictedCount^2
  predictedFano = predictedBVariance/predictedCount
  data.frame(predictedCount=predictedCount, predictedBVariance=predictedBVariance,
             predictedCV2=predictedCV2, predictedFano=predictedFano, fracBVariance=fracBVariance, row.names=names(predictedCount))
}

# or USE source("http://www.r-statistics.com/wp-content/uploads/2010/04/Quantile.loess_.r.txt")
Quantile.loess<- function(Y, X = NULL, 
                          number.of.splits = NULL,
                          window.size = 20,
                          percent.of.overlap.between.two.windows = NULL,
                          the.distance.between.each.window = NULL,
                          the.quant = .95,
                          window.alignment = c("center"), 
                          window.function = function(x) {quantile(x, the.quant)}, ...)
{
  if(!is.null(number.of.splits)) {window.size <- ceiling(length(Y)/number.of.splits)}
  if(is.null(the.distance.between.each.window)) {the.distance.between.each.window <- window.size}
  if(!is.null(percent.of.overlap.between.two.windows)) 
  {
    the.distance.between.each.window <- window.size * (1-percent.of.overlap.between.two.windows)
  }
  if(!require(zoo))   
  {
    print("zoo is not installed - please install it.")
    install.packages("zoo")
  }
  if(is.null(X)) {X <- index(Y)} 
  zoo.Y <- zoo(x = Y, order.by = X)
  new.Y <- rollapply(zoo.Y, width = window.size, 
                     FUN = window.function,
                     by = the.distance.between.each.window,
                     align = window.alignment)
  new.X <- attributes(new.Y)$index  
  new.Y.loess <- loess(new.Y~new.X, family = "sym",...)$fitted 
  return(list(y = new.Y, x = new.X, y.loess = new.Y.loess))
}

repmat <- function(X,m,n){
  ##R equivalent of repmat (matlab)
  mx <- dim(X)[1]
  nx <- dim(X)[2]
  matrix(t(matrix(X,mx,nx*n)),mx*m,nx*n,byrow=T)
}

# Estimate the effective length of SNP (See supplementary Note 7)
estimateSNPLength <- function(SNPAnnot, fragmentLength, readLength) {
  effectiveSize=apply(SNPAnnot, 1, function(snp) {
    trLength = as.numeric(snp[6])
    relPosition = as.numeric(snp[9])
    relPosition = min(relPosition, trLength - relPosition + 1)
    if (trLength < fragmentLength) {
      effectiveSize = 1
    } else if (relPosition <= fragmentLength & relPosition <= readLength) {
      effectiveSize = relPosition
    } else if (relPosition <= fragmentLength & relPosition > readLength) {
      effectiveSize = readLength + max(relPosition - fragmentLength + readLength, 0)
    } else {
      effectiveSize = 2*readLength
    }
    effectiveSize
  } 
  )
}

# Simulating single-cell data (See supplementary Note 6)
simulateCountEfficient <- function(Xi, ETheta, VTheta, EGamma, VGamma, Aij, nCell, BV, nSample) {
  if (VGamma > 0) {
    gammaShape = EGamma^2 / VGamma
    gammaScale = VGamma / EGamma
  }
  if (VTheta > 0) {
    thetaA = ETheta*( (ETheta*(1-ETheta))/VTheta - 1)
    thetaB = (1-ETheta)*( (ETheta*(1-ETheta))/VTheta - 1)
  }
  if (VGamma > 0) {
    gammaj = rgamma(nCell*nSample, shape=gammaShape, scale=gammaScale)
  } else {
    gammaj = rep(EGamma, nCell*nSample)
  }
  if (VTheta > 0) {
    thetaj = rbeta(nCell*nSample, shape1=thetaA, shape2=thetaB)
  } else {
    thetaj = rep(ETheta, nCell*nSample)
  }
  if (BV > 0) {
    Xi = rgamma(nCell*nSample, shape=rep(Xi^2/BV, nCell*nSample), scale=rep(BV/Xi, nCell*nSample))
  } else {
    Xi = rep(Xi, nCell*nSample)
  }   
  Zij = rbinom(nCell*nSample, round(Xi), thetaj)
  Kij = rpois(nCell*nSample, gammaj*rep(Aij, nSample)*Zij)  
  Kij = matrix(Kij, nSample, nCell, byrow=TRUE)
}

##### 3 Estimating biological noise using tag-based scRNA-seq data

##### 3.1 Preparing the count table (downloaded from Nat. Methods 11, 637-640 (2014))

erccNumber <- read.table("ercc_counts.txt", stringsAsFactors = FALSE, header=TRUE)
rownames(erccNumber) = erccNumber[,1]
erccCount <- read.table("ercc_cell_counts.txt", stringsAsFactors = FALSE, header=TRUE)
rownames(erccCount) = erccCount[,1]
erccCount = erccCount[,-1]
countGenes <- read.table("gene_cell_counts.txt", stringsAsFactors = FALSE, header=TRUE)
countGenes[6223,1] = "Mar-02-1" # Replace one of the duplicated gene symbol ("Mar-02" not a gene symbol but an annotation error in the original file) to "Mar-02-1"
nameGenes <- countGenes[,1]
countGenes <- countGenes[,-1]
rownames(countGenes) = nameGenes
removeCells = colSums(erccCount)>500 & colSums(countGenes)>10000 # QC on cells to remove bad-quality cells
erccCount = erccCount[, removeCells]
countGenes = countGenes[, removeCells]
erccSeq = readFasta("C:/research/publication/mES_noise_dissection/data", pattern="ERCC92")
erccSeqID = ShortRead::id(erccSeq)

##### 3.2 Adjusting for batch effects 

cellCondition = "SC_2i" # 2i first batch
nCount = selectCells(erccCount, countGenes, cellCondition, 1, 40, erccSeqID)
nCountSpikesSC2i1 = nCount[[1]]
colnames(nCountSpikesSC2i1) = rep("SC_2i_1", ncol(nCountSpikesSC2i1))
cellCondition = "SC_2i" # 2i second batch
nCount = selectCells(erccCount, countGenes, cellCondition, 41, 80, erccSeqID)
nCountSpikesSC2i2 = nCount[[1]]
colnames(nCountSpikesSC2i2) = rep("SC_2i_2", ncol(nCountSpikesSC2i2))
cellCondition = "SC_serum" # serum first batch
nCount = selectCells(erccCount, countGenes, cellCondition, 1, 40, erccSeqID)
nCountSpikesSCSerum1 = nCount[[1]]
colnames(nCountSpikesSCSerum1) = rep("SC_Serum_1", ncol(nCountSpikesSCSerum1))
cellCondition = "SC_serum" # serum second batch
nCount = selectCells(erccCount, countGenes, cellCondition, 41, 80, erccSeqID)
nCountSpikesSCSerum2 = nCount[[1]]
colnames(nCountSpikesSCSerum2) = rep("SC_Serum_2", ncol(nCountSpikesSCSerum2))

nCountSpikes = cbind(nCountSpikesSC2i1, nCountSpikesSC2i2, nCountSpikesSCSerum1, nCountSpikesSCSerum2)
pca = prcomp(t(nCountSpikes[rowMeans(nCountSpikes)>0,]), scale=TRUE)


##### 3.2.1 PCA plot before normalization (Figure S2A)

par(cex.axis=1.5, cex.lab=1.5)
plot(pca$x[,1], pca$x[,2], pch=20, col="black", xlab="PC1", ylab="PC2")
points(pca$x[grep("SC_Serum_1", colnames(nCountSpikes)),1], pca$x[grep("SC_Serum_1", colnames(nCountSpikes)),2], pch=20, col="#e41a1c")
points(pca$x[grep("SC_2i_1", colnames(nCountSpikes)),1], pca$x[grep("SC_2i_1", colnames(nCountSpikes)),2], pch=20, col="#377eb8")
points(pca$x[grep("SC_Serum_2", colnames(nCountSpikes)),1], pca$x[grep("SC_Serum_2", colnames(nCountSpikes)),2], pch=20, col="#4daf4a")
points(pca$x[grep("SC_2i_2", colnames(nCountSpikes)),1], pca$x[grep("SC_2i_2", colnames(nCountSpikes)),2], pch=20, col="#984ea3")
legend(8, 7, 
       legend=c("Serum Batch 1", "2i Batch 1",
                "Serum Batch 2", "2i Batch 2"), pch=20,
       col=c("#e41a1c", "#377eb8", "#4daf4a", "#984ea3"), bty="n")


##### 3.2.2 Normalization

cellCondition = "SC_2i"
nCount = selectCells(erccCount, countGenes, cellCondition, 1, 40, erccSeqID)
nCountSpikes = nCount[[1]]
numberSpikes = nCount[[2]]
nCountGenes = nCount[[3]]
sizeFactorMatrix = matrix(1, nrow=nrow(nCountSpikes), ncol=ncol(nCountSpikes))
gammaThetaEstimate = estimateGammaTheta(nCountSpikes, numberSpikes, sizeFactorMatrix)
EGammaThetaSC2i1 = gammaThetaEstimate$gammaTheta[[1]]
nCountGenesSC2i1 = nCountGenes / EGammaThetaSC2i1
nCountSpikesSC2i1 = nCountSpikes / EGammaThetaSC2i1
cellCondition = "SC_2i"
nCount = selectCells(erccCount, countGenes, cellCondition, 41, 80, erccSeqID)
nCountSpikes = nCount[[1]]
numberSpikes = nCount[[2]]
nCountGenes = nCount[[3]]
sizeFactorMatrix = matrix(1, nrow=nrow(nCountSpikes), ncol=ncol(nCountSpikes))
gammaThetaEstimate = estimateGammaTheta(nCountSpikes, numberSpikes, sizeFactorMatrix)
EGammaThetaSC2i2 = gammaThetaEstimate$gammaTheta[[1]]
nCountGenesSC2i2 = nCountGenes / EGammaThetaSC2i2
nCountSpikesSC2i2 = nCountSpikes / EGammaThetaSC2i2
cellCondition = "SC_serum"
nCount = selectCells(erccCount, countGenes, cellCondition, 1, 40, erccSeqID)
nCountSpikes = nCount[[1]]
numberSpikes = nCount[[2]]
nCountGenes = nCount[[3]]
sizeFactorMatrix = matrix(1, nrow=nrow(nCountSpikes), ncol=ncol(nCountSpikes))
gammaThetaEstimate = estimateGammaTheta(nCountSpikes, numberSpikes, sizeFactorMatrix)
EGammaThetaSCSerum1 = gammaThetaEstimate$gammaTheta[[1]]
nCountGenesSCSerum1 = nCountGenes / EGammaThetaSCSerum1
nCountSpikesSCSerum1 = nCountSpikes / EGammaThetaSCSerum1
cellCondition = "SC_serum"
nCount = selectCells(erccCount, countGenes, cellCondition, 41, 80, erccSeqID)
nCountSpikes = nCount[[1]]
numberSpikes = nCount[[2]]
nCountGenes = nCount[[3]]
sizeFactorMatrix = matrix(1, nrow=nrow(nCountSpikes), ncol=ncol(nCountSpikes))
gammaThetaEstimate = estimateGammaTheta(nCountSpikes, numberSpikes, sizeFactorMatrix)
EGammaThetaSCSerum2 = gammaThetaEstimate$gammaTheta[[1]]
nCountGenesSCSerum2 = nCountGenes / EGammaThetaSCSerum2
nCountSpikesSCSerum2 = nCountSpikes / EGammaThetaSCSerum2

##### 3.2.3 PCA plot after normalization (Figure S2B)

colnames(nCountSpikesSC2i1) = rep("SC_2i_1", ncol(nCountSpikesSC2i1))
colnames(nCountSpikesSC2i2) = rep("SC_2i_2", ncol(nCountSpikesSC2i2))
colnames(nCountSpikesSCSerum1) = rep("SC_Serum_1", ncol(nCountSpikesSCSerum1))
colnames(nCountSpikesSCSerum2) = rep("SC_Serum_2", ncol(nCountSpikesSCSerum2))
nCountSpikes = cbind(nCountSpikesSC2i1, nCountSpikesSC2i2, nCountSpikesSCSerum1, nCountSpikesSCSerum2)
pca = prcomp(t(nCountSpikes[rowMeans(nCountSpikes)>0,]), scale=TRUE)
par(cex.axis=1.5, cex.lab=1.5)
plot(pca$x[,1], pca$x[,2], pch=20, col="black", xlab="PC1", ylab="PC2")
points(pca$x[grep("SC_Serum_1", colnames(nCountSpikes)),1], pca$x[grep("SC_Serum_1", colnames(nCountSpikes)),2], pch=20, col="#e41a1c")
points(pca$x[grep("SC_2i_1", colnames(nCountSpikes)),1], pca$x[grep("SC_2i_1", colnames(nCountSpikes)),2], pch=20, col="#377eb8")
points(pca$x[grep("SC_Serum_2", colnames(nCountSpikes)),1], pca$x[grep("SC_Serum_2", colnames(nCountSpikes)),2], pch=20, col="#4daf4a")
points(pca$x[grep("SC_2i_2", colnames(nCountSpikes)),1], pca$x[grep("SC_2i_2", colnames(nCountSpikes)),2], pch=20, col="#984ea3")

##### 3.3 Quantifying biological noise (2i)

nCountSpikesSC2i = cbind(nCountSpikesSC2i1, nCountSpikesSC2i2)
nCountGenesSC2i = cbind(nCountGenesSC2i1, nCountGenesSC2i2)
sizeFactorMatrixSC2i = matrix(1, nrow=nrow(nCountSpikesSC2i), ncol=ncol(nCountSpikesSC2i))
sizeFactorMatrixSC2iGenes = matrix(1, nrow=nrow(nCountGenesSC2i), ncol=ncol(nCountGenesSC2i))
noiseEstimateSC2i = estimateBiologicalVariance(nCountGenesSC2i, nCountSpikesSC2i, sizeFactorMatrixSC2i, numberSpikes, sizeFactorMatrixSC2iGenes)
EVGammaThetaEstimate = estimateEVGammaTheta(nCountSpikesSC2i, numberSpikes, sizeFactorMatrixSC2i)
EGamma = EVGammaThetaEstimate$EGamma
ETheta = EVGammaThetaEstimate$ETheta
E2Gamma = EVGammaThetaEstimate$E2Gamma
E2Theta = EVGammaThetaEstimate$E2Theta
VGamma = EVGammaThetaEstimate$VGamma
VTheta = EVGammaThetaEstimate$VTheta

Xi = numberSpikes[,1]
Bi = rowMeans(1/sizeFactorMatrixSC2i)
predictedVariance = EGamma*ETheta*Bi*Xi + (VGamma+E2Gamma)*(ETheta-(E2Theta+VTheta))*Xi + 
  (VGamma+E2Gamma)*VTheta*Xi^2 + (E2Theta*VGamma)*Xi^2
predictedMean = EGamma*ETheta*Xi

##### 3.3.1 Technical noise fit and inference of biological noise using ERCC spike-ins in 2i-grown mESCs (Figure S3A)
par(cex.axis=1.5, cex.lab=1.5)
plot( NULL, xaxt="n", 
      log="xy", xlim = c( 1e-2, 1e5 ), ylim = c(0.01, 100),
      xlab = "Estimated number of transcripts per cell", ylab = "Squared CV" )
axis( 1, 10^(-2:5), c("0.01", "0.1", "1", "10", "100", "1000", expression(10^4), expression(10^5)) )
points(rowMeans(nCountGenesSC2i) / (EGamma*ETheta), apply(nCountGenesSC2i, 1, var)/rowMeans(nCountGenesSC2i)^2, pch=20, cex=1, col="darkgray")
points(numberSpikes[,1], apply(nCountSpikesSC2i, 1, var)/rowMeans(nCountSpikesSC2i)^2, pch=20, cex=1, col="darkblue")
xg <- 10^seq(-2, 5, length.out=1000)
predictedVariance = EGamma*ETheta*xg + (VGamma+E2Gamma)*(ETheta-(E2Theta+VTheta))*xg + 
  (VGamma+E2Gamma)*VTheta*xg^2 + (E2Theta*VGamma)*xg^2
lines(xg, predictedVariance/(xg*EGamma*ETheta )^2, col="indianred", lwd=3)

##### 3.3.2 Technical noise fit and inference of biological noise using ERCC spike-ins in 2i-grown mESCs (Figure S3B)
par(cex.axis=1.5, cex.lab=1.5)
plot( NULL, xaxt="n", 
      log="xy", xlim = c( 1e-2, 1e5 ), ylim = c(1, 10000),
      xlab = "Estimated number of transcripts per cell", ylab = "Fano factor" )
axis( 1, 10^(-2:5), c("0.01", "0.1", "1", "10", "100", "1000", expression(10^4), expression(10^5)) )
points(rowMeans(nCountGenesSC2i) / (EGamma*ETheta), apply(nCountGenesSC2i, 1, var)/rowMeans(nCountGenesSC2i), pch=20, cex=1, col="darkgray")
points(numberSpikes[,1], apply(nCountSpikesSC2i, 1, var)/rowMeans(nCountSpikesSC2i), pch=20, cex=1, col="darkblue")
xg <- 10^seq(-2, 5, length.out=1000)
predictedVariance = EGamma*ETheta*xg + (VGamma+E2Gamma)*(ETheta-(E2Theta+VTheta))*xg + 
  (VGamma+E2Gamma)*VTheta*xg^2 + (E2Theta*VGamma)*xg^2
lines(xg, predictedVariance/(xg*EGamma*ETheta ), col="indianred", lwd=3)

##### 3.3.3 Technical noise fit and inference of biological noise using ERCC spike-ins in 2i-grown mESCs (Figure S3C)
par(cex.axis=1.5, cex.lab=1.5)
plot( NULL, xaxt="n", 
      log="xy", xlim = c( 1e-2, 1e5 ), ylim = c(1e-4, 100),
      xlab = "Estimated number of transcripts per cell", ylab = "Squared CV (Biological)" )
axis( 1, 10^(-2:5), c("0.01", "0.1", "1", "10", "100", "1000", expression(10^4), expression(10^5)) )
predictedCount = rowMeans(nCountGenesSC2i) / (EGamma*ETheta)
predictedBVariance = apply(nCountGenesSC2i, 1, var) - (EGamma*ETheta*predictedCount + (VGamma+E2Gamma)*(ETheta-(E2Theta+VTheta))*predictedCount + 
                                                     (VGamma+E2Gamma)*VTheta*predictedCount^2 + (E2Theta*VGamma)*predictedCount^2)
points(predictedCount, predictedBVariance/rowMeans(nCountGenesSC2i)^2, pch=20, cex=1, col="darkgray")

##### 3.3.4 Technical noise fit and inference of biological noise using ERCC spike-ins in 2i-grown mESCs (Figure S3D)
par(cex.axis=1.5, cex.lab=1.5)
plot( NULL, xaxt="n", 
      log="xy", xlim = c( 1e-2, 1e5 ), ylim = c(1e-2, 10000),
      xlab = "Estimated number of transcripts per cell", ylab = "Fano factor (Biological)" )
axis( 1, 10^(-2:5), c("0.01", "0.1", "1", "10", "100", "1000", expression(10^4), expression(10^5)) )
predictedCount = rowMeans(nCountGenesSC2i) / (EGamma*ETheta)
predictedBVariance = apply(nCountGenesSC2i, 1, var) - (EGamma*ETheta*predictedCount + (VGamma+E2Gamma)*(ETheta-(E2Theta+VTheta))*predictedCount + 
                                                     (VGamma+E2Gamma)*VTheta*predictedCount^2 + (E2Theta*VGamma)*predictedCount^2)
points(predictedCount, predictedBVariance/rowMeans(nCountGenesSC2i), pch=20, cex=1, col="darkgray")

##### 4 Distinguishing genuine from technical allelic expression using read-based scRNA-seq data

##### 4.1 Preparing the count table
readLength = 100
fragmentLength = 200
erccSeq = readFasta("C:/research/publication/mES_noise_dissection/data", pattern="ERCC92")
erccSeqID = ShortRead::id(erccSeq)
erccLength = width(erccSeq)
badIndex = c(1,  3,  9, 14, 22, 24, 27, 29, 32, 34, 35,
             39, 40, 44, 48, 50, 51, 53, 54, 55, 57, 59,
             60, 61, 63, 64, 67, 68, 69, 70, 71, 72, 74,
             75, 81, 85, 86, 89, 93, 94, 95, 96)
countSpikes = read.table("mESC_2i_ERCC92.txt", header=TRUE, sep="\t", stringsAsFactors = FALSE, row.names=1, check.names = FALSE)
countSpikes = countSpikes[,setdiff(1:96, badIndex)]
names(erccLength) = rownames(countSpikes)
sizeFactor <- estimateSizeFactorsForMatrix(countSpikes)
numGene <- nrow(countSpikes)
numCell <- ncol(countSpikes) 
sizeFactorMatrix <- (repmat(t(as.matrix(sizeFactor)), numGene, 1) * 
                       repmat(as.matrix( (erccLength[rownames(countSpikes)]-fragmentLength+1)/10^3), 1, numCell))
nCountSpikes <- as.matrix(countSpikes)/sizeFactorMatrix  
numberSpikes = read.table("mESC_2i_ERCC92TrueNumber.txt", header=TRUE, sep="\t", stringsAsFactors = FALSE, row.names=1, check.names = FALSE)
meanSpikes <- rowMeans(nCountSpikes)

snpAnnot = read.table("mESC_2i_snpAnnot.txt", header=TRUE, sep="\t", stringsAsFactors = FALSE, row.names=1, check.names = FALSE)
countAlleleBL6 = read.table("mESC_2i_BL6Count.txt", header=TRUE, sep="\t", stringsAsFactors = FALSE, row.names=1, check.names = FALSE)
countAllele129 = read.table("mESC_2i_129Count.txt", header=TRUE, sep="\t", stringsAsFactors = FALSE, row.names=1, check.names = FALSE)

# Caution: This takes > 30 minutes. Instead, load("effectiveSNPLength.RData")
#effectiveSNPLength = estimateSNPLength(snpAnnot, fragmentLength, readLength)
#effectiveSNPLength = aaply(1:length(effectiveSNPLength), 1, function(x) {
#  max(effectiveSNPLength[snpAnnot[,8]==snpAnnot[x,8] & snpAnnot[,7]==snpAnnot[x,7]])
#}, .progress="text", .expand=FALSE)
#effectiveSNPLength[effectiveSNPLength<readLength] = readLength

load("effectiveSNPLength.RData")

sizeFactor <- estimateSizeFactorsForMatrix(cbind(countAlleleBL6+countAllele129))
sizeFactorMatrixAlleles = (repmat(t(as.matrix(sizeFactor)), nrow(countAlleleBL6), 1) * 
                             repmat(as.matrix(effectiveSNPLength/10^3), 1, ncol(countAlleleBL6))) 
nCountAlleles <- as.matrix(cbind(countAlleleBL6+countAllele129))/sizeFactorMatrixAlleles  

##### 4.2 Quantifying biological noise of each allele
EVGammaThetaEstimate = estimateEVGammaTheta(nCountSpikes, numberSpikes, sizeFactorMatrix)
EGamma = EVGammaThetaEstimate$EGamma
ETheta = EVGammaThetaEstimate$ETheta
E2Gamma = EVGammaThetaEstimate$E2Gamma
E2Theta = EVGammaThetaEstimate$E2Theta
VGamma = EVGammaThetaEstimate$VGamma
VTheta = EVGammaThetaEstimate$VTheta

nCountAllele129 <- as.matrix(countAllele129)/sizeFactorMatrixAlleles  
noiseEstimate129 = estimateBiologicalVariance(nCountAllele129, nCountSpikes, sizeFactorMatrix, numberSpikes, sizeFactorMatrixAlleles)
nCountAlleleBL6 <- as.matrix(countAlleleBL6)/sizeFactorMatrixAlleles  
noiseEstimateBL6 = estimateBiologicalVariance(nCountAlleleBL6, nCountSpikes, sizeFactorMatrix, numberSpikes, sizeFactorMatrixAlleles)

##### 4.2.1 Quantifying biological noise of each allele (Figure S7)

par(cex.axis=1.5, cex.lab=1.5)
plot( NULL, xaxt="n", 
      log="xy", xlim = c( 1e-3, 1e6 ), ylim = c(1e-4, 100),
      xlab = "Estimated number of transcripts per cell", ylab = "Squared CV" )
axis( 1, 10^(-3:6), c("0.001", "0.01", "0.1", "1", "10", "100", "1000", expression(10^4), expression(10^5), expression(10^6)) )
points(noiseEstimate129$predictedCount, apply(nCountAllele129, 1, var)/rowMeans(nCountAllele129)^2, pch=20, cex=1, col="darkgray")
points(numberSpikes[,1], apply(nCountSpikes, 1, var)/rowMeans(nCountSpikes)^2, pch=20, cex=1, col="darkblue")
xg <- 10^seq(-3, 6, length.out=1000)
predictedVariance = EGamma*ETheta*xg / mean(sizeFactorMatrix) + (VGamma+E2Gamma)*(ETheta-(E2Theta+VTheta))*xg + 
  (VGamma+E2Gamma)*VTheta*xg^2 + (E2Theta*VGamma)*xg^2
lines(xg, predictedVariance/(xg*EGamma*ETheta *mean(sizeFactorMatrix))^2, col="indianred", lwd=3)


par(cex.axis=1.5, cex.lab=1.5)
plot( NULL, xaxt="n", 
      log="xy", xlim = c( 1e-3, 1e6 ), ylim = c(1e-4, 100),
      xlab = "Estimated number of transcripts per cell", ylab = "Squared CV (Biological)" )
axis( 1, 10^(-3:6), c("0.001", "0.01", "0.1", "1", "10", "100", "1000", expression(10^4), expression(10^5), expression(10^6)) )
points(noiseEstimate129$predictedCount, noiseEstimate129$predictedCV2, pch=20, cex=1, col="darkgray")


par(cex.axis=1.5, cex.lab=1.5)
plot( NULL, xaxt="n", 
      log="xy", xlim = c( 1e-3, 1e6 ), ylim = c(1e-4, 100),
      xlab = "Estimated number of transcripts per cell", ylab = "Squared CV" )
axis( 1, 10^(-3:6), c("0.001", "0.01", "0.1", "1", "10", "100", "1000", expression(10^4), expression(10^5), expression(10^6)) )
points(noiseEstimateBL6$predictedCount, apply(nCountAlleleBL6, 1, var)/rowMeans(nCountAlleleBL6)^2, pch=20, cex=1, col="darkgray")
points(numberSpikes[,1], apply(nCountSpikes, 1, var)/rowMeans(nCountSpikes)^2, pch=20, cex=1, col="darkblue")
xg <- 10^seq(-3, 6, length.out=1000)
predictedVariance = EGamma*ETheta*xg / mean(sizeFactorMatrix) + (VGamma+E2Gamma)*(ETheta-(E2Theta+VTheta))*xg + 
  (VGamma+E2Gamma)*VTheta*xg^2 + (E2Theta*VGamma)*xg^2
lines(xg, predictedVariance/(xg*EGamma*ETheta *mean(sizeFactorMatrix))^2, col="indianred", lwd=3)


par(cex.axis=1.5, cex.lab=1.5)
plot( NULL, xaxt="n", 
      log="xy", xlim = c( 1e-3, 1e6 ), ylim = c(1e-4, 100),
      xlab = "Estimated number of transcripts per cell", ylab = "Squared CV (Biological)" )
axis( 1, 10^(-3:6), c("0.001", "0.01", "0.1", "1", "10", "100", "1000", expression(10^4), expression(10^5), expression(10^6)) )
points(noiseEstimateBL6$predictedCount, noiseEstimateBL6$predictedCV2, pch=20, cex=1, col="darkgray")


##### 4.2.2 Allelic ratios

meanExpression = noiseEstimateBL6[,1]+noiseEstimate129[,1]
names(meanExpression) = rownames(snpAnnot)
propMono = rowMeans(pmax(as.matrix(countAlleleBL6), as.matrix(countAllele129), na.rm=TRUE) / (countAlleleBL6+countAllele129), na.rm=TRUE) # Observed allelic ratio

pvaluePropMonoSimulNoB = aaply(1:nrow(noiseEstimateBL6), 1, function(gindex) { # P-value under the "T" model assuming unequal expression of both alleles
  nSample = 10000
  if (noiseEstimateBL6[gindex,1] > 0 | noiseEstimate129[gindex,1] > 0) {
    count1 = simulateCountEfficient(noiseEstimateBL6[gindex,1], ETheta, VTheta, EGamma, VGamma,
                                    sizeFactorMatrixAlleles[gindex,], numCell, 0, nSample)
    count2 = simulateCountEfficient(noiseEstimate129[gindex,1], ETheta, VTheta, EGamma, VGamma,
                                    sizeFactorMatrixAlleles[gindex,], numCell, 0, nSample)
    countsum = (count1+count2) / (EGamma*ETheta)
    simulated = rowMeans( pmax(count1, count2) / (count1 + count2), na.rm=TRUE)
    (sum(simulated>=propMono[gindex], na.rm=T) + 1) / (sum(!is.na(simulated))+1)
  } else {
    NA
  }
}, .progress="text", .expand=FALSE)

propMonoSimul = aaply(1:nrow(noiseEstimateBL6), 1, function(gindex) { # "T+B" model assuming unequal expression of both alleles
  nSample = 100
  if (noiseEstimateBL6[gindex,1] > 0 | noiseEstimate129[gindex,1] > 0) {
    count1 = simulateCountEfficient(noiseEstimateBL6[gindex,1], ETheta, VTheta, EGamma, VGamma,
                                    sizeFactorMatrixAlleles[gindex,], numCell, noiseEstimateBL6[gindex,2], nSample)
    count2 = simulateCountEfficient(noiseEstimate129[gindex,1], ETheta, VTheta, EGamma, VGamma,
                                    sizeFactorMatrixAlleles[gindex,], numCell, noiseEstimate129[gindex,2], nSample)
    countsum = (count1+count2) / (EGamma*ETheta)
    rowMeans( pmax(count1, count2) / (count1 + count2), na.rm=TRUE)
  } else {
    rep(NA, nSample)
  }
}, .progress="text", .expand=FALSE)

propMonoSimulNoB = aaply(1:nrow(noiseEstimateBL6), 1, function(gindex) { # "T" model assuming unequal expression of both alleles
  nSample = 100
  if (noiseEstimateBL6[gindex,1] > 0 | noiseEstimate129[gindex,1] > 0) {
    count1 = simulateCountEfficient(noiseEstimateBL6[gindex,1], ETheta, VTheta, EGamma, VGamma,
                                    sizeFactorMatrixAlleles[gindex,], numCell, 0, nSample)
    count2 = simulateCountEfficient(noiseEstimate129[gindex,1], ETheta, VTheta, EGamma, VGamma,
                                    sizeFactorMatrixAlleles[gindex,], numCell, 0, nSample)
    countsum = (count1+count2) / (EGamma*ETheta)
    rowMeans( pmax(count1, count2) / (count1 + count2), na.rm=TRUE)
  } else {
    rep(NA, nSample)
  }
}, .progress="text", .expand=FALSE)


##### 4.2.3 Allelic correlation

corAllelesObs = aaply(1:nrow(noiseEstimateBL6), 1, function(gindex) { # Observed correlation between two alleles
  if (noiseEstimateBL6[gindex,1] > 0 & noiseEstimate129[gindex,1] > 0) {
    count1 = as.numeric(nCountAlleleBL6[gindex,])
    count2 = as.numeric(nCountAllele129[gindex,])
    countsum = (count1+count2) / (EGamma*ETheta)
    count1[countsum<5] = NA
    count2[countsum<5] = NA
    cor(count1, count2, method="spearman", use="pairwise.complete.obs")
  } else {
    NA
  }  
}, .progress="text", .expand=FALSE)

pvalueCorAllelesNorm = aaply(1:nrow(noiseEstimateBL6), 1, function(gindex) { # P-value under the "T+B" model assuming unequal expression of both alleles
  nSample = 10000
  if (noiseEstimateBL6[gindex,1] > 1 & noiseEstimate129[gindex,1] > 1) {
    count1 = as.numeric(nCountAlleleBL6[gindex,])
    count2 = as.numeric(nCountAllele129[gindex,])
    countsum = (count1+count2) / (EGamma*ETheta)
    count1[countsum<5] = NA
    count2[countsum<5] = NA
    observedCor = cor(count1, count2, method="spearman", use="pairwise.complete.obs")
    count1 = simulateCountEfficient(noiseEstimateBL6[gindex,1], ETheta, VTheta, EGamma, VGamma,
                                    sizeFactorMatrixAlleles[gindex,], numCell, noiseEstimateBL6[gindex,2], nSample)
    count2 = simulateCountEfficient(noiseEstimate129[gindex,1], ETheta, VTheta, EGamma, VGamma,
                                    sizeFactorMatrixAlleles[gindex,], numCell, noiseEstimate129[gindex,2], nSample)
    countsum = count1+count2
    countsum = (count1+count2) / (EGamma*ETheta)
    count1[countsum<5] = NA
    count2[countsum<5] = NA
    simulatedCor = sapply(1:nSample, function(ii) {
      cor(count1[ii,] / sizeFactorMatrixAlleles[gindex,], count2[ii,] / sizeFactorMatrixAlleles[gindex,], method="spearman", use="pairwise.complete.obs")
    })
    c(observedCor, (sum(simulatedCor>=observedCor, na.rm=T)+1) / (sum(!is.na(simulatedCor))+1)) }
  else {
    c(NA,NA)
  }
}, .progress="text", .expand=FALSE)


corAlleles = aaply(1:nrow(noiseEstimateBL6), 1, function(gindex) { # "T+B" model assuming unequal expression of both alleles
  nSample = 100
  if (noiseEstimateBL6[gindex,1] > 0 & noiseEstimate129[gindex,1] > 0) {
    count1 = simulateCountEfficient(noiseEstimateBL6[gindex,1], ETheta, VTheta, EGamma, VGamma,
                                    sizeFactorMatrixAlleles[gindex,], numCell, noiseEstimateBL6[gindex,2], nSample)
    count2 = simulateCountEfficient(noiseEstimate129[gindex,1], ETheta, VTheta, EGamma, VGamma,
                                    sizeFactorMatrixAlleles[gindex,], numCell, noiseEstimate129[gindex,2], nSample)
    count1 = t(t(count1) / sizeFactorMatrixAlleles[gindex,])
    count2 = t(t(count2) / sizeFactorMatrixAlleles[gindex,])
    countsum = (count1 + count2) / (EGamma*ETheta) 
    count1[countsum<5] = NA
    count2[countsum<5] = NA    
    simulatedCor = sapply(1:nSample, function(ii) {
      cor(count1[ii,], count2[ii,], method="spearman", use="pairwise.complete.obs")
    })
  } else {
    rep(NA, nSample)
  }
}, .progress="text", .expand=FALSE)

corAllelesNoB = aaply(1:nrow(noiseEstimateBL6), 1, function(gindex) { # "T" model assuming unequal expression of both alleles
  nSample = 100
  if (noiseEstimateBL6[gindex,1] > 0 & noiseEstimate129[gindex,1] > 0) {
    count1 = simulateCountEfficient(noiseEstimateBL6[gindex,1], ETheta, VTheta, EGamma, VGamma,
                                    sizeFactorMatrixAlleles[gindex,], numCell, 0, nSample)
    count2 = simulateCountEfficient(noiseEstimate129[gindex,1], ETheta, VTheta, EGamma, VGamma,
                                    sizeFactorMatrixAlleles[gindex,], numCell, 0, nSample)
    count1 = t(t(count1) / sizeFactorMatrixAlleles[gindex,])
    count2 = t(t(count2) / sizeFactorMatrixAlleles[gindex,])
    countsum = (count1 + count2) / (EGamma*ETheta) 
    count1[countsum<5] = NA
    count2[countsum<5] = NA    
    simulatedCor = sapply(1:nSample, function(ii) {
      cor(count1[ii,], count2[ii,], method="spearman", use="pairwise.complete.obs")
    })
  } else {
    rep(NA, nSample)
  }
}, .progress="text", .expand=FALSE)
